# Supplementary material for: acCRISPR: an activity-correction method for improving the accuracy of CRISPR screens
Source: Commun Biol. 2023 Jun 8;6:617. doi: 10.1038/s42003-023-04996-8 (PMC10250353; doi:10.1038/s42003-023-04996-8)
Supplement: Supplementary file 4 — Supplementary Data 1 [file 42003_2023_4996_MOESM4_ESM.xlsx]

## Sheet: PO1f Day 2
Guide Number	Guide ID	Guide Sequence	Replicate #1	Replicate #2	Replicate #3
514	YALI1_A00135g_4	ACTCGAAGTTAATACAAGGT	287	367	277
780	YALI1_A01434g_6	GCGATGACAATTGTTTTTAG	545	753	541
814	YALI1_A01618g_4	TTAAACTCCACAGTAGCTCC	88	123	90
840	YALI1_A01732g_6	AGCAGAGGAGAGTGAAAGTG	158	179	115
909	YALI1_A02022g_3	GTTGCCGCGATGCGACTACG	205	286	225
911	YALI1_A02022g_5	TTGCCGCGATGCGACTACGT	56	101	90
925	YALI1_A02083g_1	AATGCTCGACGAAGGAACCG	488	733	570
973	YALI1_A02301g_1	GTCTAAATATCGGCGAGCCA	91	148	121
1037	YALI1_A02552g_5	GATTGATGTCAAGGTCTGAA	237	317	292
1177	YALI1_A03153g_1	GTATTTCTTGAAAACAGGGA	603	930	602
1180	YALI1_A03153g_4	GTTTTCAAGAAATACACAGT	127	232	172
1641	YALI1_A04990g_3	TCCGAGCGCAGCTCAGATAA	228	241	245
1826	YALI1_A05798g_2	AGTGATCCCGGCGCTAAAAA	107	199	117
1855	YALI1_A05869g_1	GCTGTCCCAGGACTGAGGCG	228	411	253
1860	YALI1_A05869g_6	GTGCTGTCCCAGGACTGAGG	388	587	415
1887	YALI1_A05987g_3	GCGCCGTTGGACTTGAAGGT	95	88	75
1910	YALI1_A06102g_2	AAATCATGCATATCAAAAGG	392	548	422
2000	YALI1_A06384g_2	GGACTGTCTGATGTCGATGA	569	825	559
2087	YALI1_A06634g_5	GCTCACTAGTATCCTACCCC	360	571	400
2134	YALI1_A06761g_4	CATTTTTTCGTCTGTCCGCC	125	189	132
2135	YALI1_A06761g_5	GGCGGACAGACGAAAAAATG	543	708	597
2280	YALI1_A07357g_6	TGTACTCACTGTACATGCGA	758	1073	754
2455	YALI1_A08115g_1	GTAAGTCGACACATTTCAAC	500	673	471
2539	YALI1_A08532g_1	CGTCTTTCCTTTAAAAAACG	460	564	430
2713	YALI1_A09190g_1	TAGGACTGGTACCATCACCG	346	487	315
2805	YALI1_A09638g_3	CCTCAGTTCTTAGTCGCTCG	305	359	313
2810	YALI1_A09654g_2	TGTCTGTTCGTAGTGTGAGG	244	309	243
2811	YALI1_A09654g_3	TCTGTCTGTTCGTAGTGTGA	1228	1519	1290
3145	YALI1_A11270g_1	CACACTTGCTGGACCTCAGA	127	179	169
3235	YALI1_A11643g_1	ACAATATTGCACACAAGCCG	147	215	158
3255	YALI1_A11723g_3	ATGCGCCTCGTCTTTTGCTG	70	124	126
3344	YALI1_A12167g_2	ATGAAAGCTGAAGAAGTGGA	136	221	186
3483	YALI1_A12822g_3	CGCTCAATGTTCGTTGGCCG	255	241	263
3484	YALI1_A12822g_4	TGTCGCCGCTCAATGTTCGT	192	255	197
3516	YALI1_A13007g_6	AGCCCTACAGCGAGACGTGG	330	462	283
3551	YALI1_A13131g_5	CAAATATGTGTGTAAGTGGT	173	250	229
3599	YALI1_A13334g_5	CTACGACTTTGACAACGTCC	61	79	89
3951	YALI1_A14691g_3	GTGCTGTTCACGTATACTAC	132	179	169
4031	YALI1_A15045g_5	GGTTCGAAACTGTTCCAGGG	212	242	228
4119	YALI1_A15373g_3	TGTGAGACATTGTCGTCTAG	139	198	161
4299	YALI1_A16031g_3	TACTGTAAAGAGGAGCTTAG	197	277	268
4327	YALI1_A16145g_1	GTACAATACGATTTTCAACT	405	608	432
4414	YALI1_A16496g_4	TCACAACCGGCATGGCTAAT	283	387	319
4804	YALI1_A18133g_4	TTCATATGCACCCTGCCACA	122	146	144
4879	YALI1_A18443g_1	GGTGTGACTAGGCAACAACG	327	516	393
4897	YALI1_A18466g_1	GAGATCCCATGCCCAATAAT	190	248	234
5064	YALI1_A19195g_6	AGAACAGCTCTCGAGAGTGG	463	675	461
5230	YALI1_A19974g_4	CATGACCCTGAGCCTCGCTG	330	406	352
5351	YALI1_A20408g_5	GCGAGTGAGCAACAACGCTT	375	470	416
5355	YALI1_A20441g_3	GCTTATGTCTTCAAGGAACT	199	316	315
5926	YALI1_B00101g_4	GAGTCAAATTGGTCAGGCGC	48	66	76
5927	YALI1_B00101g_5	GCTCCGATACGAGGGGATTG	141	231	175
6003	YALI1_B00429g_3	TCAACTCGCGAACCCCACCT	126	163	108
6033	YALI1_B00607g_3	ATTTTAGTCTCGAGAGTTGG	1230	1512	1277
6255	YALI1_B01550g_3	ATTTTTGTTAAGGTTAGGGG	1028	1349	1193
6343	YALI1_B01826g_1	ATTACCAACGACACCCCGAA	216	320	229
6362	YALI1_B01889g_2	GGTTGGTGTGACAGACCGTG	409	675	507
6392	YALI1_B02021g_2	AAGTCACCAGTAACACTCCG	537	668	492
6419	YALI1_B02082g_5	AGTCCGACATCCCTCAGTCG	271	348	278
6507	YALI1_B02487g_3	GAATCAACGCTGGCAAACAA	440	624	503
6569	YALI1_B02717g_5	ATCATTCATTGACGTCCGAG	279	424	304
6602	YALI1_B02850g_2	GAAGAAGTCGGACACCTCGA	563	757	600
6709	YALI1_B03324g_1	TCTCCTCCACGAAAACCAAA	136	204	157
6727	YALI1_B03429g_1	GCAACTTCCCAAGAGACCCG	392	519	380
7002	YALI1_B04753g_6	TCGACGAGCAACGCCTGCAA	282	381	250
7236	YALI1_B05698g_6	TGAGATATATGCAACGTAGG	134	151	116
7476	YALI1_B06635g_6	GCCGAGCTGTTCAGGTATTG	99	179	93
7547	YALI1_B06885g_5	CGTTCTTAATGCCACTCAGT	282	375	296
7835	YALI1_B08207g_5	ACTCGCACCAATAAAGAGAT	251	336	279
8092	YALI1_B09266g_4	GCAAGCTTACGTTGACAACC	272	389	279
8120	YALI1_B09320g_2	CTTTGGGCATTGTTGCTGGT	82	93	65
8122	YALI1_B09320g_4	TCTTTGGGCATTGTTGCTGG	156	310	220
8154	YALI1_B09476g_6	GTTCAAGGGACAGTGATGGC	186	326	170
8224	YALI1_B09929g_4	CCAAAGTAGATCAAGTGGAG	650	820	684
8236	YALI1_B09957g_4	ACACAGACGCAGCTGAGCTA	92	132	84
8308	YALI1_B10263g_4	GGTCGGAATGACATCAGTGA	211	346	266
8426	YALI1_B10933g_2	GAGAACCAGTGAACCAAGCG	179	336	246
8459	YALI1_B11111g_5	AATGTCCGTCAGTTGTAGAG	228	313	269
8644	YALI1_B11934g_4	CAGTTCGTCGGGCCAGGAAT	82	107	80
8771	YALI1_B12443g_5	TGCCGCCTCTGAGACCGCCA	72	113	79
8933	YALI1_B13401g_5	TTTCGACCATCAGACTTTGT	334	397	356
9149	YALI1_B14382g_5	GTGGTCTTGACCACCTCAAG	539	770	597
9194	YALI1_B14600g_2	GTTCTTGATCCGCTTCAGAG	296	402	306
9489	YALI1_B15733g_3	TTCCGATAGCGAGCTGATGG	493	567	432
9746	YALI1_B17008g_2	TTTCTTTCCAAAGGTCTGAA	186	269	176
9944	YALI1_B17998g_2	TCGGGTTTGAGCTTAGCAAG	506	743	558
9946	YALI1_B17998g_4	GTCGGGTTTGAGCTTAGCAA	458	621	456
9999	YALI1_B18265g_3	TAGAGTGCGACGAAAACGAG	224	293	237
10281	YALI1_B19348g_3	GTACTCTTTCCACTGGACGA	328	409	326
10305	YALI1_B19453g_3	GGGGGAAGAAGATCAGATGA	228	282	242
10603	YALI1_B20730g_1	TTAAGGAACAAAGTGTCCGA	124	185	128
10749	YALI1_B21250g_3	CTACAAGGACATGATCAAGG	422	534	511
10999	YALI1_B22391g_1	TGAAATGGCCCACTGTGGGG	292	353	312
11003	YALI1_B22391g_5	CCATTTCATCTTCAAGAACA	202	219	182
11004	YALI1_B22391g_6	AGATGAAATGGCCCACTGTG	442	588	368
11050	YALI1_B22561g_4	ATTAGAAGTCAAGAAGTGGT	145	187	144
11240	YALI1_B23443g_2	CATCGGTCGAGATAGATCGA	258	341	316
11242	YALI1_B23443g_4	ACATCGGTCGAGATAGATCG	249	327	314
11327	YALI1_B23771g_5	GGAGCATCCGGAACAGGACA	479	738	549
11466	YALI1_B24424g_6	AGGCGGTTCCAACCCTCGCG	336	443	287
11578	YALI1_B25077g_4	TCCTTCCTGTCAGAACAAAC	138	167	159
11937	YALI1_B26888g_3	ATACATCTCTATCAACAACA	606	783	650
12031	YALI1_B27280g_1	GTTGAGTTCGAAATTGGTCA	370	491	404
12036	YALI1_B27280g_6	GAGTTCGAAATTGGTCAGGG	453	643	397
12483	YALI1_B29360g_3	GATAACAAAACACCGCAAGT	87	142	92
12503	YALI1_B29436g_5	GAAGAGCGAGAGTCAACCGC	36	30	25
12966	YALI1_C00852g_6	TGGTCCCTGTAACAAATCAA	379	499	356
13288	YALI1_C02421g_4	CGTACCTGTGTAGAGTCCAA	63	62	60
13406	YALI1_C03225g_2	TCATCCCCGGGGAAAATCGA	421	618	432
13420	YALI1_C03261g_4	GCGTCATGGTACATTTACAA	126	155	154
13474	YALI1_C03461g_4	GAATTCCTAGAAACCACGGT	400	609	468
13530	YALI1_C03696g_6	TGTGCAGGTGAAGGAGGTGT	188	287	186
13934	YALI1_C05562g_2	ATACTGCTCAGGTAGCCACC	337	535	349
14041	YALI1_C06023g_1	GTTAATCCAATCACAAACAA	316	366	341
14276	YALI1_C07063g_2	GTGGAGACAGACGAAGACGA	282	382	295
14394	YALI1_C07516g_6	TATCGGCAAACGAGATCCAG	407	620	451
14442	YALI1_C07664g_6	CCAAAGGCGATAGTTCGAAC	153	224	154
14512	YALI1_C07979g_4	CGAGGGTAATATGAAAACTA	96	135	85
14586	YALI1_C08275g_6	CGTATTGCTACCAATGAGGC	461	680	531
14605	YALI1_C08600g_1	GGGTGTCTCGATATGAACGG	144	201	131
14609	YALI1_C08600g_5	GGTGGGTGTCTCGATATGAA	48	59	59
14727	YALI1_C09195g_3	TTATCAGAGGATCCTTGGGA	636	754	636
14730	YALI1_C09195g_6	GGGGGTTGATTGTTTATCAG	339	429	287
14755	YALI1_C09308g_1	TCTCCTATGTTCGGACCCGA	636	979	713
15044	YALI1_C10787g_2	GCAGACTTGAAGAGGAGCAA	155	228	170
15086	YALI1_C11100g_2	AGTTTATTCTACAAGCACCG	194	258	193
15249	YALI1_C11954g_3	GGGGGGGTACTTGGGCAACG	33	40	48
15561	YALI1_C13510g_3	ACTGTGCAGTATAGTACACG	244	338	270
15563	YALI1_C13510g_5	GTACTATACTGCACAGTATG	202	274	221
15593	YALI1_C13611g_5	CGTATTGTCCACGGTACAAG	212	329	233
15655	YALI1_C13910g_1	CGGCTTCCATTGAAAAACTG	206	300	202
15748	YALI1_C14284g_4	CAGTTTGGCCATGATTCGAT	263	362	313
15752	YALI1_C14332g_2	AAGAAACTAAAAAGAACCCA	199	270	249
15967	YALI1_C15369g_1	GTTGGCGTTCGACAAAACCG	164	278	178
15984	YALI1_C15388g_6	ACACGGACCCCATTGAGCTG	329	443	308
16009	YALI1_C15454g_1	ACACTTTGACGGCAAAAGCG	132	213	139
16036	YALI1_C15516g_4	TTAACGGCTTTGACAGAAGC	65	73	58
16050	YALI1_C15532g_6	TTATTTTCTCGAGACCAAGT	680	878	655
16154	YALI1_C16099g_2	GCAGAGATTGAGGAGAATGG	452	698	490
16164	YALI1_C16108g_6	CCTGCTGGAAAAGGTACTGG	156	232	145
16407	YALI1_C17133g_3	ACAAACCCGAGTATTTCGAT	98	161	126
16442	YALI1_C17295g_2	GTCCAACGTGGACTAGTACG	114	180	112
16503	YALI1_C17498g_3	AGACCCTTAGTAAGAGTCCT	80	105	76
16510	YALI1_C17514g_4	TCGATCCTCTCAGACAGGGA	194	236	200
16512	YALI1_C17514g_6	TTTGTCGATCCTCTCAGACA	340	478	377
16673	YALI1_C18100g_5	TCTCAGTTGGACATTCGGTG	350	601	431
16709	YALI1_C18365g_5	ATATCTCAGGCAGAACCTGT	102	142	151
16748	YALI1_C18435g_2	CTACTGGTCTATTTGACAGG	295	387	286
16793	YALI1_C18621g_5	AGACCCGGCTTGTAGCAGTC	603	836	630
16814	YALI1_C18713g_2	AATCGACTCAAAGTCAAGAG	144	257	190
16864	YALI1_C18806g_4	TTTACTCGGAAACGACCCCA	371	471	444
16882	YALI1_C18878g_4	CTTTTGATCAACAGATGTGT	216	318	268
16973	YALI1_C19348g_5	TTGCATCGTCCAAGGTCTGG	457	670	527
17240	YALI1_C20347g_2	GCTGTGTCTAGGCTGTCAGG	218	325	191
17294	YALI1_C20554g_2	TGAAACCGAGACACATAAGG	528	781	488
17347	YALI1_C20964g_1	AAGATCGTACTGAAATCCGG	325	460	340
17377	YALI1_C21272g_1	TGTCGTATGGAGTACAACTT	188	277	209
17453	YALI1_C21626g_5	AAGACATTCATGGTACAGAT	139	215	146
17526	YALI1_C22019g_6	GCTTTAGCACCAGCTGTGGT	131	206	150
17653	YALI1_C23028g_1	TCTCAGGTGTCACGACTCCA	144	175	145
17918	YALI1_C24231g_2	CTCCGGCCACGATTGCCAAG	271	372	269
18035	YALI1_C24755g_5	TCAGATGCGTTGGCAATAAG	636	838	682
18105	YALI1_C25080g_3	ACACGCAGCCAAGACGCGCA	219	325	273
18138	YALI1_C25244g_6	TGTTGGCAAGTACGACGCGT	378	496	301
18155	YALI1_C25301g_5	AGGTTCCGTGTCGTTTGGCA	217	254	224
18205	YALI1_C25513g_1	AGAATTCGCCAACATCTGAG	421	587	464
18208	YALI1_C25513g_4	TGGCGAATTCTGCAGAGGCG	97	123	96
18211	YALI1_C25515g_1	GGTCCCTTATCCCAATTCTG	322	559	315
18387	YALI1_C26215g_3	GGAGCCCAAAAGCAACACTC	6	24	11
18645	YALI1_C28115g_3	TCCCGTCTATGTCAGTCATG	205	305	253
18885	YALI1_C29202g_3	ATCAAGGTAGGAGTTGACCA	42	63	38
18982	YALI1_C29595g_4	ACAACATCCAAAACAAGAGC	386	493	433
19097	YALI1_C30052g_5	CAACGTATATTATCAAGCTG	417	380	341
19266	YALI1_C30683g_6	GTGGATGCGGACAGTTGAAG	372	519	376
19320	YALI1_C30910g_6	CTCAGAACATTGTTCATAGA	358	399	220
19332	YALI1_C30946g_6	GCCTCGTTCCAGTCCTCGAC	434	620	447
19419	YALI1_C31315g_3	TTTTCGCCACCACAACCCTG	784	1140	966
19917	YALI1_C33513g_3	AATTTCAGCCTCGTGAGACG	2089	2791	2394
20566	YALI1_D02599g_4	TTGCCCTTGGTTGCAAAACT	402	496	402
20609	YALI1_D02680g_5	CATGCTATCACAACGTCTCT	222	280	232
20822	YALI1_D03831g_2	GCAAGACTACCTTCCTGGAA	425	598	464
20908	YALI1_D04270g_4	TTTCGTGCATGGCATGTAGT	345	516	474
21059	YALI1_D04997g_5	AGGCCGCCCGGCACGTGCGA	11	22	22
21060	YALI1_D04997g_6	GGCGGCCTGGAAAGATGGTG	94	135	117
21064	YALI1_D05008g_4	CCGTGCGTACTTATCTGCGA	127	178	125
21129	YALI1_D05286g_3	GATGCCTCTGGTACCCCAGC	52	78	79
21201	YALI1_D05633g_3	TCTCGCATCGTATCCCCAGA	168	155	164
21363	YALI1_D06434g_3	ATTGATATGCAGAACAATAG	375	546	378
21512	YALI1_D07162g_2	TTGTTGGTGTCAGGACCGAT	354	490	351
21579	YALI1_D07335g_3	ATAGTGTAGATATTGTACCA	112	177	158
21725	YALI1_D08050g_5	TTCTCCCGCTCATTATAAGT	163	222	201
21729	YALI1_D08082g_3	GTAGGATCGGGTCAGAGTGA	198	282	189
22004	YALI1_D09142g_2	GTGGTAGAGCAAGTGCAAGG	648	977	718
22219	YALI1_D09964g_1	GAAGAAGGCCGTTATCAAGT	227	269	209
22220	YALI1_D09964g_2	AAGGAGCTCGATCAACGCTT	218	333	219
22234	YALI1_D10007g_4	CTATGAACAACAACTCGTAC	201	293	231
22828	YALI1_D12376g_4	TTACCAATCTTTACCAGACA	413	527	401
22961	YALI1_D12877g_5	GCAGTAGATGCCCGGATGAT	80	148	92
22980	YALI1_D12930g_6	ATGTCGATGGCCCTGCCCGT	336	494	351
23016	YALI1_D13042g_6	CTCTCGGGTGATGAAAGACT	212	291	229
23585	YALI1_D15557g_5	GAAAGAATGTGAATAGTGAT	101	187	137
23727	YALI1_D16118g_3	CGGAGTCGAATGTCAAACAG	268	337	295
23904	YALI1_D16873g_6	CGCCACTCAAGGGCAACAAA	232	327	204
23909	YALI1_D16879g_5	GGCAGTACTCGTACTGGGCG	250	373	306
24157	YALI1_D17836g_1	CTTGGGTAAACAACATACAG	282	404	284
24244	YALI1_D18115g_4	GCGGGCATGCGCGCACAGAG	351	388	360
24300	YALI1_D18392g_6	TGTGAAGTTAGCCCATACTC	54	74	57
24515	YALI1_D19562g_5	TCTGATAAACGAAAACGTGT	510	616	410
24738	YALI1_D20758g_6	GATCAAATCAGCGATACCTG	398	570	408
25092	YALI1_D22143g_6	ACAATGGATTGTTCAGACCG	194	240	153
25107	YALI1_D22208g_3	CCTAATTTGGATTCCAGAAG	1510	1924	1514
25173	YALI1_D22476g_3	GTCTGGACAGGTCTCGACGG	335	367	309
25272	YALI1_D22932g_6	TGTCCATCACCACCGAAAAA	228	300	251
25374	YALI1_D23524g_6	AGCGAGAGAGAGTCCGAAAT	322	439	354
25375	YALI1_D23550g_1	ACTGCTCTTATGACTATGCG	151	212	158
25903	YALI1_D25831g_1	ACATTTTTGTACACATACAA	249	366	264
25975	YALI1_D26082g_1	CTTGCAATTAGAGCTCTGGG	180	309	245
26001	YALI1_D26146g_3	TGAGGAGTCGAAGAATGTGC	244	366	260
26059	YALI1_D26454g_1	TATAATCTACGCCAGCGTGG	433	616	500
26061	YALI1_D26454g_3	GCGTAGATTATAGAGAAGGA	243	253	243
26374	YALI1_D27826g_4	CGAGTCCATCTACAACCAGA	126	149	136
26457	YALI1_D28213g_3	ATGTTGACGCTGTCGACCAG	105	150	87
26471	YALI1_D28242g_5	GCTGTATCAGCAGCAAGAAG	364	557	337
26475	YALI1_D28259g_3	TCGGCCGTATGGGTTAAGAC	214	265	244
26477	YALI1_D28259g_5	CCATACGGCCGATCCAAACC	219	241	192
26586	YALI1_D28963g_6	AACCAGTTGCTACATCTCAA	219	353	239
26651	YALI1_D29215g_5	CAGCTTGAGAAAGACCTCAA	186	298	251
26919	YALI1_D30506g_3	TATCGAACCTATCCACGACG	101	149	112
26926	YALI1_D30526g_4	GAGGAGAGTTGCTTTCACGC	253	289	247
26990	YALI1_D30850g_2	CACTTTCTCCCAAGGAGTAA	503	678	539
27055	YALI1_D31371g_1	TCTACAGAACCTCAACTCCG	293	358	281
27058	YALI1_D31371g_4	CTACAGAACCTCAACTCCGC	191	258	184
27059	YALI1_D31371g_5	AGTTGAGGTTCTGTAGAGAC	199	299	181
27124	YALI1_D31777g_4	GTAGGGGTCGCTTCATCTCG	550	759	641
27202	YALI1_D32195g_4	GTACACCCATTTTCCCCGAC	192	206	157
27258	YALI1_D32462g_6	CCGCCATCAACCAGATAGGG	62	82	52
27356	YALI1_D32933g_2	ATGTAGAGTGACCAGATGAG	418	614	445
27579	YALI1_D33889g_3	GTTGAGATCATATCTTTCTA	59	87	63
27625	YALI1_D34043g_1	TTGTCAGTCAAATCTCCCAC	351	532	334
27858	YALI1_D35061g_6	GGCATTTCGGACCTTCACCT	87	126	88
28124	YALI1_E00019g_2	GTTTAGATACACAAGACACA	381	559	478
28621	YALI1_E02265g_1	TGATGACTACAACCACGCCA	156	228	182
28684	YALI1_E02415g_4	TCCACAAGCAGCGATACCGA	107	103	105
28846	YALI1_E03150g_4	GATGGTAAGTCGCTTCACCA	530	699	585
28982	YALI1_E03669g_2	GATCTCTTGCGCGCGTCCCA	126	121	114
29027	YALI1_E03877g_5	CATGGCCCAGTCCAAACTAG	232	385	219
29072	YALI1_E04033g_2	GGTCTCGTAGTCGAACTCAG	418	564	489
30058	YALI1_E08211g_4	TTGCGGTCTTGAAAAAAAGT	282	401	354
30240	YALI1_E09155g_6	CCCCCCTTCCTTTACTCATA	152	263	172
30382	YALI1_E09835g_4	ACTAGCCCAGAGAGATGTAC	160	255	172
30491	YALI1_E10339g_5	TGCAGGGAACTTCAGTTGAG	225	286	224
30573	YALI1_E10852g_3	GCGTTTCAAGCCACATTCCA	97	127	102
30632	YALI1_E11217g_2	CAGCCAGAGACGGATTTGAA	92	137	117
30634	YALI1_E11217g_4	GGGTCAGCTTCAGCCAGAGA	130	140	112
30646	YALI1_E11272g_4	AATATGAAAGGTGTTGAAAG	194	227	191
30738	YALI1_E11529g_6	TGCGGTTTGACCGTCCCTGG	395	534	328
30819	YALI1_E11976g_3	CAGCTGTCTTCGATTCTCGC	86	118	101
30825	YALI1_E12013g_3	GATATTCTACGGAAGGACGT	88	118	122
30870	YALI1_E12183g_6	CCAACCAAAGGTTTCCCGTG	354	474	283
30885	YALI1_E12211g_3	TTCCTATTCATACCAATGAT	550	734	557
30917	YALI1_E12421g_5	GTGGAATTCTATAACCCCGA	160	223	172
31027	YALI1_E12873g_1	AGCAGGCGATGATAACAGAG	136	216	149
31028	YALI1_E12873g_2	GAGCAGGCGATGATAACAGA	163	207	152
31029	YALI1_E12873g_3	CGAGCAGGCGATGATAACAG	310	422	433
31861	YALI1_E16249g_1	CTGCCACCTGAGATAAGAAG	261	423	299
31863	YALI1_E16249g_3	CAGGTGGCAGGCATAAAACA	91	101	101
31936	YALI1_E16544g_4	TCTACTCAGACCTTCGCAGA	270	344	333
32139	YALI1_E17258g_3	TATATTTGGCGACTACACCG	387	527	448
32262	YALI1_E17786g_6	GATAAATACTCTGAAAAAGG	283	335	264
32357	YALI1_E18184g_5	GTATTGTCGGAGGTACTATC	223	408	270
32401	YALI1_E18326g_1	GTTGTTCAGCGAAAGAAACG	120	220	109
32467	YALI1_E18802g_1	CTTCACCAAGGGAAAAGCTG	130	204	128
32520	YALI1_E18990g_6	AACGTCGGAGCCCTTGAAGG	259	370	268
32601	YALI1_E19327g_3	CGACAGCTGCACCATCCTTT	394	442	426
32617	YALI1_E19403g_1	CATGTCGTCGACCTGAGCAA	210	317	258
32652	YALI1_E19494g_6	CCGTGGCCTTGGGCAACGAA	215	356	201
32949	YALI1_E20604g_3	GCTCATGCCCCAAACCCCAT	169	236	187
33263	YALI1_E21779g_5	ATCGAATGTGTGCCCGGCAT	519	787	569
33503	YALI1_E22758g_5	GGACTCGACCTCAAGCGTGA	190	247	210
33513	YALI1_E22807g_3	TGCTGAGCATCTAGCAGCAA	157	166	167
33844	YALI1_E24078g_4	GGTCTTGGCTCTGCTGGCGG	229	356	246
33880	YALI1_E24180g_4	CGAGTGGTAGGTGAGTGTTG	432	615	435
34010	YALI1_E24689g_2	CCATCACCATGCTCCTGAAA	1301	1662	1288
34013	YALI1_E24689g_5	GGAGCATGGTGATGGCCAGG	188	290	203
34057	YALI1_E24812g_1	CAGTTGATAGCTCATGTCCG	210	300	261
34164	YALI1_E25317g_6	AGAGACGTCGCAAGAAACCT	168	240	167
34472	YALI1_E26532g_2	TTATTATCCGGAGGTGAAAG	1232	1439	1220
34512	YALI1_E26790g_6	CTTTTCCAAGTGCTAAAACT	211	399	239
34513	YALI1_E26811g_1	GGAAGGTCTTCTTCTTAGCG	153	193	127
34664	YALI1_E27279g_2	CTGCACAGAGTCGGCAGCGG	264	442	348
34666	YALI1_E27279g_4	GGCAGCGGCGGTGAATTCGG	261	359	249
34818	YALI1_E27826g_6	GCAAACCCCTTGGAAGATGA	201	350	197
34828	YALI1_E27840g_4	TGGCGTATTAGGGTCTTTAT	86	101	99
34829	YALI1_E27840g_5	GTGTCTGACGGTGGCGTATT	478	568	394
34902	YALI1_E28052g_6	CTGAGTCTTGTATTCAACTA	479	650	454
34917	YALI1_E28107g_3	GCCCCTTTCGATACCTTCGA	135	165	120
34918	YALI1_E28107g_4	GAGAGGATATGATTGGGGAA	121	177	161
34919	YALI1_E28107g_5	AGACCATCGAAGGTATCGAA	49	66	47
34972	YALI1_E28397g_4	CTGATCTAGGAAGAACGAAG	228	281	242
34978	YALI1_E28405g_4	GTTCCGCAGAAGTAATAACC	136	162	130
34994	YALI1_E28439g_2	TATGATTTGGCGTTTCTGGA	204	296	237
34998	YALI1_E28439g_6	ATATGATTTGGCGTTTCTGG	389	530	335
35029	YALI1_E28575g_1	AGAAGGATCTGACACCCATA	351	423	303
35177	YALI1_E29115g_5	TTATTGAATGATGTGTTGCT	239	306	203
35178	YALI1_E29115g_6	CACATCATTCAATAAGACAC	454	679	466
35203	YALI1_E29197g_1	TGTATTACATACAAATCCCG	159	197	144
35205	YALI1_E29197g_3	GTATTACATACAAATCCCGC	159	197	144
35647	YALI1_E31369g_1	AATAGGAATGAGGCAAAGGT	460	707	498
35702	YALI1_E31555g_2	GGCACATTCTCCCATAACGA	75	99	87
35886	YALI1_E32247g_6	CCGTGCGGAGATATGCGAGT	574	868	590
36780	YALI1_E35843g_6	CATCGAGTCTGACCTCGACT	235	298	221
36890	YALI1_E36309g_2	GGTGTTGGCACCAACAGCAC	19	37	25
37101	YALI1_E37083g_3	AATATCAGTCAATTCGGCGT	461	615	474
37208	YALI1_E37603g_2	ATGTCCTCCTGGGAGAGAAG	518	628	528
37466	YALI1_E38512g_2	GGTGTGGTCCACTTTGACGT	49	80	73
37826	YALI1_E40076g_2	GAAAGCAGCTTGAAAACCAA	22	40	29
37864	YALI1_E40274g_4	AGATCACCAGTTGAAAGCCA	200	282	189
37934	YALI1_E40540g_2	CGCTGTCCATGACAACCGCA	75	98	95
37937	YALI1_E40540g_5	CCTGCGGTTGTCATGGACAG	338	464	290
38136	YALI1_E41399g_6	TTTGTGATCAACGACCCCCA	254	378	252
38286	YALI1_F00400g_6	GAGCAGTCACTCATAATAAA	255	338	235
38334	YALI1_F00728g_6	GAGTCAACGCTGCAGTGATG	38	66	42
38363	YALI1_F00960g_5	GCATGGGTGTTAGAACTCTT	427	581	384
38644	YALI1_F02389g_4	CGTGACTGCACTAATGGGGG	70	84	65
38645	YALI1_F02389g_5	GATTCCGTGACTGCACTAAT	444	649	470
38811	YALI1_F03205g_3	GTTTGCTTCTGAATCGTGAG	362	531	476
38812	YALI1_F03205g_4	TGTTTGCTTCTGAATCGTGA	639	897	823
38832	YALI1_F03284g_6	CCTTGTTATATGCCGCCTGC	139	198	145
39129	YALI1_F04433g_3	GGGCAACTCGGGAAATTCGG	189	227	195
39660	YALI1_F07146g_6	AAGAGTGGTGACCACCCGAC	216	303	209
39662	YALI1_F07150g_2	GGGCACCTAGCCGTATAGAG	160	219	221
39707	YALI1_F07384g_5	ACGTCGGCTAGCAGCTCGAA	438	638	409
39760	YALI1_F07655g_4	TTGAAATTCTCATAAATCTG	303	343	307
39946	YALI1_F08431g_4	CGACTCTCTAAGGGAAAGAA	59	51	60
40093	YALI1_F09137g_1	GTATGCACAATCGCTCCCTT	495	649	494
40109	YALI1_F09161g_5	TAGCGTAACCGAGTACAAAC	262	326	268
40157	YALI1_F09317g_5	GTTTCGGCCTTCACCCTCGG	178	241	191
40255	YALI1_F09737g_1	CCGACAATCTCTCTTCCCCG	253	339	267
40391	YALI1_F10285g_5	CAGGAGCTGCTGAAACGGCC	287	402	346
40527	YALI1_F10867g_3	ATACGACGACACGAGCTAGT	260	373	268
40640	YALI1_F11277g_2	TCTGCTTCGAAGTCGACGGT	253	328	265
40713	YALI1_F11553g_3	CCGAGGGTATAATTATTCAT	118	155	161
40743	YALI1_F11689g_3	GTTCTCGGTGGTTTCGGTGG	457	562	492
40769	YALI1_F11787g_5	CTTTCCACCGGACTGGGCAC	270	326	241
41040	YALI1_F12871g_6	AGAGGAAAAGGTACTCGTGG	271	397	283
41089	YALI1_F13017g_1	GCTGGCTACCTGCTTTTCCA	178	282	223
41091	YALI1_F13017g_3	GCTTGGGGAATTTTCATCAC	66	120	78
41132	YALI1_F13097g_2	ATCAAGGCTGACTCTCTTGA	231	276	243
41179	YALI1_F13220g_1	CAGCTGGGTGAGACCAGCAG	354	440	332
41610	YALI1_F15053g_6	ATTGACAAGTGCAAGAGCTG	834	1090	756
41644	YALI1_F15199g_4	GTTCTTCTCCATGTGTATAG	444	609	419
41649	YALI1_F15218g_3	AGACGAAGAGGAGTCTCCAG	39	62	66
41650	YALI1_F15218g_4	CAGCTGGCTTAGAGACGAAG	489	648	508
41966	YALI1_F16232g_2	GAACACACCAAAGTAGGTGA	104	176	155
41981	YALI1_F16249g_5	GGAGTTGCCTGATTTTCGGC	164	198	144
42008	YALI1_F16369g_2	GGGCTTGGTTGACAATAGTG	43	62	46
42148	YALI1_F16839g_4	ATGTGATAGACGGAGGGCAG	125	152	142
42152	YALI1_F16844g_2	GTGCTAGTGGATCAACAGGA	162	211	215
42161	YALI1_F16851g_5	GATATTTCAGTCATAGCTGC	237	369	219
42219	YALI1_F17094g_3	CGAAGTGGCTACTCGTAGAG	488	563	484
42271	YALI1_F17358g_1	TATGACCCGGTAAATACGCG	187	360	205
42428	YALI1_F17907g_2	CTCAAGGCTTTCATTTCCAA	312	380	282
42836	YALI1_F19811g_2	GCAGACAGTCGAACAACCAC	37	64	47
42899	YALI1_F20145g_5	GGGAGACTATGTGCTGCAGC	224	344	214
43055	YALI1_F20914g_5	GGACTCGAATTCACCAGTGT	444	542	387
43057	YALI1_F20931g_1	GTGTAGTTACGTCTCAAACG	257	379	280
43072	YALI1_F20965g_4	ATCAGGTTGCCGGAGAGCTC	110	148	98
43228	YALI1_F21673g_4	GGGTTTCTCACTCCGTATAT	130	194	199
43652	YALI1_F23560g_2	GTTGGCTCCTCCCCGTAACA	138	151	134
43910	YALI1_F24578g_2	ACTTGGAAGAAGAATCGGAC	190	231	219
43913	YALI1_F24578g_5	TGTGAACTTGGAAGAAGAAT	382	445	337
44343	YALI1_F26474g_3	CATTGACAGGAAGCACACAA	302	392	308
44476	YALI1_F27101g_4	AAGATGATCCAAACTGCACG	315	441	382
44588	YALI1_F27701g_2	AGTATTGTATGAGTGCTTAT	120	190	130
44615	YALI1_F27761g_5	GCTCCCAGAATGTGAACTTT	367	481	388
44753	YALI1_F28212g_5	ACGTCAAGTGTGTATTTGCC	151	245	127
44830	YALI1_F28611g_4	AAGTTTGATAAGATATTGAA	50	77	62
45071	YALI1_F29751g_5	ACTAAGAGTAAAAACGAGGG	223	298	216
45164	YALI1_F30086g_2	TCGTCTACGACCCAGCTGCC	131	184	153
45592	YALI1_F32010g_4	GGCGGCTTCGTGAAGAGCAA	408	605	503
45797	YALI1_F32698g_5	AGAGGACTCGGCTGTGAGGA	303	375	257
45841	YALI1_F32901g_1	CTCCACGCTCCACATCGCAG	476	629	476
45843	YALI1_F32901g_3	CCTCCACGCTCCACATCGCA	73	106	77
45876	YALI1_F33002g_6	ACGTCGGTTATCGATGCACG	145	258	143
45899	YALI1_F33113g_5	GTGGAAGTGTGAGCGAGTGT	152	186	127
46092	YALI1_F33812g_6	ATAAGTCCCATCACTTCCAT	410	654	441
46267	YALI1_F34521g_1	TTATTAGGTGAATCGTTTGT	202	350	253
46614	YALI1_F35882g_6	CAGGGAATACTGTGGATCGA	173	300	193
46770	YALI1_F36678g_6	GGTAAGGTGCTGGTGAGTCA	262	365	215
46916	YALI1_F37264g_2	TTTGCAATATCACTTATAGG	306	400	332
47108	YALI1_F37998g_2	GGAGGACGACGAGGCGGCCG	37	24	36
47395	YALI1_F39051g_1	CTTAACGTAGAGTCTGGTGG	368	516	390
47558	YALI1_F39665g_2	GTGGTCACGGGAAAATGCCG	43	59	59
47561	YALI1_F39665g_5	GTAGTCGGTCGAATTGGACA	407	541	409
1318	YALI1_A03624g_4	TCGAACACGTCGTCGTCGGA	580	780	507
2491	YALI1_A08362t_1	CACGAAGTCCTCTCACCACG	265	351	241
2492	YALI1_A08362t_2	ACTCACACCAACAACAGCCG	281	455	299
2493	YALI1_A08362t_3	GGTTGGAATCTCGAAGTGCG	165	284	190
2494	YALI1_A08362t_4	TCTCTTCGACACTCTCACAG	164	218	200
2495	YALI1_A08362t_5	TCAAACTCGCCCTACCCGGG	107	104	120
2496	YALI1_A08362t_6	GTATACGCACCAAACGAGCA	181	298	226
2646	YALI1_A08934g_6	TCATATTGCACAGGTAAGAA	195	302	206
4008	YALI1_A14989g_6	ACAAACGCTTTGCTCAATGG	504	625	460
4253	YALI1_A15863g_5	GTCAATGTCTCGAGATCCGT	163	260	174
4254	YALI1_A15863g_6	GTTGTTCATGGTAAAGTCGA	472	698	430
4297	YALI1_A16031g_1	GTACTGTATGTACTGTAAAG	357	485	353
4361	YALI1_A16292g_5	GCCGGAGGTCTCGAAGATGA	69	110	63
4753	YALI1_A17876t_1	CTTCCCCGAAGAAACCCGGA	66	119	85
4754	YALI1_A17876t_2	TCTTCCCCGAAGAAACCCGG	191	240	191
4756	YALI1_A17876t_4	GGTTGGAATCTCGAAGTGCG	165	284	190
4757	YALI1_A17876t_5	GGACTCGTCTTTTACCAAGG	477	578	478
4778	YALI1_A18010g_2	TCTGACTCTGACTCTGACAA	222	312	221
5852	YALI1_A22369g_2	TCAGCTCATGGCGGTCAACC	129	188	127
5855	YALI1_A22369g_5	GTCACGGACTTACTGACACT	63	115	91
5856	YALI1_A22369g_6	GAGCCAAGAGCGAGTTTGGC	541	840	491
5893	YALI1_A22539g_1	CGTCGTTCACCTTTGTTCCG	237	348	257
5894	YALI1_A22539g_2	TGAGGGATACCTCGGAACAA	185	290	211
5897	YALI1_A22539g_5	ACCGACACTGAACGACTCAT	158	219	190
5898	YALI1_A22539g_6	GCCTTGTCGATAATCTTGAA	172	249	179
5900	YALI1_A22551g_2	GTTTCGCAGCAGGTGCTTGG	277	434	269
5901	YALI1_A22551g_3	AATCTCCTGCTCACACAGCT	318	398	329
5902	YALI1_A22551g_4	CGAAACGAGATGGCCAAGAA	137	170	168
5903	YALI1_A22551g_5	GAGACAGTCAGCAGACCGGC	89	118	86
5904	YALI1_A22551g_6	AAGGTGTTTGATACCCCCGC	246	318	213
9002	YALI1_B13737g_2	GACGTGGCTGAAACTCCCGT	160	277	186
12298	YALI1_B28394g_4	ATCGACTTTACCATGAACAA	123	141	132
12300	YALI1_B28394g_6	AGGTTCCCAGACCGATGGCA	15	22	39
12777	YALI1_B30382g_3	TTTCGAGACTCCTTTCCCAC	390	425	376
12782	YALI1_C00098g_2	ATACAGTACATACAGTACTG	343	386	366
13045	YALI1_C01301t_1	GCTCAACAAGCCCCTCACCG	243	295	194
13046	YALI1_C01301t_2	AGGGCTCGTGATCTTCTCGA	123	201	111
13047	YALI1_C01301t_3	TCGAGGGTTGGCATGTTCCG	136	145	181
13048	YALI1_C01301t_4	GAAGAACCTGTAAGCCCGAG	171	200	159
13050	YALI1_C01301t_6	TTAACTGTGTCTGTTGTAGA	360	423	324
14857	YALI1_C09781t_1	CCACCTCCTGATTTATCGCG	223	335	230
14858	YALI1_C09781t_2	TCACCTCGCGATAAATCAGG	358	483	316
15854	YALI1_C14843g_2	CGACAAGTACGGTTGCAAGA	427	564	401
16057	YALI1_C15556g_1	AGACGTGGCTGAAACTCCCG	216	347	296
17010	YALI1_C19450g_6	TAGTGCTGTGGACGGTAGTA	133	213	130
17161	YALI1_C20054g_1	TCTCCTTGTCAAGCACAGAG	576	837	571
17348	YALI1_C20964g_2	TTCGGTTGAGACCAGTCAGA	144	230	164
18200	YALI1_C25512g_2	AGGCCTCGTTGGCCTCCCAG	197	285	186
19742	YALI1_C32850g_2	AACATCTGCAGAGCCACCGA	270	337	279
19919	YALI1_C33513g_5	GTTCCAGATCGCCCTGACAA	250	296	247
19923	YALI1_C33525g_3	CGGTGCACGCAACATACAGG	322	400	340
19926	YALI1_C33525g_6	GACACGCCGAAAGAGCCATT	265	370	338
19931	YALI1_C33545g_5	GCTTGCGTAGTGGCGGGAGG	187	294	219
19932	YALI1_C33545g_6	GAGAATGCAGATGCACTGGA	267	389	261
19935	YALI1_C33550g_3	CCTGTATGTTGCGTGCACCG	383	580	437
19939	YALI1_D00040g_1	ACGACCCTTGAGAACGACAG	77	126	119
19940	YALI1_D00040g_2	ACATTTTGAATGTCCAGGCG	448	559	416
19944	YALI1_D00040g_6	TGAACAGTGTGGGTTGAGCC	359	595	408
24539	YALI1_D19829g_5	GGAGAAATAACCTTTGTATG	172	202	154
24893	YALI1_D21373g_5	CTGCTACGCTACACATGTTG	179	230	146
25016	YALI1_D21851t_2	GCTCGGCAAGAAGCACATTG	161	235	145
25017	YALI1_D21851t_3	GTGTTAAGCGGGGTAGCGGG	82	82	85
25018	YALI1_D21851t_4	CCCCCCGGAAGTATCCACGA	320	417	347
25019	YALI1_D21851t_5	AACCAAACACAACCCCCCCC	8	25	8
25020	YALI1_D21851t_6	CGCTACCCCGCTTAACACCG	158	279	186
26738	YALI1_D29703g_2	TGGACGTTGCTGGTGAGCAA	270	358	304
27043	YALI1_D31258g_1	GATGTCTGCGAGGACTTGCA	151	186	168
27046	YALI1_D31258g_4	TTGCAAGTCCTCGCAGACAT	198	298	218
27123	YALI1_D31777g_3	TAGGGGTCGCTTCATCTCGA	519	733	611
28450	YALI1_E01589g_4	TCATGGGACCCACTCCTCCG	902	1219	1058
32532	YALI1_E19036g_6	CAGCATCGTAAAGAACAAGA	113	153	84
33333	YALI1_E22041g_3	CAACTACCGAAACGAGGACG	97	135	126
33508	YALI1_E22787g_4	GCAGGCGATTCGCATCGTAG	366	561	410
33510	YALI1_E22787g_6	TCGAACACGTCGTCGTCGGA	580	780	507
33522	YALI1_E22840g_6	CTGCTCCTCCTCCGACAGAG	67	77	51
34704	YALI1_E27441g_6	CTTTGGTTTCGATATCTCGT	253	316	194
34849	YALI1_E27927g_1	CTCTCTCTCTCTCTCTCACA	233	317	262
35405	YALI1_E30173g_5	CATCAAGTACTACGGCTGGG	317	505	343
35416	YALI1_E30311g_4	GGCAGCGGTGAGGATGGAGA	114	167	142
39146	YALI1_F04590t_2	TCCTTTAGAGAGTCCACTGA	427	589	482
39148	YALI1_F04590t_4	AACTTGTGCTTTGTTGGCGT	412	559	433
39149	YALI1_F04590t_5	CGGCGATGTAGTGTTTTCGA	282	437	326
39150	YALI1_F04590t_6	TGGTGAAAACGTGGTCGTCA	198	243	218
41425	YALI1_F14351t_1	GACTTGTTGATGTTTCCGGG	569	896	736
41426	YALI1_F14351t_2	GGGTTTGCTTCAATTCCTGA	50	85	62
41427	YALI1_F14351t_3	GTCGTCCCCTGAGTACCGGA	57	84	67
41428	YALI1_F14351t_4	ACCCTGTTGGACATGTCCCA	456	588	519
41429	YALI1_F14351t_5	TGACTTGTTGATGTTTCCGG	297	355	244
41430	YALI1_F14351t_6	GAGATCCCTCCGGTACTCAG	393	496	361
42563	YALI1_F18641g_5	CTAGCAGACATCCGTAGCCG	112	188	153
42576	YALI1_F18696g_6	ACCATCGTGCAGCTCCAGGC	379	535	361
43081	YALI1_F21056g_1	CTGTCTCCGTGGATATGAAG	279	368	301
43286	YALI1_F21875g_2	TCAAGGCCAAACAACAGGAG	321	388	369
45844	YALI1_F32901g_4	AGGGGTTTCTTTTCACTCGG	335	398	347
47500	YALI1_F39375g_4	TGGTTCGGATCAAGCTCGGA	128	164	142
47600	YALI1_F39923g_2	TGAAATGCCTGAGCCTACTC	381	530	422
481	YALI1_A00014g_1	CATTAACACCAGAAGCCCGG	131	193	141
482	YALI1_A00014g_2	GGATAAGCTGGGTATCTCAT	449	623	508
483	YALI1_A00014g_3	GCTTACTTGGAAATGGGGAA	106	177	179
484	YALI1_A00014g_4	TTCGTGAGACACACCTCAGA	323	459	364
485	YALI1_A00014g_5	GGCGTCGTTCTAGTAAGAAG	283	415	278
486	YALI1_A00014g_6	ACTCACTTTTATTAGCCGCC	662	948	560
487	YALI1_A00019g_1	CGTGAAGTCATGAATATCAG	361	439	337
488	YALI1_A00019g_2	ACATTCTGACATCGTCACGT	1239	1850	1398
489	YALI1_A00019g_3	CAGATGGAGACGCAGTTGCG	59	73	31
490	YALI1_A00019g_4	AACATTCTGACATCGTCACG	1235	1841	1390
491	YALI1_A00019g_5	GGGCGCGAGTCGTTGTATAG	181	250	194
492	YALI1_A00019g_6	GGACTAAAAGTAGAAGCTGA	98	144	88
493	YALI1_A00032g_1	CGTGGCACGAGATACCCCCG	473	658	467
494	YALI1_A00032g_2	ACTGGTATCTCGCGCCACGG	164	218	210
495	YALI1_A00032g_3	CACCAAACCAGATACCCCCG	167	194	181
496	YALI1_A00032g_4	ATCTCTTTCCATTTTCTGGA	721	1016	802
497	YALI1_A00032g_5	AGACCACCTGACCTTATCAT	509	616	423
498	YALI1_A00032g_6	CCACCCATGATAAGGTCAGG	159	225	154
499	YALI1_A00058g_1	GCTGAAGAGCGACAAAGTCG	191	248	199
500	YALI1_A00058g_2	ATACGTGCCGTCGTTCTCAG	418	654	512
501	YALI1_A00058g_3	ATTCCTCCCTCTGAGAACGA	697	894	776
502	YALI1_A00058g_4	GACAAAGTCGAGGAGCGAAG	162	228	175
503	YALI1_A00058g_5	AGTAATATAGGGAGTTCCAG	195	292	161
504	YALI1_A00058g_6	GCCATGAAGTGGACTTCAAG	389	603	355
505	YALI1_A00102g_1	GGGCATCGTTGAAGTAAGCG	684	991	827
506	YALI1_A00102g_2	GCGTTGTCGACAACCTTGAA	120	167	130
507	YALI1_A00102g_3	CATCTTGGTGAGAACCATAG	414	563	505
508	YALI1_A00102g_4	GTAGTCGACCTCGATGAGGG	370	539	402
509	YALI1_A00102g_5	AGAAGGTCTTCTTCTCGCCA	227	287	228
510	YALI1_A00102g_6	CGTCAAAGACAGTGTTGACG	294	406	292
511	YALI1_A00135g_1	GGTATCAGATCATTGCAGGA	412	543	373
512	YALI1_A00135g_2	CTGGCTGGTTTGAAAACGAT	28	47	34
513	YALI1_A00135g_3	CGAGTTATCTAATCCATCGC	183	229	194
515	YALI1_A00135g_5	GCCCCACTCTTGGCAGCATT	85	114	130
516	YALI1_A00135g_6	GTTGCTATGATAGCTGCCGG	111	156	111
517	YALI1_A00148g_1	GTAGGAGGAGGAGTAATCAG	462	666	413
518	YALI1_A00148g_2	AAGCCCCTCTCCGATCACAA	201	285	206
519	YALI1_A00148g_3	ACAACGGTACCCCCACCCCA	116	155	131
520	YALI1_A00148g_4	GTTGTCCAGAGAGTTCCATG	205	256	202
521	YALI1_A00148g_5	CATGGTCTGGATCCAGACGT	185	278	213
522	YALI1_A00148g_6	GTACCGTTGTGATCGGAGAG	397	447	370
523	YALI1_A00204g_1	GCTGGATGAGAATGCCCCCG	114	143	91
524	YALI1_A00204g_2	TTGGCTCTCAATGCTAGCCA	110	122	94
525	YALI1_A00204g_3	AATGCTAGCCAGGGTAGCAG	436	585	465
526	YALI1_A00204g_4	GTCTCAGTAGAGGTGACCTC	676	1019	819
527	YALI1_A00204g_5	AGTCTCAGTAGAGGTGACCT	674	1004	814
528	YALI1_A00204g_6	CTCAGTAGAGGTGACCTCGG	301	400	242
529	YALI1_A00241g_1	AAAGAGATGCAATTGGGCAG	235	331	265
530	YALI1_A00241g_2	TGGGCAGCGGAAATCTTGGG	142	191	158
531	YALI1_A00241g_3	GACCTGAAAGAGATGCAATT	155	204	181
532	YALI1_A00241g_4	TTGGGCAGCGGAAATCTTGG	138	186	154
533	YALI1_A00241g_5	GAACCAGTTGGCCATTAGGG	526	683	537
534	YALI1_A00241g_6	GCTCTCCAGGACTCAGATGC	278	398	273
535	YALI1_A00252g_1	GATACCTTCTTGGTACCAGT	182	246	188
536	YALI1_A00252g_2	TATCTGGGCGACAATCTCCG	311	365	270
537	YALI1_A00252g_3	TGTGTAACTGAGCTGGAGCA	207	262	229
538	YALI1_A00252g_4	GTTACACAAACGCCAGACTG	400	482	397
539	YALI1_A00252g_5	TTACACAAACGCCAGACTGC	457	560	459
540	YALI1_A00252g_6	AGAAGGTATCAAAATCGTGC	484	585	459
541	YALI1_A00309g_1	GGCTGCTCAGAACTACAAGG	387	562	453
542	YALI1_A00309g_2	CCTCGGGCTCATCCACCAGA	88	101	58
543	YALI1_A00309g_3	TGGTCTGGCCAACTACAACG	517	678	570
544	YALI1_A00309g_4	ACAAATGACCTGGAAGCCCG	127	196	159
545	YALI1_A00309g_5	GGAGTGCCAGTGGCAAACGG	145	175	138
546	YALI1_A00309g_6	GACTACATCAAGATCAAGGA	240	363	282
547	YALI1_A00325g_1	TGGTACTCATTCAGAGGCAG	254	292	248
548	YALI1_A00325g_2	CATAATCACTCCGGGAACAG	364	509	399
549	YALI1_A00325g_3	GGAAAAGATCAAAAACATCG	168	223	180
550	YALI1_A00325g_4	ACTTTACTGTCCAAGTTGAC	131	175	116
551	YALI1_A00325g_5	GCCTCCGCCACCACCTCCAG	461	737	520
552	YALI1_A00325g_6	GTTGACTGGTACTCATTCAG	539	842	558
553	YALI1_A00375g_1	GCGATATGAGAAGCGTCACG	201	367	250
554	YALI1_A00375g_2	CACGGAGGCACAATAATCCG	226	341	220
555	YALI1_A00375g_3	GACGGGTCCGACACAAAGCA	70	94	70
556	YALI1_A00375g_4	ACCCGTCTATTCTGACCGAA	69	109	91
557	YALI1_A00375g_5	GGGTCCGACACAAAGCACGG	256	400	268
558	YALI1_A00375g_6	ACGCTTCTCATATCGCCATT	342	434	280
559	YALI1_A00406g_1	TCACGTTGACTTCTCTTCCG	424	573	413
560	YALI1_A00406g_2	AGAGAAGTCAACGTGACCGG	507	807	528
561	YALI1_A00406g_3	GTCGTTGTCGACTGTATCGA	356	435	397
562	YALI1_A00406g_4	CTGGGCGTAAAGAGAAATGG	355	484	431
563	YALI1_A00406g_5	GCTCGAGCTGCAGATCACCA	141	214	134
564	YALI1_A00406g_6	GAGACCGGAGGCAAAGGCAA	243	284	221
565	YALI1_A00447g_1	CTATTGCCGCTGCTTCCGTA	285	424	323
566	YALI1_A00447g_2	TCTGCACCCTACGGAAGCAG	162	207	200
568	YALI1_A00447g_4	AAGTGAACGATCGCAGGTGA	152	207	181
569	YALI1_A00447g_5	GCTCGGGAAGCTACTCGCGA	204	263	183
570	YALI1_A00447g_6	GCGAGTAGCTTCCCGAGCCA	470	663	430
571	YALI1_A00468g_1	GTTTCCCTGAATGTTCTGCA	378	628	453
572	YALI1_A00468g_2	GGAAGCCTCGGACAAGAGCG	536	720	601
573	YALI1_A00468g_3	CAAACAGCTGGGAGATGCCG	137	192	139
574	YALI1_A00468g_4	GAAGCCTCGGACAAGAGCGA	540	728	604
575	YALI1_A00468g_5	CCACTCGCTAGAAAACTCGG	383	464	342
576	YALI1_A00468g_6	CTTCCCCTCGCTCTTGTCCG	95	138	85
577	YALI1_A00504g_1	CCCTGCTGACTATAAGCGGG	314	438	312
578	YALI1_A00504g_2	GCAGCCGCTCAGGCCAACCA	208	331	194
579	YALI1_A00504g_3	CGCCCTGCTGACTATAAGCG	194	322	260
580	YALI1_A00504g_4	ATATTGGCCCTGCTGTTGAG	204	261	244
581	YALI1_A00504g_5	CCACCCGGAGGCGTTCCCGG	76	94	80
582	YALI1_A00504g_6	GATCCGCCAGGAGCACGGGG	85	109	78
583	YALI1_A00538g_1	CCTGGGCCACTAATCCCACG	191	290	222
584	YALI1_A00538g_2	TGAAGGCAACCACCGCCACG	272	391	299
585	YALI1_A00538g_3	TGATCCCCAGAGACACCACA	497	675	546
586	YALI1_A00538g_4	TGCTCTCTCGGGTCTCCGAT	384	527	451
587	YALI1_A00538g_5	CTTCCTGTCTCCAGATCAAG	141	198	153
588	YALI1_A00538g_6	GTACGAGTTGACGGAACCAA	165	259	163
589	YALI1_A00558g_1	GGCCATACTGAGACCCACCG	653	956	680
590	YALI1_A00558g_2	TGGATGCTGTTGAAGACCGT	219	334	249
591	YALI1_A00558g_3	CATACTGAGACCCACCGTGG	307	430	405
592	YALI1_A00558g_4	AGACCGTCGGCGTAGATGCG	326	500	447
593	YALI1_A00558g_5	GCGTGGCATGTGCAGAGACG	151	191	153
594	YALI1_A00558g_6	GCCCGAACACGTCTTATGCC	448	622	389
595	YALI1_A00574g_1	CTATATACATGGGGGAAACG	186	221	201
596	YALI1_A00574g_2	CCAACATTGAAGTTGACCTG	322	422	331
597	YALI1_A00574g_3	TGGCATCTTTGATACTGGAG	177	247	271
598	YALI1_A00574g_4	ATAAAATTAATCTATATACA	126	190	191
599	YALI1_A00574g_5	AAATTAATCTATATACATGG	383	490	434
600	YALI1_A00574g_6	TGGTTGTCTCGGGCTATCTA	153	224	146
601	YALI1_A00601g_1	GCTCTCGTCTGACATACGGC	247	352	275
602	YALI1_A00601g_2	CCTTGAGCACGCCCGAGTGA	254	337	272
603	YALI1_A00601g_3	GTTGTTGTCCCTGGAGACGA	405	511	442
604	YALI1_A00601g_4	TTTGGCTCTCGTCTGACATA	106	148	126
605	YALI1_A00601g_5	GCTGGGTGTGTTCGTGCCCG	184	307	205
606	YALI1_A00601g_6	CCGAAGTCCGTCTTGATCCA	299	449	289
607	YALI1_A00661g_1	TACGGCTCTCAGTTTCTCCA	277	398	336
608	YALI1_A00661g_2	CCACAAGACAGAAGACACGT	386	525	412
609	YALI1_A00661g_3	GTTGGGATCGCAGCTAGGAG	385	486	423
610	YALI1_A00661g_4	CTTCTGTCTTGTGGGGACCG	224	293	244
611	YALI1_A00661g_5	GGTGGCCTCGGCTCTGGTGG	116	198	145
612	YALI1_A00661g_6	GCCCGTCTACCTGGTGGCCT	140	188	119
613	YALI1_A00683g_1	GTAGAGATGACACTCTTCGA	347	465	369
614	YALI1_A00683g_2	GTTACTTAATTCGAGCCAGG	76	100	74
615	YALI1_A00683g_3	TCTCTGAGTCCACTTGTCGA	517	673	593
616	YALI1_A00683g_4	GCTCTATGAAGAGTGCTGCT	235	327	270
617	YALI1_A00683g_5	TGAGTCCACTTGTCGAAGGT	411	544	463
618	YALI1_A00683g_6	AACCGGGAATAGGGGAACAA	216	321	233
619	YALI1_A00715g_1	ATGGTAGTAGAGGCACCAGG	313	445	390
620	YALI1_A00715g_2	GGAGCTATCGATGGTAGTAG	283	455	290
621	YALI1_A00715g_3	AGACTCAGTGGAGCTATCGA	182	232	179
622	YALI1_A00715g_4	GAGGAGTTCGACAGGAGTAG	70	84	75
623	YALI1_A00715g_5	TGGTAGTAGAGGCACCAGGA	313	446	395
624	YALI1_A00715g_6	AGCTCACGACAGAGGCAACG	185	295	177
625	YALI1_A00746g_1	CATGCGCGACGAACTCTGCG	291	434	293
626	YALI1_A00746g_2	AAGAACGTCAAGCAGGTCGA	374	463	335
627	YALI1_A00746g_3	TGCCTACTCTTCCTTCCGGA	102	116	99
628	YALI1_A00746g_4	ATGGGCTTCTGCCAACTCCG	174	205	199
629	YALI1_A00746g_5	GGAGTTGGCAGAAGCCCATC	48	78	55
630	YALI1_A00746g_6	TCTCGTCCTCAGACCAAGTT	182	297	197
631	YALI1_A00789g_1	CACTGGACGACATCAACACG	197	259	189
632	YALI1_A00789g_2	CCAACCACCACGTTGAACCG	267	323	211
633	YALI1_A00789g_3	AGATCGACCCGTTCTCGCCA	135	222	170
634	YALI1_A00789g_4	GTTCTCGCCACGGTTCAACG	304	443	374
635	YALI1_A00789g_5	GGAGAGAACGAACCGGACCG	241	376	301
636	YALI1_A00789g_6	TTCTGCAGCTGGACAAGCGG	268	341	194
637	YALI1_A00801g_1	GGGCAAGATCAAGTACGGCG	196	263	203
638	YALI1_A00801g_2	GCTCCATCACATTTCTCCGA	971	1380	994
639	YALI1_A00801g_3	GTACGGCGCGGACGTCGGAG	353	433	430
640	YALI1_A00801g_4	GAGCCGTCGGAGAAATGTGA	156	218	213
641	YALI1_A00801g_5	ACCAACGACGGTGTTCTCGG	313	423	328
642	YALI1_A00801g_6	GCTCAAGACCCGAATGCCGG	224	320	275
643	YALI1_A00829g_1	TTGCAATCCTGCTTGATGGG	163	300	158
644	YALI1_A00829g_2	TCTGTGTCCGAGTCCGTGAG	391	516	376
645	YALI1_A00829g_3	ATTGCCGAGCCAAACTGCGA	478	591	497
646	YALI1_A00829g_4	CAACGCAGAGTCCACCCCCG	532	747	673
647	YALI1_A00829g_5	GACCATGTCGCCCAAGGCGT	127	161	127
648	YALI1_A00829g_6	TGGGCTGGGGAACTGCCACG	579	784	523
649	YALI1_A00867g_1	GGTTTGCGCTTATTTCCGGG	336	502	337
650	YALI1_A00867g_2	ACTTTGCCCCCAGACAACCA	164	289	240
651	YALI1_A00867g_3	CAACTTGTCTGGGATTGCCG	168	219	252
652	YALI1_A00867g_4	GCTACGAGTACTAGGCGCAG	238	332	214
653	YALI1_A00867g_5	AGAGAGCTGTGAGGAAACAT	522	754	615
654	YALI1_A00867g_6	TGTTTCCTCACAGCTCTCTT	170	230	170
655	YALI1_A00905g_1	CCTTGCACTTGAACGAAACA	319	526	388
656	YALI1_A00905g_2	GCTGATAGTATACAAGAGAT	91	116	68
657	YALI1_A00905g_3	ACCCCAGCAATGTCAAAAGG	106	161	116
658	YALI1_A00905g_4	CCATGTTTCGTTCAAGTGCA	307	323	241
659	YALI1_A00905g_5	GATTTCAGTGCTGAGTACAG	840	1229	990
660	YALI1_A00905g_6	GCCTCCTTTTGACATTGCTG	222	361	254
661	YALI1_A00911g_1	GACAGCTCTTCCAGGCCCAA	242	358	299
662	YALI1_A00911g_2	CCTTTTCCGATTCTGCCCTT	149	228	217
663	YALI1_A00911g_3	ATCGCTCATGATGTTCAAGA	237	313	257
664	YALI1_A00911g_4	TGATTGGGGACAAGTTCACA	156	261	168
665	YALI1_A00911g_5	ATTGACACAGATCGGAGAAA	195	170	192
666	YALI1_A00911g_6	AATCTGAATGATATTGTTCA	529	803	506
667	YALI1_A00947g_1	GTACAGCGAGATGTACGACA	374	546	366
668	YALI1_A00947g_2	TCGTACATCTCGCTGTACGA	204	297	209
669	YALI1_A00947g_3	GTATCTGTCACGAGCAGTAG	807	1078	902
670	YALI1_A00947g_4	AACGCCAGCGACGCTCTCAA	124	159	158
671	YALI1_A00947g_5	CAGCGCCGAAAACGTGACGA	75	106	83
672	YALI1_A00947g_6	GGACGAGGTTAGCGAGCCCG	126	196	132
673	YALI1_A00983g_1	GGAAAAAGTGGATCACGCAC	180	310	207
674	YALI1_A00983g_2	CCAGCGTCTGTACGCTGCCG	813	994	680
675	YALI1_A00983g_3	GGTGGACGAGGGCGACGCGG	125	125	139
676	YALI1_A00983g_4	GACGACGACGAGGCGTTCCA	125	172	109
677	YALI1_A00983g_5	GATCACGCACCGGTCAGCCG	544	796	668
678	YALI1_A00983g_6	CGTGCTGGAAGCCACCACCT	75	99	60
679	YALI1_A01061g_1	GATCTTGCCGACGAATTCGA	127	156	115
680	YALI1_A01061g_2	GGGGCTGCTGATGTGCCCAA	138	175	136
681	YALI1_A01061g_3	AGAAGGAGAAGGAGGCTGCA	50	94	42
682	YALI1_A01061g_4	GGTGGGCTCGGGGGTCGCAG	39	76	37
683	YALI1_A01061g_5	GGAAAGAAGCAACAAAGCTA	70	117	77
684	YALI1_A01061g_6	GCTGCTGATAAGAAGGCCAA	671	864	586
685	YALI1_A01074g_1	ATACATTAAGAATCTGAACG	325	468	389
686	YALI1_A01074g_2	AGTTCACGATAACATGGGGA	187	246	205
687	YALI1_A01074g_3	GACCACATCTTCGACAACAA	272	310	275
688	YALI1_A01074g_4	ATATAGTTCACGATAACATG	379	582	462
689	YALI1_A01074g_5	CAAAGTCCATCAGTCCCCAT	262	375	254
690	YALI1_A01074g_6	ATGGGTGTATGCAAGTTCAA	440	531	406
691	YALI1_A01093g_1	GCACATCCGAAACAGATCGG	198	285	233
692	YALI1_A01093g_2	TTTTGGATCTTGGATCACCG	620	871	640
693	YALI1_A01093g_3	TCTGTTTCGGATGTGCTCGG	373	467	358
694	YALI1_A01093g_4	AAACCCACTGATATTCCCGT	551	794	610
695	YALI1_A01093g_5	AGACCGACGGGAATATCAGT	306	407	354
696	YALI1_A01093g_6	AAATGCGTCATGGCTTCCCA	163	278	174
697	YALI1_A01122g_1	GGTAAGATCATCAAGGACCT	156	240	172
698	YALI1_A01122g_2	GACGACACTCGCAGACCGGA	439	651	498
699	YALI1_A01122g_3	TCCTGGATCAACTACGGCGA	223	254	243
700	YALI1_A01122g_4	GGCGAGGCCGAGACGTCCAT	468	600	495
701	YALI1_A01122g_5	CGAGGTCTACCGAGCCGGCG	140	217	183
702	YALI1_A01122g_6	CGAGTGTCGTCTCTGTCACT	509	741	462
703	YALI1_A01143g_1	GGGGAAATACAAACACGCAA	279	363	269
704	YALI1_A01143g_2	AGATGTGATTTCGTCGGGAG	84	109	85
705	YALI1_A01143g_3	CTCTGTTGATTGGAGAAGAA	357	450	379
706	YALI1_A01143g_4	TGGCTCCCAGACGATATGAA	210	183	165
707	YALI1_A01143g_5	GAGCGGTTGGAATCCAGAAA	276	358	313
708	YALI1_A01143g_6	AGAAAACGCAGACTGCTCAT	441	582	489
709	YALI1_A01173g_1	TCGGCCCTCAAAGTTCACAG	398	599	399
710	YALI1_A01173g_2	GGGAAATCAAGGTATCGGGG	156	244	145
711	YALI1_A01173g_3	GTCTGAATCTTCCATTGTGG	192	288	194
712	YALI1_A01173g_4	CTGAAAAGCGAGTCCCGGAG	214	306	257
713	YALI1_A01173g_5	GGTCAAGGAAAAACGCTGGC	69	162	93
714	YALI1_A01173g_6	CCGCACCGGCGAAAAAGCCA	191	264	185
715	YALI1_A01198g_1	GGATGACGACGATAATACGG	230	309	262
716	YALI1_A01198g_2	CTAGTTGGTCCTGTTTGCCG	204	293	261
717	YALI1_A01198g_3	AATGTGCACTCGAGACCCCG	268	385	316
718	YALI1_A01198g_4	ACAGCTGTGGAAACGCGACT	246	331	261
719	YALI1_A01198g_5	ACTCACGTGCGAGTCATCGA	191	293	272
720	YALI1_A01198g_6	GCTATTATCGACAACGTGTG	572	732	515
721	YALI1_A01230g_1	TTAGTAAGTGAAAATGAGGT	503	753	504
722	YALI1_A01230g_2	GATATTCGAGTCTTGTAAGA	206	307	247
723	YALI1_A01230g_3	GCTGTACTGTAGTCATAATT	120	126	130
724	YALI1_A01230g_4	CAGCACTACTTGAACACGAG	258	328	275
725	YALI1_A01230g_5	AATTAGTCACCATCTCAATA	150	246	196
726	YALI1_A01230g_6	TTCGAGTCTTGTAAGATGGT	406	512	383
727	YALI1_A01240g_1	TGTTGTTGAGGAAATGGGCG	169	211	164
728	YALI1_A01240g_2	GCTGTAATGAACATAGAGAT	311	378	324
729	YALI1_A01240g_3	GTTTGGGTCATGTCAATAGA	532	757	529
730	YALI1_A01240g_4	CATAGAGATGGGTTACAAGG	644	845	727
731	YALI1_A01240g_5	ACATAGAGATGGGTTACAAG	639	840	723
732	YALI1_A01240g_6	TAATGATGAAAAGTGAGAGG	360	530	366
733	YALI1_A01241g_1	GATGTTCCCATTCATCACCT	400	532	395
734	YALI1_A01241g_2	TGCCAGATAGTGCCAAGACA	360	554	363
735	YALI1_A01241g_3	AGACGGTCAAGAGATGACCA	103	97	69
736	YALI1_A01241g_4	TGGCATTAGCCTGCATCCAA	303	422	351
737	YALI1_A01241g_5	GGAGAAATGGATGCGAAGAT	283	349	336
738	YALI1_A01241g_6	TCAAGCCAGCGAGACATCAG	373	520	408
739	YALI1_A01249g_1	GCAATATGAAGTCGTCCTGG	711	1123	802
740	YALI1_A01249g_2	GGATCCAGAATGCTTCGGGT	311	455	325
741	YALI1_A01249g_3	GGTCAGTCGATTCTTCCACC	29	58	27
743	YALI1_A01249g_5	CCGATCTTCTCCATACTCTG	570	780	635
744	YALI1_A01249g_6	TCAGCTCGTACAAAGAGTGG	375	439	346
745	YALI1_A01260g_1	TCAAGCTTATCATCTGGCAG	424	599	436
746	YALI1_A01260g_2	TCTGGCAGTGGTTAAAGACC	196	280	165
747	YALI1_A01260g_3	ATAGCTCCTCTCGCCACCGT	82	97	119
748	YALI1_A01260g_4	TTAGAGAAAGAGTTTAAAGT	82	109	90
749	YALI1_A01260g_5	CAGTGGTTAAAGACCCGGAA	177	236	187
750	YALI1_A01260g_6	AGAGAAAGAGTTTAAAGTCG	296	338	231
751	YALI1_A01267g_1	GTTCTGGTCATGTTCACCAG	398	594	421
752	YALI1_A01267g_2	GGGCTGTCTGATTCTCTACG	263	335	283
753	YALI1_A01267g_3	GGGAAACAGTCTGTAAAGAG	54	90	75
754	YALI1_A01267g_4	GAGGATCTGTGGAACTCCAA	70	95	77
755	YALI1_A01267g_5	ATCTCGCTGTCGCTGTCAGG	286	457	358
756	YALI1_A01267g_6	CCAGACCTGGACCATTTGAC	254	358	251
757	YALI1_A01298g_1	GGTGACTCTTTCAAGCCACC	342	489	346
758	YALI1_A01298g_2	AGATCAACGTGCGAGATGGA	268	347	226
759	YALI1_A01298g_3	ACAGACAGAAGAGAAGATGC	59	78	82
760	YALI1_A01298g_4	ACAGAAGAGAAGATGCCGGT	256	359	283
761	YALI1_A01298g_5	GTAGCAGTTTTGACAGCGAT	128	148	129
762	YALI1_A01298g_6	GATGAGATCAACGTGCGAGA	148	156	110
763	YALI1_A01394g_1	CGCCGACCTTGACAACCACG	137	213	132
764	YALI1_A01394g_2	GAAAATGCCAACATTCACCA	440	601	485
765	YALI1_A01394g_3	GGCCAGTCGTCGCTGCAGCG	285	379	276
766	YALI1_A01394g_4	ACCGCTCGAGTGATTCGAAA	205	325	201
767	YALI1_A01394g_5	AACCAGCTCGACGAGGGCGA	110	167	108
768	YALI1_A01394g_6	ATTGGTGACTGTTCGAGCCG	203	304	220
769	YALI1_A01430g_1	TCATCTGGCGAGGTCAACTG	282	377	304
770	YALI1_A01430g_2	CTACTTGTAGATGATTGCAC	907	1239	914
771	YALI1_A01430g_3	TATTCGACTTTTTCACACTG	457	639	525
772	YALI1_A01430g_4	TTGACCTCGCCAGATGACAA	30	59	62
773	YALI1_A01430g_5	TCGACTTTTTCACACTGCGG	181	232	155
774	YALI1_A01430g_6	GAGGCCATTGTCATCTGGCG	288	452	252
775	YALI1_A01434g_1	TCTCCATTCTCATCTCAACA	197	347	233
776	YALI1_A01434g_2	GTAGGGTGTCACATCGATGG	249	378	273
777	YALI1_A01434g_3	TTTGTGTCCCGCTAGCAGTG	1006	1313	1160
778	YALI1_A01434g_4	AGCGGGACACAAAGATACTG	340	427	440
779	YALI1_A01434g_5	CTTTGTGTCCCGCTAGCAGT	980	1257	1125
781	YALI1_A01468g_1	TGGATTCTGCTGACTAACGG	362	466	361
782	YALI1_A01468g_2	GGAGGCGAGGCGATTCCGCA	93	141	95
783	YALI1_A01468g_3	CCGTTAGTCAGCAGAATCCA	794	1069	808
784	YALI1_A01468g_4	ATTCTGCTGACTAACGGCGG	189	277	233
785	YALI1_A01468g_5	TCCTATGTATTCGATATCGA	197	263	240
786	YALI1_A01468g_6	GCAGACGTGTGACTACTCGC	417	627	378
787	YALI1_A01505g_1	GCGACTGTCCGCCAAACACC	219	288	184
788	YALI1_A01505g_2	AGTTGCGGCTGGCCACGTTG	222	315	262
789	YALI1_A01505g_3	AAAGTCGTACGACGTAACCA	701	954	751
790	YALI1_A01505g_4	GGGTGGTGTCGCGCTCGTGG	322	453	345
791	YALI1_A01505g_5	AAGAAGCGATGCTCCTTCAA	60	77	56
792	YALI1_A01505g_6	CAACGTGGTCAGCCGCAACG	270	426	265
793	YALI1_A01537g_1	ACTGGAGGAACAGAAGCGCC	201	344	261
794	YALI1_A01537g_2	TGTGGCCGAAGCCAAGCGAC	119	209	148
795	YALI1_A01537g_3	AGGAGTCTGTTCGACGACAG	71	88	80
796	YALI1_A01537g_4	GGAGTCTGTTCGACGACAGC	71	89	81
797	YALI1_A01537g_5	CTCTCTGGAAAAGGTCCGTG	189	265	208
798	YALI1_A01537g_6	GTCGCTTCTGCTCCTCCTGT	390	560	432
799	YALI1_A01577g_1	GGACTCGTCCCACTCTCAGG	241	308	204
800	YALI1_A01577g_2	CCGATGATTCTGTTGATCCG	246	320	237
801	YALI1_A01577g_3	GCTCAAGTCGGGCGACGACA	73	136	94
802	YALI1_A01577g_4	TTTCTGCTCCGCCTGAGAGT	379	512	391
803	YALI1_A01577g_5	GATCACAAGCTGCTTGAGAG	119	156	153
804	YALI1_A01577g_6	GCTGATTGAGCGGGTGCGGG	172	238	152
805	YALI1_A01602g_1	ATGTCCGTCGATTTTCTGAG	385	595	444
806	YALI1_A01602g_2	TTTCTGGCGTCGTATGCCGA	181	294	241
807	YALI1_A01602g_3	GTTTGAGACGATTGGCCAGT	244	353	291
808	YALI1_A01602g_4	CTCACCGCTCAGAAAATCGA	396	438	414
809	YALI1_A01602g_5	GGGTGTCCCGCAACGTTGAG	223	317	211
810	YALI1_A01602g_6	GCACAACGATCTCTGGAGTG	302	506	326
811	YALI1_A01618g_1	TGGTGCATATCCTAGTTGCG	241	377	304
812	YALI1_A01618g_2	AAGTCCTTAGAAGCTCTCTA	227	330	251
813	YALI1_A01618g_3	GATCACGGTGTCATGTCATG	56	90	60
815	YALI1_A01618g_5	AAGGACTTCTCCAAACATGA	213	250	249
816	YALI1_A01618g_6	TGTCATGTCATGTGGCATAT	298	425	272
817	YALI1_A01628g_1	GCTGATTGACGCCTACTGCT	127	225	148
818	YALI1_A01628g_2	GATGAACGTGGTCAACCGCC	175	213	150
819	YALI1_A01628g_3	ACCACGTTCATCACAAACCC	36	28	26
820	YALI1_A01628g_4	GCGTCCTGTTCGAAGCTCAT	1243	1768	1468
821	YALI1_A01628g_5	CCTTGACGTCTTTCAGTTCG	799	1051	767
822	YALI1_A01628g_6	ATGAACGTGGTCAACCGCCG	175	217	151
823	YALI1_A01670g_1	CACCCAGCAGTAACACCACA	278	425	322
824	YALI1_A01670g_2	GTGCGTAAGGAAGATCCAAG	443	645	529
825	YALI1_A01670g_3	TGTTCGTCACATGATCGTGT	393	662	486
826	YALI1_A01670g_4	GGAAAGAGCATCTAGCCCTG	119	195	157
827	YALI1_A01670g_5	GTGTACTTCACGGTGACAAT	212	256	216
828	YALI1_A01670g_6	ACTTGTTCAAACGAAGGTAG	509	685	397
829	YALI1_A01717g_1	GTACTCGGCCCCAATGTCCG	460	678	485
830	YALI1_A01717g_2	GCAAACTCGGACCCAATGGA	367	510	418
831	YALI1_A01717g_3	CGATTGGTGTGGTTACAGAG	1239	1660	1455
832	YALI1_A01717g_4	CCCAGGTCGCCCAAGTCGAG	80	108	74
833	YALI1_A01717g_5	GATTCAAGACAGTCAAGGAG	306	390	298
834	YALI1_A01717g_6	GTCCGGGGTCTCTTTTTCGG	436	553	399
835	YALI1_A01732g_1	CGAGCTTCGTGAGTACCTGT	264	373	283
836	YALI1_A01732g_2	TTGAGTTTCCCGACATCTGT	125	186	157
837	YALI1_A01732g_3	CGGAGCCCAGAAAGCCTGGG	101	141	118
838	YALI1_A01732g_4	AGCCCTGACTCTGTAAAAGT	73	89	76
839	YALI1_A01732g_5	TGAAGCACAAAGCTCCTCCC	193	256	193
841	YALI1_A01736g_1	TCTCGGGCGTTTCTGGACAA	432	571	423
842	YALI1_A01736g_2	CTTGTCCAGAAACGCCCGAG	249	352	260
843	YALI1_A01736g_3	CCCAGCCTCGAAAGTTTCGG	80	116	113
844	YALI1_A01736g_4	GCCGAAGAATACGCTACCCG	103	107	100
845	YALI1_A01736g_5	TCGGGTAGCGTATTCTTCGG	234	328	254
846	YALI1_A01736g_6	GGTACACAAGTAGAGTGTGG	277	371	258
847	YALI1_A01766g_1	GCTCATGTCCGAGCGTACGA	103	149	105
848	YALI1_A01766g_2	CGTCCAGGTGACGCTCAGAT	696	933	717
849	YALI1_A01766g_3	GCTTCTCCATTGGGGTTGGG	105	150	108
850	YALI1_A01766g_4	AACAGATTGAGCATTCCGGT	429	563	475
851	YALI1_A01766g_5	CGAGTGCCCGGAATCATCAT	176	206	187
852	YALI1_A01766g_6	TTCCGGGCACTCGAACCAGT	111	225	126
853	YALI1_A01777g_1	AGGTGATCTGGAACTCGTAG	475	737	536
854	YALI1_A01777g_2	AACTCGTAGGGGCTGCCGAA	108	171	139
855	YALI1_A01777g_3	ACGAACTTGTTGACTCCAAC	50	65	68
856	YALI1_A01777g_4	GAATCAGGTCAACTGTGGGT	461	623	482
857	YALI1_A01777g_5	AGGGGCTGCCGAACGGCGCA	79	124	81
858	YALI1_A01777g_6	AAGGTGATCTGGAACTCGTA	471	734	532
859	YALI1_A01794g_1	ACAGCGAGTAGAGAATCACG	294	388	311
860	YALI1_A01794g_2	AAGATCATCACCAAACGCGA	108	137	120
861	YALI1_A01794g_3	GGACCGCCACTGGAAACAGT	46	60	71
862	YALI1_A01794g_4	TGTCCAGGCTCGATGCGCTG	277	469	418
863	YALI1_A01794g_5	AACATCACCTTTGAAAGCAG	495	702	510
864	YALI1_A01794g_6	TTGCGGAGCACCACACTGGT	532	700	472
865	YALI1_A01824g_1	GAACTGTCGGTACAGAGCCA	383	536	453
866	YALI1_A01824g_2	CACCTTTGCCGATTTGTACG	321	517	373
867	YALI1_A01824g_3	GCTGTACGCCAAGGGCCACA	139	167	149
868	YALI1_A01824g_4	ACTCCTGTCGAATCTTGGTT	487	575	438
869	YALI1_A01824g_5	CTGTACCGACAGTTCCTGCG	125	159	103
870	YALI1_A01824g_6	GACCTCGTACAAATCGGCAA	218	316	177
871	YALI1_A01842g_1	TTCCGGATCCAAGAAGAGCG	51	88	84
872	YALI1_A01842g_2	CTTTCCGGATCCAAGAAGAG	304	416	329
873	YALI1_A01842g_3	GTTGGTAGTATCCGAGCGAG	225	290	292
874	YALI1_A01842g_4	TTGGTAGTATCCGAGCGAGA	248	318	305
875	YALI1_A01842g_5	TGTGGGGTATAGGGGAGCTT	197	259	222
876	YALI1_A01842g_6	ACACCTGAACCCAACGAAAA	77	117	94
877	YALI1_A01854g_1	GCACTTTTACAACCGTCCCT	368	567	360
878	YALI1_A01854g_2	ATCAGAACAGTGGTTATCCG	506	661	528
879	YALI1_A01854g_3	TTCATCTTTTATCAGAACAG	419	524	458
880	YALI1_A01854g_4	AAAGTGCATCGGTCATTCCA	198	239	213
881	YALI1_A01854g_5	TGGCTATAGGGGCTGTATGG	119	128	118
882	YALI1_A01854g_6	GCGTATAGACACTGGCTATA	190	235	156
883	YALI1_A01864g_1	GACAAGAGCCGCTAACAGCA	287	354	264
884	YALI1_A01864g_2	GTACTGGATGGCCTTATCGG	574	753	528
885	YALI1_A01864g_3	GGTCCTGCTCCAGAATAAAC	313	409	313
886	YALI1_A01864g_4	CGTCGTTGAGAGAAACTACC	272	351	308
887	YALI1_A01864g_5	AAGGCCATCGTGTCAAAGGG	142	204	132
888	YALI1_A01864g_6	TGGTCCTGCTCCAGAATAAA	355	466	342
889	YALI1_A01868g_1	CGGGCAGGTGATCAGACGAG	254	326	234
890	YALI1_A01868g_2	TGGAACTGACATGAACACCA	340	522	353
891	YALI1_A01868g_3	GCACAGTTAACTCTGTTTCG	26	52	58
892	YALI1_A01868g_4	GGTGAAAAATCGGCGAAAGT	84	145	129
893	YALI1_A01868g_5	GATGTCATTTCCCAATTGAT	111	174	138
894	YALI1_A01868g_6	TGTCTGTGAGCGTCGATGGA	342	546	429
895	YALI1_A01888g_1	ACAAAAGCACTGGTGCCACG	92	136	116
896	YALI1_A01888g_2	GTCCCAGTATCGTTTCACCA	83	142	108
897	YALI1_A01888g_3	CCACGGAGTTGTCTTCCACG	208	294	284
898	YALI1_A01888g_4	CTACATCGACAAGAGCTACG	111	137	97
899	YALI1_A01888g_5	CGACTTTCTGTGGAAAAACG	407	538	501
900	YALI1_A01888g_6	CTACACAATGGGACTCAAGG	91	136	105
901	YALI1_A01905g_1	TGTAGCCTCTGAGATCAGCA	176	231	171
902	YALI1_A01905g_2	ATGATCTCGGAAAAGTCCGG	162	222	195
903	YALI1_A01905g_3	ATAGGCGTAAACAGGTTTGA	147	190	182
904	YALI1_A01905g_4	TGGTCTTCCGAGCAAACCGA	273	342	283
905	YALI1_A01905g_5	TCAATGGCGCAAACACGATG	12	13	18
906	YALI1_A01905g_6	GTGACCCATTATGCCCAGCG	115	176	85
907	YALI1_A02022g_1	TCTGGAGTCGACAGTAACTG	118	186	129
908	YALI1_A02022g_2	AGTGGTATGAGTATATAGAG	217	342	258
910	YALI1_A02022g_4	AGATCAGAAGTGGATCCGTC	148	183	161
912	YALI1_A02022g_6	AATCAAGCATGTGAGGTGGT	227	306	210
913	YALI1_A02037g_1	GCGAGAGACACGAAATACGA	334	501	308
914	YALI1_A02037g_2	CCAATGCTCACTCAAAGACG	308	424	278
915	YALI1_A02037g_3	CCAAAGAACCCGAAACCAAT	325	365	301
916	YALI1_A02037g_4	GACATACACTGAGCCAGCCG	79	126	85
917	YALI1_A02037g_5	CTTTGCGAGAGAAAAGGCCC	316	348	320
918	YALI1_A02037g_6	TCTGTCCGTTTTCCCCCGAT	298	428	279
919	YALI1_A02075g_1	GTGACTGGAGAACCACCGCT	142	202	132
920	YALI1_A02075g_2	TTGGTCCTCATGGTGCCTAG	421	598	435
921	YALI1_A02075g_3	AATTGGGTGCATTTGATCGA	1085	1469	1244
922	YALI1_A02075g_4	GGCCAAGGTCAAAATAGAGG	274	420	297
923	YALI1_A02075g_5	GTCCTCATGGTGCCTAGCGG	36	71	77
924	YALI1_A02075g_6	CCAAGTACTGATACTATTGG	657	873	640
926	YALI1_A02083g_2	CTGCTTCTCTAGTCGCACCA	316	433	276
927	YALI1_A02083g_3	GATCATGGAGATGGAGCTGA	239	422	313
928	YALI1_A02083g_4	CATTCCCCAGAGTGAAGCCA	150	191	199
929	YALI1_A02083g_5	CTCTTCTCTCAACACCCAGA	244	203	196
930	YALI1_A02083g_6	CCTTCTCATCGTCCTCAAGA	452	507	397
931	YALI1_A02096g_1	GAAAACCACAGCATACACCG	234	314	204
932	YALI1_A02096g_2	GCGTTATTCGAAACTCATTG	228	341	280
933	YALI1_A02096g_3	CTAGACTAGGTATAAACCAT	78	113	85
934	YALI1_A02096g_4	ACTCCGTACCCCGTGATCCA	437	525	453
935	YALI1_A02096g_5	TTCGTGGTACGTATGCTTAG	364	514	442
936	YALI1_A02096g_6	ATTGCGGCCATGAATGATGA	120	233	165
937	YALI1_A02113g_1	TCTATTTTTGGCGTTAACGA	160	224	144
938	YALI1_A02113g_2	GCGGGCATGATGATATGTGT	492	676	425
939	YALI1_A02113g_3	GAATACGTCAAACCATCCAT	163	244	166
940	YALI1_A02113g_4	GGGTCCAATGAAAGCTCCGA	511	574	495
941	YALI1_A02113g_5	TTTCCAAAGCTGTATTCGGC	161	220	144
942	YALI1_A02113g_6	CCATCCATCGGAGCTTTCAT	296	430	248
943	YALI1_A02131g_1	ATTGCTCTGGATATCCCTGC	148	255	152
944	YALI1_A02131g_2	CTCTGGATATCCCTGCCGGA	80	108	90
945	YALI1_A02131g_3	TATCGAATGCCAGCATGTAG	297	351	291
946	YALI1_A02131g_4	ATCAATGCCGACAAGCCATC	318	457	309
947	YALI1_A02131g_5	GAGTGCTTCGGCGATATCAA	81	140	105
948	YALI1_A02131g_6	GTTCGAGGCCAAGGAAGGAG	463	641	502
949	YALI1_A02150g_1	CGTCGAAGTCGGTTTCCGAC	610	883	690
950	YALI1_A02150g_2	GTTTCTTGCTGTATAGAACG	447	664	469
951	YALI1_A02150g_3	CTGAGCGTCCTGAATCCTGG	142	161	143
952	YALI1_A02150g_4	GTGAGAGAAATCAGACCCGG	112	117	127
953	YALI1_A02150g_5	GTATTCTGCTGGAGGTTCGT	126	180	142
954	YALI1_A02150g_6	GTCGGAAACCGACTTCGACG	232	286	190
955	YALI1_A02190g_1	ATACCTCTGAAGATACAAAC	340	511	373
956	YALI1_A02190g_2	AGAATGGAACGAAAGCCGCC	148	190	167
957	YALI1_A02190g_3	GATACCTCTGAAGATACAAA	334	503	371
958	YALI1_A02190g_4	GACGGTGGCGATGTCTCACT	405	600	467
959	YALI1_A02190g_5	TGTAGCGTGTATCAAGAGAA	206	222	185
960	YALI1_A02190g_6	TTGCCCGTTTGTATCTTCAG	139	188	98
961	YALI1_A02198g_1	TTTTCTGGCAAACAAACCAA	315	413	338
962	YALI1_A02198g_2	GTAGGTGGACAGAGGCAGTT	267	308	242
963	YALI1_A02198g_3	GGACCCATGACAAGTCTGGG	24	47	30
964	YALI1_A02198g_4	TGGCAAACAAACCAACGGAA	125	165	149
965	YALI1_A02198g_5	CAACTCTGCCGACATTTACG	430	580	424
966	YALI1_A02198g_6	TCGCCTCCCAGACTTGTCAT	711	866	607
967	YALI1_A02263g_1	GTTGCGACACGGACGCCACG	35	65	53
968	YALI1_A02263g_2	CTATTGATAGTTATCCCGTT	612	846	627
969	YALI1_A02263g_3	TGATAGTTATCCCGTTCGGT	220	258	260
970	YALI1_A02263g_4	CTGTTTGGCGAAATGCATGT	134	202	190
971	YALI1_A02263g_5	CTTCACAACCAACAACACGG	294	453	337
972	YALI1_A02263g_6	CTTGGCTGTGGCGGTTCCCG	462	666	407
974	YALI1_A02301g_2	CTGCGAGTCTACCAAACCCG	801	1105	836
975	YALI1_A02301g_3	CGCTGTTTCGGAGCATAAAG	693	829	694
976	YALI1_A02301g_4	GCTGCGAGTCTACCAAACCC	751	1050	790
977	YALI1_A02301g_5	GTTTCGGAGCATAAAGAGGC	105	155	106
978	YALI1_A02301g_6	CGTCTTCTTCGGCGTCAGGA	747	1111	693
979	YALI1_A02335g_1	GTCGAGTTAAGAACCTGGCG	166	236	194
980	YALI1_A02335g_2	AACAGACCCAATCTGCACCA	335	394	250
981	YALI1_A02335g_3	AATTCGATCCTGCACAAACA	2032	2723	2246
982	YALI1_A02335g_4	TCTCAAGGACAACTATTGGC	430	586	389
983	YALI1_A02335g_5	CTACTCTCAAGGACAACTAT	206	295	231
984	YALI1_A02335g_6	ATTGGCAGGACGATTCGTGG	280	459	296
985	YALI1_A02365g_1	GCCTCTGCCTGAGATTGCAG	33	52	33
986	YALI1_A02365g_2	GATTGCGTCTGCTTGTAGCG	93	180	114
987	YALI1_A02365g_3	ATGGAGCGACTTGTTGACCG	24	38	22
988	YALI1_A02365g_4	GCTCATGTACGGCACAGTTG	232	304	268
989	YALI1_A02365g_5	GCAATCTCAGGCAGAGGCGG	180	263	193
990	YALI1_A02365g_6	CCTGCAATCTCAGGCAGAGG	354	454	347
991	YALI1_A02394g_1	GTCTCGACGAGCTAGAGCGA	554	808	570
992	YALI1_A02394g_2	CTACAGCATCACGTACGTGA	95	172	122
993	YALI1_A02394g_3	CGTCTCGACGAGCTAGAGCG	553	803	568
994	YALI1_A02394g_4	CGCAATGGCTCCATTAAGCA	100	184	137
995	YALI1_A02394g_5	ACTCGTGGTGCTTTGTGACG	764	1060	905
996	YALI1_A02394g_6	AGTCTGCTGCTGAGGTCAAC	314	466	268
997	YALI1_A02426g_1	GATAATGGAGAGACTCACAC	246	336	304
998	YALI1_A02426g_2	GAGAGCGTCATGTTTCAGGG	247	377	287
999	YALI1_A02426g_3	CAGCAAGGAACAAGTCGGCG	151	236	160
1000	YALI1_A02426g_4	CATGAAACTGAAAGAACTGG	236	415	305
1001	YALI1_A02426g_5	GAGAGACTCACACCGGCGCA	243	299	269
1002	YALI1_A02426g_6	CATGGGGAAATACAGATGAG	388	495	382
1003	YALI1_A02443g_1	CGTACTACATGACAACAACG	255	404	337
1004	YALI1_A02443g_2	GGAAAAGGCCATTTGGCACG	349	491	362
1005	YALI1_A02443g_3	GTGATCGGAGGAATCAACAA	159	175	199
1006	YALI1_A02443g_4	TGCAACATAAACACGCAGGT	136	193	123
1007	YALI1_A02443g_5	GTCGTTCGTCGAAATTGACC	182	329	269
1008	YALI1_A02443g_6	CAACTTCTGCTGAGTAAACA	373	409	303
1009	YALI1_A02461g_1	GGACGATGTTACAGGCCACG	562	794	572
1010	YALI1_A02461g_2	GGTCGGTACTTTTCGACCCA	185	227	201
1011	YALI1_A02461g_3	TGTAACATCGTCCAGAGTGT	95	145	100
1012	YALI1_A02461g_4	GCGTGGTCACTACTCCCTCG	202	294	263
1013	YALI1_A02461g_5	GACGATGTTACAGGCCACGA	563	799	577
1014	YALI1_A02461g_6	CATCGTCCAGAGTGTCGGGT	425	550	359
1015	YALI1_A02470g_1	TCCAGCCTTGAGTAATGCAG	307	482	336
1016	YALI1_A02470g_2	TCACGTTGCCCAGAAACGCC	147	226	191
1017	YALI1_A02470g_3	ACCACCGGCGTGGTGCCGGT	154	220	150
1018	YALI1_A02470g_4	CATCGCCAACAACCAGCCCG	65	115	103
1019	YALI1_A02470g_5	GTCTGTGGATCCTAATTCTG	310	450	372
1020	YALI1_A02470g_6	GTGCGTCGTAGTACTCGAGG	725	907	608
1021	YALI1_A02499g_1	GGGCCCTTGGACGAAAGCGT	182	256	188
1022	YALI1_A02499g_2	GTGATTGGCCCGTCGTAGCG	194	317	213
1023	YALI1_A02499g_3	GTCCTCGTCAGTCATAAGAT	291	380	284
1024	YALI1_A02499g_4	GGACCCACGCTTTCGTCCAA	193	253	205
1025	YALI1_A02499g_5	GGAGTTTGAACGTCTCCAGA	112	167	128
1026	YALI1_A02499g_6	GAGCGATCCGAACTGGTGAT	519	675	529
1027	YALI1_A02546g_1	CTAGAAGTGCCAAATCCAGA	210	265	238
1028	YALI1_A02546g_2	ATTCTCGTTCGCCAAACCCG	313	555	375
1029	YALI1_A02546g_3	TTTGGCTCCAAACGACAACG	794	1126	907
1030	YALI1_A02546g_4	TCATTCGGTACCAAGAAGGA	60	84	76
1031	YALI1_A02546g_5	GTTCCAAATGAGAATCCAGA	467	646	568
1032	YALI1_A02546g_6	CTTCATGTCGTCAGACTTGG	221	290	207
1033	YALI1_A02552g_1	GTACGCGGAATGTATCAAGG	210	288	219
1034	YALI1_A02552g_2	GGTCTGAACGGGAGGCCCCG	165	286	219
1035	YALI1_A02552g_3	AGTCCGAAAGGGACAGAGCG	12	22	16
1036	YALI1_A02552g_4	ACATGCTGTACGACATGCTG	231	276	211
1038	YALI1_A02552g_6	GCCTCGTTGAGCACCTTGCG	240	338	208
1039	YALI1_A02561g_1	TCAGAAAGAGGGATACAAGG	405	655	522
1040	YALI1_A02561g_2	GGGCTGCGCTTTCAGAAAGA	368	581	445
1041	YALI1_A02561g_3	GATGGGCATGGGAAAGTGCG	67	83	83
1042	YALI1_A02561g_4	GCCTTTCCAACCAGTCTGAT	83	120	91
1043	YALI1_A02561g_5	TGGACAAGACCATCAGCCTG	396	632	472
1044	YALI1_A02561g_6	TTTCTATGTGTCCAGCAAAA	851	1147	894
1045	YALI1_A02568g_1	GTACTCGTCCAGAAAAGCTG	340	481	370
1046	YALI1_A02568g_2	GCAGTCCTCCAACGACGGCG	187	226	152
1047	YALI1_A02568g_3	AAAACATCAAGGTCGAGCGG	722	1091	812
1048	YALI1_A02568g_4	ACATTCTGTCGGCATGGCAA	166	205	169
1049	YALI1_A02568g_5	CGAAAAACATCAAGGTCGAG	125	158	112
1050	YALI1_A02568g_6	GTTTTAACATCAATGAAACG	97	194	140
1051	YALI1_A02615g_1	GCGCAATTCATCAAAAAGCG	451	678	480
1052	YALI1_A02615g_2	GAGCTTTGTGACAAATGTGG	461	596	465
1053	YALI1_A02615g_3	GCTTCTTGAGATGTGTAATG	267	365	299
1054	YALI1_A02615g_4	AGAAGCTGTCGCGAAACACA	188	224	166
1055	YALI1_A02615g_5	AAACGGCCCGAGCACCGCCA	388	576	464
1056	YALI1_A02615g_6	GGCTCGTCGAGAATCATGGA	396	582	378
1057	YALI1_A02653g_1	GTAGCCGTCCAAAAGCAATG	321	450	335
1058	YALI1_A02653g_2	CATGTTTTTGTGCATCACGG	321	415	307
1059	YALI1_A02653g_3	ACACTCTTCGGCCCTCTCCA	147	223	195
1060	YALI1_A02653g_4	GGTAGCCGTCCAAAAGCAAT	319	445	331
1061	YALI1_A02653g_5	GGTGTGGTTCCAGAGCCACA	223	349	275
1062	YALI1_A02653g_6	GCAAAAGATGAAGACCACAA	450	558	390
1063	YALI1_A02682g_1	GGGCTTATAACGCCAACGAG	478	705	520
1064	YALI1_A02682g_2	TCGTTCATATCCCCAACGGG	102	145	93
1065	YALI1_A02682g_3	TCAGATTTAACAATGGCCAG	34	50	25
1066	YALI1_A02682g_4	CCACACGGAAAAGCGATACA	118	177	125
1067	YALI1_A02682g_5	TGACACTTCTGACTTGACCA	389	580	509
1068	YALI1_A02682g_6	TTTGCCGTCAGATTTAACAA	334	407	313
1069	YALI1_A02728g_1	GCGTCCACGAGAGCCCCAGG	265	400	293
1070	YALI1_A02728g_2	TTATACCCGGTTCTGCGACG	227	294	235
1071	YALI1_A02728g_3	ACACTTTTCCGTGACCGGCA	113	162	193
1072	YALI1_A02728g_4	ACATGGAGCAGGTTGAACAC	400	606	539
1073	YALI1_A02728g_5	CATAGTTGCATGCGGAGACG	139	175	117
1074	YALI1_A02728g_6	CCTCTTGTCCCGGCTGAATA	94	141	85
1075	YALI1_A02775g_1	CGACAACTCCGCCACCACCG	128	206	129
1076	YALI1_A02775g_2	CCTTGTCGACCAGGTATCGT	54	108	64
1077	YALI1_A02775g_3	TCTGTCGCACAGACAGGTCG	426	609	489
1078	YALI1_A02775g_4	ATGACCTGCTCAGCCTTCGG	215	322	239
1079	YALI1_A02775g_5	GCCATCTCGAACCTCAATGA	235	283	218
1080	YALI1_A02775g_6	CGAATCGTCGCTTCTGGGCG	86	121	79
1081	YALI1_A02813g_1	GGTGGTGTGGACTTATTGAT	406	511	411
1082	YALI1_A02813g_2	AAAAGGACATCAAAAAGCTG	173	268	188
1083	YALI1_A02813g_3	GGTTGCAGCCGTCAGAGACA	169	244	175
1084	YALI1_A02813g_4	GGGTGCATCTGTTCAACAAG	407	580	482
1085	YALI1_A02813g_5	ACCCAGCCGTTCATCATCCA	95	121	72
1086	YALI1_A02813g_6	CCACCCGACATGGTCTATAA	473	654	413
1087	YALI1_A02819g_1	CCGAACTACAGGGTGAAGCG	270	379	272
1088	YALI1_A02819g_2	TGCGCCGCGTCCGAACTACA	29	19	22
1089	YALI1_A02819g_3	TTCACCCTGTAGTTCGGACG	212	291	265
1090	YALI1_A02819g_4	CCCCGCTTCACCCTGTAGTT	416	562	469
1091	YALI1_A02819g_5	CAAAAAAAAGCGACAGCCGA	95	93	62
1092	YALI1_A02819g_6	TCGGCTGTCGCTTTTTTTTG	426	584	362
1093	YALI1_A02833g_1	ACGTTGGTGGACGAATCCAG	1569	2315	1616
1094	YALI1_A02833g_2	CATGCAGCGGTTCATCCAAG	60	82	67
1095	YALI1_A02833g_3	CTTGGGGGTGATGTGCCAGC	49	41	70
1096	YALI1_A02833g_4	CTTTCGCTCGAGAATGAAGG	316	425	297
1097	YALI1_A02833g_5	AGTGGTACCACTTTACCACT	143	178	172
1098	YALI1_A02833g_6	TTTCGCTCGAGAATGAAGGT	320	426	302
1099	YALI1_A02875g_1	GTCATGGCCGAACTATGGAG	337	501	302
1100	YALI1_A02875g_2	GAGCTGAGCAGCTGAAGCCG	349	576	376
1101	YALI1_A02875g_3	CTCTGTCTATTGGTGATCCG	240	330	274
1102	YALI1_A02875g_4	CAAGCACCGTCGAACAACCG	255	292	308
1103	YALI1_A02875g_5	CATGGTCGATAGGAAGAGCA	79	108	93
1104	YALI1_A02875g_6	GGAGTGTCAATCACCGAGAG	257	381	275
1105	YALI1_A02895g_1	TTAGAACCAGCACTGGACGG	165	264	197
1106	YALI1_A02895g_2	CCGCTGGTCGACAAATTCCC	567	805	582
1107	YALI1_A02895g_3	ATTCGAATCACTGGCCCAAG	424	600	494
1108	YALI1_A02895g_4	CCGGGGAATTTGTCGACCAG	99	142	130
1109	YALI1_A02895g_5	TGTTTTTCGGCCCTTTCTGA	450	509	470
1110	YALI1_A02895g_6	GGAAACCCATAGCTCCGCTT	194	212	175
1111	YALI1_A02947g_1	GGCTGCTTATGAACACCATT	259	440	303
1112	YALI1_A02947g_2	GCTGCCAGAAGAAGTGCCGA	320	490	333
1113	YALI1_A02947g_3	GGCGAATATTGGTAGCCGAA	20	25	18
1114	YALI1_A02947g_4	CAAAAAAGAGATGGTAACGG	162	184	150
1115	YALI1_A02947g_5	CTGTGTGCCCAAAAAAGAGA	203	304	236
1116	YALI1_A02947g_6	CATTGATGCATCGCCAGTGT	308	495	305
1117	YALI1_A02974g_1	CGAAGAAGATTACAACTCAG	188	255	162
1118	YALI1_A02974g_2	CCCGATCGAGACTAGCTAGT	48	67	46
1119	YALI1_A02974g_3	TCAGTCGGCAGAATACACTG	436	525	432
1120	YALI1_A02974g_4	CACCAACGAAGAAAGCGACG	94	142	127
1121	YALI1_A02974g_5	TGAGTTGTAATCTTCTTCGG	601	843	656
1122	YALI1_A02974g_6	CGACTGCCCGTTCCTGTGCG	407	579	347
1123	YALI1_A02977g_1	GTGTAAGGAGAAATGAGGGA	92	108	91
1124	YALI1_A02977g_2	ATCACGCTATCGCACTAGCG	350	525	325
1125	YALI1_A02977g_3	CTCCTTACACCGCATGACGT	430	607	519
1126	YALI1_A02977g_4	TCGCAGCTGGAGACCCCAGG	160	193	171
1127	YALI1_A02977g_5	GTTCAGCAACCGACGTCATG	343	557	420
1128	YALI1_A02977g_6	ACCGCCAGCGACGGCCAAAA	379	534	382
1129	YALI1_A02998g_1	ACTGCGGGTCGGAAGTCGAG	186	252	205
1130	YALI1_A02998g_2	GAGCCCATCTCTAAGCTGAA	394	523	451
1131	YALI1_A02998g_3	TGGAGATGATTAGAAGACGG	90	94	75
1132	YALI1_A02998g_4	TGGTGGAGATGATTAGAAGA	161	225	174
1133	YALI1_A02998g_5	GGATGTGACTATTGTCTGCG	80	112	121
1134	YALI1_A02998g_6	TAGCCCTTCAGCTTAGAGAT	170	217	166
1135	YALI1_A03017g_1	ACGACTCAATTGAACTCCTA	42	63	55
1136	YALI1_A03017g_2	CAACAAGTAGAGTCTAGAGC	246	329	245
1137	YALI1_A03017g_3	GGGCTTTGAAGTTGAGTGGT	37	62	54
1138	YALI1_A03017g_4	TGATGGTTTGGTGTAAGATT	511	766	677
1139	YALI1_A03017g_5	AAGCGAGGTCGGTGATGGTT	41	49	34
1140	YALI1_A03017g_6	GTTGCAAGCGAGGTCGGTGA	101	199	135
1141	YALI1_A03029g_1	GAGTTGGAGTTGGATCCGTA	825	1096	902
1142	YALI1_A03029g_2	AACGACTACGACGACAACCG	249	395	300
1143	YALI1_A03029g_3	AACCTCCAACAGCTTCCCTA	63	93	83
1144	YALI1_A03029g_4	GGTTGCCGTAGGAGTCGTTT	267	325	216
1145	YALI1_A03029g_5	ACTCGTTTCGGCCCTCGTTT	390	606	458
1146	YALI1_A03029g_6	AACGACTCCTACGGCAACCA	68	81	82
1147	YALI1_A03069g_1	TGTACTCAGAGGCCTCCACG	507	718	494
1148	YALI1_A03069g_2	GGATCGGGTCGAGTCCGACG	14	32	31
1149	YALI1_A03069g_3	GCCTCTGTCCAACACCGCGT	38	60	38
1150	YALI1_A03069g_4	AGATGCATGGCAACGAAACG	41	68	50
1151	YALI1_A03069g_5	TGCATCGGCGATATGTTCCA	187	282	177
1152	YALI1_A03069g_6	GGATGTGGTGGTGGACCACG	139	209	143
1153	YALI1_A03081g_1	GGGCTGGAACCAATTCAACG	262	417	306
1154	YALI1_A03081g_2	CTCCGTAGATGAGACCTGGG	134	169	137
1156	YALI1_A03081g_4	GAGTTTGTGCCCTTTTGCGA	379	483	408
1157	YALI1_A03081g_5	CTCCGAGTAATGTTGGACGT	119	172	123
1158	YALI1_A03081g_6	AGACGGAAACCCGGTCGAGG	62	78	44
1159	YALI1_A03091g_1	GTTCCCCGAGTTCTACGCGG	230	333	241
1160	YALI1_A03091g_2	GATCGTTCCAAGACTCAGAG	418	548	414
1161	YALI1_A03091g_3	CCCGTTCCCCGAGTTCTACG	62	102	87
1162	YALI1_A03091g_4	GACACGGACCGAATGTTCCG	392	435	384
1163	YALI1_A03091g_5	GCTTGATTTCGAGCTCGGGA	167	213	157
1164	YALI1_A03091g_6	ATGAGATCGATGTTGCCGAA	481	581	433
1165	YALI1_A03116g_1	AGATGCGAGCCCATTCCAAT	451	669	462
1166	YALI1_A03116g_2	TCAGGCACAGACATACTTGC	87	97	72
1167	YALI1_A03116g_3	CCTCGAGGCGGCCGATACGA	428	498	411
1168	YALI1_A03116g_4	TGCGAGCCCATTCCAATAGG	298	377	299
1169	YALI1_A03116g_5	GATCCACGAGTCGTGTCAAT	100	185	127
1170	YALI1_A03116g_6	CATCTCGACACGCAGCCTCG	388	493	306
1171	YALI1_A03137g_1	ATTTTCGTCAACACGTCGAG	719	848	682
1172	YALI1_A03137g_2	ACATCTGTACCTCAAACACC	228	365	242
1173	YALI1_A03137g_3	TTTTCGTCAACACGTCGAGC	730	859	692
1174	YALI1_A03137g_4	GCTTACGTGGGTCATCACTC	153	136	110
1175	YALI1_A03137g_5	CTTTGCGGACCTGCAAGTTG	162	195	152
1176	YALI1_A03137g_6	GGTCCGCAAAGGCATCGCAA	411	529	367
1178	YALI1_A03153g_2	GGAGGGATCCTGGTAGACAT	306	403	309
1179	YALI1_A03153g_3	ATCCTGGTAGACATTGGCCT	444	554	396
1181	YALI1_A03153g_5	GATCGAAAAAGGCGGTCTGG	540	687	521
1182	YALI1_A03153g_6	CTCGATAGAGAGGCACAATG	134	202	153
1183	YALI1_A03170g_1	GTTGCGGTCGAGCCCAGCGA	232	320	189
1184	YALI1_A03170g_2	CTTCAAGAAGAACTTCCCCC	169	256	172
1185	YALI1_A03170g_3	GACACTGCTGGGCTGCACAA	99	92	78
1186	YALI1_A03170g_4	AGTGGCTGATTGACACTGCT	185	228	206
1187	YALI1_A03170g_5	AGTGTCAATCAGCCACTTGA	104	183	147
1188	YALI1_A03170g_6	GGTTGCGGTCGAGCCCAGCG	231	316	189
1189	YALI1_A03183g_1	GAGCGACTAGGCACTCTCGA	226	271	171
1190	YALI1_A03183g_2	TGACCCAGCTCAAGTACAAC	476	726	525
1191	YALI1_A03183g_3	GGCACTCTCGAGGGTTCTGG	33	49	42
1192	YALI1_A03183g_4	TGCGTGTGGTACTCTCACAA	170	218	185
1193	YALI1_A03183g_5	GAGACAAGACCATCTGCGTG	148	198	153
1194	YALI1_A03183g_6	GACCCAGCTCAAGTACAACC	478	732	528
1195	YALI1_A03210g_1	GCTGATTTCCGCCCACCGCT	120	194	135
1196	YALI1_A03210g_2	GCACGTTGGCGGAGGCCGAG	388	596	470
1197	YALI1_A03210g_3	AACAAGCTCTATCGACACAG	184	298	234
1198	YALI1_A03210g_4	AGACAGCTCGGCTACCAAGG	230	305	243
1199	YALI1_A03210g_5	GACCTGTACCTGACGCACGA	109	121	127
1200	YALI1_A03210g_6	GTGTCGATAGAGCTTGTTGT	352	511	381
1201	YALI1_A03258g_1	CTTGAAGTAGGAGAACCCCT	181	262	187
1202	YALI1_A03258g_2	GTTCTCCTACTTCAAGCTGG	383	614	434
1203	YALI1_A03258g_3	ATTGTCTACGGACTGACCCA	881	1175	963
1204	YALI1_A03258g_4	TTGTCTACGGACTGACCCAG	887	1185	972
1205	YALI1_A03258g_5	TTGTAAACGTCGAGAGCGAG	132	213	163
1206	YALI1_A03258g_6	AACGCCATCATGCCTGGCCA	20	30	23
1207	YALI1_A03278g_1	TTACCCTGCTTGGAGGTAAG	265	397	282
1208	YALI1_A03278g_2	GGTTGAACATGTACCCGGAA	329	459	294
1209	YALI1_A03278g_3	GTCGGTAAGACCACTTCCAA	18	27	15
1210	YALI1_A03278g_4	GTTGATAATGAATCGACCCT	258	386	279
1211	YALI1_A03278g_5	GGTAACAAGAACTTCTACAA	151	210	148
1212	YALI1_A03278g_6	TCACAAGCCTCCAGACCGGC	255	330	262
1213	YALI1_A03289g_1	GATGACTACGAGATCCACAA	574	799	635
1214	YALI1_A03289g_2	GAGAAGATTGTGCTCAAGAA	159	211	151
1215	YALI1_A03289g_3	GTTCCAGGTTTGATCCGTTG	567	686	504
1216	YALI1_A03289g_4	TGTCTACCTGAAGACACTAT	351	416	309
1217	YALI1_A03289g_5	CTTCAAGGACCATATCACTC	211	354	278
1218	YALI1_A03289g_6	GATCCACAACGGATCAAACC	164	212	130
1219	YALI1_A03300g_1	ATATCCGGTCGCCATGGCAA	396	504	411
1220	YALI1_A03300g_2	ACAGGTATATCCGGTCGCCA	63	68	53
1221	YALI1_A03300g_3	AAAGGACTCACCCAACCAAT	126	161	162
1222	YALI1_A03300g_4	TTTCATCAAGAACATGTAGG	762	987	785
1223	YALI1_A03300g_5	GATGGTTTTGGGCAGGTCGA	171	233	157
1224	YALI1_A03300g_6	GTGGGAAATCTACAAGACGT	202	267	157
1225	YALI1_A03322g_1	TCTGTCTCTTCACAGCCCAT	223	320	194
1226	YALI1_A03322g_2	TATGTGGACTTGCCACCAAT	241	298	186
1227	YALI1_A03322g_3	GTTGGAAAGGAAGTCCTGGA	228	265	257
1228	YALI1_A03322g_4	TCATGAAGTAGGAGAAGAGA	336	356	298
1229	YALI1_A03322g_5	CTTCACTCCTTACCTCAAGA	638	725	607
1230	YALI1_A03322g_6	TGAGGTAAGGAGTGAAGTCG	258	389	265
1231	YALI1_A03351g_1	CGTGGAAATGAGAGATAGCG	232	310	264
1232	YALI1_A03351g_2	GGAGACCGTGGACACTCACG	297	477	286
1234	YALI1_A03351g_4	GATGTTTGGAGTCTTGTCGG	346	456	353
1235	YALI1_A03351g_5	ATTCGCTTGGTTCTTGCTAG	123	180	111
1236	YALI1_A03351g_6	CGGCCACCCAGGACTTTGTG	321	459	343
1237	YALI1_A03356g_1	GACGATTGAAAAGTTCCGAC	169	200	184
1238	YALI1_A03356g_2	TTTGAGGTCGGCGAGCCACT	218	325	243
1239	YALI1_A03356g_3	GCTTGTGTCGAATTCGTCCT	57	89	62
1240	YALI1_A03356g_4	TGATTGCCTCGCTCTTTGGA	222	327	255
1241	YALI1_A03356g_5	CAAGCTCTATGAGGTCTACA	162	245	186
1242	YALI1_A03356g_6	GTTGCTGGTTTCGTCATGCA	418	635	428
1243	YALI1_A03396g_1	TCTGTTCAGGGGAAGCCGAA	123	203	134
1244	YALI1_A03396g_2	CGTCTCTGTCAAAGTCACGT	143	136	95
1245	YALI1_A03396g_3	GCCTCGTCGTCATCACGACG	32	61	41
1246	YALI1_A03396g_4	CGTCGTCCCGGTCATCTCGA	456	643	542
1247	YALI1_A03396g_5	GGTCGTCCCGGTCGTCCCGT	114	180	126
1248	YALI1_A03396g_6	CAGCCTCGTCGTCATCACGA	539	725	453
1249	YALI1_A03402g_1	GTTGATGGTCTTGTGTCGCA	207	295	273
1250	YALI1_A03402g_2	GGGAGCGCAGAGGCTGTCCA	178	280	202
1251	YALI1_A03402g_3	GATCGGGAGACTTCTTTCGT	14	19	15
1252	YALI1_A03402g_4	GAGTCGTGCCCTCAGCGAAA	196	250	213
1253	YALI1_A03402g_5	TGTGGGCTTGGGGAGCGCAG	255	310	207
1254	YALI1_A03402g_6	TTCGTCGGTAAGGCACAGGT	712	1078	723
1255	YALI1_A03422g_1	GCGCCAAGAAGATTCTGGAG	297	420	283
1256	YALI1_A03422g_2	ACCACCTGATCGATGCCCAA	207	338	249
1257	YALI1_A03422g_3	TGATGACCGTCTTGTCCTTG	889	1350	1079
1258	YALI1_A03422g_4	GGGCATCGATCAGGTGGTGT	315	385	342
1259	YALI1_A03422g_5	GCAGCAGCAGGTTTTGGTAC	104	153	121
1260	YALI1_A03422g_6	CTGATCGATGCCCAATGGCG	159	230	151
1261	YALI1_A03442g_1	ACAGGGTTCTCGTTAAGGCG	475	608	412
1262	YALI1_A03442g_2	GTTCAGATCGGCTTTGATAA	360	573	383
1263	YALI1_A03442g_3	GTTGTTGAATGAAGAGGGGA	268	337	282
1264	YALI1_A03442g_4	AGGGGAATAGTCGATAAAAG	256	351	308
1265	YALI1_A03442g_5	ATCTGTTGTTGAATGAAGAG	229	346	319
1266	YALI1_A03442g_6	GATTGAAGTTAGTCGCCGAC	462	651	439
1267	YALI1_A03450g_1	TGGACTCCAGCAAACACGCG	151	210	160
1268	YALI1_A03450g_2	CGACCATTCATATTCAGAGG	515	678	508
1269	YALI1_A03450g_3	GCGACCATTCATATTCAGAG	505	650	494
1270	YALI1_A03450g_4	TCACCCCCTCTGAATATGAA	314	443	326
1271	YALI1_A03450g_5	TTACACAGAAGTATAGCCGT	125	169	110
1272	YALI1_A03450g_6	TCTTCCAGATGCTCAACTGA	237	389	250
1273	YALI1_A03487g_1	GCGCAAATCGACGATACCGT	823	1348	927
1274	YALI1_A03487g_2	GTACGGGTCGTACGGCATGG	203	302	152
1275	YALI1_A03487g_3	GCTTCCGACGAGGCGCCAAC	168	262	201
1276	YALI1_A03487g_4	CTTGAAGTCCTTGAGCCACA	386	511	431
1277	YALI1_A03487g_5	GTTCTCTCGCATGATGCCCA	210	232	217
1278	YALI1_A03487g_6	ATGCCGTACGACCCGTACGC	279	422	227
1279	YALI1_A03507g_1	GATTCGCCAATGGTAGCGGG	706	937	640
1280	YALI1_A03507g_2	GGATTCGCCAATGGTAGCGG	699	924	637
1281	YALI1_A03507g_3	ATTGGATTCGCCAATGGTAG	88	132	131
1282	YALI1_A03507g_4	GGGCTGGGACACACGTCTGG	125	184	149
1283	YALI1_A03507g_5	TCGAGAAAACCTCGTCTGAG	53	43	25
1284	YALI1_A03507g_6	GCGTTATCGGGTCTTGGCCC	192	326	189
1285	YALI1_A03512g_1	TCGGCACTACCTACTTCGGG	145	268	168
1286	YALI1_A03512g_2	TGGTTGTCCAGGGTGTCGGG	255	363	268
1287	YALI1_A03512g_3	GAGTGTGTAGGAGAGAGTTG	150	212	206
1288	YALI1_A03512g_4	TCTCCTACACACTCCCAGCA	451	679	555
1289	YALI1_A03512g_5	TAGCCAACCAGAAACGACAA	41	73	54
1290	YALI1_A03512g_6	GCGTTTTGCGTCATGAGTGT	473	665	498
1291	YALI1_A03549g_1	GCAGTATCTGATGAACGCGG	689	1004	715
1292	YALI1_A03549g_2	GTGAGTCCAAACGAATCGCC	402	479	386
1293	YALI1_A03549g_3	CACGAGTCTGAAAAACGGCT	19	26	23
1294	YALI1_A03549g_4	TGCAGTATCTGATGAACGCG	685	989	708
1295	YALI1_A03549g_5	CTGAGTGCGGAAATCTGCTG	253	318	292
1296	YALI1_A03549g_6	TGCCCCACGAGTCTGAAAAA	314	421	253
1297	YALI1_A03567g_1	GGAGGTAACACTGAGTACAT	120	204	138
1298	YALI1_A03567g_2	TCAGGTGCGACGTCATATTG	217	377	204
1299	YALI1_A03567g_3	GCGAAACGAAATCTACTGGA	47	57	52
1300	YALI1_A03567g_4	AGAAGAAGAGAAGTGCTGTC	154	148	127
1301	YALI1_A03567g_5	GATCCAGCTTGCCAGACAAT	630	908	658
1302	YALI1_A03567g_6	AGTCGACACACAGCCCCAAA	216	291	177
1303	YALI1_A03579g_1	TATGAAGCGGATGTACGGCG	249	362	267
1305	YALI1_A03579g_3	CCATTACAACTCCCAATAAG	709	982	807
1306	YALI1_A03579g_4	GTATAAAATCACAAAACGAC	216	303	246
1307	YALI1_A03579g_5	GGGTGCTTCAGATATGGGAC	376	427	360
1308	YALI1_A03579g_6	ATAAGGGGTGCTTCAGATAT	203	277	210
1309	YALI1_A03599g_1	TGAGTGATCCGGCCAATAGA	290	391	327
1310	YALI1_A03599g_2	GCAAACATCATGTCCCTGCG	234	418	274
1311	YALI1_A03599g_3	CGACAGCTTGACTCACCCGA	226	246	217
1312	YALI1_A03599g_4	AGTGCCATCGGGTCCTCGCA	193	238	156
1313	YALI1_A03599g_5	AAGCACAAAGGCAACCCTGA	342	440	316
1314	YALI1_A03599g_6	GTCGGTTCTTAATCAGATGA	366	551	396
1315	YALI1_A03624g_1	GTGAAGTCGATTTTTGGCAG	364	441	363
1316	YALI1_A03624g_2	GGGGGCGTCCATCTCCAGCA	114	192	160
1317	YALI1_A03624g_3	GCAGGCGATTCGCATCGTAG	366	561	410
1319	YALI1_A03624g_5	GATCGACAGACCCATCAAGT	73	115	95
1320	YALI1_A03624g_6	GTACTGTGTACTGGGTCCGG	81	111	58
1321	YALI1_A03669g_1	CCAGGCTGAGAACTTCACGG	361	551	385
1322	YALI1_A03669g_2	GTATGCTGCACGCTGATTGG	418	598	400
1323	YALI1_A03669g_3	ATATTCGCCGCATTGAGGAA	2147	3040	2357
1324	YALI1_A03669g_4	TGTGGATAGAACGTACCGGG	87	107	92
1325	YALI1_A03669g_5	TGTTTTGCGTTCTAGTGTCG	563	810	630
1326	YALI1_A03669g_6	AAATAATCAGATGCGTTACG	644	862	562
1327	YALI1_A03688g_1	GCTTCATTCCGATGACACCA	229	345	193
1328	YALI1_A03688g_2	ATAGAAGTAGGAAAAGCCCT	169	218	158
1329	YALI1_A03688g_3	ATGAAGCCTCTCCAGATCCG	209	337	295
1330	YALI1_A03688g_4	TATGCTCTCAGCATGTTCCC	271	391	333
1331	YALI1_A03688g_5	GGGGTATCAGAGTCGTTTGG	71	81	72
1332	YALI1_A03688g_6	TTCTTCGCAGACAATGGGGG	226	343	220
1333	YALI1_A03721g_1	TGTTCCATCCCATAGACGGC	169	288	197
1334	YALI1_A03721g_2	GAGAGCATCATCCACAACAA	230	341	272
1335	YALI1_A03721g_3	GACGCCAATGGACTTTTCCG	125	203	112
1336	YALI1_A03721g_4	GCAGGATCGATTCTGGAGGG	339	453	412
1337	YALI1_A03721g_5	TTTCGGGCGAAGACAAGGAC	89	151	92
1338	YALI1_A03721g_6	TCGAGATCATCTCCAAACAG	579	775	475
1339	YALI1_A03757g_1	GTTTGTGTCTTTCACGACCG	436	591	399
1340	YALI1_A03757g_2	CTTCCCCGTGAAGCATGCCG	57	100	82
1341	YALI1_A03757g_3	GTCGATGCGTTTATTCCCCG	61	73	79
1342	YALI1_A03757g_4	CTGCGACCAAGGAGTCCAAG	358	478	355
1343	YALI1_A03757g_5	TAATTGTGCGAAACCTGCCG	37	43	28
1344	YALI1_A03757g_6	AGGTTTCGCACAATTAGTCG	774	1125	741
1345	YALI1_A03763g_1	TGAGAGTTGATGGCCACCAG	203	297	198
1346	YALI1_A03763g_2	GGACGCGCTCTCAGACGACG	135	208	135
1347	YALI1_A03763g_3	TGTACAACCTGACTCAGCTG	344	397	368
1348	YALI1_A03763g_4	GGACGACTATTTATTCGACT	102	133	104
1349	YALI1_A03763g_5	GCTCGTAAAGAACTGACTGA	211	283	187
1350	YALI1_A03763g_6	AGATACACCATGAAGTTCAA	238	342	216
1351	YALI1_A03803g_1	CCAGAAGTCAGCATGAGCCG	82	106	109
1352	YALI1_A03803g_2	GGCTCATGCTGACTTCTGGG	377	494	330
1354	YALI1_A03803g_4	TTCCTACCAGAGCCATATGG	240	430	288
1355	YALI1_A03803g_5	TGTTTCCTACCAGAGCCATA	121	173	152
1356	YALI1_A03803g_6	CAAAAAGGCTGAGGTCCAGC	331	453	325
1357	YALI1_A03809g_1	GCTCCAAAGCCATCTCCGGG	72	103	69
1358	YALI1_A03809g_2	AGTCCCACGTATCCTTCCTG	355	480	334
1359	YALI1_A03809g_3	ACAGGACATTCCCCATGACG	99	105	100
1360	YALI1_A03809g_4	ACAACCGCAGGAAGGATACG	155	249	191
1361	YALI1_A03809g_5	TCCCGAGTTTGAAATCCCCC	160	250	153
1362	YALI1_A03809g_6	GCTGAAGAACAACCGCAGGA	252	362	218
1363	YALI1_A03815g_1	AACGTCTTCCTTGTACGCCG	274	317	236
1364	YALI1_A03815g_2	ACTTGCTGTGCAAAGGCCCG	174	263	182
1365	YALI1_A03815g_3	ACATGATCTACAGCACCGAC	45	53	51
1366	YALI1_A03815g_4	TGGTGGCGTAAACAGTGACT	333	458	382
1367	YALI1_A03815g_5	CTGGTGAAGGTGATGTTCCA	292	432	355
1368	YALI1_A03815g_6	ATGCGTTTACCCCCCAGTCG	211	282	180
1369	YALI1_A03837g_1	CTGAACCGAGACGACCCCAA	134	175	155
1370	YALI1_A03837g_2	GAGTGCATGTCCATTCTCAA	367	459	374
1371	YALI1_A03837g_3	TCGAATCTCAATGGGCACGA	832	1101	908
1372	YALI1_A03837g_4	CACTCATCGTGGTTGATCCA	312	476	319
1373	YALI1_A03837g_5	GCAGAATGTACGCGTCTCGA	490	643	546
1374	YALI1_A03837g_6	GGTAGTCGATACCAATCACC	264	288	176
1375	YALI1_A03842g_1	TATTCCAGACCCCTGTCAGA	352	520	403
1376	YALI1_A03842g_2	CGCGGTCACATGATTGGCCG	283	365	314
1377	YALI1_A03842g_3	TGTGCGAGTCCCTCTGACAG	136	181	132
1378	YALI1_A03842g_4	GGTGGATATCGTTGTCGCCG	158	245	193
1379	YALI1_A03842g_5	GGGCAAGTCGCAACAGACAA	59	88	62
1380	YALI1_A03842g_6	AAGCAACAGAGCACACAGCG	129	141	82
1381	YALI1_A03857g_1	TATGCACGTGGAGTTGAGCG	313	503	393
1382	YALI1_A03857g_2	CGCTTCATATAGGTCACGGG	171	254	192
1383	YALI1_A03857g_3	GCCCGTCGAGAAAAGGTACG	69	90	65
1384	YALI1_A03857g_4	GGAGCGCAAAAATATGCACG	94	122	102
1385	YALI1_A03857g_5	ATCTGCTCTAGAATCTCCAG	262	306	258
1386	YALI1_A03857g_6	TGTCTTCTTGTCTTGCCAGT	375	589	439
1387	YALI1_A03883g_1	TGTATGTCTGCATCACCGGG	761	1065	810
1388	YALI1_A03883g_2	GGACAAGACCACATTCACCA	268	427	333
1389	YALI1_A03883g_3	GGCCGAGTAGTTGAACACCG	16	37	22
1390	YALI1_A03883g_4	GTTATGCACGACGGTGGCGA	70	110	75
1391	YALI1_A03883g_5	ACAAAACCACACTTCAACCA	356	484	351
1392	YALI1_A03883g_6	CGACATATTGTTATGCACGA	292	338	259
1393	YALI1_A03900g_1	CGAGTTTCAGAGACTCCAAT	318	408	313
1394	YALI1_A03900g_2	CACTGCGAAAACTTACCCGA	278	416	272
1395	YALI1_A03900g_3	AGTTTTCGCAGTGTGCTCCA	314	385	294
1396	YALI1_A03900g_4	TTGGGGTCTGGGAACCACGA	342	429	374
1397	YALI1_A03900g_5	GGTCCTTACCCGAATCGTTG	442	690	527
1398	YALI1_A03900g_6	GGAGTACTTCAACAAACCGT	160	262	198
1399	YALI1_A03907g_1	GCGACTCTCTGCCAATATAG	352	495	363
1400	YALI1_A03907g_2	AGTAAAGGCCCCATTATCAG	365	486	333
1401	YALI1_A03907g_3	GTCACAGTCTCCACGAATAT	284	391	315
1402	YALI1_A03907g_4	CTCGTTTTCGACCGTTCCGT	280	408	277
1403	YALI1_A03907g_5	TACTGGGTCTCTACGTCCAC	222	376	284
1404	YALI1_A03907g_6	CAACGCAACATCCTACGGAA	95	156	102
1405	YALI1_A03937g_1	GCAGGTACAGATCGACCAAC	232	317	215
1406	YALI1_A03937g_2	GTACCTGCTGAATCGTGTAC	312	441	332
1407	YALI1_A03937g_3	CGACTGGAACCGGTTCAAAA	1118	1402	1154
1408	YALI1_A03937g_4	CTGGACGTAGTGACGCTGCG	82	101	66
1409	YALI1_A03937g_5	GTGTGCGAATGACAGCAAGT	146	254	202
1410	YALI1_A03937g_6	GGAACTGTGGGTGATTCTGG	312	388	228
1411	YALI1_A03964g_1	CTTGCAAGGAGGATATCAAG	165	271	216
1412	YALI1_A03964g_2	GTCGTTCGACACTTGCAAGG	104	187	124
1413	YALI1_A03964g_3	TGAAGAGGACTCCGACGCGG	152	162	151
1414	YALI1_A03964g_4	CGTCAAGCGAAAGATCGAGG	144	180	132
1415	YALI1_A03964g_5	CTTTCGCTTGACGGTCACCT	188	236	191
1416	YALI1_A03964g_6	CGCTTCTGTTTCTTGGACAG	142	177	124
1417	YALI1_A04006g_1	TGTCCGACTCTGCTCCCACC	258	315	233
1418	YALI1_A04006g_2	CACGAGAGTAGAGTCCTGGA	200	272	198
1419	YALI1_A04006g_3	GTCAGAAGAGACTGGGACCA	51	48	37
1420	YALI1_A04006g_4	CCTGAGACTGGGCGTAAAAG	113	140	126
1421	YALI1_A04006g_5	GACAACTTCATTGCTCGAAA	55	110	85
1422	YALI1_A04006g_6	GTGGGTGTCGAAGGCAGAGG	665	929	591
1423	YALI1_A04022g_1	GCATCGGTAGATCTTGGCGT	270	427	338
1424	YALI1_A04022g_2	GTTGGCGTATCCCAGTCGGA	315	426	350
1425	YALI1_A04022g_3	AATAATCTCGGGCGAAACAC	284	358	306
1426	YALI1_A04022g_4	CATTGTTGAGGAGACTTCCG	296	424	369
1427	YALI1_A04022g_5	GCCATCATCGGCAAACTTGA	120	135	132
1428	YALI1_A04022g_6	GTCATTTTGCGTGTGTCGTA	199	252	179
1429	YALI1_A04044g_1	GGAGCCGGTGACCTTGAGAA	220	281	212
1430	YALI1_A04044g_2	TTTTCAGCAACCAAGAAGCT	67	78	69
1431	YALI1_A04044g_3	AATGGTCTTGACAAAGCGCT	15	18	22
1432	YALI1_A04044g_4	CGTGCCTTCTCAGCAAGTTA	377	566	495
1433	YALI1_A04044g_5	GTCTTCTTACTCTACTTCGC	594	835	584
1434	YALI1_A04044g_6	AAAAGACTGGAAATTGGAGC	599	865	605
1435	YALI1_A04071g_1	ACACCCGTGACAGTTTTGCG	552	845	608
1436	YALI1_A04071g_2	AGTACAACCGGCCTATCAAG	368	482	320
1437	YALI1_A04071g_3	CTATCAAGCGGCAGGTCGGG	374	509	421
1438	YALI1_A04071g_4	ACTTGACTATCAAGTACAAC	146	212	191
1439	YALI1_A04071g_5	TTCGGGGGCTGCTTTTGGGG	157	211	172
1440	YALI1_A04071g_6	TAGGGAGGCTCCGTTTCAAT	357	556	374
1441	YALI1_A04109g_1	GTTGGAAGACACGGAAAAGG	222	338	251
1442	YALI1_A04109g_2	GATTGAGCACGTGAACCGCA	213	308	188
1443	YALI1_A04109g_3	ACTCTGCGAGACACAAAGGC	175	230	194
1444	YALI1_A04109g_4	TGGAATCACTGGAGTCCGAG	310	422	292
1445	YALI1_A04109g_5	TGACATTGAATACGTTGCCG	68	103	73
1446	YALI1_A04109g_6	GGTTCGTAGAGGGAACCACT	105	153	118
1447	YALI1_A04119g_1	ACGAGGACACATCCTCAAAG	504	653	495
1448	YALI1_A04119g_2	TTCCGAGAAGAATTCCAACG	195	259	185
1450	YALI1_A04119g_4	GAGAGCACAAAGATCCACCA	195	279	227
1451	YALI1_A04119g_5	GATTGTCGAGAACACAAAGC	445	659	530
1452	YALI1_A04119g_6	CCAGCTTCTTCACGATGCCA	263	373	211
1453	YALI1_A04164g_1	GTAGACAGCAATAAAATCAA	63	86	77
1454	YALI1_A04164g_2	CGTCCATCGCCAGCAACCAG	100	125	120
1455	YALI1_A04164g_3	GTATAAATGACACGATCTGA	153	176	172
1456	YALI1_A04164g_4	TGGGTTTCACAGGAGCAACG	83	127	117
1457	YALI1_A04164g_5	GGAGCAACGAGGTATTTGAG	205	320	223
1458	YALI1_A04164g_6	ACTCTCAACGAACCGGTCTA	614	803	624
1459	YALI1_A04178g_1	GCGACTGGTCAAACGCGACG	167	237	191
1460	YALI1_A04178g_2	GCAAGGCAACTGACACCCAG	449	623	446
1461	YALI1_A04178g_3	GTTACCAGAAGGAAATGCAG	418	521	486
1462	YALI1_A04178g_4	GCAGTGACACTCCTGGGCCA	174	252	223
1463	YALI1_A04178g_5	ATAGACTTGCCGGTGCCAGC	177	198	190
1464	YALI1_A04178g_6	GTCACTGCACACCTAAGACG	455	602	426
1465	YALI1_A04261g_1	TTACGACGACGATAAAGACG	122	147	116
1466	YALI1_A04261g_2	TGGACGGTAGAGAAATGGAG	211	280	219
1467	YALI1_A04261g_3	TCTTTCTCTGTATTTTTGGG	225	257	180
1469	YALI1_A04261g_5	CATCGAATCTCTCTGAACCC	201	309	243
1470	YALI1_A04261g_6	ACCTCCGGAGATGAAAAAGG	437	613	412
1471	YALI1_A04309g_1	GCATCTCTGTAACAAACAAG	1473	2015	1380
1472	YALI1_A04309g_2	ACACTTGGATGACAGCGGCG	116	182	159
1473	YALI1_A04309g_3	TTACCCGTAAGTCCACCACA	161	182	137
1474	YALI1_A04309g_4	TCTAGACACTTGGATGACAG	335	360	280
1475	YALI1_A04309g_5	GTAAGTCCACCACAAGGTGT	485	698	578
1476	YALI1_A04309g_6	TAGCATGTCGTAGTACTCGG	283	417	278
1477	YALI1_A04332g_1	GGTCTCGAAGAAGGGCCATA	264	385	287
1478	YALI1_A04332g_2	GACAGTGGAGGTCTTCACAC	649	916	712
1479	YALI1_A04332g_3	AGAAAGGCCAGATTCCTGGA	22	28	20
1480	YALI1_A04332g_4	GTTCCACCGCTTCGTCAAAA	203	282	196
1481	YALI1_A04332g_5	GCGGGAAGCGTCGGAAAACG	204	281	218
1482	YALI1_A04332g_6	GGGCTCAGATGAAGAGACAG	380	547	377
1483	YALI1_A04341g_1	TTTCCAGTAAGTCCTCCGCA	392	613	469
1484	YALI1_A04341g_2	GGTGCAGAGCGACAAGCACG	437	608	417
1485	YALI1_A04341g_3	AAGACGGGCTTGTAACTCGA	119	188	134
1486	YALI1_A04341g_4	GTGCTCGTCTAATTGTTGCT	273	396	285
1487	YALI1_A04341g_5	ACTACAATTCCCACTCCCTG	297	496	332
1488	YALI1_A04341g_6	TTCGAGAAAAAGTCACCGAG	224	303	197
1489	YALI1_A04385g_1	GCTTGTGAGCAGGTTTGGCG	223	313	238
1490	YALI1_A04385g_2	GAGTGTCCTGGGACAAAAGT	233	354	333
1491	YALI1_A04385g_3	GGAGGGAGTGGTCCATCGGA	111	150	117
1492	YALI1_A04385g_4	GGGGATTCCAAAGTCCGCAA	660	852	702
1493	YALI1_A04385g_5	GGGGGATTCCAAAGTCCGCA	658	849	699
1494	YALI1_A04385g_6	CTCAATGACGTTCTGAACAA	306	407	298
1495	YALI1_A04415g_1	GCCAGAGCAAGAAGATCCCG	356	481	386
1496	YALI1_A04415g_2	GACGACTTCATCGCTCTGCA	164	318	228
1497	YALI1_A04415g_3	GAGACATGCAGCGCAAGTCG	78	106	131
1498	YALI1_A04415g_4	GCGATGCCCGTATTTCAGCC	104	166	117
1499	YALI1_A04415g_5	GCGATGAAGTCGTCCGGTAG	258	380	339
1500	YALI1_A04415g_6	CAACTACAACAGCCACAAAG	536	637	468
1501	YALI1_A04462g_1	CGATTACAAGACAAGTACAT	612	895	665
1502	YALI1_A04462g_2	TCTTCACTCCGAGCTGACCT	189	277	196
1503	YALI1_A04462g_3	CTATCTCTATGAACATCTGT	534	600	495
1504	YALI1_A04462g_4	ACTCTTCACCGAAATCTGCA	134	183	140
1505	YALI1_A04462g_5	CAGTAGTTCTCGTTCAGCGG	353	472	423
1506	YALI1_A04462g_6	ACGAGCATCCCAGGTCAGCT	88	128	87
1507	YALI1_A04495g_1	AGACGTGTACAAGCAAATGG	401	550	423
1508	YALI1_A04495g_2	GCAATAACAATGGCAACAGC	378	513	310
1509	YALI1_A04495g_3	TCAGAAATTGAGACAAAAAG	335	452	382
1510	YALI1_A04495g_4	TGGACTGGAACGGCACTAGA	118	146	110
1511	YALI1_A04495g_5	CTGTTGTGGCTGTTATTGAG	834	1169	840
1512	YALI1_A04495g_6	GCTGTTGTGGCTGTTATTGA	823	1154	826
1513	YALI1_A04533g_1	GTATTTGTATCCGGGGGCCG	75	100	95
1514	YALI1_A04533g_2	ATACAAATACCCCATCATCG	776	962	779
1515	YALI1_A04533g_3	CGTGGTTCTCAACATCTCGT	184	245	195
1516	YALI1_A04533g_4	TCTCATTAACGCGCTGTCCG	322	437	370
1517	YALI1_A04533g_5	GCGGACAGCGCGTTAATGAG	262	390	269
1518	YALI1_A04533g_6	GGTCAAGTACGTGCAGGGCT	342	522	323
1519	YALI1_A04561g_1	CTGCGAGCCGATGGTCAGAG	251	353	223
1520	YALI1_A04561g_2	GCACTCCATCGATCTCCACT	430	581	359
1521	YALI1_A04561g_3	GTCCTTGTCGAGCGACAGAG	289	369	344
1522	YALI1_A04561g_4	CTTGATGGCGTCTCGAAGGG	173	260	194
1523	YALI1_A04561g_5	AGAGAACATTGCGCAATACG	566	714	560
1524	YALI1_A04561g_6	CCTGAGCGACACGACCCGAG	177	289	209
1525	YALI1_A04576g_1	GCATGGCGTCGAACGACGCG	79	113	99
1526	YALI1_A04576g_2	GGTGGTGGTCAACGACACGA	141	201	155
1527	YALI1_A04576g_3	TGCAAATATGGGACACGGCG	58	66	57
1528	YALI1_A04576g_4	TGGTCAACGACACGACGGTG	461	623	502
1529	YALI1_A04576g_5	GCAGGAGCGATTCCGAAGCA	459	659	598
1530	YALI1_A04576g_6	GGAACTTGTTGTTGACGTAG	234	270	215
1531	YALI1_A04620g_1	TTAGCAAGTACACGTTGAGG	318	499	384
1532	YALI1_A04620g_2	GCTAAACGTGGGGAATGAAG	54	86	48
1533	YALI1_A04620g_3	GGCTCTGGAGGAGGATAACG	238	321	284
1534	YALI1_A04620g_4	ACGTGTACTTGCTAAACGTG	105	157	113
1535	YALI1_A04620g_5	CGTGAGCTCCAGTTTTTGTC	330	473	406
1536	YALI1_A04620g_6	AGCTCACGCGATGGTTCGAG	503	657	440
1537	YALI1_A04653g_1	ACAGCTCCCAGGAGTCTTGT	231	233	232
1538	YALI1_A04653g_2	TGCTCGAAAGACTTGCGCTT	253	409	291
1539	YALI1_A04653g_3	TGGTTGGTTTCGTCATCGGA	328	418	283
1540	YALI1_A04653g_4	ACTCAACCTCTTCCAGACTG	235	364	265
1541	YALI1_A04653g_5	AGAGGTCAGCATCAAATTCG	526	786	626
1542	YALI1_A04653g_6	GGAGTCTTGTCGGATGGCTA	541	728	521
1543	YALI1_A04661g_1	CCATGTGGATAAGAAAACCG	196	261	224
1544	YALI1_A04661g_2	GCCCGAATGTTTGAAACACA	85	114	76
1545	YALI1_A04661g_3	TTTACACCAAATTTCGGGCG	286	374	311
1546	YALI1_A04661g_4	TGTACGTTCTTACCGGGCTT	53	89	103
1547	YALI1_A04661g_5	TGCTCGCTGCAAAGTCCTCG	321	397	344
1548	YALI1_A04661g_6	CTGGACCCCAGATATATCCC	308	411	241
1549	YALI1_A04676g_1	GTATATCACGGCGTGCCAGG	169	251	172
1550	YALI1_A04676g_2	TCTCATCGTAGTCAACCAGA	301	432	324
1551	YALI1_A04676g_3	GTTCAGCTAATGAAGCAGAA	51	43	35
1552	YALI1_A04676g_4	GGACGCCGAGAATCAGGTGA	635	890	767
1553	YALI1_A04676g_5	GTGTATATCACGGCGTGCCA	121	158	121
1554	YALI1_A04676g_6	ATTCTGCTTCATTAGCTGAA	261	350	258
1555	YALI1_A04715g_1	AGAGAAGAGGAAGGAGAACG	257	341	256
1556	YALI1_A04715g_2	GATTGAAGAGGTGCGCCAAA	166	180	150
1557	YALI1_A04715g_3	TTTTGGCGCACCTCTTCAAT	2284	2841	2362
1558	YALI1_A04715g_4	GCAGTGTTATCTAGACGCGC	199	280	216
1559	YALI1_A04715g_5	GCAACAAGCTGTCTGCCTAC	488	585	464
1560	YALI1_A04715g_6	GCTCCATCTCCTCAACCTTT	121	203	103
1561	YALI1_A04742g_1	GGAGCTGCCGAAACTCAACA	207	373	251
1562	YALI1_A04742g_2	GATCCAAGCCGAGGGAACAG	223	287	186
1563	YALI1_A04742g_3	TTATCAATGACAACTGTCGA	1186	1494	1323
1564	YALI1_A04742g_4	ATCTGCACAGATCCAAGCCG	174	241	188
1565	YALI1_A04742g_5	GTATTCACAGGCTCGTTTGA	112	203	152
1566	YALI1_A04742g_6	TGGACGGTGGACATTGCCGA	206	278	190
1567	YALI1_A04781g_1	AGACTGTCCGAATTCAGCAG	222	339	237
1568	YALI1_A04781g_2	GTATGATCTGTCGAAGAAAC	306	371	247
1569	YALI1_A04781g_3	AACCGGAGAAGGAAAGGTGG	225	249	219
1570	YALI1_A04781g_4	TACCAAGGTTGATCCTGGAA	224	257	197
1571	YALI1_A04781g_5	TCTGTCGAAGAAACCGGAGA	202	293	279
1572	YALI1_A04781g_6	TGCCCTTCCAGGATCAACCT	234	353	259
1573	YALI1_A04795g_1	CAAACGCGCCACAAATACCA	346	463	358
1574	YALI1_A04795g_2	TTTGCGCAGCTCTAAATGGA	147	188	138
1575	YALI1_A04795g_3	AGTTAGCTCTTTCTGGAACG	223	219	225
1576	YALI1_A04795g_4	CTCTCAGCCATGTTTTCAGT	94	138	87
1577	YALI1_A04795g_5	CGAAATGCTGTGATTCAGCC	270	336	263
1578	YALI1_A04795g_6	GCAAACGCGCCACAAATACC	341	459	356
1579	YALI1_A04815g_1	GCACAGCAACTACTCAAGAA	413	545	417
1580	YALI1_A04815g_2	AGGTGAGTACTAGTGGCAAG	191	290	175
1581	YALI1_A04815g_3	TGATAAGCCTTTCAGAGAGG	816	1025	832
1582	YALI1_A04815g_4	TGAAAGGCTTATCAAGAGTG	596	808	643
1583	YALI1_A04815g_5	GCTGAGCCTTGCTCTTCGTG	391	563	420
1584	YALI1_A04815g_6	TCTTGATCCACCTCTCTGAA	298	437	298
1585	YALI1_A04817g_1	GGAGAAGGACGAATTGAGCG	203	302	205
1586	YALI1_A04817g_2	ACCAGGTGTACTCAGCCTCG	536	808	580
1587	YALI1_A04817g_3	AGCCACGACCCGCGACCCCG	21	47	25
1588	YALI1_A04817g_4	TCAGGTGCTCATGATTTCGT	525	837	566
1589	YALI1_A04817g_5	TCCTTCTCCACGCCTCCCTT	205	317	218
1590	YALI1_A04817g_6	CTCTTCCCACGTTTCTCGCA	88	98	69
1591	YALI1_A04848g_1	CCAAATCGTCGTTCAAACAG	268	395	274
1592	YALI1_A04848g_2	GTTCAGCCTGCGCATATGAG	145	182	146
1593	YALI1_A04848g_3	CCTGGCAGCACACACCCCGG	142	237	175
1594	YALI1_A04848g_4	GGAATGCAATTTCTTCGTCG	226	309	246
1595	YALI1_A04848g_5	GTTGCATTACCCCAAACACC	141	213	149
1596	YALI1_A04848g_6	AAGAGATCACGTTCCCCCAA	244	303	176
1597	YALI1_A04859g_1	ATGCCCACTGTAGATCGGGG	100	141	92
1598	YALI1_A04859g_2	TCGGAACTTTACTTACCAAG	218	271	214
1599	YALI1_A04859g_3	TAAGCAGTACGAGTACCACT	83	95	98
1600	YALI1_A04859g_4	CATGCCACCCCGATCTACAG	387	558	409
1601	YALI1_A04859g_5	CCAATGCCCACTGTAGATCG	738	1008	836
1602	YALI1_A04859g_6	GGCGATATGGAGCTCGGCAC	190	280	196
1603	YALI1_A04864g_1	GGGAAATGAGAAACGCGCTG	45	72	44
1604	YALI1_A04864g_2	CCCATTCAAGTATAGCTCGA	254	438	273
1605	YALI1_A04864g_3	CCCCATTTTTCGCATCTGAG	58	91	91
1606	YALI1_A04864g_4	CGTCGAGCTATACTTGAATG	402	545	447
1607	YALI1_A04864g_5	CCTCTCAGATGCGAAAAATG	156	218	155
1608	YALI1_A04864g_6	TTCAAGTCGTGCTCGGTATG	277	402	268
1609	YALI1_A04884g_1	GCTGTGGATCCAGTTCTGAA	393	540	391
1610	YALI1_A04884g_2	GTGGATCCAGTTCTGAAGGG	147	222	149
1612	YALI1_A04884g_4	CTTCTAGGTGGATTGACCAT	36	43	43
1613	YALI1_A04884g_5	CTAGGTGGATTGACCATGGG	310	363	290
1614	YALI1_A04884g_6	ATTCGACAGTGTCTTGAGCA	578	785	509
1615	YALI1_A04893g_1	TGTCTAGTCAACGTGCTGGT	415	552	394
1616	YALI1_A04893g_2	GCACAGCCTATCAAAGTGCC	433	573	412
1617	YALI1_A04893g_3	GCACAGTAATAAAGGCGTGG	212	266	256
1618	YALI1_A04893g_4	TCGCACAGTAATAAAGGCGT	187	256	222
1619	YALI1_A04893g_5	TTCGCACAGTAATAAAGGCG	185	253	219
1620	YALI1_A04893g_6	ACAGCATTATGATTGCGTTC	171	241	149
1621	YALI1_A04927g_1	GGAACCGAGTTTTTTCCCGG	295	417	322
1622	YALI1_A04927g_2	CTGCTTGAGAGGCAGTCGGT	201	272	183
1623	YALI1_A04927g_3	CTTTCCTCCGGGAAAAAACT	1481	1829	1553
1624	YALI1_A04927g_4	CCAACAAGTGGTGGTACGAG	134	217	204
1625	YALI1_A04927g_5	CTAACTACTCCAACAAGTGG	700	833	617
1626	YALI1_A04927g_6	GAACTGGCTCGACTTCCACA	302	393	315
1627	YALI1_A04976g_1	ATTTGGTGTATGATTTCGAG	163	264	192
1628	YALI1_A04976g_2	CTGCAAAACCCACATCTTGA	232	304	228
1629	YALI1_A04976g_3	CCGACCAGATCATCTTTCAG	560	635	525
1630	YALI1_A04976g_4	CCGCTGAAAGATGATCTGGT	238	301	229
1631	YALI1_A04976g_5	GTGTTCGCGACTGTCAACCA	429	587	539
1632	YALI1_A04976g_6	ACAGTCGCGAACACTACTCG	310	488	349
1633	YALI1_A04983g_1	CATTTGGGTGAGATTTACGA	418	586	452
1634	YALI1_A04983g_2	CGGTGAGGAAGAGATACAAA	102	117	117
1635	YALI1_A04983g_3	CGTAAATCTCACCCAAATGA	222	288	247
1636	YALI1_A04983g_4	AATTTAGGAAGCATCCAAAG	236	361	277
1637	YALI1_A04983g_5	GGGGTGTACTTTGTAGTTGG	1422	1939	1537
1638	YALI1_A04983g_6	AGGTGACTGGGGCTGTATAG	649	904	587
1639	YALI1_A04990g_1	CCTACTCCCACCAAGCCTAG	792	1158	899
1640	YALI1_A04990g_2	TCTTGAATCCCGAGCCGAAA	81	97	93
1642	YALI1_A04990g_4	CCCACAGCATCAATTCGAAT	452	624	503
1643	YALI1_A04990g_5	CGGTTTCGACCATTTCGGCT	86	149	138
1644	YALI1_A04990g_6	GATAACGGTTTCGACCATTT	246	263	205
1645	YALI1_A05003g_1	GCCTTTGATCGCCCTCGCCA	424	498	350
1646	YALI1_A05003g_2	GATCGCCCTCGCCACGGCCG	276	393	253
1647	YALI1_A05003g_3	CATGGAGTTTGCATCGGGCG	77	95	80
1648	YALI1_A05003g_4	GCCGTGGCGAGGGCGATCAA	153	253	187
1649	YALI1_A05003g_5	CTGGACGACGAAGACATCCC	158	266	202
1650	YALI1_A05003g_6	CAAGGACATTGCAAAGACCC	90	129	99
1651	YALI1_A05031g_1	GTGTCCGTAGATGTAAAAGG	219	333	208
1652	YALI1_A05031g_2	CTTCTGGCGTTCCTCAACCA	181	242	191
1653	YALI1_A05031g_3	GATTCCACCCAGCCATACCT	307	422	347
1654	YALI1_A05031g_4	TCTGCTCATCTGTCTGGCCG	141	215	173
1655	YALI1_A05031g_5	CATGACTGAGAACGTGTGGG	152	224	183
1656	YALI1_A05031g_6	AGGACTTGCAAGTGTATCGA	159	198	144
1657	YALI1_A05052g_1	TCAGATGCCGAGTTTTCAGA	264	284	228
1658	YALI1_A05052g_2	GCAGGCTTGCCCCCACCAGG	392	500	423
1659	YALI1_A05052g_3	GGAGCCTCGAAAAGCGAAAG	182	259	228
1660	YALI1_A05052g_4	CGAAAAGCGAAAGCGGCCAA	222	359	290
1661	YALI1_A05052g_5	GCCTTCCTACTTTTGTTGTA	366	534	433
1662	YALI1_A05052g_6	GGCTTGTGCGAAACCCTCAA	258	356	256
1663	YALI1_A05091g_1	GTAATGACGTAGGGGAAAGG	109	169	140
1664	YALI1_A05091g_2	TCAATCAAAAGAGTATCCAA	154	240	181
1665	YALI1_A05091g_3	AATGTTGATGTAGTCGAGCG	382	580	484
1666	YALI1_A05091g_4	CCTGAGTTAGTAATGACGTA	216	318	240
1667	YALI1_A05091g_5	TCCCAAGGCCAAGAGAAGAA	52	65	55
1668	YALI1_A05091g_6	AGTCGAGCGAGGTTGGGGGT	430	653	451
1669	YALI1_A05116g_1	TGTCCTCAGGAGACACCTCG	229	301	233
1670	YALI1_A05116g_2	GGTGTCTCCTGAGGACACGG	675	1003	695
1671	YALI1_A05116g_3	GGGTCTGCCCGCCAACCTCG	86	118	121
1672	YALI1_A05116g_4	AACTTGGCCTTGGCAGGACG	137	187	145
1673	YALI1_A05116g_5	GTGGCCGATGAGGAGAATGG	41	52	40
1674	YALI1_A05116g_6	CCTGCCAAGGCCAAGTTCAA	73	96	64
1675	YALI1_A05143g_1	AACAGCTTACCTATGCTCCG	624	934	676
1676	YALI1_A05143g_2	TGGAAAAGAACCACAAGGCG	87	140	106
1677	YALI1_A05143g_3	TGCTCCCGAAAATTGTTGGA	129	157	109
1678	YALI1_A05143g_4	CTAGTATGAGTACTGTCCCT	505	687	533
1679	YALI1_A05143g_5	CGGTTTCTCCCTCGGAGCAT	151	225	170
1680	YALI1_A05143g_6	TTTCTCAGAGTTGTCGTACA	251	329	262
1681	YALI1_A05168g_1	CATACAGTGTACACACACGT	183	256	251
1682	YALI1_A05168g_2	GTTGGAGACATCATGATCGG	288	446	371
1683	YALI1_A05168g_3	AATACCCAAGAGCGAAGAGT	605	899	654
1684	YALI1_A05168g_4	ATACAGTGTACACACACGTC	183	260	254
1685	YALI1_A05168g_5	TATGTTGGAGACATCATGAT	88	126	82
1686	YALI1_A05168g_6	GTGTTTCAAATGTTAATGAG	327	462	305
1687	YALI1_A05210g_1	CGTTATTATTCTGGCCCTGG	118	164	121
1688	YALI1_A05210g_2	AGTGCGGTCGAAGAACGCGC	418	585	402
1689	YALI1_A05210g_3	TCAGAAGAGACACAACCGCC	83	65	63
1690	YALI1_A05210g_4	TGTTTCCACACACCATGGCA	368	494	406
1691	YALI1_A05210g_5	TCTGTGTCACTCTCCACGCC	188	255	181
1692	YALI1_A05210g_6	GGAGAGTGACACAGATCACC	27	42	38
1693	YALI1_A05220g_1	GTAGATACCGGCGACAAAAC	47	74	42
1694	YALI1_A05220g_2	AGGCACATCGCCAAAGTCGT	190	289	213
1695	YALI1_A05220g_3	AGCATGTTTCGCACAAAGAA	29	30	22
1696	YALI1_A05220g_4	TCGGGCCCGAATCAGAGCGG	767	911	711
1697	YALI1_A05220g_5	GGTTTTGTCGCCGGTATCTA	144	179	161
1698	YALI1_A05220g_6	GTCGGGCCCGAATCAGAGCG	766	907	712
1699	YALI1_A05229g_1	AGAGCTCAAGACTAGCACAG	647	885	674
1700	YALI1_A05229g_2	TGTCTGCTTGTAAGATGCAG	215	297	241
1701	YALI1_A05229g_3	AGATGCAGCGGTATTCACGG	324	430	340
1702	YALI1_A05229g_4	AGACAGAGCGGGCTCCGCCA	205	328	275
1703	YALI1_A05229g_5	TTCAACTGCGACACAAGAAA	304	381	284
1704	YALI1_A05229g_6	AAGATGCAGCGGTATTCACG	292	390	306
1705	YALI1_A05254g_1	ACAGCGCTCGAGAAAACGAG	77	110	101
1706	YALI1_A05254g_2	TCTTTTTGCCAATCACGCCG	137	185	152
1707	YALI1_A05254g_3	TGTGGACAACAAGATGACCG	178	253	197
1708	YALI1_A05254g_4	GCAGAAAAGGAAAGAAGGCG	164	243	169
1709	YALI1_A05254g_5	GATCTGGAGGATCTGAACGC	124	156	134
1710	YALI1_A05254g_6	GACTCCTGTTTACGACGCAT	387	585	320
1711	YALI1_A05259g_1	GCTCAAAGATCTGCAAACCG	279	411	287
1712	YALI1_A05259g_2	GCAGTCCTACCAAAAGGGCA	263	403	318
1714	YALI1_A05259g_4	GGGCAAGGCCGCCTTAGCCG	111	196	142
1715	YALI1_A05259g_5	ATGACTCTGTGTGAGCAGCG	208	255	195
1716	YALI1_A05259g_6	GAGACTTCCAGAGTGCGTCG	282	433	297
1717	YALI1_A05284g_1	AGAGCTCCTTGGTAAGAGAC	223	324	239
1718	YALI1_A05284g_2	GTTCTCGAGAAAGAATACGT	199	279	194
1719	YALI1_A05284g_3	ACGAACAGAACAGTTGCGAT	36	51	48
1720	YALI1_A05284g_4	GAACCGAATCTCCATTGCCG	263	356	304
1721	YALI1_A05284g_5	ACTGAGCGCGCGTGTCAGAA	309	368	384
1722	YALI1_A05284g_6	GCGCTCAGTTGCTCGTCTGC	616	904	601
1723	YALI1_A05335g_1	GCAGGAGCATAGGTGTTGGA	274	360	303
1724	YALI1_A05335g_2	CTTGCAATCCCCGAAACGAA	78	115	87
1725	YALI1_A05335g_3	GCTTGGAGCCCGACACAGAA	269	389	364
1726	YALI1_A05335g_4	TATGCGGAATTGCACAACAG	364	551	420
1727	YALI1_A05335g_5	TGCTTTGGCTGGAGCCACCG	66	138	82
1728	YALI1_A05335g_6	GCACTGTCTGTGGGGTCACG	269	391	244
1729	YALI1_A05355g_1	CCAGGTGGATGAGTTTCGAG	229	348	263
1730	YALI1_A05355g_2	TTGAGAGGAGCTTTGCCCAA	312	415	309
1731	YALI1_A05355g_3	TTGGGTTCTCAATCACCAGG	87	104	85
1732	YALI1_A05355g_4	TACGAATTCGAGTTGTTCGT	51	106	82
1733	YALI1_A05355g_5	CTTCGCCATTCGAAAGGCCA	315	481	388
1734	YALI1_A05355g_6	CCACTCGAAACTCATCCACC	471	600	415
1735	YALI1_A05366g_1	ATTCCAGTCCGGCGTACACG	401	491	371
1736	YALI1_A05366g_2	TTGTACATCCTCGTGTACGC	293	403	277
1737	YALI1_A05366g_3	ACACCTTTCTTCGATCAAAG	103	142	132
1738	YALI1_A05366g_4	CCATACAATGAATTCGCCAG	240	368	289
1739	YALI1_A05366g_5	ACCACGTCGTCAGCATCTGG	579	976	758
1740	YALI1_A05366g_6	AAATGCCGCCACAAAACAAG	214	297	184
1741	YALI1_A05407g_1	TGAGATCGTGGAACTGACCG	241	358	241
1742	YALI1_A05407g_2	GCTTGTCAAGGAGTCCAACG	57	87	50
1743	YALI1_A05407g_3	GGTGGAGTCTTTGTGCACCA	15	31	18
1744	YALI1_A05407g_4	CTATACACTCGTCCAAGTCG	136	165	113
1745	YALI1_A05407g_5	ACACTCGTCCAAGTCGAGGT	290	451	361
1746	YALI1_A05407g_6	TTGGGCAGTATCCTCCTATG	596	764	553
1747	YALI1_A05459g_1	GCAAAGTTAACCTTGCATAA	544	748	518
1748	YALI1_A05459g_2	GTAGATTCTCCGTCCTCCAA	444	705	491
1749	YALI1_A05459g_3	TGTAACAACACAGAAACGTG	312	337	261
1750	YALI1_A05459g_4	CGTGTTTGACGAGCTTCAGT	251	406	328
1751	YALI1_A05459g_5	GGGCACACATCCGACATCGG	135	219	176
1752	YALI1_A05459g_6	GATCTGGAGCGGGTAGGACG	196	229	146
1753	YALI1_A05473g_1	GTTTTTTTGTGTCCTTTGGG	382	521	404
1754	YALI1_A05473g_2	GTGTCGTACATGGCGAGCCA	104	219	166
1756	YALI1_A05473g_4	CTCCTTGGCCAGATTCTTGA	246	299	264
1757	YALI1_A05473g_5	CGACTTCCGACCCGTCAACT	446	567	473
1758	YALI1_A05473g_6	GATTCTTGATGGTTGATTTG	245	323	212
1759	YALI1_A05491g_1	TATGTCGACCAGGAGAACAA	137	210	141
1760	YALI1_A05491g_2	TCAGATGCAACAACGTACTG	356	546	387
1762	YALI1_A05491g_4	GTTCTTGCAGAAACGGTTTG	204	276	246
1763	YALI1_A05491g_5	TGGGGCAAGACCGAGTACCA	157	218	187
1764	YALI1_A05491g_6	GACCAAGAGCGCAACCGCAG	227	333	216
1765	YALI1_A05527g_1	CGACACCGTCTCCAGCCAGA	164	230	164
1766	YALI1_A05527g_2	CGAATTCTCGGAAACGACAG	200	297	209
1767	YALI1_A05527g_3	CTACTTTCGCCACCACGAGG	483	690	554
1768	YALI1_A05527g_4	GATTTTGCCGGAAAAGACGC	83	106	87
1769	YALI1_A05527g_5	GGCCTGACAGAAGACCTCGA	283	428	356
1770	YALI1_A05527g_6	CGCCGGCCCCAATCACGTGG	409	588	382
1771	YALI1_A05571g_1	AATCTCCTACACAGGTACCA	376	533	360
1772	YALI1_A05571g_2	TCCGGGCTTGAAAACAACCG	310	389	286
1773	YALI1_A05571g_3	CATAATTGCCCCCTGAGTAG	363	477	356
1774	YALI1_A05571g_4	TGAATCGATCACCAACGGAT	85	108	83
1775	YALI1_A05571g_5	CACCTCGTAGTCCTTCACAC	326	381	380
1776	YALI1_A05571g_6	ACCCCACTCCTCTACTCAGG	231	335	181
1777	YALI1_A05583g_1	TTTTGGATGTCGCTGTAGGA	122	176	143
1778	YALI1_A05583g_2	AATGTCTCGTGAGCTAAGTA	301	448	368
1779	YALI1_A05583g_3	TACAAGTAGCACGATCGCAT	74	76	77
1780	YALI1_A05583g_4	CCGAAATGTCTCGCGAGCTA	436	612	428
1781	YALI1_A05583g_5	TATGCGATCGTGCTACTTGT	134	123	146
1782	YALI1_A05583g_6	TCACAGTTTCAAAACAACTT	129	171	106
1783	YALI1_A05592g_1	ATACCACGAGATATGAGTGT	186	309	231
1784	YALI1_A05592g_2	ATACTTTGGTTGTATCGTAG	318	437	301
1785	YALI1_A05592g_3	CTTTCGAGCCAAGCACGGAT	1269	1728	1417
1786	YALI1_A05592g_4	TGTTTTGTCCGATCCGTGCT	142	167	159
1787	YALI1_A05592g_5	CTCCCGACACTCATATCTCG	222	295	228
1788	YALI1_A05592g_6	CATCTTGTGTGTTTGAGAGG	440	616	394
1789	YALI1_A05605g_1	GCTCGCCGCAGAAAATGCTG	188	259	195
1790	YALI1_A05605g_2	GGACGACGACGGGCTCAACG	177	213	161
1791	YALI1_A05605g_3	GTTGCCGGAGACTTTTGTAT	154	275	189
1792	YALI1_A05605g_4	TGACATGGATCAGTTCCACA	589	825	643
1793	YALI1_A05605g_5	TGTTGCCGCAGCATTTTCTG	176	258	171
1794	YALI1_A05605g_6	TCTGCGGCGAGCCCCCCACG	151	217	143
1795	YALI1_A05662g_1	GGTAAAGGCGAGTCGGACCG	329	597	406
1796	YALI1_A05662g_2	GTGCGTAAGGAATATCCAAG	300	401	289
1797	YALI1_A05662g_3	TGAAGTACACGAAGAGCACG	441	701	639
1798	YALI1_A05662g_4	GTACTTCACTGAGACAATGG	480	627	535
1799	YALI1_A05662g_5	GAAGTACACGAAGAGCACGC	464	736	659
1800	YALI1_A05662g_6	CATGTGACGCACTAGAGCAG	96	136	79
1801	YALI1_A05701g_1	ATGTCCGACGATTCACGAAA	407	560	366
1802	YALI1_A05701g_2	CAGCGATTTGAACTGACTCG	381	547	395
1803	YALI1_A05701g_3	CTCCCGGCAGTAGTCTCGGA	29	36	34
1804	YALI1_A05701g_4	GGTGAAGTCATTCCAAGTCG	479	648	451
1805	YALI1_A05701g_5	GTAGTCTCGGAGGGTCTTTG	238	243	251
1806	YALI1_A05701g_6	GTGAAGTCATTCCAAGTCGT	481	653	453
1807	YALI1_A05737g_1	GTTTGCACCCAGACTTAGAA	83	143	91
1808	YALI1_A05737g_2	GATGAGTTCCACCAGTTCAG	777	1006	810
1809	YALI1_A05737g_3	ATGAGTTCCACCAGTTCAGG	841	1091	882
1810	YALI1_A05737g_4	TGGTGAAAAATATAGAGCTG	169	239	181
1811	YALI1_A05737g_5	TTCCATAGCACACTCTCGGT	246	297	232
1812	YALI1_A05737g_6	TCTACGACGTCAGCAGCCTG	291	406	258
1813	YALI1_A05774g_1	CTTCCAGCAGACTACATCCA	244	332	256
1814	YALI1_A05774g_2	CATACTCCTCGACGAAGACA	218	323	261
1815	YALI1_A05774g_3	TCGAAGCAGCTTCTGTACTG	187	261	173
1816	YALI1_A05774g_4	TGAGCTGCTCGAGGATCAGG	81	84	85
1817	YALI1_A05774g_5	GCAGCAGCAGCCATAACACA	287	395	297
1818	YALI1_A05774g_6	TCTTCCCTGGAAGCTGGAAC	304	420	276
1819	YALI1_A05795g_1	CATCAACTGGGACAACGACG	924	1367	972
1820	YALI1_A05795g_2	TACATGGATCCCCAGAACAG	315	397	303
1821	YALI1_A05795g_3	ACAGGCACATAAGTTTTCGG	164	177	113
1822	YALI1_A05795g_4	CGAGTTTTCAAACACCACAA	282	414	361
1823	YALI1_A05795g_5	TGGAAGGAGTCGTTCAGACG	94	88	65
1824	YALI1_A05795g_6	GGAATTCTGCCGCTGTTCTG	275	372	268
1825	YALI1_A05798g_1	AGACTGGCAGTATAAACACA	147	224	146
1827	YALI1_A05798g_3	TAGTCTAGCCACTAGTGCGG	304	478	408
1828	YALI1_A05798g_4	CGCACTAGTGGCTAGACTAA	33	60	32
1829	YALI1_A05798g_5	CGTATGTGATAAGAGTAGAC	132	197	167
1830	YALI1_A05798g_6	TGGGGATCATGGTATCTCAG	219	357	258
1831	YALI1_A05813g_1	TTACTCCTAAAAAGGATCAG	262	333	253
1832	YALI1_A05813g_2	TGAAGTTCCTCAACAGGAAG	328	494	344
1833	YALI1_A05813g_3	CCAAGACCATAGAAAGTGAG	284	368	322
1834	YALI1_A05813g_4	CCTGTTGAGGAACTTCATGG	238	317	255
1835	YALI1_A05813g_5	GGAATCCTGACATCGTTATG	87	100	81
1836	YALI1_A05813g_6	GACCTGGCTTTTCACACTGA	291	424	309
1837	YALI1_A05821g_1	GTTTTACCCCGGAATCGGCA	95	87	59
1838	YALI1_A05821g_2	GAGCGAACGACAGGAGAGCG	424	638	461
1839	YALI1_A05821g_3	TCGAGTTGTGGAAGGTTCCG	345	489	356
1840	YALI1_A05821g_4	TTCCAGGTGTAACGAATCCG	589	843	646
1841	YALI1_A05821g_5	GACAAGTCACGTGATACCAA	104	146	123
1842	YALI1_A05821g_6	GGTGGTGCTGAGCGAACGAC	552	820	587
1843	YALI1_A05836g_1	TGACATCTCCGTCCATTGAA	486	656	536
1844	YALI1_A05836g_2	ATAGGTTCGTCGAGGATACA	270	422	322
1845	YALI1_A05836g_3	TTGCAAGTCGAACTCAACAA	682	842	752
1846	YALI1_A05836g_4	TGCAAGTCGAACTCAACAAA	696	851	758
1847	YALI1_A05836g_5	CCTACCATCCGAGAGAAGAT	176	226	174
1848	YALI1_A05836g_6	ATTTGTCACCCTTCAATGGA	286	448	262
1849	YALI1_A05844g_1	GGTAGACCATGTCGTCCAAT	380	534	394
1850	YALI1_A05844g_2	AAGACCGACTACCATCCCAT	332	438	319
1851	YALI1_A05844g_3	GGTGTCTACAGAAATCAAGC	47	62	60
1852	YALI1_A05844g_4	AATCGAGAGTACCAGTCGTC	260	330	293
1853	YALI1_A05844g_5	GACCATGTCGTCCAATGGGA	692	1042	837
1854	YALI1_A05844g_6	TCGTCCAATGGGATGGTAGT	305	472	331
1856	YALI1_A05869g_2	GCATTGTTGACTTATCCCTA	350	456	365
1857	YALI1_A05869g_3	CACATTCTCTCAACTACGAT	152	202	157
1858	YALI1_A05869g_4	GAATGTGCCAATATGACCCT	469	638	508
1859	YALI1_A05869g_5	AGAATGTGCCAATATGACCC	464	633	499
1861	YALI1_A05884g_1	AGAATTGAAGAATTCAGCCG	295	423	341
1862	YALI1_A05884g_2	AGGGGGTTCAAAAAGATGAG	244	371	283
1863	YALI1_A05884g_3	ACATGACGCCCGACTTTGCT	56	87	75
1864	YALI1_A05884g_4	ACTTCTCAAAGTCGGCAACG	332	452	346
1865	YALI1_A05884g_5	ACTGTCAGGTATGACGGCCG	218	300	253
1866	YALI1_A05884g_6	GGAGAAGTTGACCACGACCT	647	927	678
1867	YALI1_A05904g_1	GCAGAGACCGGACGGAGACG	87	156	76
1868	YALI1_A05904g_2	AGCTGACTAGCGAGCTCCAG	158	198	154
1869	YALI1_A05904g_3	GGGCAATCCGCGTCTCCGTC	29	45	33
1870	YALI1_A05904g_4	GCTCTCAGGGAGGCCTGCGA	87	126	86
1871	YALI1_A05904g_5	CATCTTGAGCTCATTGAACA	426	583	459
1872	YALI1_A05904g_6	CTCTGCTGTGATTTGTGATG	438	634	482
1873	YALI1_A05927g_1	ACACACCGCGATATACAACT	383	494	347
1874	YALI1_A05927g_2	ACAGATGGAGCGAGTCAACA	447	625	444
1875	YALI1_A05927g_3	CCATCTGTCCATCTGCTTCA	682	873	741
1876	YALI1_A05927g_4	CTGTACCGAGTTGTATATCG	161	221	165
1877	YALI1_A05927g_5	TAGATTGGACAGATTAAGTG	157	195	142
1878	YALI1_A05927g_6	CTTGTCATCTCTGTCAAAGG	202	301	144
1879	YALI1_A05947g_1	GTACATTGCGAAGAGCAGCT	341	493	384
1880	YALI1_A05947g_2	CAGTCAAGTGAGAAGGCCAG	164	243	181
1881	YALI1_A05947g_3	CACGACCCAAACACCCTACA	25	54	41
1882	YALI1_A05947g_4	GGTCGTGGATGTCGGAGCGT	145	199	160
1883	YALI1_A05947g_5	ATGAATGGTTGGTAGTGCGT	347	491	413
1884	YALI1_A05947g_6	ATTTGGGCTCTGGGAGTTCG	140	190	145
1885	YALI1_A05987g_1	AGTCAGGCATAATCTCCTGG	340	451	367
1886	YALI1_A05987g_2	GCAATTTTTCGACGTTCACG	491	674	427
1888	YALI1_A05987g_4	CCTGTTCCAGACCTAGTATG	426	577	545
1889	YALI1_A05987g_5	AGCACCAGTGGTTAGCCCAA	123	114	104
1890	YALI1_A05987g_6	ACAAATTCTTGAAATCCCTT	251	352	198
1891	YALI1_A06052g_1	ACAGAAAGTAGAACGTGCCG	375	566	399
1892	YALI1_A06052g_2	CTACTTTCTGTTCAGCCACG	344	496	374
1893	YALI1_A06052g_3	TTGACAACCAGGCCAAACGA	905	1092	893
1894	YALI1_A06052g_4	TTCTTCGTCCGGCGTCCACG	295	442	280
1895	YALI1_A06052g_5	GTTCTCATTGTGCCTCATGA	211	219	205
1896	YALI1_A06052g_6	TGTGTCCATGTCGATAGCGA	587	823	576
1897	YALI1_A06073g_1	GCAACCGTACCCCAACCAGG	137	170	123
1898	YALI1_A06073g_2	CTGCTGTCGTTGTTCCCCAA	362	494	395
1899	YALI1_A06073g_3	GACGCTGTCAGAGCAGGACG	48	58	57
1900	YALI1_A06073g_4	GCGTCTGGATGACGTTGCCA	102	142	119
1901	YALI1_A06073g_5	TATCGTAGCCCGCCTGGTTG	123	130	110
1902	YALI1_A06073g_6	GCTATCAAGCTGTACGCTCG	184	243	143
1903	YALI1_A06099g_1	TGCTCTGATGAGATCAACCA	590	711	465
1904	YALI1_A06099g_2	TCTCGGTCGTTTTCGAACAG	279	384	322
1905	YALI1_A06099g_3	AACTCGTTCAAAGCATACGC	105	149	114
1906	YALI1_A06099g_4	AATGAGGGTCGTCACTAACA	264	386	324
1907	YALI1_A06099g_5	CGGAGTGTTTTCGCAGACCG	249	337	297
1908	YALI1_A06099g_6	ACTAGTGTCTATCGTAGAGA	224	293	185
1909	YALI1_A06102g_1	AATCAATTCTCACCGCCGAC	233	332	265
1911	YALI1_A06102g_3	GCGTAAATATACCTGCAACC	75	145	134
1912	YALI1_A06102g_4	AGATCAGTGTAGAGAAACGT	668	800	607
1913	YALI1_A06102g_5	ATTTTGGATATCCTACAACA	158	222	166
1914	YALI1_A06102g_6	CAGATCAGTGTAGAGAAACG	665	789	602
1915	YALI1_A06104g_1	TCGTGCTTGTAAAAGTACAG	251	341	251
1916	YALI1_A06104g_2	ACACCGAACATAGTACGCGT	531	719	535
1917	YALI1_A06104g_3	AGCACGAATACCTTGTAGAA	58	105	75
1918	YALI1_A06104g_4	TCACGTTGCGTCATAAATGG	389	586	482
1919	YALI1_A06104g_5	ACAACGAGAGACTCATGGCT	11	26	11
1920	YALI1_A06104g_6	GTTTCACGTTGCGTCATAAA	97	132	78
1921	YALI1_A06116g_1	TACCGACGAAGAGATCGCCG	128	200	132
1922	YALI1_A06116g_2	CCAGCTGTCTTCCTTGAGCG	252	412	270
1923	YALI1_A06116g_3	TCTTGATACTGACTTCGGCG	396	548	415
1924	YALI1_A06116g_4	GGCCTCGGCGATCTCTTCGT	192	271	249
1925	YALI1_A06116g_5	GGGCTTCTGTCTTCCTTGGG	269	370	301
1926	YALI1_A06116g_6	CCTTGGGCGGATCCTGAGAG	337	450	271
1927	YALI1_A06128g_1	GGATCTAGATCTGATCCCCG	578	793	592
1928	YALI1_A06128g_2	GCCGTGACCAGGAATGGCGG	110	164	114
1929	YALI1_A06128g_3	GCTGGTTCGATTCCAGGCGT	25	31	26
1930	YALI1_A06128g_4	GACACTGGCGAAAACACTGG	313	420	308
1931	YALI1_A06128g_5	TACACTTTCTCTGTGATCAA	120	197	157
1932	YALI1_A06128g_6	GCTGCCGTGACCAGGAATGG	204	341	221
1933	YALI1_A06149g_1	GCGTCTGGCTCTAAAGTCCG	419	637	488
1934	YALI1_A06149g_2	CGTCTGGCTCTAAAGTCCGA	423	643	492
1935	YALI1_A06149g_3	CTTGGAGAAGGGATCAAGAG	424	538	451
1937	YALI1_A06149g_5	GATTTAAGTCGCAACTGCAC	162	175	153
1938	YALI1_A06149g_6	AACGACATCAGCCCGAATCG	619	839	608
1939	YALI1_A06169g_1	TCAACTTGTACAGGACACCA	630	887	753
1940	YALI1_A06169g_2	GAACAGGTGGATATCAGCCG	267	433	320
1942	YALI1_A06169g_4	TGCTGAGTGCGACAAACAGA	260	400	306
1943	YALI1_A06169g_5	GCGATGCTGGACTTTCGACT	87	73	92
1944	YALI1_A06169g_6	GCAAAGGAGTTGTAAATGCC	191	252	168
1945	YALI1_A06174g_1	GTAGTGTCTGGGTATTAACA	483	759	596
1946	YALI1_A06174g_2	TCTCATCTAGCATCTTGCTG	199	289	206
1947	YALI1_A06174g_3	GTTTCTTCGACAATGACACT	647	910	716
1948	YALI1_A06174g_4	TCAGATCTGAGTTGAAACAA	96	137	140
1949	YALI1_A06174g_5	CGTTTCTTCGACAATGACAC	645	911	713
1950	YALI1_A06174g_6	CATCTTGCTGGGGACCCCGA	80	121	110
1951	YALI1_A06196g_1	CAGCCCATATGTGAACGCTT	193	334	255
1952	YALI1_A06196g_2	ACCTCACGATGTATACTCCG	1122	1593	1208
1953	YALI1_A06196g_3	GCAAGAGTCACGTGTAGACA	161	232	144
1954	YALI1_A06196g_4	CCTCACGATGTATACTCCGT	1085	1526	1161
1955	YALI1_A06196g_5	GCCACAAGCCGCGATCGGCA	179	215	175
1956	YALI1_A06196g_6	ACAAGCCGCGATCGGCAGGG	175	224	156
1957	YALI1_A06207g_1	GTACGGGTCCATACGCCCAG	401	546	413
1958	YALI1_A06207g_2	CCAAATGAGACAGTCAGCGA	307	382	346
1959	YALI1_A06207g_3	GCTTTGTCTGTCGGTAAAAG	239	301	304
1960	YALI1_A06207g_4	TCCAAATGAGACAGTCAGCG	305	376	343
1961	YALI1_A06207g_5	GTATTTCTGCATTTTCCCCT	133	196	159
1962	YALI1_A06207g_6	TGTACGGGTCCATACGCCCA	399	543	413
1963	YALI1_A06220g_1	AGAGCAGAGGAGCAAATGGA	121	163	135
1964	YALI1_A06220g_2	GCAAGTTTCTGCGCGCATAG	195	254	190
1966	YALI1_A06220g_4	CAGTCCACCGGGCAACCCAC	56	67	42
1967	YALI1_A06220g_5	AGAACGGACGACGAAGTCTT	67	98	85
1968	YALI1_A06220g_6	TGGAGTAGACGAGATCAACC	732	1077	696
1969	YALI1_A06229g_1	ACAGTACCAGAACCGAGGCG	191	266	164
1970	YALI1_A06229g_2	GAGGAACAGTACCAGAACCG	245	381	288
1971	YALI1_A06229g_3	GCTCAAAAAGGGACACCTGG	228	259	224
1972	YALI1_A06229g_4	CACCATGGAGAGAATGGTGA	304	385	363
1973	YALI1_A06229g_5	TCACGGCCTGGGCCTCGCCT	160	228	197
1974	YALI1_A06229g_6	TTGTCGGGAGTGCGAGTGCA	424	620	392
1975	YALI1_A06287g_1	GTGTGTGTATTTGCTCCCGA	294	389	318
1976	YALI1_A06287g_2	TTGAGGAGTGGATTTCTCAG	337	440	308
1977	YALI1_A06287g_3	ACTTTGCCAGGTACTCCATG	191	278	201
1978	YALI1_A06287g_4	GCTGAACAAGAGAGACCGTC	149	190	181
1979	YALI1_A06287g_5	ACTAGAGCTGGTCGTACCAG	41	72	66
1980	YALI1_A06287g_6	GCTACCTGTCTACTCACATG	150	230	176
1981	YALI1_A06311g_1	TCGAGATACTCATACTCACG	691	1056	820
1982	YALI1_A06311g_2	AGAGCCTGTGAGTCCCCCAG	570	846	639
1983	YALI1_A06311g_3	CACCGACTGAGAGGACTCAA	70	105	65
1984	YALI1_A06311g_4	CCTTGAGTCCTCTCAGTCGG	627	772	585
1985	YALI1_A06311g_5	GCTCTGGCACTTTGCTCTGG	126	189	166
1986	YALI1_A06311g_6	CACCCTTGAGTCCTCTCAGT	339	441	298
1987	YALI1_A06361g_1	GTTACACCGAATGGACAGCG	85	133	111
1988	YALI1_A06361g_2	GACCATGATGACCCACAGCG	384	539	381
1989	YALI1_A06361g_3	GCAATCACCCTCAGACGTCG	141	139	186
1990	YALI1_A06361g_4	ATCTGTGGTGATGAACTGGT	355	518	326
1991	YALI1_A06361g_5	ATTGTGGTGCCATACAAGGA	196	258	218
1992	YALI1_A06361g_6	TGAACGCCCGCAACTTGACG	311	475	349
1993	YALI1_A06381g_1	CATCATTGCTGGATACGTCG	689	918	676
1994	YALI1_A06381g_2	TATTCTACACAACCTCAACG	113	212	125
1995	YALI1_A06381g_3	ATAGTGAAGTCATCGTGACG	390	450	368
1996	YALI1_A06381g_4	CCAGATGCCGAAACACTATG	179	277	243
1997	YALI1_A06381g_5	GTTGTTGTAGAGACCTTGAC	362	515	452
1998	YALI1_A06381g_6	GTGATGTGTGTCCATAGTAA	177	225	146
1999	YALI1_A06384g_1	GTAGGCGTATCTCAGCTATA	76	119	90
2001	YALI1_A06384g_3	GTATCTCAGCTATATGGAGA	205	247	300
2002	YALI1_A06384g_4	GTGACTGGACTGATCAGGAA	294	351	341
2003	YALI1_A06384g_5	AGTGCTTCTTTGATGCAAAA	275	294	272
2004	YALI1_A06384g_6	CAGAGAAAGAAATAAAGACA	253	338	243
2005	YALI1_A06396g_1	ACACGAGCTGACCCACCAGG	98	103	96
2006	YALI1_A06396g_2	ACCTCGTCAGAATATCGCCA	24	36	23
2008	YALI1_A06396g_4	TCCTTGGCGATATTCTGACG	465	719	583
2009	YALI1_A06396g_5	CGTGGGACCGGGGAAGCAGG	36	57	39
2010	YALI1_A06396g_6	AGGCTTGACCTCAATGTACC	193	267	178
2011	YALI1_A06402g_1	GCGTTAAAAGCGCATCCGAG	325	494	326
2012	YALI1_A06402g_2	TCTTCTCAAGACTAATTGAT	263	358	266
2013	YALI1_A06402g_3	CGACTCTCATGCACAAGCGA	728	831	686
2014	YALI1_A06402g_4	TGTCAGTATACTCAATGCCC	219	289	240
2015	YALI1_A06402g_5	GATTCGTGAGGCTCGGAGCG	110	167	110
2016	YALI1_A06402g_6	GAGGACGAGATGCGCAACCG	590	854	542
2017	YALI1_A06416g_1	AGACACCTTTCGAAACTCGG	887	1311	976
2018	YALI1_A06416g_2	CACAAAATCTCCTATCCTGA	213	299	235
2019	YALI1_A06416g_3	CTTGAGCAGTTCGAGAGCGA	177	280	246
2020	YALI1_A06416g_4	GGACACCAGGTACTGCAGAA	388	475	364
2021	YALI1_A06416g_5	ACGGAGATCTTCACGCCGTT	165	202	178
2022	YALI1_A06416g_6	AAGACACCTTTCGAAACTCG	882	1308	971
2023	YALI1_A06434g_1	GTTCTCGTAGTCAATCTCCT	283	404	345
2024	YALI1_A06434g_2	GCTGAGGGCTCGAGTGAAAG	589	853	626
[truncated: 44,869 more rows]

## Sheet: PO1f Day 4
Guide Number	Guide ID	Guide Sequence	Replicate #1	Replicate #2	Replicate #3
514	YALI1_A00135g_4	ACTCGAAGTTAATACAAGGT	126	253	527
780	YALI1_A01434g_6	GCGATGACAATTGTTTTTAG	1051	1425	2112
814	YALI1_A01618g_4	TTAAACTCCACAGTAGCTCC	61	34	160
840	YALI1_A01732g_6	AGCAGAGGAGAGTGAAAGTG	169	379	182
909	YALI1_A02022g_3	GTTGCCGCGATGCGACTACG	179	136	410
911	YALI1_A02022g_5	TTGCCGCGATGCGACTACGT	87	61	124
925	YALI1_A02083g_1	AATGCTCGACGAAGGAACCG	356	479	960
973	YALI1_A02301g_1	GTCTAAATATCGGCGAGCCA	22	77	233
1037	YALI1_A02552g_5	GATTGATGTCAAGGTCTGAA	210	230	1163
1177	YALI1_A03153g_1	GTATTTCTTGAAAACAGGGA	508	869	1279
1180	YALI1_A03153g_4	GTTTTCAAGAAATACACAGT	83	281	185
1641	YALI1_A04990g_3	TCCGAGCGCAGCTCAGATAA	155	246	227
1826	YALI1_A05798g_2	AGTGATCCCGGCGCTAAAAA	108	144	154
1855	YALI1_A05869g_1	GCTGTCCCAGGACTGAGGCG	103	208	357
1860	YALI1_A05869g_6	GTGCTGTCCCAGGACTGAGG	449	393	599
1887	YALI1_A05987g_3	GCGCCGTTGGACTTGAAGGT	123	26	92
1910	YALI1_A06102g_2	AAATCATGCATATCAAAAGG	217	432	437
2000	YALI1_A06384g_2	GGACTGTCTGATGTCGATGA	542	839	743
2087	YALI1_A06634g_5	GCTCACTAGTATCCTACCCC	263	503	682
2134	YALI1_A06761g_4	CATTTTTTCGTCTGTCCGCC	390	623	713
2135	YALI1_A06761g_5	GGCGGACAGACGAAAAAATG	794	657	1090
2280	YALI1_A07357g_6	TGTACTCACTGTACATGCGA	482	597	1387
2455	YALI1_A08115g_1	GTAAGTCGACACATTTCAAC	447	1047	1913
2539	YALI1_A08532g_1	CGTCTTTCCTTTAAAAAACG	738	370	1042
2713	YALI1_A09190g_1	TAGGACTGGTACCATCACCG	195	449	589
2805	YALI1_A09638g_3	CCTCAGTTCTTAGTCGCTCG	511	342	452
2810	YALI1_A09654g_2	TGTCTGTTCGTAGTGTGAGG	98	127	324
2811	YALI1_A09654g_3	TCTGTCTGTTCGTAGTGTGA	1414	951	2604
3145	YALI1_A11270g_1	CACACTTGCTGGACCTCAGA	6	34	583
3235	YALI1_A11643g_1	ACAATATTGCACACAAGCCG	137	229	177
3255	YALI1_A11723g_3	ATGCGCCTCGTCTTTTGCTG	122	225	742
3344	YALI1_A12167g_2	ATGAAAGCTGAAGAAGTGGA	90	198	181
3483	YALI1_A12822g_3	CGCTCAATGTTCGTTGGCCG	182	223	415
3484	YALI1_A12822g_4	TGTCGCCGCTCAATGTTCGT	278	186	279
3516	YALI1_A13007g_6	AGCCCTACAGCGAGACGTGG	319	317	469
3551	YALI1_A13131g_5	CAAATATGTGTGTAAGTGGT	80	221	496
3599	YALI1_A13334g_5	CTACGACTTTGACAACGTCC	18	113	153
3951	YALI1_A14691g_3	GTGCTGTTCACGTATACTAC	89	125	370
4031	YALI1_A15045g_5	GGTTCGAAACTGTTCCAGGG	83	604	163
4119	YALI1_A15373g_3	TGTGAGACATTGTCGTCTAG	70	276	275
4299	YALI1_A16031g_3	TACTGTAAAGAGGAGCTTAG	161	272	464
4327	YALI1_A16145g_1	GTACAATACGATTTTCAACT	719	730	1056
4414	YALI1_A16496g_4	TCACAACCGGCATGGCTAAT	562	711	1036
4804	YALI1_A18133g_4	TTCATATGCACCCTGCCACA	36	44	167
4879	YALI1_A18443g_1	GGTGTGACTAGGCAACAACG	515	648	630
4897	YALI1_A18466g_1	GAGATCCCATGCCCAATAAT	105	409	416
5064	YALI1_A19195g_6	AGAACAGCTCTCGAGAGTGG	111	474	847
5230	YALI1_A19974g_4	CATGACCCTGAGCCTCGCTG	304	292	280
5351	YALI1_A20408g_5	GCGAGTGAGCAACAACGCTT	506	949	765
5355	YALI1_A20441g_3	GCTTATGTCTTCAAGGAACT	217	271	1476
5926	YALI1_B00101g_4	GAGTCAAATTGGTCAGGCGC	63	48	56
5927	YALI1_B00101g_5	GCTCCGATACGAGGGGATTG	129	178	188
6003	YALI1_B00429g_3	TCAACTCGCGAACCCCACCT	112	168	91
6033	YALI1_B00607g_3	ATTTTAGTCTCGAGAGTTGG	1501	1707	2669
6255	YALI1_B01550g_3	ATTTTTGTTAAGGTTAGGGG	2535	3165	4083
6343	YALI1_B01826g_1	ATTACCAACGACACCCCGAA	167	288	168
6362	YALI1_B01889g_2	GGTTGGTGTGACAGACCGTG	143	731	934
6392	YALI1_B02021g_2	AAGTCACCAGTAACACTCCG	525	392	680
6419	YALI1_B02082g_5	AGTCCGACATCCCTCAGTCG	232	100	357
6507	YALI1_B02487g_3	GAATCAACGCTGGCAAACAA	432	595	839
6569	YALI1_B02717g_5	ATCATTCATTGACGTCCGAG	138	247	337
6602	YALI1_B02850g_2	GAAGAAGTCGGACACCTCGA	813	783	636
6709	YALI1_B03324g_1	TCTCCTCCACGAAAACCAAA	172	262	193
6727	YALI1_B03429g_1	GCAACTTCCCAAGAGACCCG	197	210	490
7002	YALI1_B04753g_6	TCGACGAGCAACGCCTGCAA	163	361	421
7236	YALI1_B05698g_6	TGAGATATATGCAACGTAGG	38	30	31
7476	YALI1_B06635g_6	GCCGAGCTGTTCAGGTATTG	35	330	119
7547	YALI1_B06885g_5	CGTTCTTAATGCCACTCAGT	431	292	694
7835	YALI1_B08207g_5	ACTCGCACCAATAAAGAGAT	301	263	498
8092	YALI1_B09266g_4	GCAAGCTTACGTTGACAACC	275	352	875
8120	YALI1_B09320g_2	CTTTGGGCATTGTTGCTGGT	14	54	111
8122	YALI1_B09320g_4	TCTTTGGGCATTGTTGCTGG	119	244	427
8154	YALI1_B09476g_6	GTTCAAGGGACAGTGATGGC	70	154	208
8224	YALI1_B09929g_4	CCAAAGTAGATCAAGTGGAG	288	591	974
8236	YALI1_B09957g_4	ACACAGACGCAGCTGAGCTA	91	59	140
8308	YALI1_B10263g_4	GGTCGGAATGACATCAGTGA	324	209	269
8426	YALI1_B10933g_2	GAGAACCAGTGAACCAAGCG	127	235	598
8459	YALI1_B11111g_5	AATGTCCGTCAGTTGTAGAG	164	218	358
8644	YALI1_B11934g_4	CAGTTCGTCGGGCCAGGAAT	67	169	71
8771	YALI1_B12443g_5	TGCCGCCTCTGAGACCGCCA	173	101	145
8933	YALI1_B13401g_5	TTTCGACCATCAGACTTTGT	580	278	867
9149	YALI1_B14382g_5	GTGGTCTTGACCACCTCAAG	248	634	885
9194	YALI1_B14600g_2	GTTCTTGATCCGCTTCAGAG	144	333	415
9489	YALI1_B15733g_3	TTCCGATAGCGAGCTGATGG	390	322	346
9746	YALI1_B17008g_2	TTTCTTTCCAAAGGTCTGAA	234	243	544
9944	YALI1_B17998g_2	TCGGGTTTGAGCTTAGCAAG	282	498	750
9946	YALI1_B17998g_4	GTCGGGTTTGAGCTTAGCAA	456	331	574
9999	YALI1_B18265g_3	TAGAGTGCGACGAAAACGAG	172	439	204
10281	YALI1_B19348g_3	GTACTCTTTCCACTGGACGA	353	212	474
10305	YALI1_B19453g_3	GGGGGAAGAAGATCAGATGA	216	349	164
10603	YALI1_B20730g_1	TTAAGGAACAAAGTGTCCGA	103	197	118
10749	YALI1_B21250g_3	CTACAAGGACATGATCAAGG	400	744	875
10999	YALI1_B22391g_1	TGAAATGGCCCACTGTGGGG	305	230	336
11003	YALI1_B22391g_5	CCATTTCATCTTCAAGAACA	302	379	481
11004	YALI1_B22391g_6	AGATGAAATGGCCCACTGTG	409	462	468
11050	YALI1_B22561g_4	ATTAGAAGTCAAGAAGTGGT	95	105	113
11240	YALI1_B23443g_2	CATCGGTCGAGATAGATCGA	272	312	343
11242	YALI1_B23443g_4	ACATCGGTCGAGATAGATCG	290	179	262
11327	YALI1_B23771g_5	GGAGCATCCGGAACAGGACA	442	487	806
11466	YALI1_B24424g_6	AGGCGGTTCCAACCCTCGCG	187	220	443
11578	YALI1_B25077g_4	TCCTTCCTGTCAGAACAAAC	91	97	116
11937	YALI1_B26888g_3	ATACATCTCTATCAACAACA	866	853	1697
12031	YALI1_B27280g_1	GTTGAGTTCGAAATTGGTCA	270	291	762
12036	YALI1_B27280g_6	GAGTTCGAAATTGGTCAGGG	310	437	983
12483	YALI1_B29360g_3	GATAACAAAACACCGCAAGT	87	271	105
12503	YALI1_B29436g_5	GAAGAGCGAGAGTCAACCGC	78	40	7
12966	YALI1_C00852g_6	TGGTCCCTGTAACAAATCAA	337	567	878
13288	YALI1_C02421g_4	CGTACCTGTGTAGAGTCCAA	50	0	38
13406	YALI1_C03225g_2	TCATCCCCGGGGAAAATCGA	381	822	625
13420	YALI1_C03261g_4	GCGTCATGGTACATTTACAA	91	74	221
13474	YALI1_C03461g_4	GAATTCCTAGAAACCACGGT	253	351	1021
13530	YALI1_C03696g_6	TGTGCAGGTGAAGGAGGTGT	169	217	240
13934	YALI1_C05562g_2	ATACTGCTCAGGTAGCCACC	324	562	542
14041	YALI1_C06023g_1	GTTAATCCAATCACAAACAA	270	488	578
14276	YALI1_C07063g_2	GTGGAGACAGACGAAGACGA	342	182	521
14394	YALI1_C07516g_6	TATCGGCAAACGAGATCCAG	301	484	927
14442	YALI1_C07664g_6	CCAAAGGCGATAGTTCGAAC	183	199	468
14512	YALI1_C07979g_4	CGAGGGTAATATGAAAACTA	82	89	121
14586	YALI1_C08275g_6	CGTATTGCTACCAATGAGGC	416	423	460
14605	YALI1_C08600g_1	GGGTGTCTCGATATGAACGG	138	254	149
14609	YALI1_C08600g_5	GGTGGGTGTCTCGATATGAA	17	83	40
14727	YALI1_C09195g_3	TTATCAGAGGATCCTTGGGA	320	275	537
14730	YALI1_C09195g_6	GGGGGTTGATTGTTTATCAG	507	446	507
14755	YALI1_C09308g_1	TCTCCTATGTTCGGACCCGA	388	795	1338
15044	YALI1_C10787g_2	GCAGACTTGAAGAGGAGCAA	82	119	229
15086	YALI1_C11100g_2	AGTTTATTCTACAAGCACCG	219	211	343
15249	YALI1_C11954g_3	GGGGGGGTACTTGGGCAACG	13	59	139
15561	YALI1_C13510g_3	ACTGTGCAGTATAGTACACG	172	267	446
15563	YALI1_C13510g_5	GTACTATACTGCACAGTATG	109	145	317
15593	YALI1_C13611g_5	CGTATTGTCCACGGTACAAG	29	82	333
15655	YALI1_C13910g_1	CGGCTTCCATTGAAAAACTG	124	338	298
15748	YALI1_C14284g_4	CAGTTTGGCCATGATTCGAT	99	218	446
15752	YALI1_C14332g_2	AAGAAACTAAAAAGAACCCA	303	393	294
15967	YALI1_C15369g_1	GTTGGCGTTCGACAAAACCG	252	359	247
15984	YALI1_C15388g_6	ACACGGACCCCATTGAGCTG	222	282	516
16009	YALI1_C15454g_1	ACACTTTGACGGCAAAAGCG	119	106	48
16036	YALI1_C15516g_4	TTAACGGCTTTGACAGAAGC	33	123	25
16050	YALI1_C15532g_6	TTATTTTCTCGAGACCAAGT	1100	1345	1441
16154	YALI1_C16099g_2	GCAGAGATTGAGGAGAATGG	404	661	956
16164	YALI1_C16108g_6	CCTGCTGGAAAAGGTACTGG	144	294	234
16407	YALI1_C17133g_3	ACAAACCCGAGTATTTCGAT	47	192	293
16442	YALI1_C17295g_2	GTCCAACGTGGACTAGTACG	48	173	188
16503	YALI1_C17498g_3	AGACCCTTAGTAAGAGTCCT	17	136	81
16510	YALI1_C17514g_4	TCGATCCTCTCAGACAGGGA	84	189	204
16512	YALI1_C17514g_6	TTTGTCGATCCTCTCAGACA	297	683	1298
16673	YALI1_C18100g_5	TCTCAGTTGGACATTCGGTG	421	354	481
16709	YALI1_C18365g_5	ATATCTCAGGCAGAACCTGT	71	17	338
16748	YALI1_C18435g_2	CTACTGGTCTATTTGACAGG	171	234	710
16793	YALI1_C18621g_5	AGACCCGGCTTGTAGCAGTC	391	337	1573
16814	YALI1_C18713g_2	AATCGACTCAAAGTCAAGAG	62	187	230
16864	YALI1_C18806g_4	TTTACTCGGAAACGACCCCA	338	420	721
16882	YALI1_C18878g_4	CTTTTGATCAACAGATGTGT	348	469	751
16973	YALI1_C19348g_5	TTGCATCGTCCAAGGTCTGG	282	275	904
17240	YALI1_C20347g_2	GCTGTGTCTAGGCTGTCAGG	208	154	60
17294	YALI1_C20554g_2	TGAAACCGAGACACATAAGG	629	759	940
17347	YALI1_C20964g_1	AAGATCGTACTGAAATCCGG	570	409	841
17377	YALI1_C21272g_1	TGTCGTATGGAGTACAACTT	84	263	281
17453	YALI1_C21626g_5	AAGACATTCATGGTACAGAT	155	168	329
17526	YALI1_C22019g_6	GCTTTAGCACCAGCTGTGGT	158	188	228
17653	YALI1_C23028g_1	TCTCAGGTGTCACGACTCCA	89	151	91
17918	YALI1_C24231g_2	CTCCGGCCACGATTGCCAAG	263	194	363
18035	YALI1_C24755g_5	TCAGATGCGTTGGCAATAAG	414	378	521
18105	YALI1_C25080g_3	ACACGCAGCCAAGACGCGCA	72	146	166
18138	YALI1_C25244g_6	TGTTGGCAAGTACGACGCGT	476	338	805
18155	YALI1_C25301g_5	AGGTTCCGTGTCGTTTGGCA	122	286	836
18205	YALI1_C25513g_1	AGAATTCGCCAACATCTGAG	699	317	612
18208	YALI1_C25513g_4	TGGCGAATTCTGCAGAGGCG	58	33	97
18211	YALI1_C25515g_1	GGTCCCTTATCCCAATTCTG	309	389	1023
18387	YALI1_C26215g_3	GGAGCCCAAAAGCAACACTC	15	57	0
18645	YALI1_C28115g_3	TCCCGTCTATGTCAGTCATG	149	191	847
18885	YALI1_C29202g_3	ATCAAGGTAGGAGTTGACCA	14	54	158
18982	YALI1_C29595g_4	ACAACATCCAAAACAAGAGC	264	553	803
19097	YALI1_C30052g_5	CAACGTATATTATCAAGCTG	1301	485	784
19266	YALI1_C30683g_6	GTGGATGCGGACAGTTGAAG	368	211	370
19320	YALI1_C30910g_6	CTCAGAACATTGTTCATAGA	269	417	342
19332	YALI1_C30946g_6	GCCTCGTTCCAGTCCTCGAC	364	297	744
19419	YALI1_C31315g_3	TTTTCGCCACCACAACCCTG	1560	1737	2696
19917	YALI1_C33513g_3	AATTTCAGCCTCGTGAGACG	1679	1769	3277
20566	YALI1_D02599g_4	TTGCCCTTGGTTGCAAAACT	368	478	1075
20609	YALI1_D02680g_5	CATGCTATCACAACGTCTCT	64	299	504
20822	YALI1_D03831g_2	GCAAGACTACCTTCCTGGAA	260	535	590
20908	YALI1_D04270g_4	TTTCGTGCATGGCATGTAGT	251	462	1325
21059	YALI1_D04997g_5	AGGCCGCCCGGCACGTGCGA	0	33	0
21060	YALI1_D04997g_6	GGCGGCCTGGAAAGATGGTG	40	69	120
21064	YALI1_D05008g_4	CCGTGCGTACTTATCTGCGA	151	43	201
21129	YALI1_D05286g_3	GATGCCTCTGGTACCCCAGC	10	114	36
21201	YALI1_D05633g_3	TCTCGCATCGTATCCCCAGA	55	62	262
21363	YALI1_D06434g_3	ATTGATATGCAGAACAATAG	340	321	693
21512	YALI1_D07162g_2	TTGTTGGTGTCAGGACCGAT	386	536	710
21579	YALI1_D07335g_3	ATAGTGTAGATATTGTACCA	123	235	96
21725	YALI1_D08050g_5	TTCTCCCGCTCATTATAAGT	150	245	397
21729	YALI1_D08082g_3	GTAGGATCGGGTCAGAGTGA	92	158	328
22004	YALI1_D09142g_2	GTGGTAGAGCAAGTGCAAGG	478	520	1797
22219	YALI1_D09964g_1	GAAGAAGGCCGTTATCAAGT	264	128	528
22220	YALI1_D09964g_2	AAGGAGCTCGATCAACGCTT	279	461	346
22234	YALI1_D10007g_4	CTATGAACAACAACTCGTAC	206	292	380
22828	YALI1_D12376g_4	TTACCAATCTTTACCAGACA	315	208	778
22961	YALI1_D12877g_5	GCAGTAGATGCCCGGATGAT	35	45	68
22980	YALI1_D12930g_6	ATGTCGATGGCCCTGCCCGT	286	395	793
23016	YALI1_D13042g_6	CTCTCGGGTGATGAAAGACT	108	316	387
23585	YALI1_D15557g_5	GAAAGAATGTGAATAGTGAT	58	247	398
23727	YALI1_D16118g_3	CGGAGTCGAATGTCAAACAG	303	116	408
23904	YALI1_D16873g_6	CGCCACTCAAGGGCAACAAA	52	76	160
23909	YALI1_D16879g_5	GGCAGTACTCGTACTGGGCG	128	133	505
24157	YALI1_D17836g_1	CTTGGGTAAACAACATACAG	199	515	1212
24244	YALI1_D18115g_4	GCGGGCATGCGCGCACAGAG	358	177	724
24300	YALI1_D18392g_6	TGTGAAGTTAGCCCATACTC	17	100	0
24515	YALI1_D19562g_5	TCTGATAAACGAAAACGTGT	521	724	868
24738	YALI1_D20758g_6	GATCAAATCAGCGATACCTG	273	381	464
25092	YALI1_D22143g_6	ACAATGGATTGTTCAGACCG	233	322	228
25107	YALI1_D22208g_3	CCTAATTTGGATTCCAGAAG	690	1414	2196
25173	YALI1_D22476g_3	GTCTGGACAGGTCTCGACGG	414	300	563
25272	YALI1_D22932g_6	TGTCCATCACCACCGAAAAA	129	306	135
25374	YALI1_D23524g_6	AGCGAGAGAGAGTCCGAAAT	150	323	548
25375	YALI1_D23550g_1	ACTGCTCTTATGACTATGCG	107	260	211
25903	YALI1_D25831g_1	ACATTTTTGTACACATACAA	591	911	1239
25975	YALI1_D26082g_1	CTTGCAATTAGAGCTCTGGG	158	266	482
26001	YALI1_D26146g_3	TGAGGAGTCGAAGAATGTGC	154	239	463
26059	YALI1_D26454g_1	TATAATCTACGCCAGCGTGG	268	381	532
26061	YALI1_D26454g_3	GCGTAGATTATAGAGAAGGA	331	237	656
26374	YALI1_D27826g_4	CGAGTCCATCTACAACCAGA	105	113	133
26457	YALI1_D28213g_3	ATGTTGACGCTGTCGACCAG	39	85	249
26471	YALI1_D28242g_5	GCTGTATCAGCAGCAAGAAG	115	208	258
26475	YALI1_D28259g_3	TCGGCCGTATGGGTTAAGAC	160	262	718
26477	YALI1_D28259g_5	CCATACGGCCGATCCAAACC	485	179	520
26586	YALI1_D28963g_6	AACCAGTTGCTACATCTCAA	227	419	303
26651	YALI1_D29215g_5	CAGCTTGAGAAAGACCTCAA	225	175	321
26919	YALI1_D30506g_3	TATCGAACCTATCCACGACG	172	114	135
26926	YALI1_D30526g_4	GAGGAGAGTTGCTTTCACGC	212	321	388
26990	YALI1_D30850g_2	CACTTTCTCCCAAGGAGTAA	260	262	592
27055	YALI1_D31371g_1	TCTACAGAACCTCAACTCCG	235	375	385
27058	YALI1_D31371g_4	CTACAGAACCTCAACTCCGC	122	89	42
27059	YALI1_D31371g_5	AGTTGAGGTTCTGTAGAGAC	429	540	425
27124	YALI1_D31777g_4	GTAGGGGTCGCTTCATCTCG	679	865	1584
27202	YALI1_D32195g_4	GTACACCCATTTTCCCCGAC	188	121	109
27258	YALI1_D32462g_6	CCGCCATCAACCAGATAGGG	40	25	34
27356	YALI1_D32933g_2	ATGTAGAGTGACCAGATGAG	319	299	556
27579	YALI1_D33889g_3	GTTGAGATCATATCTTTCTA	26	129	220
27625	YALI1_D34043g_1	TTGTCAGTCAAATCTCCCAC	234	205	547
27858	YALI1_D35061g_6	GGCATTTCGGACCTTCACCT	16	249	149
28124	YALI1_E00019g_2	GTTTAGATACACAAGACACA	259	556	812
28621	YALI1_E02265g_1	TGATGACTACAACCACGCCA	222	103	156
28684	YALI1_E02415g_4	TCCACAAGCAGCGATACCGA	27	39	72
28846	YALI1_E03150g_4	GATGGTAAGTCGCTTCACCA	352	262	1065
28982	YALI1_E03669g_2	GATCTCTTGCGCGCGTCCCA	97	78	117
29027	YALI1_E03877g_5	CATGGCCCAGTCCAAACTAG	125	106	182
29072	YALI1_E04033g_2	GGTCTCGTAGTCGAACTCAG	399	359	1096
30058	YALI1_E08211g_4	TTGCGGTCTTGAAAAAAAGT	380	356	550
30240	YALI1_E09155g_6	CCCCCCTTCCTTTACTCATA	238	431	526
30382	YALI1_E09835g_4	ACTAGCCCAGAGAGATGTAC	86	236	118
30491	YALI1_E10339g_5	TGCAGGGAACTTCAGTTGAG	160	73	370
30573	YALI1_E10852g_3	GCGTTTCAAGCCACATTCCA	87	37	128
30632	YALI1_E11217g_2	CAGCCAGAGACGGATTTGAA	22	71	122
30634	YALI1_E11217g_4	GGGTCAGCTTCAGCCAGAGA	99	38	58
30646	YALI1_E11272g_4	AATATGAAAGGTGTTGAAAG	327	161	728
30738	YALI1_E11529g_6	TGCGGTTTGACCGTCCCTGG	280	276	595
30819	YALI1_E11976g_3	CAGCTGTCTTCGATTCTCGC	76	112	63
30825	YALI1_E12013g_3	GATATTCTACGGAAGGACGT	75	86	67
30870	YALI1_E12183g_6	CCAACCAAAGGTTTCCCGTG	206	245	688
30885	YALI1_E12211g_3	TTCCTATTCATACCAATGAT	891	1088	1422
30917	YALI1_E12421g_5	GTGGAATTCTATAACCCCGA	87	172	338
31027	YALI1_E12873g_1	AGCAGGCGATGATAACAGAG	163	168	118
31028	YALI1_E12873g_2	GAGCAGGCGATGATAACAGA	121	134	157
31029	YALI1_E12873g_3	CGAGCAGGCGATGATAACAG	269	355	955
31861	YALI1_E16249g_1	CTGCCACCTGAGATAAGAAG	80	216	573
31863	YALI1_E16249g_3	CAGGTGGCAGGCATAAAACA	45	79	125
31936	YALI1_E16544g_4	TCTACTCAGACCTTCGCAGA	199	343	604
32139	YALI1_E17258g_3	TATATTTGGCGACTACACCG	321	519	1029
32262	YALI1_E17786g_6	GATAAATACTCTGAAAAAGG	93	142	353
32357	YALI1_E18184g_5	GTATTGTCGGAGGTACTATC	249	1048	1252
32401	YALI1_E18326g_1	GTTGTTCAGCGAAAGAAACG	84	216	97
32467	YALI1_E18802g_1	CTTCACCAAGGGAAAAGCTG	75	193	33
32520	YALI1_E18990g_6	AACGTCGGAGCCCTTGAAGG	341	142	210
32601	YALI1_E19327g_3	CGACAGCTGCACCATCCTTT	590	684	1631
32617	YALI1_E19403g_1	CATGTCGTCGACCTGAGCAA	137	243	597
32652	YALI1_E19494g_6	CCGTGGCCTTGGGCAACGAA	249	241	250
32949	YALI1_E20604g_3	GCTCATGCCCCAAACCCCAT	252	288	414
33263	YALI1_E21779g_5	ATCGAATGTGTGCCCGGCAT	370	638	1090
33503	YALI1_E22758g_5	GGACTCGACCTCAAGCGTGA	110	231	298
33513	YALI1_E22807g_3	TGCTGAGCATCTAGCAGCAA	57	54	180
33844	YALI1_E24078g_4	GGTCTTGGCTCTGCTGGCGG	228	446	411
33880	YALI1_E24180g_4	CGAGTGGTAGGTGAGTGTTG	322	424	1217
34010	YALI1_E24689g_2	CCATCACCATGCTCCTGAAA	1430	1242	1958
34013	YALI1_E24689g_5	GGAGCATGGTGATGGCCAGG	402	161	631
34057	YALI1_E24812g_1	CAGTTGATAGCTCATGTCCG	148	218	206
34164	YALI1_E25317g_6	AGAGACGTCGCAAGAAACCT	227	180	460
34472	YALI1_E26532g_2	TTATTATCCGGAGGTGAAAG	1415	1495	2985
34512	YALI1_E26790g_6	CTTTTCCAAGTGCTAAAACT	364	681	1217
34513	YALI1_E26811g_1	GGAAGGTCTTCTTCTTAGCG	281	118	386
34664	YALI1_E27279g_2	CTGCACAGAGTCGGCAGCGG	268	582	466
34666	YALI1_E27279g_4	GGCAGCGGCGGTGAATTCGG	326	365	321
34818	YALI1_E27826g_6	GCAAACCCCTTGGAAGATGA	219	380	336
34828	YALI1_E27840g_4	TGGCGTATTAGGGTCTTTAT	377	74	34
34829	YALI1_E27840g_5	GTGTCTGACGGTGGCGTATT	1008	817	892
34902	YALI1_E28052g_6	CTGAGTCTTGTATTCAACTA	787	663	954
34917	YALI1_E28107g_3	GCCCCTTTCGATACCTTCGA	104	32	147
34918	YALI1_E28107g_4	GAGAGGATATGATTGGGGAA	199	218	165
34919	YALI1_E28107g_5	AGACCATCGAAGGTATCGAA	19	2	10
34972	YALI1_E28397g_4	CTGATCTAGGAAGAACGAAG	122	216	575
34978	YALI1_E28405g_4	GTTCCGCAGAAGTAATAACC	167	107	480
34994	YALI1_E28439g_2	TATGATTTGGCGTTTCTGGA	34	13	3
34998	YALI1_E28439g_6	ATATGATTTGGCGTTTCTGG	282	305	558
35029	YALI1_E28575g_1	AGAAGGATCTGACACCCATA	479	352	503
35177	YALI1_E29115g_5	TTATTGAATGATGTGTTGCT	213	370	311
35178	YALI1_E29115g_6	CACATCATTCAATAAGACAC	477	560	1110
35203	YALI1_E29197g_1	TGTATTACATACAAATCCCG	123	60	473
35205	YALI1_E29197g_3	GTATTACATACAAATCCCGC	68	17	44
35647	YALI1_E31369g_1	AATAGGAATGAGGCAAAGGT	439	446	830
35702	YALI1_E31555g_2	GGCACATTCTCCCATAACGA	35	51	100
35886	YALI1_E32247g_6	CCGTGCGGAGATATGCGAGT	407	834	1066
36780	YALI1_E35843g_6	CATCGAGTCTGACCTCGACT	201	243	370
36890	YALI1_E36309g_2	GGTGTTGGCACCAACAGCAC	23	0	0
37101	YALI1_E37083g_3	AATATCAGTCAATTCGGCGT	401	295	942
37208	YALI1_E37603g_2	ATGTCCTCCTGGGAGAGAAG	212	243	379
37466	YALI1_E38512g_2	GGTGTGGTCCACTTTGACGT	31	37	41
37826	YALI1_E40076g_2	GAAAGCAGCTTGAAAACCAA	59	37	93
37864	YALI1_E40274g_4	AGATCACCAGTTGAAAGCCA	140	128	333
37934	YALI1_E40540g_2	CGCTGTCCATGACAACCGCA	117	10	160
37937	YALI1_E40540g_5	CCTGCGGTTGTCATGGACAG	290	454	370
38136	YALI1_E41399g_6	TTTGTGATCAACGACCCCCA	452	522	605
38286	YALI1_F00400g_6	GAGCAGTCACTCATAATAAA	137	272	361
38334	YALI1_F00728g_6	GAGTCAACGCTGCAGTGATG	21	25	0
38363	YALI1_F00960g_5	GCATGGGTGTTAGAACTCTT	789	681	1052
38644	YALI1_F02389g_4	CGTGACTGCACTAATGGGGG	36	20	44
38645	YALI1_F02389g_5	GATTCCGTGACTGCACTAAT	530	607	1340
38811	YALI1_F03205g_3	GTTTGCTTCTGAATCGTGAG	411	427	1228
38812	YALI1_F03205g_4	TGTTTGCTTCTGAATCGTGA	689	777	1134
38832	YALI1_F03284g_6	CCTTGTTATATGCCGCCTGC	129	143	61
39129	YALI1_F04433g_3	GGGCAACTCGGGAAATTCGG	268	124	252
39660	YALI1_F07146g_6	AAGAGTGGTGACCACCCGAC	187	341	169
39662	YALI1_F07150g_2	GGGCACCTAGCCGTATAGAG	103	83	434
39707	YALI1_F07384g_5	ACGTCGGCTAGCAGCTCGAA	335	350	810
39760	YALI1_F07655g_4	TTGAAATTCTCATAAATCTG	368	460	947
39946	YALI1_F08431g_4	CGACTCTCTAAGGGAAAGAA	24	70	0
40093	YALI1_F09137g_1	GTATGCACAATCGCTCCCTT	436	696	716
40109	YALI1_F09161g_5	TAGCGTAACCGAGTACAAAC	509	328	693
40157	YALI1_F09317g_5	GTTTCGGCCTTCACCCTCGG	101	140	180
40255	YALI1_F09737g_1	CCGACAATCTCTCTTCCCCG	167	319	173
40391	YALI1_F10285g_5	CAGGAGCTGCTGAAACGGCC	389	228	756
40527	YALI1_F10867g_3	ATACGACGACACGAGCTAGT	172	652	273
40640	YALI1_F11277g_2	TCTGCTTCGAAGTCGACGGT	157	165	343
40713	YALI1_F11553g_3	CCGAGGGTATAATTATTCAT	204	80	410
40743	YALI1_F11689g_3	GTTCTCGGTGGTTTCGGTGG	430	406	677
40769	YALI1_F11787g_5	CTTTCCACCGGACTGGGCAC	113	196	425
41040	YALI1_F12871g_6	AGAGGAAAAGGTACTCGTGG	199	277	228
41089	YALI1_F13017g_1	GCTGGCTACCTGCTTTTCCA	234	280	576
41091	YALI1_F13017g_3	GCTTGGGGAATTTTCATCAC	8	51	130
41132	YALI1_F13097g_2	ATCAAGGCTGACTCTCTTGA	235	217	211
41179	YALI1_F13220g_1	CAGCTGGGTGAGACCAGCAG	373	637	257
41610	YALI1_F15053g_6	ATTGACAAGTGCAAGAGCTG	638	574	1245
41644	YALI1_F15199g_4	GTTCTTCTCCATGTGTATAG	473	390	514
41649	YALI1_F15218g_3	AGACGAAGAGGAGTCTCCAG	3	74	246
41650	YALI1_F15218g_4	CAGCTGGCTTAGAGACGAAG	232	319	571
41966	YALI1_F16232g_2	GAACACACCAAAGTAGGTGA	58	213	299
41981	YALI1_F16249g_5	GGAGTTGCCTGATTTTCGGC	122	66	127
42008	YALI1_F16369g_2	GGGCTTGGTTGACAATAGTG	91	37	104
42148	YALI1_F16839g_4	ATGTGATAGACGGAGGGCAG	190	206	450
42152	YALI1_F16844g_2	GTGCTAGTGGATCAACAGGA	243	171	216
42161	YALI1_F16851g_5	GATATTTCAGTCATAGCTGC	189	312	434
42219	YALI1_F17094g_3	CGAAGTGGCTACTCGTAGAG	776	240	501
42271	YALI1_F17358g_1	TATGACCCGGTAAATACGCG	176	282	412
42428	YALI1_F17907g_2	CTCAAGGCTTTCATTTCCAA	313	395	619
42836	YALI1_F19811g_2	GCAGACAGTCGAACAACCAC	21	9	92
42899	YALI1_F20145g_5	GGGAGACTATGTGCTGCAGC	110	122	255
43055	YALI1_F20914g_5	GGACTCGAATTCACCAGTGT	277	540	459
43057	YALI1_F20931g_1	GTGTAGTTACGTCTCAAACG	252	261	648
43072	YALI1_F20965g_4	ATCAGGTTGCCGGAGAGCTC	91	235	203
43228	YALI1_F21673g_4	GGGTTTCTCACTCCGTATAT	177	220	499
43652	YALI1_F23560g_2	GTTGGCTCCTCCCCGTAACA	177	76	204
43910	YALI1_F24578g_2	ACTTGGAAGAAGAATCGGAC	321	183	603
43913	YALI1_F24578g_5	TGTGAACTTGGAAGAAGAAT	754	594	1132
44343	YALI1_F26474g_3	CATTGACAGGAAGCACACAA	1141	369	557
44476	YALI1_F27101g_4	AAGATGATCCAAACTGCACG	341	367	447
44588	YALI1_F27701g_2	AGTATTGTATGAGTGCTTAT	160	353	451
44615	YALI1_F27761g_5	GCTCCCAGAATGTGAACTTT	368	328	762
44753	YALI1_F28212g_5	ACGTCAAGTGTGTATTTGCC	306	307	363
44830	YALI1_F28611g_4	AAGTTTGATAAGATATTGAA	43	70	177
45071	YALI1_F29751g_5	ACTAAGAGTAAAAACGAGGG	229	334	347
45164	YALI1_F30086g_2	TCGTCTACGACCCAGCTGCC	144	78	106
45592	YALI1_F32010g_4	GGCGGCTTCGTGAAGAGCAA	263	323	950
45797	YALI1_F32698g_5	AGAGGACTCGGCTGTGAGGA	143	376	432
45841	YALI1_F32901g_1	CTCCACGCTCCACATCGCAG	411	491	475
45843	YALI1_F32901g_3	CCTCCACGCTCCACATCGCA	80	177	179
45876	YALI1_F33002g_6	ACGTCGGTTATCGATGCACG	25	70	100
45899	YALI1_F33113g_5	GTGGAAGTGTGAGCGAGTGT	193	129	368
46092	YALI1_F33812g_6	ATAAGTCCCATCACTTCCAT	224	680	890
46267	YALI1_F34521g_1	TTATTAGGTGAATCGTTTGT	95	510	564
46614	YALI1_F35882g_6	CAGGGAATACTGTGGATCGA	63	116	272
46770	YALI1_F36678g_6	GGTAAGGTGCTGGTGAGTCA	199	592	490
46916	YALI1_F37264g_2	TTTGCAATATCACTTATAGG	463	329	993
47108	YALI1_F37998g_2	GGAGGACGACGAGGCGGCCG	11	50	77
47395	YALI1_F39051g_1	CTTAACGTAGAGTCTGGTGG	323	347	516
47558	YALI1_F39665g_2	GTGGTCACGGGAAAATGCCG	43	0	78
47561	YALI1_F39665g_5	GTAGTCGGTCGAATTGGACA	448	642	374
1318	YALI1_A03624g_4	TCGAACACGTCGTCGTCGGA	321	491	851
2491	YALI1_A08362t_1	CACGAAGTCCTCTCACCACG	215	133	244
2492	YALI1_A08362t_2	ACTCACACCAACAACAGCCG	308	536	552
2493	YALI1_A08362t_3	GGTTGGAATCTCGAAGTGCG	121	283	372
2494	YALI1_A08362t_4	TCTCTTCGACACTCTCACAG	138	203	331
2495	YALI1_A08362t_5	TCAAACTCGCCCTACCCGGG	64	84	336
2496	YALI1_A08362t_6	GTATACGCACCAAACGAGCA	100	231	269
2646	YALI1_A08934g_6	TCATATTGCACAGGTAAGAA	135	213	366
4008	YALI1_A14989g_6	ACAAACGCTTTGCTCAATGG	620	429	972
4253	YALI1_A15863g_5	GTCAATGTCTCGAGATCCGT	152	255	417
4254	YALI1_A15863g_6	GTTGTTCATGGTAAAGTCGA	274	893	585
4297	YALI1_A16031g_1	GTACTGTATGTACTGTAAAG	308	320	611
4361	YALI1_A16292g_5	GCCGGAGGTCTCGAAGATGA	9	131	4
4753	YALI1_A17876t_1	CTTCCCCGAAGAAACCCGGA	7	80	193
4754	YALI1_A17876t_2	TCTTCCCCGAAGAAACCCGG	179	72	236
4756	YALI1_A17876t_4	GGTTGGAATCTCGAAGTGCG	121	283	372
4757	YALI1_A17876t_5	GGACTCGTCTTTTACCAAGG	875	332	965
4778	YALI1_A18010g_2	TCTGACTCTGACTCTGACAA	250	472	211
5852	YALI1_A22369g_2	TCAGCTCATGGCGGTCAACC	22	268	323
5855	YALI1_A22369g_5	GTCACGGACTTACTGACACT	32	130	78
5856	YALI1_A22369g_6	GAGCCAAGAGCGAGTTTGGC	423	926	859
5893	YALI1_A22539g_1	CGTCGTTCACCTTTGTTCCG	189	425	215
5894	YALI1_A22539g_2	TGAGGGATACCTCGGAACAA	165	568	374
5897	YALI1_A22539g_5	ACCGACACTGAACGACTCAT	142	289	391
5898	YALI1_A22539g_6	GCCTTGTCGATAATCTTGAA	148	365	540
5900	YALI1_A22551g_2	GTTTCGCAGCAGGTGCTTGG	247	232	165
5901	YALI1_A22551g_3	AATCTCCTGCTCACACAGCT	206	401	319
5902	YALI1_A22551g_4	CGAAACGAGATGGCCAAGAA	191	87	95
5903	YALI1_A22551g_5	GAGACAGTCAGCAGACCGGC	54	64	55
5904	YALI1_A22551g_6	AAGGTGTTTGATACCCCCGC	130	195	470
9002	YALI1_B13737g_2	GACGTGGCTGAAACTCCCGT	23	91	211
12298	YALI1_B28394g_4	ATCGACTTTACCATGAACAA	58	148	137
12300	YALI1_B28394g_6	AGGTTCCCAGACCGATGGCA	0	29	78
12777	YALI1_B30382g_3	TTTCGAGACTCCTTTCCCAC	1032	235	648
12782	YALI1_C00098g_2	ATACAGTACATACAGTACTG	211	157	827
13045	YALI1_C01301t_1	GCTCAACAAGCCCCTCACCG	256	212	558
13046	YALI1_C01301t_2	AGGGCTCGTGATCTTCTCGA	77	231	278
13047	YALI1_C01301t_3	TCGAGGGTTGGCATGTTCCG	56	137	245
13048	YALI1_C01301t_4	GAAGAACCTGTAAGCCCGAG	106	106	214
13050	YALI1_C01301t_6	TTAACTGTGTCTGTTGTAGA	445	361	462
14857	YALI1_C09781t_1	CCACCTCCTGATTTATCGCG	245	250	409
14858	YALI1_C09781t_2	TCACCTCGCGATAAATCAGG	264	323	321
15854	YALI1_C14843g_2	CGACAAGTACGGTTGCAAGA	320	523	510
16057	YALI1_C15556g_1	AGACGTGGCTGAAACTCCCG	118	359	319
17010	YALI1_C19450g_6	TAGTGCTGTGGACGGTAGTA	53	272	222
17161	YALI1_C20054g_1	TCTCCTTGTCAAGCACAGAG	614	448	837
17348	YALI1_C20964g_2	TTCGGTTGAGACCAGTCAGA	63	170	230
18200	YALI1_C25512g_2	AGGCCTCGTTGGCCTCCCAG	213	182	366
19742	YALI1_C32850g_2	AACATCTGCAGAGCCACCGA	533	111	311
19919	YALI1_C33513g_5	GTTCCAGATCGCCCTGACAA	129	180	386
19923	YALI1_C33525g_3	CGGTGCACGCAACATACAGG	240	217	329
19926	YALI1_C33525g_6	GACACGCCGAAAGAGCCATT	208	231	591
19931	YALI1_C33545g_5	GCTTGCGTAGTGGCGGGAGG	108	215	477
19932	YALI1_C33545g_6	GAGAATGCAGATGCACTGGA	277	151	603
19935	YALI1_C33550g_3	CCTGTATGTTGCGTGCACCG	440	385	735
19939	YALI1_D00040g_1	ACGACCCTTGAGAACGACAG	50	147	155
19940	YALI1_D00040g_2	ACATTTTGAATGTCCAGGCG	248	1028	1068
19944	YALI1_D00040g_6	TGAACAGTGTGGGTTGAGCC	274	599	715
24539	YALI1_D19829g_5	GGAGAAATAACCTTTGTATG	153	315	403
24893	YALI1_D21373g_5	CTGCTACGCTACACATGTTG	97	259	269
25016	YALI1_D21851t_2	GCTCGGCAAGAAGCACATTG	189	354	224
25017	YALI1_D21851t_3	GTGTTAAGCGGGGTAGCGGG	55	21	15
25018	YALI1_D21851t_4	CCCCCCGGAAGTATCCACGA	141	461	370
25019	YALI1_D21851t_5	AACCAAACACAACCCCCCCC	1	2	67
25020	YALI1_D21851t_6	CGCTACCCCGCTTAACACCG	51	142	176
26738	YALI1_D29703g_2	TGGACGTTGCTGGTGAGCAA	182	313	567
27043	YALI1_D31258g_1	GATGTCTGCGAGGACTTGCA	76	57	244
27046	YALI1_D31258g_4	TTGCAAGTCCTCGCAGACAT	226	182	206
27123	YALI1_D31777g_3	TAGGGGTCGCTTCATCTCGA	649	865	1462
28450	YALI1_E01589g_4	TCATGGGACCCACTCCTCCG	776	1190	1571
32532	YALI1_E19036g_6	CAGCATCGTAAAGAACAAGA	126	120	214
33333	YALI1_E22041g_3	CAACTACCGAAACGAGGACG	74	95	184
33508	YALI1_E22787g_4	GCAGGCGATTCGCATCGTAG	262	365	441
33510	YALI1_E22787g_6	TCGAACACGTCGTCGTCGGA	321	491	851
33522	YALI1_E22840g_6	CTGCTCCTCCTCCGACAGAG	7	13	22
34704	YALI1_E27441g_6	CTTTGGTTTCGATATCTCGT	299	410	824
34849	YALI1_E27927g_1	CTCTCTCTCTCTCTCTCACA	194	165	520
35405	YALI1_E30173g_5	CATCAAGTACTACGGCTGGG	238	453	537
35416	YALI1_E30311g_4	GGCAGCGGTGAGGATGGAGA	73	52	225
39146	YALI1_F04590t_2	TCCTTTAGAGAGTCCACTGA	351	219	768
39148	YALI1_F04590t_4	AACTTGTGCTTTGTTGGCGT	394	358	485
39149	YALI1_F04590t_5	CGGCGATGTAGTGTTTTCGA	157	301	1009
39150	YALI1_F04590t_6	TGGTGAAAACGTGGTCGTCA	117	163	588
41425	YALI1_F14351t_1	GACTTGTTGATGTTTCCGGG	732	1298	1724
41426	YALI1_F14351t_2	GGGTTTGCTTCAATTCCTGA	47	110	125
41427	YALI1_F14351t_3	GTCGTCCCCTGAGTACCGGA	27	12	0
41428	YALI1_F14351t_4	ACCCTGTTGGACATGTCCCA	444	476	705
41429	YALI1_F14351t_5	TGACTTGTTGATGTTTCCGG	185	334	552
41430	YALI1_F14351t_6	GAGATCCCTCCGGTACTCAG	358	531	613
42563	YALI1_F18641g_5	CTAGCAGACATCCGTAGCCG	81	226	214
42576	YALI1_F18696g_6	ACCATCGTGCAGCTCCAGGC	306	328	866
43081	YALI1_F21056g_1	CTGTCTCCGTGGATATGAAG	171	161	191
43286	YALI1_F21875g_2	TCAAGGCCAAACAACAGGAG	328	619	624
45844	YALI1_F32901g_4	AGGGGTTTCTTTTCACTCGG	288	613	943
47500	YALI1_F39375g_4	TGGTTCGGATCAAGCTCGGA	145	48	189
47600	YALI1_F39923g_2	TGAAATGCCTGAGCCTACTC	452	473	603
481	YALI1_A00014g_1	CATTAACACCAGAAGCCCGG	218	126	190
482	YALI1_A00014g_2	GGATAAGCTGGGTATCTCAT	782	639	1459
483	YALI1_A00014g_3	GCTTACTTGGAAATGGGGAA	70	131	390
484	YALI1_A00014g_4	TTCGTGAGACACACCTCAGA	276	556	388
485	YALI1_A00014g_5	GGCGTCGTTCTAGTAAGAAG	246	162	323
486	YALI1_A00014g_6	ACTCACTTTTATTAGCCGCC	1335	1096	1162
487	YALI1_A00019g_1	CGTGAAGTCATGAATATCAG	449	648	627
488	YALI1_A00019g_2	ACATTCTGACATCGTCACGT	562	1157	2525
489	YALI1_A00019g_3	CAGATGGAGACGCAGTTGCG	123	72	29
490	YALI1_A00019g_4	AACATTCTGACATCGTCACG	560	1154	2515
491	YALI1_A00019g_5	GGGCGCGAGTCGTTGTATAG	213	244	481
492	YALI1_A00019g_6	GGACTAAAAGTAGAAGCTGA	56	111	100
493	YALI1_A00032g_1	CGTGGCACGAGATACCCCCG	289	585	556
494	YALI1_A00032g_2	ACTGGTATCTCGCGCCACGG	76	316	526
495	YALI1_A00032g_3	CACCAAACCAGATACCCCCG	69	107	444
496	YALI1_A00032g_4	ATCTCTTTCCATTTTCTGGA	911	743	1855
497	YALI1_A00032g_5	AGACCACCTGACCTTATCAT	685	1050	726
498	YALI1_A00032g_6	CCACCCATGATAAGGTCAGG	77	106	157
499	YALI1_A00058g_1	GCTGAAGAGCGACAAAGTCG	245	171	246
500	YALI1_A00058g_2	ATACGTGCCGTCGTTCTCAG	309	726	763
501	YALI1_A00058g_3	ATTCCTCCCTCTGAGAACGA	588	859	994
502	YALI1_A00058g_4	GACAAAGTCGAGGAGCGAAG	112	212	225
503	YALI1_A00058g_5	AGTAATATAGGGAGTTCCAG	132	539	337
504	YALI1_A00058g_6	GCCATGAAGTGGACTTCAAG	196	432	233
505	YALI1_A00102g_1	GGGCATCGTTGAAGTAAGCG	553	677	1980
506	YALI1_A00102g_2	GCGTTGTCGACAACCTTGAA	117	172	195
507	YALI1_A00102g_3	CATCTTGGTGAGAACCATAG	372	441	951
508	YALI1_A00102g_4	GTAGTCGACCTCGATGAGGG	509	375	478
509	YALI1_A00102g_5	AGAAGGTCTTCTTCTCGCCA	69	248	164
510	YALI1_A00102g_6	CGTCAAAGACAGTGTTGACG	109	447	383
511	YALI1_A00135g_1	GGTATCAGATCATTGCAGGA	236	370	438
512	YALI1_A00135g_2	CTGGCTGGTTTGAAAACGAT	46	18	48
513	YALI1_A00135g_3	CGAGTTATCTAATCCATCGC	132	224	591
515	YALI1_A00135g_5	GCCCCACTCTTGGCAGCATT	31	140	327
516	YALI1_A00135g_6	GTTGCTATGATAGCTGCCGG	37	150	132
517	YALI1_A00148g_1	GTAGGAGGAGGAGTAATCAG	385	666	1200
518	YALI1_A00148g_2	AAGCCCCTCTCCGATCACAA	202	322	153
519	YALI1_A00148g_3	ACAACGGTACCCCCACCCCA	62	128	33
520	YALI1_A00148g_4	GTTGTCCAGAGAGTTCCATG	130	325	162
521	YALI1_A00148g_5	CATGGTCTGGATCCAGACGT	158	113	404
522	YALI1_A00148g_6	GTACCGTTGTGATCGGAGAG	387	359	478
523	YALI1_A00204g_1	GCTGGATGAGAATGCCCCCG	58	98	103
524	YALI1_A00204g_2	TTGGCTCTCAATGCTAGCCA	155	72	213
525	YALI1_A00204g_3	AATGCTAGCCAGGGTAGCAG	493	684	632
526	YALI1_A00204g_4	GTCTCAGTAGAGGTGACCTC	810	1022	1447
527	YALI1_A00204g_5	AGTCTCAGTAGAGGTGACCT	801	1010	1437
528	YALI1_A00204g_6	CTCAGTAGAGGTGACCTCGG	208	168	339
529	YALI1_A00241g_1	AAAGAGATGCAATTGGGCAG	221	314	644
530	YALI1_A00241g_2	TGGGCAGCGGAAATCTTGGG	131	112	735
531	YALI1_A00241g_3	GACCTGAAAGAGATGCAATT	283	348	369
532	YALI1_A00241g_4	TTGGGCAGCGGAAATCTTGG	131	113	720
533	YALI1_A00241g_5	GAACCAGTTGGCCATTAGGG	505	390	800
534	YALI1_A00241g_6	GCTCTCCAGGACTCAGATGC	161	213	251
535	YALI1_A00252g_1	GATACCTTCTTGGTACCAGT	180	146	483
536	YALI1_A00252g_2	TATCTGGGCGACAATCTCCG	156	156	448
537	YALI1_A00252g_3	TGTGTAACTGAGCTGGAGCA	315	184	261
538	YALI1_A00252g_4	GTTACACAAACGCCAGACTG	287	192	497
539	YALI1_A00252g_5	TTACACAAACGCCAGACTGC	316	204	508
540	YALI1_A00252g_6	AGAAGGTATCAAAATCGTGC	331	526	819
541	YALI1_A00309g_1	GGCTGCTCAGAACTACAAGG	382	489	615
542	YALI1_A00309g_2	CCTCGGGCTCATCCACCAGA	96	26	105
543	YALI1_A00309g_3	TGGTCTGGCCAACTACAACG	338	822	1164
544	YALI1_A00309g_4	ACAAATGACCTGGAAGCCCG	173	60	442
545	YALI1_A00309g_5	GGAGTGCCAGTGGCAAACGG	81	256	331
546	YALI1_A00309g_6	GACTACATCAAGATCAAGGA	172	790	444
547	YALI1_A00325g_1	TGGTACTCATTCAGAGGCAG	206	212	448
548	YALI1_A00325g_2	CATAATCACTCCGGGAACAG	242	499	891
549	YALI1_A00325g_3	GGAAAAGATCAAAAACATCG	145	264	669
550	YALI1_A00325g_4	ACTTTACTGTCCAAGTTGAC	137	190	346
551	YALI1_A00325g_5	GCCTCCGCCACCACCTCCAG	364	501	632
552	YALI1_A00325g_6	GTTGACTGGTACTCATTCAG	592	679	1163
553	YALI1_A00375g_1	GCGATATGAGAAGCGTCACG	312	430	225
554	YALI1_A00375g_2	CACGGAGGCACAATAATCCG	321	304	403
555	YALI1_A00375g_3	GACGGGTCCGACACAAAGCA	28	31	30
556	YALI1_A00375g_4	ACCCGTCTATTCTGACCGAA	13	49	200
557	YALI1_A00375g_5	GGGTCCGACACAAAGCACGG	296	240	362
558	YALI1_A00375g_6	ACGCTTCTCATATCGCCATT	435	441	634
559	YALI1_A00406g_1	TCACGTTGACTTCTCTTCCG	265	548	969
560	YALI1_A00406g_2	AGAGAAGTCAACGTGACCGG	428	792	1252
561	YALI1_A00406g_3	GTCGTTGTCGACTGTATCGA	311	365	762
562	YALI1_A00406g_4	CTGGGCGTAAAGAGAAATGG	651	518	766
563	YALI1_A00406g_5	GCTCGAGCTGCAGATCACCA	168	160	139
564	YALI1_A00406g_6	GAGACCGGAGGCAAAGGCAA	244	237	274
565	YALI1_A00447g_1	CTATTGCCGCTGCTTCCGTA	209	422	647
566	YALI1_A00447g_2	TCTGCACCCTACGGAAGCAG	50	280	234
568	YALI1_A00447g_4	AAGTGAACGATCGCAGGTGA	98	194	299
569	YALI1_A00447g_5	GCTCGGGAAGCTACTCGCGA	130	91	313
570	YALI1_A00447g_6	GCGAGTAGCTTCCCGAGCCA	229	410	521
571	YALI1_A00468g_1	GTTTCCCTGAATGTTCTGCA	172	634	692
572	YALI1_A00468g_2	GGAAGCCTCGGACAAGAGCG	730	417	782
573	YALI1_A00468g_3	CAAACAGCTGGGAGATGCCG	92	21	156
574	YALI1_A00468g_4	GAAGCCTCGGACAAGAGCGA	734	418	789
575	YALI1_A00468g_5	CCACTCGCTAGAAAACTCGG	254	568	872
576	YALI1_A00468g_6	CTTCCCCTCGCTCTTGTCCG	271	59	153
577	YALI1_A00504g_1	CCCTGCTGACTATAAGCGGG	426	185	461
578	YALI1_A00504g_2	GCAGCCGCTCAGGCCAACCA	173	127	256
579	YALI1_A00504g_3	CGCCCTGCTGACTATAAGCG	288	345	800
580	YALI1_A00504g_4	ATATTGGCCCTGCTGTTGAG	40	154	323
581	YALI1_A00504g_5	CCACCCGGAGGCGTTCCCGG	66	69	65
582	YALI1_A00504g_6	GATCCGCCAGGAGCACGGGG	26	1	279
583	YALI1_A00538g_1	CCTGGGCCACTAATCCCACG	32	182	328
584	YALI1_A00538g_2	TGAAGGCAACCACCGCCACG	150	201	464
585	YALI1_A00538g_3	TGATCCCCAGAGACACCACA	484	415	1198
586	YALI1_A00538g_4	TGCTCTCTCGGGTCTCCGAT	272	303	1323
587	YALI1_A00538g_5	CTTCCTGTCTCCAGATCAAG	86	43	117
588	YALI1_A00538g_6	GTACGAGTTGACGGAACCAA	105	101	562
589	YALI1_A00558g_1	GGCCATACTGAGACCCACCG	409	488	528
590	YALI1_A00558g_2	TGGATGCTGTTGAAGACCGT	114	343	319
591	YALI1_A00558g_3	CATACTGAGACCCACCGTGG	230	151	202
592	YALI1_A00558g_4	AGACCGTCGGCGTAGATGCG	91	453	544
593	YALI1_A00558g_5	GCGTGGCATGTGCAGAGACG	46	112	121
594	YALI1_A00558g_6	GCCCGAACACGTCTTATGCC	500	618	628
595	YALI1_A00574g_1	CTATATACATGGGGGAAACG	299	166	717
596	YALI1_A00574g_2	CCAACATTGAAGTTGACCTG	156	224	567
597	YALI1_A00574g_3	TGGCATCTTTGATACTGGAG	96	169	571
598	YALI1_A00574g_4	ATAAAATTAATCTATATACA	174	494	541
599	YALI1_A00574g_5	AAATTAATCTATATACATGG	822	981	1390
600	YALI1_A00574g_6	TGGTTGTCTCGGGCTATCTA	106	260	371
601	YALI1_A00601g_1	GCTCTCGTCTGACATACGGC	119	178	205
602	YALI1_A00601g_2	CCTTGAGCACGCCCGAGTGA	232	192	173
603	YALI1_A00601g_3	GTTGTTGTCCCTGGAGACGA	346	355	766
604	YALI1_A00601g_4	TTTGGCTCTCGTCTGACATA	160	168	269
605	YALI1_A00601g_5	GCTGGGTGTGTTCGTGCCCG	60	306	166
606	YALI1_A00601g_6	CCGAAGTCCGTCTTGATCCA	56	290	442
607	YALI1_A00661g_1	TACGGCTCTCAGTTTCTCCA	353	378	550
608	YALI1_A00661g_2	CCACAAGACAGAAGACACGT	533	383	697
609	YALI1_A00661g_3	GTTGGGATCGCAGCTAGGAG	240	381	658
610	YALI1_A00661g_4	CTTCTGTCTTGTGGGGACCG	179	211	253
611	YALI1_A00661g_5	GGTGGCCTCGGCTCTGGTGG	24	101	172
612	YALI1_A00661g_6	GCCCGTCTACCTGGTGGCCT	95	232	136
613	YALI1_A00683g_1	GTAGAGATGACACTCTTCGA	255	500	1163
614	YALI1_A00683g_2	GTTACTTAATTCGAGCCAGG	36	137	99
615	YALI1_A00683g_3	TCTCTGAGTCCACTTGTCGA	268	639	1383
616	YALI1_A00683g_4	GCTCTATGAAGAGTGCTGCT	145	298	474
617	YALI1_A00683g_5	TGAGTCCACTTGTCGAAGGT	388	345	706
618	YALI1_A00683g_6	AACCGGGAATAGGGGAACAA	313	240	468
619	YALI1_A00715g_1	ATGGTAGTAGAGGCACCAGG	381	160	383
620	YALI1_A00715g_2	GGAGCTATCGATGGTAGTAG	202	348	393
621	YALI1_A00715g_3	AGACTCAGTGGAGCTATCGA	132	449	431
622	YALI1_A00715g_4	GAGGAGTTCGACAGGAGTAG	4	16	275
623	YALI1_A00715g_5	TGGTAGTAGAGGCACCAGGA	382	161	385
624	YALI1_A00715g_6	AGCTCACGACAGAGGCAACG	44	189	347
625	YALI1_A00746g_1	CATGCGCGACGAACTCTGCG	209	162	383
626	YALI1_A00746g_2	AAGAACGTCAAGCAGGTCGA	213	420	615
627	YALI1_A00746g_3	TGCCTACTCTTCCTTCCGGA	26	136	142
628	YALI1_A00746g_4	ATGGGCTTCTGCCAACTCCG	63	87	292
629	YALI1_A00746g_5	GGAGTTGGCAGAAGCCCATC	66	20	90
630	YALI1_A00746g_6	TCTCGTCCTCAGACCAAGTT	113	230	353
631	YALI1_A00789g_1	CACTGGACGACATCAACACG	272	166	164
632	YALI1_A00789g_2	CCAACCACCACGTTGAACCG	282	219	428
633	YALI1_A00789g_3	AGATCGACCCGTTCTCGCCA	69	192	251
634	YALI1_A00789g_4	GTTCTCGCCACGGTTCAACG	197	323	638
635	YALI1_A00789g_5	GGAGAGAACGAACCGGACCG	223	245	572
636	YALI1_A00789g_6	TTCTGCAGCTGGACAAGCGG	260	240	377
637	YALI1_A00801g_1	GGGCAAGATCAAGTACGGCG	239	215	212
638	YALI1_A00801g_2	GCTCCATCACATTTCTCCGA	925	1117	2303
639	YALI1_A00801g_3	GTACGGCGCGGACGTCGGAG	283	184	499
640	YALI1_A00801g_4	GAGCCGTCGGAGAAATGTGA	91	189	356
641	YALI1_A00801g_5	ACCAACGACGGTGTTCTCGG	358	178	727
642	YALI1_A00801g_6	GCTCAAGACCCGAATGCCGG	173	372	389
643	YALI1_A00829g_1	TTGCAATCCTGCTTGATGGG	374	182	223
644	YALI1_A00829g_2	TCTGTGTCCGAGTCCGTGAG	200	531	653
645	YALI1_A00829g_3	ATTGCCGAGCCAAACTGCGA	262	460	619
646	YALI1_A00829g_4	CAACGCAGAGTCCACCCCCG	375	376	689
647	YALI1_A00829g_5	GACCATGTCGCCCAAGGCGT	79	100	182
648	YALI1_A00829g_6	TGGGCTGGGGAACTGCCACG	542	668	1077
649	YALI1_A00867g_1	GGTTTGCGCTTATTTCCGGG	251	432	367
650	YALI1_A00867g_2	ACTTTGCCCCCAGACAACCA	246	229	346
651	YALI1_A00867g_3	CAACTTGTCTGGGATTGCCG	149	80	322
652	YALI1_A00867g_4	GCTACGAGTACTAGGCGCAG	194	121	367
653	YALI1_A00867g_5	AGAGAGCTGTGAGGAAACAT	612	857	1058
654	YALI1_A00867g_6	TGTTTCCTCACAGCTCTCTT	255	282	477
655	YALI1_A00905g_1	CCTTGCACTTGAACGAAACA	354	507	679
656	YALI1_A00905g_2	GCTGATAGTATACAAGAGAT	191	65	287
657	YALI1_A00905g_3	ACCCCAGCAATGTCAAAAGG	25	67	297
658	YALI1_A00905g_4	CCATGTTTCGTTCAAGTGCA	651	189	544
659	YALI1_A00905g_5	GATTTCAGTGCTGAGTACAG	786	657	1318
660	YALI1_A00905g_6	GCCTCCTTTTGACATTGCTG	370	559	493
661	YALI1_A00911g_1	GACAGCTCTTCCAGGCCCAA	106	348	375
662	YALI1_A00911g_2	CCTTTTCCGATTCTGCCCTT	170	294	367
663	YALI1_A00911g_3	ATCGCTCATGATGTTCAAGA	203	198	375
664	YALI1_A00911g_4	TGATTGGGGACAAGTTCACA	257	533	151
665	YALI1_A00911g_5	ATTGACACAGATCGGAGAAA	282	123	312
666	YALI1_A00911g_6	AATCTGAATGATATTGTTCA	538	663	580
667	YALI1_A00947g_1	GTACAGCGAGATGTACGACA	294	507	784
668	YALI1_A00947g_2	TCGTACATCTCGCTGTACGA	101	148	157
669	YALI1_A00947g_3	GTATCTGTCACGAGCAGTAG	624	1232	1396
670	YALI1_A00947g_4	AACGCCAGCGACGCTCTCAA	79	0	243
671	YALI1_A00947g_5	CAGCGCCGAAAACGTGACGA	13	4	151
672	YALI1_A00947g_6	GGACGAGGTTAGCGAGCCCG	103	123	185
673	YALI1_A00983g_1	GGAAAAAGTGGATCACGCAC	113	136	370
674	YALI1_A00983g_2	CCAGCGTCTGTACGCTGCCG	994	549	1125
675	YALI1_A00983g_3	GGTGGACGAGGGCGACGCGG	71	167	81
676	YALI1_A00983g_4	GACGACGACGAGGCGTTCCA	166	120	538
677	YALI1_A00983g_5	GATCACGCACCGGTCAGCCG	374	468	1173
678	YALI1_A00983g_6	CGTGCTGGAAGCCACCACCT	44	84	113
679	YALI1_A01061g_1	GATCTTGCCGACGAATTCGA	115	126	205
680	YALI1_A01061g_2	GGGGCTGCTGATGTGCCCAA	44	260	147
681	YALI1_A01061g_3	AGAAGGAGAAGGAGGCTGCA	19	2	49
682	YALI1_A01061g_4	GGTGGGCTCGGGGGTCGCAG	48	15	51
683	YALI1_A01061g_5	GGAAAGAAGCAACAAAGCTA	25	129	44
684	YALI1_A01061g_6	GCTGCTGATAAGAAGGCCAA	892	585	1063
685	YALI1_A01074g_1	ATACATTAAGAATCTGAACG	384	435	1424
686	YALI1_A01074g_2	AGTTCACGATAACATGGGGA	225	257	387
687	YALI1_A01074g_3	GACCACATCTTCGACAACAA	115	103	276
688	YALI1_A01074g_4	ATATAGTTCACGATAACATG	377	463	650
689	YALI1_A01074g_5	CAAAGTCCATCAGTCCCCAT	112	352	487
690	YALI1_A01074g_6	ATGGGTGTATGCAAGTTCAA	199	427	627
691	YALI1_A01093g_1	GCACATCCGAAACAGATCGG	102	182	395
692	YALI1_A01093g_2	TTTTGGATCTTGGATCACCG	1050	2362	3031
693	YALI1_A01093g_3	TCTGTTTCGGATGTGCTCGG	431	719	917
694	YALI1_A01093g_4	AAACCCACTGATATTCCCGT	709	828	1745
695	YALI1_A01093g_5	AGACCGACGGGAATATCAGT	257	431	642
696	YALI1_A01093g_6	AAATGCGTCATGGCTTCCCA	121	398	330
697	YALI1_A01122g_1	GGTAAGATCATCAAGGACCT	91	252	161
698	YALI1_A01122g_2	GACGACACTCGCAGACCGGA	456	405	783
699	YALI1_A01122g_3	TCCTGGATCAACTACGGCGA	251	163	418
700	YALI1_A01122g_4	GGCGAGGCCGAGACGTCCAT	672	702	665
701	YALI1_A01122g_5	CGAGGTCTACCGAGCCGGCG	49	207	255
702	YALI1_A01122g_6	CGAGTGTCGTCTCTGTCACT	627	815	1449
703	YALI1_A01143g_1	GGGGAAATACAAACACGCAA	424	294	498
704	YALI1_A01143g_2	AGATGTGATTTCGTCGGGAG	135	30	36
705	YALI1_A01143g_3	CTCTGTTGATTGGAGAAGAA	151	344	895
706	YALI1_A01143g_4	TGGCTCCCAGACGATATGAA	185	220	140
707	YALI1_A01143g_5	GAGCGGTTGGAATCCAGAAA	91	171	500
708	YALI1_A01143g_6	AGAAAACGCAGACTGCTCAT	618	646	1399
709	YALI1_A01173g_1	TCGGCCCTCAAAGTTCACAG	221	346	677
710	YALI1_A01173g_2	GGGAAATCAAGGTATCGGGG	88	178	171
711	YALI1_A01173g_3	GTCTGAATCTTCCATTGTGG	266	292	282
712	YALI1_A01173g_4	CTGAAAAGCGAGTCCCGGAG	177	176	569
713	YALI1_A01173g_5	GGTCAAGGAAAAACGCTGGC	48	171	125
714	YALI1_A01173g_6	CCGCACCGGCGAAAAAGCCA	112	137	364
715	YALI1_A01198g_1	GGATGACGACGATAATACGG	150	183	360
716	YALI1_A01198g_2	CTAGTTGGTCCTGTTTGCCG	417	286	656
717	YALI1_A01198g_3	AATGTGCACTCGAGACCCCG	237	436	733
718	YALI1_A01198g_4	ACAGCTGTGGAAACGCGACT	311	264	258
719	YALI1_A01198g_5	ACTCACGTGCGAGTCATCGA	137	52	495
720	YALI1_A01198g_6	GCTATTATCGACAACGTGTG	392	278	717
721	YALI1_A01230g_1	TTAGTAAGTGAAAATGAGGT	611	661	1381
722	YALI1_A01230g_2	GATATTCGAGTCTTGTAAGA	155	268	390
723	YALI1_A01230g_3	GCTGTACTGTAGTCATAATT	243	175	658
724	YALI1_A01230g_4	CAGCACTACTTGAACACGAG	293	289	321
725	YALI1_A01230g_5	AATTAGTCACCATCTCAATA	251	184	305
726	YALI1_A01230g_6	TTCGAGTCTTGTAAGATGGT	280	516	370
727	YALI1_A01240g_1	TGTTGTTGAGGAAATGGGCG	234	128	165
728	YALI1_A01240g_2	GCTGTAATGAACATAGAGAT	320	270	892
729	YALI1_A01240g_3	GTTTGGGTCATGTCAATAGA	133	287	412
730	YALI1_A01240g_4	CATAGAGATGGGTTACAAGG	403	598	935
731	YALI1_A01240g_5	ACATAGAGATGGGTTACAAG	399	596	927
732	YALI1_A01240g_6	TAATGATGAAAAGTGAGAGG	382	442	650
733	YALI1_A01241g_1	GATGTTCCCATTCATCACCT	142	492	951
734	YALI1_A01241g_2	TGCCAGATAGTGCCAAGACA	190	575	359
735	YALI1_A01241g_3	AGACGGTCAAGAGATGACCA	231	34	38
736	YALI1_A01241g_4	TGGCATTAGCCTGCATCCAA	249	569	381
737	YALI1_A01241g_5	GGAGAAATGGATGCGAAGAT	385	206	743
738	YALI1_A01241g_6	TCAAGCCAGCGAGACATCAG	244	297	369
739	YALI1_A01249g_1	GCAATATGAAGTCGTCCTGG	506	756	1192
740	YALI1_A01249g_2	GGATCCAGAATGCTTCGGGT	371	565	672
741	YALI1_A01249g_3	GGTCAGTCGATTCTTCCACC	16	56	103
743	YALI1_A01249g_5	CCGATCTTCTCCATACTCTG	704	740	1039
744	YALI1_A01249g_6	TCAGCTCGTACAAAGAGTGG	342	371	362
745	YALI1_A01260g_1	TCAAGCTTATCATCTGGCAG	378	575	445
746	YALI1_A01260g_2	TCTGGCAGTGGTTAAAGACC	56	154	429
747	YALI1_A01260g_3	ATAGCTCCTCTCGCCACCGT	40	79	336
748	YALI1_A01260g_4	TTAGAGAAAGAGTTTAAAGT	32	231	101
749	YALI1_A01260g_5	CAGTGGTTAAAGACCCGGAA	167	108	387
750	YALI1_A01260g_6	AGAGAAAGAGTTTAAAGTCG	193	196	634
751	YALI1_A01267g_1	GTTCTGGTCATGTTCACCAG	267	313	1246
752	YALI1_A01267g_2	GGGCTGTCTGATTCTCTACG	215	430	525
753	YALI1_A01267g_3	GGGAAACAGTCTGTAAAGAG	34	87	158
754	YALI1_A01267g_4	GAGGATCTGTGGAACTCCAA	25	151	210
755	YALI1_A01267g_5	ATCTCGCTGTCGCTGTCAGG	247	219	955
756	YALI1_A01267g_6	CCAGACCTGGACCATTTGAC	117	307	401
757	YALI1_A01298g_1	GGTGACTCTTTCAAGCCACC	282	490	489
758	YALI1_A01298g_2	AGATCAACGTGCGAGATGGA	218	217	278
759	YALI1_A01298g_3	ACAGACAGAAGAGAAGATGC	18	21	60
760	YALI1_A01298g_4	ACAGAAGAGAAGATGCCGGT	466	150	467
761	YALI1_A01298g_5	GTAGCAGTTTTGACAGCGAT	147	135	539
762	YALI1_A01298g_6	GATGAGATCAACGTGCGAGA	90	96	150
763	YALI1_A01394g_1	CGCCGACCTTGACAACCACG	105	205	410
764	YALI1_A01394g_2	GAAAATGCCAACATTCACCA	411	686	1036
765	YALI1_A01394g_3	GGCCAGTCGTCGCTGCAGCG	196	424	605
766	YALI1_A01394g_4	ACCGCTCGAGTGATTCGAAA	204	293	873
767	YALI1_A01394g_5	AACCAGCTCGACGAGGGCGA	73	173	46
768	YALI1_A01394g_6	ATTGGTGACTGTTCGAGCCG	200	274	440
769	YALI1_A01430g_1	TCATCTGGCGAGGTCAACTG	182	373	282
770	YALI1_A01430g_2	CTACTTGTAGATGATTGCAC	781	1237	2144
771	YALI1_A01430g_3	TATTCGACTTTTTCACACTG	895	847	2247
772	YALI1_A01430g_4	TTGACCTCGCCAGATGACAA	1	36	237
773	YALI1_A01430g_5	TCGACTTTTTCACACTGCGG	299	404	448
774	YALI1_A01430g_6	GAGGCCATTGTCATCTGGCG	374	125	663
775	YALI1_A01434g_1	TCTCCATTCTCATCTCAACA	110	590	554
776	YALI1_A01434g_2	GTAGGGTGTCACATCGATGG	293	283	373
777	YALI1_A01434g_3	TTTGTGTCCCGCTAGCAGTG	1315	1271	3004
778	YALI1_A01434g_4	AGCGGGACACAAAGATACTG	339	544	603
779	YALI1_A01434g_5	CTTTGTGTCCCGCTAGCAGT	1301	1212	2894
781	YALI1_A01468g_1	TGGATTCTGCTGACTAACGG	571	334	519
782	YALI1_A01468g_2	GGAGGCGAGGCGATTCCGCA	53	155	169
783	YALI1_A01468g_3	CCGTTAGTCAGCAGAATCCA	1176	1011	999
784	YALI1_A01468g_4	ATTCTGCTGACTAACGGCGG	81	209	570
785	YALI1_A01468g_5	TCCTATGTATTCGATATCGA	241	352	256
786	YALI1_A01468g_6	GCAGACGTGTGACTACTCGC	200	866	295
787	YALI1_A01505g_1	GCGACTGTCCGCCAAACACC	371	161	226
788	YALI1_A01505g_2	AGTTGCGGCTGGCCACGTTG	176	384	733
789	YALI1_A01505g_3	AAAGTCGTACGACGTAACCA	1245	729	922
790	YALI1_A01505g_4	GGGTGGTGTCGCGCTCGTGG	318	283	817
791	YALI1_A01505g_5	AAGAAGCGATGCTCCTTCAA	36	65	73
792	YALI1_A01505g_6	CAACGTGGTCAGCCGCAACG	163	272	550
793	YALI1_A01537g_1	ACTGGAGGAACAGAAGCGCC	161	169	462
794	YALI1_A01537g_2	TGTGGCCGAAGCCAAGCGAC	29	159	334
795	YALI1_A01537g_3	AGGAGTCTGTTCGACGACAG	24	27	60
796	YALI1_A01537g_4	GGAGTCTGTTCGACGACAGC	24	27	60
797	YALI1_A01537g_5	CTCTCTGGAAAAGGTCCGTG	150	103	252
798	YALI1_A01537g_6	GTCGCTTCTGCTCCTCCTGT	341	595	771
799	YALI1_A01577g_1	GGACTCGTCCCACTCTCAGG	224	101	121
800	YALI1_A01577g_2	CCGATGATTCTGTTGATCCG	478	291	296
801	YALI1_A01577g_3	GCTCAAGTCGGGCGACGACA	25	62	162
802	YALI1_A01577g_4	TTTCTGCTCCGCCTGAGAGT	486	550	1192
803	YALI1_A01577g_5	GATCACAAGCTGCTTGAGAG	122	158	329
804	YALI1_A01577g_6	GCTGATTGAGCGGGTGCGGG	41	149	379
805	YALI1_A01602g_1	ATGTCCGTCGATTTTCTGAG	318	519	745
806	YALI1_A01602g_2	TTTCTGGCGTCGTATGCCGA	164	288	400
807	YALI1_A01602g_3	GTTTGAGACGATTGGCCAGT	118	426	560
808	YALI1_A01602g_4	CTCACCGCTCAGAAAATCGA	198	490	716
809	YALI1_A01602g_5	GGGTGTCCCGCAACGTTGAG	130	93	298
810	YALI1_A01602g_6	GCACAACGATCTCTGGAGTG	300	547	1111
811	YALI1_A01618g_1	TGGTGCATATCCTAGTTGCG	121	323	403
812	YALI1_A01618g_2	AAGTCCTTAGAAGCTCTCTA	187	184	559
813	YALI1_A01618g_3	GATCACGGTGTCATGTCATG	15	42	151
815	YALI1_A01618g_5	AAGGACTTCTCCAAACATGA	250	83	154
816	YALI1_A01618g_6	TGTCATGTCATGTGGCATAT	222	508	599
817	YALI1_A01628g_1	GCTGATTGACGCCTACTGCT	51	105	315
818	YALI1_A01628g_2	GATGAACGTGGTCAACCGCC	57	151	188
819	YALI1_A01628g_3	ACCACGTTCATCACAAACCC	27	23	0
820	YALI1_A01628g_4	GCGTCCTGTTCGAAGCTCAT	1108	1798	2550
821	YALI1_A01628g_5	CCTTGACGTCTTTCAGTTCG	647	1105	1480
822	YALI1_A01628g_6	ATGAACGTGGTCAACCGCCG	58	152	187
823	YALI1_A01670g_1	CACCCAGCAGTAACACCACA	138	144	548
824	YALI1_A01670g_2	GTGCGTAAGGAAGATCCAAG	235	320	744
825	YALI1_A01670g_3	TGTTCGTCACATGATCGTGT	327	775	734
826	YALI1_A01670g_4	GGAAAGAGCATCTAGCCCTG	27	274	116
827	YALI1_A01670g_5	GTGTACTTCACGGTGACAAT	266	287	271
828	YALI1_A01670g_6	ACTTGTTCAAACGAAGGTAG	268	534	332
829	YALI1_A01717g_1	GTACTCGGCCCCAATGTCCG	439	323	825
830	YALI1_A01717g_2	GCAAACTCGGACCCAATGGA	187	310	641
831	YALI1_A01717g_3	CGATTGGTGTGGTTACAGAG	1287	1345	1953
832	YALI1_A01717g_4	CCCAGGTCGCCCAAGTCGAG	85	148	23
833	YALI1_A01717g_5	GATTCAAGACAGTCAAGGAG	185	454	288
834	YALI1_A01717g_6	GTCCGGGGTCTCTTTTTCGG	1509	1488	1306
835	YALI1_A01732g_1	CGAGCTTCGTGAGTACCTGT	302	312	789
836	YALI1_A01732g_2	TTGAGTTTCCCGACATCTGT	55	144	210
837	YALI1_A01732g_3	CGGAGCCCAGAAAGCCTGGG	48	31	181
838	YALI1_A01732g_4	AGCCCTGACTCTGTAAAAGT	77	141	133
839	YALI1_A01732g_5	TGAAGCACAAAGCTCCTCCC	178	279	398
841	YALI1_A01736g_1	TCTCGGGCGTTTCTGGACAA	314	326	928
842	YALI1_A01736g_2	CTTGTCCAGAAACGCCCGAG	78	172	436
843	YALI1_A01736g_3	CCCAGCCTCGAAAGTTTCGG	43	63	76
844	YALI1_A01736g_4	GCCGAAGAATACGCTACCCG	29	128	95
845	YALI1_A01736g_5	TCGGGTAGCGTATTCTTCGG	192	452	239
846	YALI1_A01736g_6	GGTACACAAGTAGAGTGTGG	246	124	238
847	YALI1_A01766g_1	GCTCATGTCCGAGCGTACGA	81	167	206
848	YALI1_A01766g_2	CGTCCAGGTGACGCTCAGAT	665	1209	1901
849	YALI1_A01766g_3	GCTTCTCCATTGGGGTTGGG	117	42	122
850	YALI1_A01766g_4	AACAGATTGAGCATTCCGGT	431	355	1000
851	YALI1_A01766g_5	CGAGTGCCCGGAATCATCAT	200	150	489
852	YALI1_A01766g_6	TTCCGGGCACTCGAACCAGT	177	186	152
853	YALI1_A01777g_1	AGGTGATCTGGAACTCGTAG	348	1081	949
854	YALI1_A01777g_2	AACTCGTAGGGGCTGCCGAA	72	242	104
855	YALI1_A01777g_3	ACGAACTTGTTGACTCCAAC	3	89	249
856	YALI1_A01777g_4	GAATCAGGTCAACTGTGGGT	541	398	931
857	YALI1_A01777g_5	AGGGGCTGCCGAACGGCGCA	61	161	321
858	YALI1_A01777g_6	AAGGTGATCTGGAACTCGTA	347	1080	941
859	YALI1_A01794g_1	ACAGCGAGTAGAGAATCACG	441	310	422
860	YALI1_A01794g_2	AAGATCATCACCAAACGCGA	199	142	184
861	YALI1_A01794g_3	GGACCGCCACTGGAAACAGT	43	18	26
862	YALI1_A01794g_4	TGTCCAGGCTCGATGCGCTG	226	204	550
863	YALI1_A01794g_5	AACATCACCTTTGAAAGCAG	499	562	1296
864	YALI1_A01794g_6	TTGCGGAGCACCACACTGGT	478	373	1032
865	YALI1_A01824g_1	GAACTGTCGGTACAGAGCCA	169	355	938
866	YALI1_A01824g_2	CACCTTTGCCGATTTGTACG	210	454	814
867	YALI1_A01824g_3	GCTGTACGCCAAGGGCCACA	132	92	43
868	YALI1_A01824g_4	ACTCCTGTCGAATCTTGGTT	609	691	1169
869	YALI1_A01824g_5	CTGTACCGACAGTTCCTGCG	190	111	144
870	YALI1_A01824g_6	GACCTCGTACAAATCGGCAA	44	237	188
871	YALI1_A01842g_1	TTCCGGATCCAAGAAGAGCG	66	115	53
872	YALI1_A01842g_2	CTTTCCGGATCCAAGAAGAG	297	287	581
873	YALI1_A01842g_3	GTTGGTAGTATCCGAGCGAG	261	241	396
874	YALI1_A01842g_4	TTGGTAGTATCCGAGCGAGA	272	241	399
875	YALI1_A01842g_5	TGTGGGGTATAGGGGAGCTT	258	308	421
876	YALI1_A01842g_6	ACACCTGAACCCAACGAAAA	233	119	280
877	YALI1_A01854g_1	GCACTTTTACAACCGTCCCT	471	664	897
878	YALI1_A01854g_2	ATCAGAACAGTGGTTATCCG	547	502	804
879	YALI1_A01854g_3	TTCATCTTTTATCAGAACAG	1018	1159	1759
880	YALI1_A01854g_4	AAAGTGCATCGGTCATTCCA	86	216	433
881	YALI1_A01854g_5	TGGCTATAGGGGCTGTATGG	143	29	470
882	YALI1_A01854g_6	GCGTATAGACACTGGCTATA	573	301	221
883	YALI1_A01864g_1	GACAAGAGCCGCTAACAGCA	168	135	277
884	YALI1_A01864g_2	GTACTGGATGGCCTTATCGG	407	408	931
885	YALI1_A01864g_3	GGTCCTGCTCCAGAATAAAC	167	98	267
886	YALI1_A01864g_4	CGTCGTTGAGAGAAACTACC	416	473	680
887	YALI1_A01864g_5	AAGGCCATCGTGTCAAAGGG	162	147	247
888	YALI1_A01864g_6	TGGTCCTGCTCCAGAATAAA	195	107	272
889	YALI1_A01868g_1	CGGGCAGGTGATCAGACGAG	151	256	274
890	YALI1_A01868g_2	TGGAACTGACATGAACACCA	390	736	660
891	YALI1_A01868g_3	GCACAGTTAACTCTGTTTCG	33	1	0
892	YALI1_A01868g_4	GGTGAAAAATCGGCGAAAGT	95	75	333
893	YALI1_A01868g_5	GATGTCATTTCCCAATTGAT	95	450	593
894	YALI1_A01868g_6	TGTCTGTGAGCGTCGATGGA	254	458	566
895	YALI1_A01888g_1	ACAAAAGCACTGGTGCCACG	82	107	197
896	YALI1_A01888g_2	GTCCCAGTATCGTTTCACCA	115	33	300
897	YALI1_A01888g_3	CCACGGAGTTGTCTTCCACG	142	86	370
898	YALI1_A01888g_4	CTACATCGACAAGAGCTACG	59	105	86
899	YALI1_A01888g_5	CGACTTTCTGTGGAAAAACG	546	406	913
900	YALI1_A01888g_6	CTACACAATGGGACTCAAGG	126	305	243
901	YALI1_A01905g_1	TGTAGCCTCTGAGATCAGCA	130	127	251
902	YALI1_A01905g_2	ATGATCTCGGAAAAGTCCGG	177	209	493
903	YALI1_A01905g_3	ATAGGCGTAAACAGGTTTGA	36	130	252
904	YALI1_A01905g_4	TGGTCTTCCGAGCAAACCGA	136	104	323
905	YALI1_A01905g_5	TCAATGGCGCAAACACGATG	25	0	0
906	YALI1_A01905g_6	GTGACCCATTATGCCCAGCG	125	137	87
907	YALI1_A02022g_1	TCTGGAGTCGACAGTAACTG	123	482	54
908	YALI1_A02022g_2	AGTGGTATGAGTATATAGAG	326	450	833
910	YALI1_A02022g_4	AGATCAGAAGTGGATCCGTC	95	114	89
912	YALI1_A02022g_6	AATCAAGCATGTGAGGTGGT	241	183	395
913	YALI1_A02037g_1	GCGAGAGACACGAAATACGA	377	320	664
914	YALI1_A02037g_2	CCAATGCTCACTCAAAGACG	238	624	265
915	YALI1_A02037g_3	CCAAAGAACCCGAAACCAAT	351	315	581
916	YALI1_A02037g_4	GACATACACTGAGCCAGCCG	50	214	92
917	YALI1_A02037g_5	CTTTGCGAGAGAAAAGGCCC	639	535	962
918	YALI1_A02037g_6	TCTGTCCGTTTTCCCCCGAT	362	351	418
919	YALI1_A02075g_1	GTGACTGGAGAACCACCGCT	46	78	227
920	YALI1_A02075g_2	TTGGTCCTCATGGTGCCTAG	264	936	564
921	YALI1_A02075g_3	AATTGGGTGCATTTGATCGA	837	1516	2203
922	YALI1_A02075g_4	GGCCAAGGTCAAAATAGAGG	109	211	295
923	YALI1_A02075g_5	GTCCTCATGGTGCCTAGCGG	2	3	141
924	YALI1_A02075g_6	CCAAGTACTGATACTATTGG	476	491	876
926	YALI1_A02083g_2	CTGCTTCTCTAGTCGCACCA	299	623	675
927	YALI1_A02083g_3	GATCATGGAGATGGAGCTGA	166	447	584
928	YALI1_A02083g_4	CATTCCCCAGAGTGAAGCCA	101	77	442
929	YALI1_A02083g_5	CTCTTCTCTCAACACCCAGA	254	159	177
930	YALI1_A02083g_6	CCTTCTCATCGTCCTCAAGA	397	187	668
931	YALI1_A02096g_1	GAAAACCACAGCATACACCG	210	335	546
932	YALI1_A02096g_2	GCGTTATTCGAAACTCATTG	236	445	658
933	YALI1_A02096g_3	CTAGACTAGGTATAAACCAT	165	83	119
934	YALI1_A02096g_4	ACTCCGTACCCCGTGATCCA	294	166	1006
935	YALI1_A02096g_5	TTCGTGGTACGTATGCTTAG	209	290	508
936	YALI1_A02096g_6	ATTGCGGCCATGAATGATGA	92	171	172
937	YALI1_A02113g_1	TCTATTTTTGGCGTTAACGA	420	574	817
938	YALI1_A02113g_2	GCGGGCATGATGATATGTGT	482	890	736
939	YALI1_A02113g_3	GAATACGTCAAACCATCCAT	233	242	261
940	YALI1_A02113g_4	GGGTCCAATGAAAGCTCCGA	402	412	593
941	YALI1_A02113g_5	TTTCCAAAGCTGTATTCGGC	148	237	284
942	YALI1_A02113g_6	CCATCCATCGGAGCTTTCAT	416	652	690
943	YALI1_A02131g_1	ATTGCTCTGGATATCCCTGC	304	166	427
944	YALI1_A02131g_2	CTCTGGATATCCCTGCCGGA	84	56	82
945	YALI1_A02131g_3	TATCGAATGCCAGCATGTAG	201	310	485
946	YALI1_A02131g_4	ATCAATGCCGACAAGCCATC	235	211	589
947	YALI1_A02131g_5	GAGTGCTTCGGCGATATCAA	28	117	165
948	YALI1_A02131g_6	GTTCGAGGCCAAGGAAGGAG	437	177	921
949	YALI1_A02150g_1	CGTCGAAGTCGGTTTCCGAC	334	825	906
950	YALI1_A02150g_2	GTTTCTTGCTGTATAGAACG	535	509	699
951	YALI1_A02150g_3	CTGAGCGTCCTGAATCCTGG	70	90	247
952	YALI1_A02150g_4	GTGAGAGAAATCAGACCCGG	105	76	283
953	YALI1_A02150g_5	GTATTCTGCTGGAGGTTCGT	101	200	288
954	YALI1_A02150g_6	GTCGGAAACCGACTTCGACG	162	140	563
955	YALI1_A02190g_1	ATACCTCTGAAGATACAAAC	567	294	555
956	YALI1_A02190g_2	AGAATGGAACGAAAGCCGCC	169	138	520
957	YALI1_A02190g_3	GATACCTCTGAAGATACAAA	559	291	553
958	YALI1_A02190g_4	GACGGTGGCGATGTCTCACT	378	904	652
959	YALI1_A02190g_5	TGTAGCGTGTATCAAGAGAA	107	93	297
960	YALI1_A02190g_6	TTGCCCGTTTGTATCTTCAG	110	162	239
961	YALI1_A02198g_1	TTTTCTGGCAAACAAACCAA	444	854	1251
962	YALI1_A02198g_2	GTAGGTGGACAGAGGCAGTT	179	430	311
963	YALI1_A02198g_3	GGACCCATGACAAGTCTGGG	0	10	34
964	YALI1_A02198g_4	TGGCAAACAAACCAACGGAA	124	66	243
965	YALI1_A02198g_5	CAACTCTGCCGACATTTACG	242	292	453
966	YALI1_A02198g_6	TCGCCTCCCAGACTTGTCAT	773	642	727
967	YALI1_A02263g_1	GTTGCGACACGGACGCCACG	19	84	57
968	YALI1_A02263g_2	CTATTGATAGTTATCCCGTT	1005	976	1629
969	YALI1_A02263g_3	TGATAGTTATCCCGTTCGGT	203	181	629
970	YALI1_A02263g_4	CTGTTTGGCGAAATGCATGT	220	228	149
971	YALI1_A02263g_5	CTTCACAACCAACAACACGG	329	511	997
972	YALI1_A02263g_6	CTTGGCTGTGGCGGTTCCCG	487	624	700
974	YALI1_A02301g_2	CTGCGAGTCTACCAAACCCG	741	805	1042
975	YALI1_A02301g_3	CGCTGTTTCGGAGCATAAAG	523	626	909
976	YALI1_A02301g_4	GCTGCGAGTCTACCAAACCC	672	770	961
977	YALI1_A02301g_5	GTTTCGGAGCATAAAGAGGC	92	105	429
978	YALI1_A02301g_6	CGTCTTCTTCGGCGTCAGGA	305	1163	1284
979	YALI1_A02335g_1	GTCGAGTTAAGAACCTGGCG	95	153	345
980	YALI1_A02335g_2	AACAGACCCAATCTGCACCA	1888	229	457
981	YALI1_A02335g_3	AATTCGATCCTGCACAAACA	1582	1762	3217
982	YALI1_A02335g_4	TCTCAAGGACAACTATTGGC	335	427	633
983	YALI1_A02335g_5	CTACTCTCAAGGACAACTAT	251	462	507
984	YALI1_A02335g_6	ATTGGCAGGACGATTCGTGG	187	411	687
985	YALI1_A02365g_1	GCCTCTGCCTGAGATTGCAG	7	8	18
986	YALI1_A02365g_2	GATTGCGTCTGCTTGTAGCG	140	146	142
987	YALI1_A02365g_3	ATGGAGCGACTTGTTGACCG	21	19	90
988	YALI1_A02365g_4	GCTCATGTACGGCACAGTTG	138	231	188
989	YALI1_A02365g_5	GCAATCTCAGGCAGAGGCGG	66	179	84
990	YALI1_A02365g_6	CCTGCAATCTCAGGCAGAGG	447	317	484
991	YALI1_A02394g_1	GTCTCGACGAGCTAGAGCGA	307	597	1070
992	YALI1_A02394g_2	CTACAGCATCACGTACGTGA	31	263	161
993	YALI1_A02394g_3	CGTCTCGACGAGCTAGAGCG	306	592	1058
994	YALI1_A02394g_4	CGCAATGGCTCCATTAAGCA	41	64	181
995	YALI1_A02394g_5	ACTCGTGGTGCTTTGTGACG	524	1209	1349
996	YALI1_A02394g_6	AGTCTGCTGCTGAGGTCAAC	302	556	392
997	YALI1_A02426g_1	GATAATGGAGAGACTCACAC	314	421	841
998	YALI1_A02426g_2	GAGAGCGTCATGTTTCAGGG	232	132	247
999	YALI1_A02426g_3	CAGCAAGGAACAAGTCGGCG	167	151	266
1000	YALI1_A02426g_4	CATGAAACTGAAAGAACTGG	173	262	418
1001	YALI1_A02426g_5	GAGAGACTCACACCGGCGCA	224	293	271
1002	YALI1_A02426g_6	CATGGGGAAATACAGATGAG	418	534	386
1003	YALI1_A02443g_1	CGTACTACATGACAACAACG	366	208	495
1004	YALI1_A02443g_2	GGAAAAGGCCATTTGGCACG	320	320	748
1005	YALI1_A02443g_3	GTGATCGGAGGAATCAACAA	49	84	300
1006	YALI1_A02443g_4	TGCAACATAAACACGCAGGT	107	155	105
1007	YALI1_A02443g_5	GTCGTTCGTCGAAATTGACC	158	349	465
1008	YALI1_A02443g_6	CAACTTCTGCTGAGTAAACA	318	342	508
1009	YALI1_A02461g_1	GGACGATGTTACAGGCCACG	382	945	1094
1010	YALI1_A02461g_2	GGTCGGTACTTTTCGACCCA	62	170	415
1011	YALI1_A02461g_3	TGTAACATCGTCCAGAGTGT	24	165	97
1012	YALI1_A02461g_4	GCGTGGTCACTACTCCCTCG	123	63	332
1013	YALI1_A02461g_5	GACGATGTTACAGGCCACGA	384	956	1099
1014	YALI1_A02461g_6	CATCGTCCAGAGTGTCGGGT	172	208	361
1015	YALI1_A02470g_1	TCCAGCCTTGAGTAATGCAG	276	324	303
1016	YALI1_A02470g_2	TCACGTTGCCCAGAAACGCC	100	217	101
1017	YALI1_A02470g_3	ACCACCGGCGTGGTGCCGGT	159	191	279
1018	YALI1_A02470g_4	CATCGCCAACAACCAGCCCG	1	59	59
1019	YALI1_A02470g_5	GTCTGTGGATCCTAATTCTG	295	706	921
1020	YALI1_A02470g_6	GTGCGTCGTAGTACTCGAGG	357	344	1279
1021	YALI1_A02499g_1	GGGCCCTTGGACGAAAGCGT	93	195	188
1022	YALI1_A02499g_2	GTGATTGGCCCGTCGTAGCG	155	211	255
1023	YALI1_A02499g_3	GTCCTCGTCAGTCATAAGAT	271	544	766
1024	YALI1_A02499g_4	GGACCCACGCTTTCGTCCAA	209	192	135
1025	YALI1_A02499g_5	GGAGTTTGAACGTCTCCAGA	75	81	114
1026	YALI1_A02499g_6	GAGCGATCCGAACTGGTGAT	675	869	1077
1027	YALI1_A02546g_1	CTAGAAGTGCCAAATCCAGA	119	160	202
1028	YALI1_A02546g_2	ATTCTCGTTCGCCAAACCCG	172	426	623
1029	YALI1_A02546g_3	TTTGGCTCCAAACGACAACG	720	1066	2076
1030	YALI1_A02546g_4	TCATTCGGTACCAAGAAGGA	49	55	66
1031	YALI1_A02546g_5	GTTCCAAATGAGAATCCAGA	371	462	986
1032	YALI1_A02546g_6	CTTCATGTCGTCAGACTTGG	116	143	184
1033	YALI1_A02552g_1	GTACGCGGAATGTATCAAGG	250	182	433
1034	YALI1_A02552g_2	GGTCTGAACGGGAGGCCCCG	137	497	444
1035	YALI1_A02552g_3	AGTCCGAAAGGGACAGAGCG	0	25	0
1036	YALI1_A02552g_4	ACATGCTGTACGACATGCTG	214	273	299
1038	YALI1_A02552g_6	GCCTCGTTGAGCACCTTGCG	248	187	184
1039	YALI1_A02561g_1	TCAGAAAGAGGGATACAAGG	460	375	953
1040	YALI1_A02561g_2	GGGCTGCGCTTTCAGAAAGA	277	366	767
1041	YALI1_A02561g_3	GATGGGCATGGGAAAGTGCG	74	82	156
1042	YALI1_A02561g_4	GCCTTTCCAACCAGTCTGAT	19	67	137
1043	YALI1_A02561g_5	TGGACAAGACCATCAGCCTG	367	402	674
1044	YALI1_A02561g_6	TTTCTATGTGTCCAGCAAAA	1010	1354	2222
1045	YALI1_A02568g_1	GTACTCGTCCAGAAAAGCTG	365	371	669
1046	YALI1_A02568g_2	GCAGTCCTCCAACGACGGCG	64	40	186
1047	YALI1_A02568g_3	AAAACATCAAGGTCGAGCGG	454	861	1528
1048	YALI1_A02568g_4	ACATTCTGTCGGCATGGCAA	124	48	239
1049	YALI1_A02568g_5	CGAAAAACATCAAGGTCGAG	61	261	260
1050	YALI1_A02568g_6	GTTTTAACATCAATGAAACG	116	258	566
1051	YALI1_A02615g_1	GCGCAATTCATCAAAAAGCG	398	685	930
1052	YALI1_A02615g_2	GAGCTTTGTGACAAATGTGG	344	322	648
1053	YALI1_A02615g_3	GCTTCTTGAGATGTGTAATG	298	560	555
1054	YALI1_A02615g_4	AGAAGCTGTCGCGAAACACA	201	96	75
1055	YALI1_A02615g_5	AAACGGCCCGAGCACCGCCA	231	397	893
1056	YALI1_A02615g_6	GGCTCGTCGAGAATCATGGA	295	483	823
1057	YALI1_A02653g_1	GTAGCCGTCCAAAAGCAATG	284	443	726
1058	YALI1_A02653g_2	CATGTTTTTGTGCATCACGG	554	903	1290
1059	YALI1_A02653g_3	ACACTCTTCGGCCCTCTCCA	68	94	270
1060	YALI1_A02653g_4	GGTAGCCGTCCAAAAGCAAT	282	439	717
1061	YALI1_A02653g_5	GGTGTGGTTCCAGAGCCACA	141	250	220
1062	YALI1_A02653g_6	GCAAAAGATGAAGACCACAA	441	542	671
1063	YALI1_A02682g_1	GGGCTTATAACGCCAACGAG	198	639	453
1064	YALI1_A02682g_2	TCGTTCATATCCCCAACGGG	190	62	90
1065	YALI1_A02682g_3	TCAGATTTAACAATGGCCAG	6	3	0
1066	YALI1_A02682g_4	CCACACGGAAAAGCGATACA	123	62	140
1067	YALI1_A02682g_5	TGACACTTCTGACTTGACCA	246	666	916
1068	YALI1_A02682g_6	TTTGCCGTCAGATTTAACAA	1128	937	1126
1069	YALI1_A02728g_1	GCGTCCACGAGAGCCCCAGG	251	242	282
1070	YALI1_A02728g_2	TTATACCCGGTTCTGCGACG	207	233	496
1071	YALI1_A02728g_3	ACACTTTTCCGTGACCGGCA	88	92	193
1072	YALI1_A02728g_4	ACATGGAGCAGGTTGAACAC	344	628	645
1073	YALI1_A02728g_5	CATAGTTGCATGCGGAGACG	313	146	52
1074	YALI1_A02728g_6	CCTCTTGTCCCGGCTGAATA	41	85	210
1075	YALI1_A02775g_1	CGACAACTCCGCCACCACCG	97	161	412
1076	YALI1_A02775g_2	CCTTGTCGACCAGGTATCGT	11	137	19
1077	YALI1_A02775g_3	TCTGTCGCACAGACAGGTCG	226	302	674
1078	YALI1_A02775g_4	ATGACCTGCTCAGCCTTCGG	152	326	241
1079	YALI1_A02775g_5	GCCATCTCGAACCTCAATGA	313	96	569
1080	YALI1_A02775g_6	CGAATCGTCGCTTCTGGGCG	51	47	11
1081	YALI1_A02813g_1	GGTGGTGTGGACTTATTGAT	768	841	1178
1082	YALI1_A02813g_2	AAAAGGACATCAAAAAGCTG	286	257	478
1083	YALI1_A02813g_3	GGTTGCAGCCGTCAGAGACA	154	48	309
1084	YALI1_A02813g_4	GGGTGCATCTGTTCAACAAG	208	398	540
1085	YALI1_A02813g_5	ACCCAGCCGTTCATCATCCA	59	105	57
1086	YALI1_A02813g_6	CCACCCGACATGGTCTATAA	688	835	1021
1087	YALI1_A02819g_1	CCGAACTACAGGGTGAAGCG	238	206	359
1088	YALI1_A02819g_2	TGCGCCGCGTCCGAACTACA	0	2	0
1089	YALI1_A02819g_3	TTCACCCTGTAGTTCGGACG	81	229	354
1090	YALI1_A02819g_4	CCCCGCTTCACCCTGTAGTT	389	407	1117
1091	YALI1_A02819g_5	CAAAAAAAAGCGACAGCCGA	61	91	126
1092	YALI1_A02819g_6	TCGGCTGTCGCTTTTTTTTG	804	1454	1513
1093	YALI1_A02833g_1	ACGTTGGTGGACGAATCCAG	1860	1892	2866
1094	YALI1_A02833g_2	CATGCAGCGGTTCATCCAAG	37	27	26
1095	YALI1_A02833g_3	CTTGGGGGTGATGTGCCAGC	116	49	155
1096	YALI1_A02833g_4	CTTTCGCTCGAGAATGAAGG	331	450	835
1097	YALI1_A02833g_5	AGTGGTACCACTTTACCACT	114	156	552
1098	YALI1_A02833g_6	TTTCGCTCGAGAATGAAGGT	332	452	847
1099	YALI1_A02875g_1	GTCATGGCCGAACTATGGAG	302	519	497
1100	YALI1_A02875g_2	GAGCTGAGCAGCTGAAGCCG	113	362	644
1101	YALI1_A02875g_3	CTCTGTCTATTGGTGATCCG	104	453	532
1102	YALI1_A02875g_4	CAAGCACCGTCGAACAACCG	155	270	314
1103	YALI1_A02875g_5	CATGGTCGATAGGAAGAGCA	120	56	27
1104	YALI1_A02875g_6	GGAGTGTCAATCACCGAGAG	81	123	564
1105	YALI1_A02895g_1	TTAGAACCAGCACTGGACGG	60	165	401
1106	YALI1_A02895g_2	CCGCTGGTCGACAAATTCCC	466	547	820
1107	YALI1_A02895g_3	ATTCGAATCACTGGCCCAAG	167	675	476
1108	YALI1_A02895g_4	CCGGGGAATTTGTCGACCAG	16	98	184
1109	YALI1_A02895g_5	TGTTTTTCGGCCCTTTCTGA	639	470	1055
1110	YALI1_A02895g_6	GGAAACCCATAGCTCCGCTT	95	272	256
1111	YALI1_A02947g_1	GGCTGCTTATGAACACCATT	253	405	823
1112	YALI1_A02947g_2	GCTGCCAGAAGAAGTGCCGA	248	392	503
1113	YALI1_A02947g_3	GGCGAATATTGGTAGCCGAA	7	26	120
1114	YALI1_A02947g_4	CAAAAAAGAGATGGTAACGG	231	148	236
1115	YALI1_A02947g_5	CTGTGTGCCCAAAAAAGAGA	97	86	288
1116	YALI1_A02947g_6	CATTGATGCATCGCCAGTGT	299	479	417
1117	YALI1_A02974g_1	CGAAGAAGATTACAACTCAG	63	160	420
1118	YALI1_A02974g_2	CCCGATCGAGACTAGCTAGT	82	0	50
1119	YALI1_A02974g_3	TCAGTCGGCAGAATACACTG	238	761	770
1120	YALI1_A02974g_4	CACCAACGAAGAAAGCGACG	117	94	108
1121	YALI1_A02974g_5	TGAGTTGTAATCTTCTTCGG	690	1048	1116
1122	YALI1_A02974g_6	CGACTGCCCGTTCCTGTGCG	435	199	803
1123	YALI1_A02977g_1	GTGTAAGGAGAAATGAGGGA	14	83	68
1124	YALI1_A02977g_2	ATCACGCTATCGCACTAGCG	211	806	217
1125	YALI1_A02977g_3	CTCCTTACACCGCATGACGT	571	343	1314
1126	YALI1_A02977g_4	TCGCAGCTGGAGACCCCAGG	370	143	191
1127	YALI1_A02977g_5	GTTCAGCAACCGACGTCATG	247	419	1069
1128	YALI1_A02977g_6	ACCGCCAGCGACGGCCAAAA	350	638	464
1129	YALI1_A02998g_1	ACTGCGGGTCGGAAGTCGAG	82	374	579
1130	YALI1_A02998g_2	GAGCCCATCTCTAAGCTGAA	431	395	592
1131	YALI1_A02998g_3	TGGAGATGATTAGAAGACGG	57	85	148
1132	YALI1_A02998g_4	TGGTGGAGATGATTAGAAGA	60	129	374
1133	YALI1_A02998g_5	GGATGTGACTATTGTCTGCG	26	74	48
1134	YALI1_A02998g_6	TAGCCCTTCAGCTTAGAGAT	83	214	237
1135	YALI1_A03017g_1	ACGACTCAATTGAACTCCTA	15	47	191
1136	YALI1_A03017g_2	CAACAAGTAGAGTCTAGAGC	115	245	315
1137	YALI1_A03017g_3	GGGCTTTGAAGTTGAGTGGT	19	52	20
1138	YALI1_A03017g_4	TGATGGTTTGGTGTAAGATT	726	985	1952
1139	YALI1_A03017g_5	AAGCGAGGTCGGTGATGGTT	0	21	84
1140	YALI1_A03017g_6	GTTGCAAGCGAGGTCGGTGA	90	149	284
1141	YALI1_A03029g_1	GAGTTGGAGTTGGATCCGTA	1140	1608	1775
1142	YALI1_A03029g_2	AACGACTACGACGACAACCG	165	102	376
1143	YALI1_A03029g_3	AACCTCCAACAGCTTCCCTA	27	140	8
1144	YALI1_A03029g_4	GGTTGCCGTAGGAGTCGTTT	204	427	434
1145	YALI1_A03029g_5	ACTCGTTTCGGCCCTCGTTT	447	846	1226
1146	YALI1_A03029g_6	AACGACTCCTACGGCAACCA	40	78	81
1147	YALI1_A03069g_1	TGTACTCAGAGGCCTCCACG	412	563	615
1148	YALI1_A03069g_2	GGATCGGGTCGAGTCCGACG	0	86	0
1149	YALI1_A03069g_3	GCCTCTGTCCAACACCGCGT	32	72	37
1150	YALI1_A03069g_4	AGATGCATGGCAACGAAACG	24	14	53
1151	YALI1_A03069g_5	TGCATCGGCGATATGTTCCA	240	210	167
1152	YALI1_A03069g_6	GGATGTGGTGGTGGACCACG	174	186	227
1153	YALI1_A03081g_1	GGGCTGGAACCAATTCAACG	110	389	357
1154	YALI1_A03081g_2	CTCCGTAGATGAGACCTGGG	20	149	148
1156	YALI1_A03081g_4	GAGTTTGTGCCCTTTTGCGA	259	519	589
1157	YALI1_A03081g_5	CTCCGAGTAATGTTGGACGT	160	140	255
1158	YALI1_A03081g_6	AGACGGAAACCCGGTCGAGG	74	80	64
1159	YALI1_A03091g_1	GTTCCCCGAGTTCTACGCGG	308	171	652
1160	YALI1_A03091g_2	GATCGTTCCAAGACTCAGAG	313	512	835
1161	YALI1_A03091g_3	CCCGTTCCCCGAGTTCTACG	64	103	75
1162	YALI1_A03091g_4	GACACGGACCGAATGTTCCG	1347	386	685
1163	YALI1_A03091g_5	GCTTGATTTCGAGCTCGGGA	84	69	125
1164	YALI1_A03091g_6	ATGAGATCGATGTTGCCGAA	239	347	367
1165	YALI1_A03116g_1	AGATGCGAGCCCATTCCAAT	571	580	983
1166	YALI1_A03116g_2	TCAGGCACAGACATACTTGC	99	70	71
1167	YALI1_A03116g_3	CCTCGAGGCGGCCGATACGA	400	446	433
1168	YALI1_A03116g_4	TGCGAGCCCATTCCAATAGG	64	111	248
1169	YALI1_A03116g_5	GATCCACGAGTCGTGTCAAT	197	198	181
1170	YALI1_A03116g_6	CATCTCGACACGCAGCCTCG	150	228	598
1171	YALI1_A03137g_1	ATTTTCGTCAACACGTCGAG	1048	1222	2298
1172	YALI1_A03137g_2	ACATCTGTACCTCAAACACC	165	202	559
1173	YALI1_A03137g_3	TTTTCGTCAACACGTCGAGC	1063	1232	2319
1174	YALI1_A03137g_4	GCTTACGTGGGTCATCACTC	447	68	202
1175	YALI1_A03137g_5	CTTTGCGGACCTGCAAGTTG	67	212	276
1176	YALI1_A03137g_6	GGTCCGCAAAGGCATCGCAA	229	591	637
1178	YALI1_A03153g_2	GGAGGGATCCTGGTAGACAT	334	318	795
1179	YALI1_A03153g_3	ATCCTGGTAGACATTGGCCT	409	551	951
1181	YALI1_A03153g_5	GATCGAAAAAGGCGGTCTGG	260	398	816
1182	YALI1_A03153g_6	CTCGATAGAGAGGCACAATG	112	219	114
1183	YALI1_A03170g_1	GTTGCGGTCGAGCCCAGCGA	215	298	340
1184	YALI1_A03170g_2	CTTCAAGAAGAACTTCCCCC	86	243	465
1185	YALI1_A03170g_3	GACACTGCTGGGCTGCACAA	27	86	34
1186	YALI1_A03170g_4	AGTGGCTGATTGACACTGCT	191	154	378
1187	YALI1_A03170g_5	AGTGTCAATCAGCCACTTGA	150	180	61
1188	YALI1_A03170g_6	GGTTGCGGTCGAGCCCAGCG	215	298	337
1189	YALI1_A03183g_1	GAGCGACTAGGCACTCTCGA	142	166	323
1190	YALI1_A03183g_2	TGACCCAGCTCAAGTACAAC	244	698	1526
1191	YALI1_A03183g_3	GGCACTCTCGAGGGTTCTGG	28	9	121
1192	YALI1_A03183g_4	TGCGTGTGGTACTCTCACAA	68	258	395
1193	YALI1_A03183g_5	GAGACAAGACCATCTGCGTG	102	437	162
1194	YALI1_A03183g_6	GACCCAGCTCAAGTACAACC	244	703	1531
1195	YALI1_A03210g_1	GCTGATTTCCGCCCACCGCT	97	223	373
1196	YALI1_A03210g_2	GCACGTTGGCGGAGGCCGAG	316	335	815
1197	YALI1_A03210g_3	AACAAGCTCTATCGACACAG	181	157	305
1198	YALI1_A03210g_4	AGACAGCTCGGCTACCAAGG	264	246	578
1199	YALI1_A03210g_5	GACCTGTACCTGACGCACGA	27	27	225
1200	YALI1_A03210g_6	GTGTCGATAGAGCTTGTTGT	352	347	648
1201	YALI1_A03258g_1	CTTGAAGTAGGAGAACCCCT	205	312	321
1202	YALI1_A03258g_2	GTTCTCCTACTTCAAGCTGG	375	612	831
1203	YALI1_A03258g_3	ATTGTCTACGGACTGACCCA	165	175	474
1204	YALI1_A03258g_4	TTGTCTACGGACTGACCCAG	326	653	852
1205	YALI1_A03258g_5	TTGTAAACGTCGAGAGCGAG	73	119	239
1206	YALI1_A03258g_6	AACGCCATCATGCCTGGCCA	28	18	0
1207	YALI1_A03278g_1	TTACCCTGCTTGGAGGTAAG	137	121	261
1208	YALI1_A03278g_2	GGTTGAACATGTACCCGGAA	163	424	458
1209	YALI1_A03278g_3	GTCGGTAAGACCACTTCCAA	43	44	0
1210	YALI1_A03278g_4	GTTGATAATGAATCGACCCT	342	543	688
1211	YALI1_A03278g_5	GGTAACAAGAACTTCTACAA	204	295	193
1212	YALI1_A03278g_6	TCACAAGCCTCCAGACCGGC	125	420	327
1213	YALI1_A03289g_1	GATGACTACGAGATCCACAA	574	932	1307
1214	YALI1_A03289g_2	GAGAAGATTGTGCTCAAGAA	130	451	410
1215	YALI1_A03289g_3	GTTCCAGGTTTGATCCGTTG	849	683	1070
1216	YALI1_A03289g_4	TGTCTACCTGAAGACACTAT	333	607	663
1217	YALI1_A03289g_5	CTTCAAGGACCATATCACTC	171	312	663
1218	YALI1_A03289g_6	GATCCACAACGGATCAAACC	73	370	292
1219	YALI1_A03300g_1	ATATCCGGTCGCCATGGCAA	307	519	688
1220	YALI1_A03300g_2	ACAGGTATATCCGGTCGCCA	33	50	62
1221	YALI1_A03300g_3	AAAGGACTCACCCAACCAAT	93	180	223
1222	YALI1_A03300g_4	TTTCATCAAGAACATGTAGG	586	738	1552
1223	YALI1_A03300g_5	GATGGTTTTGGGCAGGTCGA	372	253	389
1224	YALI1_A03300g_6	GTGGGAAATCTACAAGACGT	57	388	576
1225	YALI1_A03322g_1	TCTGTCTCTTCACAGCCCAT	228	146	132
1226	YALI1_A03322g_2	TATGTGGACTTGCCACCAAT	529	315	537
1227	YALI1_A03322g_3	GTTGGAAAGGAAGTCCTGGA	137	259	334
1228	YALI1_A03322g_4	TCATGAAGTAGGAGAAGAGA	235	173	263
1229	YALI1_A03322g_5	CTTCACTCCTTACCTCAAGA	471	840	1376
1230	YALI1_A03322g_6	TGAGGTAAGGAGTGAAGTCG	102	162	225
1231	YALI1_A03351g_1	CGTGGAAATGAGAGATAGCG	180	94	435
1232	YALI1_A03351g_2	GGAGACCGTGGACACTCACG	174	249	284
1234	YALI1_A03351g_4	GATGTTTGGAGTCTTGTCGG	543	333	517
1235	YALI1_A03351g_5	ATTCGCTTGGTTCTTGCTAG	59	43	315
1236	YALI1_A03351g_6	CGGCCACCCAGGACTTTGTG	263	355	707
1237	YALI1_A03356g_1	GACGATTGAAAAGTTCCGAC	143	294	610
1238	YALI1_A03356g_2	TTTGAGGTCGGCGAGCCACT	271	552	691
1239	YALI1_A03356g_3	GCTTGTGTCGAATTCGTCCT	88	305	156
1240	YALI1_A03356g_4	TGATTGCCTCGCTCTTTGGA	147	296	311
1241	YALI1_A03356g_5	CAAGCTCTATGAGGTCTACA	165	234	428
1242	YALI1_A03356g_6	GTTGCTGGTTTCGTCATGCA	443	253	640
1243	YALI1_A03396g_1	TCTGTTCAGGGGAAGCCGAA	28	132	205
1244	YALI1_A03396g_2	CGTCTCTGTCAAAGTCACGT	92	114	384
1245	YALI1_A03396g_3	GCCTCGTCGTCATCACGACG	48	53	82
1246	YALI1_A03396g_4	CGTCGTCCCGGTCATCTCGA	382	383	1178
1247	YALI1_A03396g_5	GGTCGTCCCGGTCGTCCCGT	167	210	136
1248	YALI1_A03396g_6	CAGCCTCGTCGTCATCACGA	678	556	442
1249	YALI1_A03402g_1	GTTGATGGTCTTGTGTCGCA	171	300	467
1250	YALI1_A03402g_2	GGGAGCGCAGAGGCTGTCCA	194	239	715
1251	YALI1_A03402g_3	GATCGGGAGACTTCTTTCGT	3	0	6
1252	YALI1_A03402g_4	GAGTCGTGCCCTCAGCGAAA	178	50	447
1253	YALI1_A03402g_5	TGTGGGCTTGGGGAGCGCAG	154	176	298
1254	YALI1_A03402g_6	TTCGTCGGTAAGGCACAGGT	392	1127	1336
1255	YALI1_A03422g_1	GCGCCAAGAAGATTCTGGAG	300	231	485
1256	YALI1_A03422g_2	ACCACCTGATCGATGCCCAA	152	231	133
1257	YALI1_A03422g_3	TGATGACCGTCTTGTCCTTG	664	2197	2389
1258	YALI1_A03422g_4	GGGCATCGATCAGGTGGTGT	257	364	501
1259	YALI1_A03422g_5	GCAGCAGCAGGTTTTGGTAC	88	121	120
1260	YALI1_A03422g_6	CTGATCGATGCCCAATGGCG	85	147	89
1261	YALI1_A03442g_1	ACAGGGTTCTCGTTAAGGCG	750	364	879
1262	YALI1_A03442g_2	GTTCAGATCGGCTTTGATAA	210	444	787
1263	YALI1_A03442g_3	GTTGTTGAATGAAGAGGGGA	219	216	491
1264	YALI1_A03442g_4	AGGGGAATAGTCGATAAAAG	109	318	770
1265	YALI1_A03442g_5	ATCTGTTGTTGAATGAAGAG	184	328	330
1266	YALI1_A03442g_6	GATTGAAGTTAGTCGCCGAC	351	582	887
1267	YALI1_A03450g_1	TGGACTCCAGCAAACACGCG	177	280	161
1268	YALI1_A03450g_2	CGACCATTCATATTCAGAGG	345	594	809
1269	YALI1_A03450g_3	GCGACCATTCATATTCAGAG	337	585	789
1270	YALI1_A03450g_4	TCACCCCCTCTGAATATGAA	211	289	603
1271	YALI1_A03450g_5	TTACACAGAAGTATAGCCGT	45	130	198
1272	YALI1_A03450g_6	TCTTCCAGATGCTCAACTGA	131	206	379
1273	YALI1_A03487g_1	GCGCAAATCGACGATACCGT	677	1491	1913
1274	YALI1_A03487g_2	GTACGGGTCGTACGGCATGG	308	119	150
1275	YALI1_A03487g_3	GCTTCCGACGAGGCGCCAAC	118	316	205
1276	YALI1_A03487g_4	CTTGAAGTCCTTGAGCCACA	528	471	609
1277	YALI1_A03487g_5	GTTCTCTCGCATGATGCCCA	157	47	378
1278	YALI1_A03487g_6	ATGCCGTACGACCCGTACGC	24	283	411
1279	YALI1_A03507g_1	GATTCGCCAATGGTAGCGGG	781	688	1490
1280	YALI1_A03507g_2	GGATTCGCCAATGGTAGCGG	773	685	1469
1281	YALI1_A03507g_3	ATTGGATTCGCCAATGGTAG	36	56	254
1282	YALI1_A03507g_4	GGGCTGGGACACACGTCTGG	72	94	282
1283	YALI1_A03507g_5	TCGAGAAAACCTCGTCTGAG	73	67	32
1284	YALI1_A03507g_6	GCGTTATCGGGTCTTGGCCC	100	253	329
1285	YALI1_A03512g_1	TCGGCACTACCTACTTCGGG	11	200	275
1286	YALI1_A03512g_2	TGGTTGTCCAGGGTGTCGGG	281	305	605
1287	YALI1_A03512g_3	GAGTGTGTAGGAGAGAGTTG	83	169	231
1288	YALI1_A03512g_4	TCTCCTACACACTCCCAGCA	384	300	387
1289	YALI1_A03512g_5	TAGCCAACCAGAAACGACAA	52	25	127
1290	YALI1_A03512g_6	GCGTTTTGCGTCATGAGTGT	696	1246	986
1291	YALI1_A03549g_1	GCAGTATCTGATGAACGCGG	882	669	1024
1292	YALI1_A03549g_2	GTGAGTCCAAACGAATCGCC	590	491	692
1293	YALI1_A03549g_3	CACGAGTCTGAAAAACGGCT	17	24	6
1294	YALI1_A03549g_4	TGCAGTATCTGATGAACGCG	882	664	1015
1295	YALI1_A03549g_5	CTGAGTGCGGAAATCTGCTG	193	293	531
1296	YALI1_A03549g_6	TGCCCCACGAGTCTGAAAAA	409	502	478
1297	YALI1_A03567g_1	GGAGGTAACACTGAGTACAT	262	255	211
1298	YALI1_A03567g_2	TCAGGTGCGACGTCATATTG	256	593	649
1299	YALI1_A03567g_3	GCGAAACGAAATCTACTGGA	43	82	35
1300	YALI1_A03567g_4	AGAAGAAGAGAAGTGCTGTC	176	38	394
1301	YALI1_A03567g_5	GATCCAGCTTGCCAGACAAT	549	470	978
1302	YALI1_A03567g_6	AGTCGACACACAGCCCCAAA	361	105	411
1303	YALI1_A03579g_1	TATGAAGCGGATGTACGGCG	130	251	486
1305	YALI1_A03579g_3	CCATTACAACTCCCAATAAG	179	252	673
1306	YALI1_A03579g_4	GTATAAAATCACAAAACGAC	79	165	581
1307	YALI1_A03579g_5	GGGTGCTTCAGATATGGGAC	228	182	512
1308	YALI1_A03579g_6	ATAAGGGGTGCTTCAGATAT	362	441	349
1309	YALI1_A03599g_1	TGAGTGATCCGGCCAATAGA	163	258	406
1310	YALI1_A03599g_2	GCAAACATCATGTCCCTGCG	183	300	206
1311	YALI1_A03599g_3	CGACAGCTTGACTCACCCGA	317	124	601
1312	YALI1_A03599g_4	AGTGCCATCGGGTCCTCGCA	144	151	185
1313	YALI1_A03599g_5	AAGCACAAAGGCAACCCTGA	182	312	407
1314	YALI1_A03599g_6	GTCGGTTCTTAATCAGATGA	398	461	440
1315	YALI1_A03624g_1	GTGAAGTCGATTTTTGGCAG	788	547	936
1316	YALI1_A03624g_2	GGGGGCGTCCATCTCCAGCA	46	204	112
1317	YALI1_A03624g_3	GCAGGCGATTCGCATCGTAG	262	365	441
1319	YALI1_A03624g_5	GATCGACAGACCCATCAAGT	9	97	133
1320	YALI1_A03624g_6	GTACTGTGTACTGGGTCCGG	31	142	131
1321	YALI1_A03669g_1	CCAGGCTGAGAACTTCACGG	309	678	531
1322	YALI1_A03669g_2	GTATGCTGCACGCTGATTGG	182	275	344
1323	YALI1_A03669g_3	ATATTCGCCGCATTGAGGAA	1836	1913	4676
1324	YALI1_A03669g_4	TGTGGATAGAACGTACCGGG	30	13	110
1325	YALI1_A03669g_5	TGTTTTGCGTTCTAGTGTCG	535	721	978
1326	YALI1_A03669g_6	AAATAATCAGATGCGTTACG	391	584	1183
1327	YALI1_A03688g_1	GCTTCATTCCGATGACACCA	228	274	229
1328	YALI1_A03688g_2	ATAGAAGTAGGAAAAGCCCT	89	108	227
1329	YALI1_A03688g_3	ATGAAGCCTCTCCAGATCCG	86	324	327
1330	YALI1_A03688g_4	TATGCTCTCAGCATGTTCCC	184	445	504
1331	YALI1_A03688g_5	GGGGTATCAGAGTCGTTTGG	36	61	54
1332	YALI1_A03688g_6	TTCTTCGCAGACAATGGGGG	192	394	389
1333	YALI1_A03721g_1	TGTTCCATCCCATAGACGGC	254	196	215
1334	YALI1_A03721g_2	GAGAGCATCATCCACAACAA	156	434	459
1335	YALI1_A03721g_3	GACGCCAATGGACTTTTCCG	50	130	148
1336	YALI1_A03721g_4	GCAGGATCGATTCTGGAGGG	253	394	213
1337	YALI1_A03721g_5	TTTCGGGCGAAGACAAGGAC	140	12	334
1338	YALI1_A03721g_6	TCGAGATCATCTCCAAACAG	490	427	1118
1339	YALI1_A03757g_1	GTTTGTGTCTTTCACGACCG	464	521	585
1340	YALI1_A03757g_2	CTTCCCCGTGAAGCATGCCG	40	40	75
1341	YALI1_A03757g_3	GTCGATGCGTTTATTCCCCG	94	23	45
1342	YALI1_A03757g_4	CTGCGACCAAGGAGTCCAAG	311	295	361
1343	YALI1_A03757g_5	TAATTGTGCGAAACCTGCCG	26	21	49
1344	YALI1_A03757g_6	AGGTTTCGCACAATTAGTCG	761	995	1143
1345	YALI1_A03763g_1	TGAGAGTTGATGGCCACCAG	139	203	353
1346	YALI1_A03763g_2	GGACGCGCTCTCAGACGACG	77	62	434
1347	YALI1_A03763g_3	TGTACAACCTGACTCAGCTG	212	194	354
1348	YALI1_A03763g_4	GGACGACTATTTATTCGACT	191	63	286
1349	YALI1_A03763g_5	GCTCGTAAAGAACTGACTGA	53	148	226
1350	YALI1_A03763g_6	AGATACACCATGAAGTTCAA	253	386	364
1351	YALI1_A03803g_1	CCAGAAGTCAGCATGAGCCG	27	109	217
1352	YALI1_A03803g_2	GGCTCATGCTGACTTCTGGG	213	309	365
1354	YALI1_A03803g_4	TTCCTACCAGAGCCATATGG	410	244	283
1355	YALI1_A03803g_5	TGTTTCCTACCAGAGCCATA	142	103	202
1356	YALI1_A03803g_6	CAAAAAGGCTGAGGTCCAGC	413	424	430
1357	YALI1_A03809g_1	GCTCCAAAGCCATCTCCGGG	11	60	108
1358	YALI1_A03809g_2	AGTCCCACGTATCCTTCCTG	188	417	508
1359	YALI1_A03809g_3	ACAGGACATTCCCCATGACG	127	157	266
1360	YALI1_A03809g_4	ACAACCGCAGGAAGGATACG	161	53	241
1361	YALI1_A03809g_5	TCCCGAGTTTGAAATCCCCC	258	254	315
1362	YALI1_A03809g_6	GCTGAAGAACAACCGCAGGA	306	195	229
1363	YALI1_A03815g_1	AACGTCTTCCTTGTACGCCG	164	166	638
1364	YALI1_A03815g_2	ACTTGCTGTGCAAAGGCCCG	114	63	390
1365	YALI1_A03815g_3	ACATGATCTACAGCACCGAC	45	41	256
1366	YALI1_A03815g_4	TGGTGGCGTAAACAGTGACT	435	356	559
1367	YALI1_A03815g_5	CTGGTGAAGGTGATGTTCCA	126	482	558
1368	YALI1_A03815g_6	ATGCGTTTACCCCCCAGTCG	404	153	332
1369	YALI1_A03837g_1	CTGAACCGAGACGACCCCAA	153	55	398
1370	YALI1_A03837g_2	GAGTGCATGTCCATTCTCAA	283	532	761
1371	YALI1_A03837g_3	TCGAATCTCAATGGGCACGA	1167	1013	1408
1372	YALI1_A03837g_4	CACTCATCGTGGTTGATCCA	363	285	452
1373	YALI1_A03837g_5	GCAGAATGTACGCGTCTCGA	169	173	413
1374	YALI1_A03837g_6	GGTAGTCGATACCAATCACC	504	199	270
1375	YALI1_A03842g_1	TATTCCAGACCCCTGTCAGA	270	379	885
1376	YALI1_A03842g_2	CGCGGTCACATGATTGGCCG	135	115	206
1377	YALI1_A03842g_3	TGTGCGAGTCCCTCTGACAG	174	136	191
1378	YALI1_A03842g_4	GGTGGATATCGTTGTCGCCG	141	100	366
1379	YALI1_A03842g_5	GGGCAAGTCGCAACAGACAA	33	12	52
1380	YALI1_A03842g_6	AAGCAACAGAGCACACAGCG	168	108	240
1381	YALI1_A03857g_1	TATGCACGTGGAGTTGAGCG	218	377	521
1382	YALI1_A03857g_2	CGCTTCATATAGGTCACGGG	58	299	468
1383	YALI1_A03857g_3	GCCCGTCGAGAAAAGGTACG	45	11	141
1384	YALI1_A03857g_4	GGAGCGCAAAAATATGCACG	77	62	169
1385	YALI1_A03857g_5	ATCTGCTCTAGAATCTCCAG	264	197	294
1386	YALI1_A03857g_6	TGTCTTCTTGTCTTGCCAGT	109	535	1048
1387	YALI1_A03883g_1	TGTATGTCTGCATCACCGGG	663	746	1139
1388	YALI1_A03883g_2	GGACAAGACCACATTCACCA	368	431	406
1389	YALI1_A03883g_3	GGCCGAGTAGTTGAACACCG	8	33	8
1390	YALI1_A03883g_4	GTTATGCACGACGGTGGCGA	50	51	130
1391	YALI1_A03883g_5	ACAAAACCACACTTCAACCA	505	365	384
1392	YALI1_A03883g_6	CGACATATTGTTATGCACGA	133	350	517
1393	YALI1_A03900g_1	CGAGTTTCAGAGACTCCAAT	462	205	693
1394	YALI1_A03900g_2	CACTGCGAAAACTTACCCGA	120	417	489
1395	YALI1_A03900g_3	AGTTTTCGCAGTGTGCTCCA	208	79	497
1396	YALI1_A03900g_4	TTGGGGTCTGGGAACCACGA	104	190	624
1397	YALI1_A03900g_5	GGTCCTTACCCGAATCGTTG	416	598	1490
1398	YALI1_A03900g_6	GGAGTACTTCAACAAACCGT	153	353	604
1399	YALI1_A03907g_1	GCGACTCTCTGCCAATATAG	222	293	840
1400	YALI1_A03907g_2	AGTAAAGGCCCCATTATCAG	384	301	930
1401	YALI1_A03907g_3	GTCACAGTCTCCACGAATAT	400	340	688
1402	YALI1_A03907g_4	CTCGTTTTCGACCGTTCCGT	257	286	551
1403	YALI1_A03907g_5	TACTGGGTCTCTACGTCCAC	265	464	949
1404	YALI1_A03907g_6	CAACGCAACATCCTACGGAA	150	81	201
1405	YALI1_A03937g_1	GCAGGTACAGATCGACCAAC	343	227	459
1406	YALI1_A03937g_2	GTACCTGCTGAATCGTGTAC	416	399	528
1407	YALI1_A03937g_3	CGACTGGAACCGGTTCAAAA	1704	1318	2271
1408	YALI1_A03937g_4	CTGGACGTAGTGACGCTGCG	37	72	163
1409	YALI1_A03937g_5	GTGTGCGAATGACAGCAAGT	105	252	559
1410	YALI1_A03937g_6	GGAACTGTGGGTGATTCTGG	238	252	413
1411	YALI1_A03964g_1	CTTGCAAGGAGGATATCAAG	55	241	400
1412	YALI1_A03964g_2	GTCGTTCGACACTTGCAAGG	67	64	288
1413	YALI1_A03964g_3	TGAAGAGGACTCCGACGCGG	102	66	160
1414	YALI1_A03964g_4	CGTCAAGCGAAAGATCGAGG	81	210	256
1415	YALI1_A03964g_5	CTTTCGCTTGACGGTCACCT	241	81	311
1416	YALI1_A03964g_6	CGCTTCTGTTTCTTGGACAG	125	54	246
1417	YALI1_A04006g_1	TGTCCGACTCTGCTCCCACC	378	212	403
1418	YALI1_A04006g_2	CACGAGAGTAGAGTCCTGGA	109	178	224
1419	YALI1_A04006g_3	GTCAGAAGAGACTGGGACCA	112	26	123
1420	YALI1_A04006g_4	CCTGAGACTGGGCGTAAAAG	47	94	200
1421	YALI1_A04006g_5	GACAACTTCATTGCTCGAAA	72	28	237
1422	YALI1_A04006g_6	GTGGGTGTCGAAGGCAGAGG	680	707	912
1423	YALI1_A04022g_1	GCATCGGTAGATCTTGGCGT	285	460	509
1424	YALI1_A04022g_2	GTTGGCGTATCCCAGTCGGA	417	293	457
1425	YALI1_A04022g_3	AATAATCTCGGGCGAAACAC	433	240	742
1426	YALI1_A04022g_4	CATTGTTGAGGAGACTTCCG	283	442	570
1427	YALI1_A04022g_5	GCCATCATCGGCAAACTTGA	150	90	334
1428	YALI1_A04022g_6	GTCATTTTGCGTGTGTCGTA	253	297	435
1429	YALI1_A04044g_1	GGAGCCGGTGACCTTGAGAA	177	199	350
1430	YALI1_A04044g_2	TTTTCAGCAACCAAGAAGCT	8	135	109
1431	YALI1_A04044g_3	AATGGTCTTGACAAAGCGCT	21	11	118
1432	YALI1_A04044g_4	CGTGCCTTCTCAGCAAGTTA	335	429	272
1433	YALI1_A04044g_5	GTCTTCTTACTCTACTTCGC	837	524	1225
1434	YALI1_A04044g_6	AAAAGACTGGAAATTGGAGC	702	1632	1167
1435	YALI1_A04071g_1	ACACCCGTGACAGTTTTGCG	441	822	994
1436	YALI1_A04071g_2	AGTACAACCGGCCTATCAAG	207	146	281
1437	YALI1_A04071g_3	CTATCAAGCGGCAGGTCGGG	339	257	498
1438	YALI1_A04071g_4	ACTTGACTATCAAGTACAAC	43	70	363
1439	YALI1_A04071g_5	TTCGGGGGCTGCTTTTGGGG	80	124	239
1440	YALI1_A04071g_6	TAGGGAGGCTCCGTTTCAAT	286	890	812
1441	YALI1_A04109g_1	GTTGGAAGACACGGAAAAGG	178	122	203
1442	YALI1_A04109g_2	GATTGAGCACGTGAACCGCA	160	58	188
1443	YALI1_A04109g_3	ACTCTGCGAGACACAAAGGC	86	87	380
1444	YALI1_A04109g_4	TGGAATCACTGGAGTCCGAG	282	358	649
1445	YALI1_A04109g_5	TGACATTGAATACGTTGCCG	91	54	194
1446	YALI1_A04109g_6	GGTTCGTAGAGGGAACCACT	9	54	311
1447	YALI1_A04119g_1	ACGAGGACACATCCTCAAAG	469	482	999
1448	YALI1_A04119g_2	TTCCGAGAAGAATTCCAACG	171	119	436
1450	YALI1_A04119g_4	GAGAGCACAAAGATCCACCA	161	86	300
1451	YALI1_A04119g_5	GATTGTCGAGAACACAAAGC	453	993	896
1452	YALI1_A04119g_6	CCAGCTTCTTCACGATGCCA	145	191	419
1453	YALI1_A04164g_1	GTAGACAGCAATAAAATCAA	66	137	239
1454	YALI1_A04164g_2	CGTCCATCGCCAGCAACCAG	118	118	195
1455	YALI1_A04164g_3	GTATAAATGACACGATCTGA	170	29	221
1456	YALI1_A04164g_4	TGGGTTTCACAGGAGCAACG	45	117	58
1457	YALI1_A04164g_5	GGAGCAACGAGGTATTTGAG	59	202	586
1458	YALI1_A04164g_6	ACTCTCAACGAACCGGTCTA	496	850	1050
1459	YALI1_A04178g_1	GCGACTGGTCAAACGCGACG	94	255	362
1460	YALI1_A04178g_2	GCAAGGCAACTGACACCCAG	417	395	691
1461	YALI1_A04178g_3	GTTACCAGAAGGAAATGCAG	226	496	897
1462	YALI1_A04178g_4	GCAGTGACACTCCTGGGCCA	153	150	200
1463	YALI1_A04178g_5	ATAGACTTGCCGGTGCCAGC	117	76	174
1464	YALI1_A04178g_6	GTCACTGCACACCTAAGACG	379	455	533
1465	YALI1_A04261g_1	TTACGACGACGATAAAGACG	45	317	82
1466	YALI1_A04261g_2	TGGACGGTAGAGAAATGGAG	240	301	385
1467	YALI1_A04261g_3	TCTTTCTCTGTATTTTTGGG	554	791	1031
1469	YALI1_A04261g_5	CATCGAATCTCTCTGAACCC	188	83	473
1470	YALI1_A04261g_6	ACCTCCGGAGATGAAAAAGG	284	442	677
1471	YALI1_A04309g_1	GCATCTCTGTAACAAACAAG	552	691	1013
1472	YALI1_A04309g_2	ACACTTGGATGACAGCGGCG	78	73	475
1473	YALI1_A04309g_3	TTACCCGTAAGTCCACCACA	246	131	244
1474	YALI1_A04309g_4	TCTAGACACTTGGATGACAG	351	513	539
1475	YALI1_A04309g_5	GTAAGTCCACCACAAGGTGT	410	530	976
1476	YALI1_A04309g_6	TAGCATGTCGTAGTACTCGG	334	351	551
1477	YALI1_A04332g_1	GGTCTCGAAGAAGGGCCATA	106	330	541
1478	YALI1_A04332g_2	GACAGTGGAGGTCTTCACAC	610	812	1557
1479	YALI1_A04332g_3	AGAAAGGCCAGATTCCTGGA	16	53	30
1480	YALI1_A04332g_4	GTTCCACCGCTTCGTCAAAA	88	318	273
1481	YALI1_A04332g_5	GCGGGAAGCGTCGGAAAACG	163	369	218
1482	YALI1_A04332g_6	GGGCTCAGATGAAGAGACAG	215	320	501
1483	YALI1_A04341g_1	TTTCCAGTAAGTCCTCCGCA	288	651	834
1484	YALI1_A04341g_2	GGTGCAGAGCGACAAGCACG	397	329	500
1485	YALI1_A04341g_3	AAGACGGGCTTGTAACTCGA	16	240	221
1486	YALI1_A04341g_4	GTGCTCGTCTAATTGTTGCT	361	414	544
1487	YALI1_A04341g_5	ACTACAATTCCCACTCCCTG	259	475	453
1488	YALI1_A04341g_6	TTCGAGAAAAAGTCACCGAG	131	335	347
1489	YALI1_A04385g_1	GCTTGTGAGCAGGTTTGGCG	117	268	294
1490	YALI1_A04385g_2	GAGTGTCCTGGGACAAAAGT	218	198	440
1491	YALI1_A04385g_3	GGAGGGAGTGGTCCATCGGA	112	70	106
1492	YALI1_A04385g_4	GGGGATTCCAAAGTCCGCAA	355	485	706
1493	YALI1_A04385g_5	GGGGGATTCCAAAGTCCGCA	353	484	702
1494	YALI1_A04385g_6	CTCAATGACGTTCTGAACAA	738	322	1042
1495	YALI1_A04415g_1	GCCAGAGCAAGAAGATCCCG	306	418	763
1496	YALI1_A04415g_2	GACGACTTCATCGCTCTGCA	53	98	214
1497	YALI1_A04415g_3	GAGACATGCAGCGCAAGTCG	35	158	120
1498	YALI1_A04415g_4	GCGATGCCCGTATTTCAGCC	29	29	108
1499	YALI1_A04415g_5	GCGATGAAGTCGTCCGGTAG	224	142	389
1500	YALI1_A04415g_6	CAACTACAACAGCCACAAAG	569	363	624
1501	YALI1_A04462g_1	CGATTACAAGACAAGTACAT	554	957	992
1502	YALI1_A04462g_2	TCTTCACTCCGAGCTGACCT	193	180	410
1503	YALI1_A04462g_3	CTATCTCTATGAACATCTGT	579	757	968
1504	YALI1_A04462g_4	ACTCTTCACCGAAATCTGCA	40	53	384
1505	YALI1_A04462g_5	CAGTAGTTCTCGTTCAGCGG	324	209	498
1506	YALI1_A04462g_6	ACGAGCATCCCAGGTCAGCT	46	140	154
1507	YALI1_A04495g_1	AGACGTGTACAAGCAAATGG	608	717	572
1508	YALI1_A04495g_2	GCAATAACAATGGCAACAGC	475	366	193
1509	YALI1_A04495g_3	TCAGAAATTGAGACAAAAAG	299	450	575
1510	YALI1_A04495g_4	TGGACTGGAACGGCACTAGA	40	91	192
1511	YALI1_A04495g_5	CTGTTGTGGCTGTTATTGAG	795	716	1790
1512	YALI1_A04495g_6	GCTGTTGTGGCTGTTATTGA	790	707	1766
1513	YALI1_A04533g_1	GTATTTGTATCCGGGGGCCG	27	73	169
1514	YALI1_A04533g_2	ATACAAATACCCCATCATCG	1679	801	1530
1515	YALI1_A04533g_3	CGTGGTTCTCAACATCTCGT	208	309	180
1516	YALI1_A04533g_4	TCTCATTAACGCGCTGTCCG	139	461	520
1517	YALI1_A04533g_5	GCGGACAGCGCGTTAATGAG	191	230	253
1518	YALI1_A04533g_6	GGTCAAGTACGTGCAGGGCT	178	176	394
1519	YALI1_A04561g_1	CTGCGAGCCGATGGTCAGAG	144	334	335
1520	YALI1_A04561g_2	GCACTCCATCGATCTCCACT	745	552	625
1521	YALI1_A04561g_3	GTCCTTGTCGAGCGACAGAG	195	249	532
1522	YALI1_A04561g_4	CTTGATGGCGTCTCGAAGGG	127	87	228
1523	YALI1_A04561g_5	AGAGAACATTGCGCAATACG	500	1059	447
1524	YALI1_A04561g_6	CCTGAGCGACACGACCCGAG	80	108	326
1525	YALI1_A04576g_1	GCATGGCGTCGAACGACGCG	72	53	354
1526	YALI1_A04576g_2	GGTGGTGGTCAACGACACGA	41	150	247
1527	YALI1_A04576g_3	TGCAAATATGGGACACGGCG	5	15	60
1528	YALI1_A04576g_4	TGGTCAACGACACGACGGTG	244	453	755
1529	YALI1_A04576g_5	GCAGGAGCGATTCCGAAGCA	174	386	823
1530	YALI1_A04576g_6	GGAACTTGTTGTTGACGTAG	60	243	316
1531	YALI1_A04620g_1	TTAGCAAGTACACGTTGAGG	188	459	671
1532	YALI1_A04620g_2	GCTAAACGTGGGGAATGAAG	12	198	17
1533	YALI1_A04620g_3	GGCTCTGGAGGAGGATAACG	140	156	367
1534	YALI1_A04620g_4	ACGTGTACTTGCTAAACGTG	29	124	221
1535	YALI1_A04620g_5	CGTGAGCTCCAGTTTTTGTC	719	794	1335
1536	YALI1_A04620g_6	AGCTCACGCGATGGTTCGAG	320	785	689
1537	YALI1_A04653g_1	ACAGCTCCCAGGAGTCTTGT	270	267	752
1538	YALI1_A04653g_2	TGCTCGAAAGACTTGCGCTT	168	184	608
1539	YALI1_A04653g_3	TGGTTGGTTTCGTCATCGGA	158	209	496
1540	YALI1_A04653g_4	ACTCAACCTCTTCCAGACTG	132	296	526
1541	YALI1_A04653g_5	AGAGGTCAGCATCAAATTCG	729	778	1359
1542	YALI1_A04653g_6	GGAGTCTTGTCGGATGGCTA	266	570	456
1543	YALI1_A04661g_1	CCATGTGGATAAGAAAACCG	206	151	725
1544	YALI1_A04661g_2	GCCCGAATGTTTGAAACACA	58	38	108
1545	YALI1_A04661g_3	TTTACACCAAATTTCGGGCG	263	466	1227
1546	YALI1_A04661g_4	TGTACGTTCTTACCGGGCTT	23	49	46
1547	YALI1_A04661g_5	TGCTCGCTGCAAAGTCCTCG	343	183	599
1548	YALI1_A04661g_6	CTGGACCCCAGATATATCCC	359	495	706
1549	YALI1_A04676g_1	GTATATCACGGCGTGCCAGG	77	376	338
1550	YALI1_A04676g_2	TCTCATCGTAGTCAACCAGA	270	434	382
1551	YALI1_A04676g_3	GTTCAGCTAATGAAGCAGAA	7	59	53
1552	YALI1_A04676g_4	GGACGCCGAGAATCAGGTGA	451	673	1318
1553	YALI1_A04676g_5	GTGTATATCACGGCGTGCCA	43	110	195
1554	YALI1_A04676g_6	ATTCTGCTTCATTAGCTGAA	240	294	461
1555	YALI1_A04715g_1	AGAGAAGAGGAAGGAGAACG	284	247	519
1556	YALI1_A04715g_2	GATTGAAGAGGTGCGCCAAA	710	146	291
1557	YALI1_A04715g_3	TTTTGGCGCACCTCTTCAAT	4637	6203	7771
1558	YALI1_A04715g_4	GCAGTGTTATCTAGACGCGC	121	133	216
1559	YALI1_A04715g_5	GCAACAAGCTGTCTGCCTAC	600	560	916
1560	YALI1_A04715g_6	GCTCCATCTCCTCAACCTTT	98	142	242
1561	YALI1_A04742g_1	GGAGCTGCCGAAACTCAACA	136	286	424
1562	YALI1_A04742g_2	GATCCAAGCCGAGGGAACAG	217	322	229
1563	YALI1_A04742g_3	TTATCAATGACAACTGTCGA	875	734	2267
1564	YALI1_A04742g_4	ATCTGCACAGATCCAAGCCG	61	109	168
1565	YALI1_A04742g_5	GTATTCACAGGCTCGTTTGA	73	169	270
1566	YALI1_A04742g_6	TGGACGGTGGACATTGCCGA	267	249	265
1567	YALI1_A04781g_1	AGACTGTCCGAATTCAGCAG	169	74	373
1568	YALI1_A04781g_2	GTATGATCTGTCGAAGAAAC	401	322	570
1569	YALI1_A04781g_3	AACCGGAGAAGGAAAGGTGG	255	179	266
1570	YALI1_A04781g_4	TACCAAGGTTGATCCTGGAA	254	69	297
1571	YALI1_A04781g_5	TCTGTCGAAGAAACCGGAGA	125	188	274
1572	YALI1_A04781g_6	TGCCCTTCCAGGATCAACCT	247	196	403
1573	YALI1_A04795g_1	CAAACGCGCCACAAATACCA	491	305	412
1574	YALI1_A04795g_2	TTTGCGCAGCTCTAAATGGA	102	254	422
1575	YALI1_A04795g_3	AGTTAGCTCTTTCTGGAACG	83	192	292
1576	YALI1_A04795g_4	CTCTCAGCCATGTTTTCAGT	148	60	88
1577	YALI1_A04795g_5	CGAAATGCTGTGATTCAGCC	101	271	253
1578	YALI1_A04795g_6	GCAAACGCGCCACAAATACC	491	302	409
1579	YALI1_A04815g_1	GCACAGCAACTACTCAAGAA	395	373	596
1580	YALI1_A04815g_2	AGGTGAGTACTAGTGGCAAG	85	261	279
1581	YALI1_A04815g_3	TGATAAGCCTTTCAGAGAGG	710	680	1295
1582	YALI1_A04815g_4	TGAAAGGCTTATCAAGAGTG	412	655	1393
1583	YALI1_A04815g_5	GCTGAGCCTTGCTCTTCGTG	585	456	629
1584	YALI1_A04815g_6	TCTTGATCCACCTCTCTGAA	238	159	679
1585	YALI1_A04817g_1	GGAGAAGGACGAATTGAGCG	206	342	503
1586	YALI1_A04817g_2	ACCAGGTGTACTCAGCCTCG	300	686	912
1587	YALI1_A04817g_3	AGCCACGACCCGCGACCCCG	20	11	59
1588	YALI1_A04817g_4	TCAGGTGCTCATGATTTCGT	808	789	1352
1589	YALI1_A04817g_5	TCCTTCTCCACGCCTCCCTT	264	268	754
1590	YALI1_A04817g_6	CTCTTCCCACGTTTCTCGCA	40	103	62
1591	YALI1_A04848g_1	CCAAATCGTCGTTCAAACAG	329	388	1112
1592	YALI1_A04848g_2	GTTCAGCCTGCGCATATGAG	55	196	244
1593	YALI1_A04848g_3	CCTGGCAGCACACACCCCGG	289	114	94
1594	YALI1_A04848g_4	GGAATGCAATTTCTTCGTCG	183	295	568
1595	YALI1_A04848g_5	GTTGCATTACCCCAAACACC	107	133	279
1596	YALI1_A04848g_6	AAGAGATCACGTTCCCCCAA	313	276	401
1597	YALI1_A04859g_1	ATGCCCACTGTAGATCGGGG	30	86	75
1598	YALI1_A04859g_2	TCGGAACTTTACTTACCAAG	121	129	274
1599	YALI1_A04859g_3	TAAGCAGTACGAGTACCACT	140	104	216
1600	YALI1_A04859g_4	CATGCCACCCCGATCTACAG	307	416	796
1601	YALI1_A04859g_5	CCAATGCCCACTGTAGATCG	300	602	1542
1602	YALI1_A04859g_6	GGCGATATGGAGCTCGGCAC	80	137	224
1603	YALI1_A04864g_1	GGGAAATGAGAAACGCGCTG	8	50	125
1604	YALI1_A04864g_2	CCCATTCAAGTATAGCTCGA	131	383	344
1605	YALI1_A04864g_3	CCCCATTTTTCGCATCTGAG	122	250	251
1606	YALI1_A04864g_4	CGTCGAGCTATACTTGAATG	536	441	1078
1607	YALI1_A04864g_5	CCTCTCAGATGCGAAAAATG	210	106	246
1608	YALI1_A04864g_6	TTCAAGTCGTGCTCGGTATG	224	365	384
1609	YALI1_A04884g_1	GCTGTGGATCCAGTTCTGAA	520	399	409
1610	YALI1_A04884g_2	GTGGATCCAGTTCTGAAGGG	91	242	533
1612	YALI1_A04884g_4	CTTCTAGGTGGATTGACCAT	0	89	101
1613	YALI1_A04884g_5	CTAGGTGGATTGACCATGGG	256	417	288
1614	YALI1_A04884g_6	ATTCGACAGTGTCTTGAGCA	165	608	728
1615	YALI1_A04893g_1	TGTCTAGTCAACGTGCTGGT	255	633	479
1616	YALI1_A04893g_2	GCACAGCCTATCAAAGTGCC	336	385	820
1617	YALI1_A04893g_3	GCACAGTAATAAAGGCGTGG	88	219	217
1618	YALI1_A04893g_4	TCGCACAGTAATAAAGGCGT	206	189	488
1619	YALI1_A04893g_5	TTCGCACAGTAATAAAGGCG	206	188	487
1620	YALI1_A04893g_6	ACAGCATTATGATTGCGTTC	101	226	222
1621	YALI1_A04927g_1	GGAACCGAGTTTTTTCCCGG	615	447	764
1622	YALI1_A04927g_2	CTGCTTGAGAGGCAGTCGGT	156	137	430
1623	YALI1_A04927g_3	CTTTCCTCCGGGAAAAAACT	2552	3000	4988
1624	YALI1_A04927g_4	CCAACAAGTGGTGGTACGAG	81	212	239
1625	YALI1_A04927g_5	CTAACTACTCCAACAAGTGG	454	839	881
1626	YALI1_A04927g_6	GAACTGGCTCGACTTCCACA	407	652	639
1627	YALI1_A04976g_1	ATTTGGTGTATGATTTCGAG	47	200	471
1628	YALI1_A04976g_2	CTGCAAAACCCACATCTTGA	154	192	251
1629	YALI1_A04976g_3	CCGACCAGATCATCTTTCAG	524	574	1252
1630	YALI1_A04976g_4	CCGCTGAAAGATGATCTGGT	261	101	826
1631	YALI1_A04976g_5	GTGTTCGCGACTGTCAACCA	520	436	726
1632	YALI1_A04976g_6	ACAGTCGCGAACACTACTCG	148	192	600
1633	YALI1_A04983g_1	CATTTGGGTGAGATTTACGA	329	432	655
1634	YALI1_A04983g_2	CGGTGAGGAAGAGATACAAA	53	48	296
1635	YALI1_A04983g_3	CGTAAATCTCACCCAAATGA	183	308	218
1636	YALI1_A04983g_4	AATTTAGGAAGCATCCAAAG	216	154	596
1637	YALI1_A04983g_5	GGGGTGTACTTTGTAGTTGG	1203	1571	2230
1638	YALI1_A04983g_6	AGGTGACTGGGGCTGTATAG	723	642	1844
1639	YALI1_A04990g_1	CCTACTCCCACCAAGCCTAG	502	375	1108
1640	YALI1_A04990g_2	TCTTGAATCCCGAGCCGAAA	8	142	108
1642	YALI1_A04990g_4	CCCACAGCATCAATTCGAAT	634	729	1078
1643	YALI1_A04990g_5	CGGTTTCGACCATTTCGGCT	86	130	160
1644	YALI1_A04990g_6	GATAACGGTTTCGACCATTT	483	422	900
1645	YALI1_A05003g_1	GCCTTTGATCGCCCTCGCCA	427	371	724
1646	YALI1_A05003g_2	GATCGCCCTCGCCACGGCCG	300	269	188
1647	YALI1_A05003g_3	CATGGAGTTTGCATCGGGCG	40	28	136
1648	YALI1_A05003g_4	GCCGTGGCGAGGGCGATCAA	115	472	121
1649	YALI1_A05003g_5	CTGGACGACGAAGACATCCC	155	359	1099
1650	YALI1_A05003g_6	CAAGGACATTGCAAAGACCC	56	99	288
1651	YALI1_A05031g_1	GTGTCCGTAGATGTAAAAGG	163	257	373
1652	YALI1_A05031g_2	CTTCTGGCGTTCCTCAACCA	255	252	347
1653	YALI1_A05031g_3	GATTCCACCCAGCCATACCT	306	637	870
1654	YALI1_A05031g_4	TCTGCTCATCTGTCTGGCCG	54	98	339
1655	YALI1_A05031g_5	CATGACTGAGAACGTGTGGG	105	196	129
1656	YALI1_A05031g_6	AGGACTTGCAAGTGTATCGA	57	278	128
1657	YALI1_A05052g_1	TCAGATGCCGAGTTTTCAGA	354	135	429
1658	YALI1_A05052g_2	GCAGGCTTGCCCCCACCAGG	385	330	743
1659	YALI1_A05052g_3	GGAGCCTCGAAAAGCGAAAG	97	159	435
1660	YALI1_A05052g_4	CGAAAAGCGAAAGCGGCCAA	124	514	284
1661	YALI1_A05052g_5	GCCTTCCTACTTTTGTTGTA	628	907	1337
1662	YALI1_A05052g_6	GGCTTGTGCGAAACCCTCAA	147	284	448
1663	YALI1_A05091g_1	GTAATGACGTAGGGGAAAGG	89	139	141
1664	YALI1_A05091g_2	TCAATCAAAAGAGTATCCAA	189	182	382
1665	YALI1_A05091g_3	AATGTTGATGTAGTCGAGCG	294	614	685
1666	YALI1_A05091g_4	CCTGAGTTAGTAATGACGTA	186	192	245
1667	YALI1_A05091g_5	TCCCAAGGCCAAGAGAAGAA	6	90	63
1668	YALI1_A05091g_6	AGTCGAGCGAGGTTGGGGGT	265	665	592
1669	YALI1_A05116g_1	TGTCCTCAGGAGACACCTCG	255	296	731
1670	YALI1_A05116g_2	GGTGTCTCCTGAGGACACGG	363	635	1239
1671	YALI1_A05116g_3	GGGTCTGCCCGCCAACCTCG	65	33	198
1672	YALI1_A05116g_4	AACTTGGCCTTGGCAGGACG	113	109	45
1673	YALI1_A05116g_5	GTGGCCGATGAGGAGAATGG	47	27	106
1674	YALI1_A05116g_6	CCTGCCAAGGCCAAGTTCAA	148	41	276
1675	YALI1_A05143g_1	AACAGCTTACCTATGCTCCG	321	698	940
1676	YALI1_A05143g_2	TGGAAAAGAACCACAAGGCG	124	59	283
1677	YALI1_A05143g_3	TGCTCCCGAAAATTGTTGGA	0	110	219
1678	YALI1_A05143g_4	CTAGTATGAGTACTGTCCCT	701	827	839
1679	YALI1_A05143g_5	CGGTTTCTCCCTCGGAGCAT	105	62	241
1680	YALI1_A05143g_6	TTTCTCAGAGTTGTCGTACA	353	294	216
1681	YALI1_A05168g_1	CATACAGTGTACACACACGT	498	180	420
1682	YALI1_A05168g_2	GTTGGAGACATCATGATCGG	390	474	747
1683	YALI1_A05168g_3	AATACCCAAGAGCGAAGAGT	827	1036	904
1684	YALI1_A05168g_4	ATACAGTGTACACACACGTC	500	180	424
1685	YALI1_A05168g_5	TATGTTGGAGACATCATGAT	164	89	88
1686	YALI1_A05168g_6	GTGTTTCAAATGTTAATGAG	412	368	595
1687	YALI1_A05210g_1	CGTTATTATTCTGGCCCTGG	184	219	67
1688	YALI1_A05210g_2	AGTGCGGTCGAAGAACGCGC	375	339	355
1689	YALI1_A05210g_3	TCAGAAGAGACACAACCGCC	313	121	76
1690	YALI1_A05210g_4	TGTTTCCACACACCATGGCA	412	236	535
1691	YALI1_A05210g_5	TCTGTGTCACTCTCCACGCC	117	178	134
1692	YALI1_A05210g_6	GGAGAGTGACACAGATCACC	16	0	26
1693	YALI1_A05220g_1	GTAGATACCGGCGACAAAAC	27	125	0
1694	YALI1_A05220g_2	AGGCACATCGCCAAAGTCGT	180	164	253
1695	YALI1_A05220g_3	AGCATGTTTCGCACAAAGAA	0	5	15
1696	YALI1_A05220g_4	TCGGGCCCGAATCAGAGCGG	737	575	1625
1697	YALI1_A05220g_5	GGTTTTGTCGCCGGTATCTA	224	170	317
1698	YALI1_A05220g_6	GTCGGGCCCGAATCAGAGCG	733	567	1617
1699	YALI1_A05229g_1	AGAGCTCAAGACTAGCACAG	738	591	728
1700	YALI1_A05229g_2	TGTCTGCTTGTAAGATGCAG	72	100	116
1701	YALI1_A05229g_3	AGATGCAGCGGTATTCACGG	265	562	534
1702	YALI1_A05229g_4	AGACAGAGCGGGCTCCGCCA	176	253	342
1703	YALI1_A05229g_5	TTCAACTGCGACACAAGAAA	163	139	373
1704	YALI1_A05229g_6	AAGATGCAGCGGTATTCACG	259	561	434
1705	YALI1_A05254g_1	ACAGCGCTCGAGAAAACGAG	34	51	121
1706	YALI1_A05254g_2	TCTTTTTGCCAATCACGCCG	226	152	629
1707	YALI1_A05254g_3	TGTGGACAACAAGATGACCG	111	74	435
1708	YALI1_A05254g_4	GCAGAAAAGGAAAGAAGGCG	42	126	263
1709	YALI1_A05254g_5	GATCTGGAGGATCTGAACGC	83	286	100
1710	YALI1_A05254g_6	GACTCCTGTTTACGACGCAT	423	596	453
1711	YALI1_A05259g_1	GCTCAAAGATCTGCAAACCG	209	225	480
1712	YALI1_A05259g_2	GCAGTCCTACCAAAAGGGCA	150	203	417
1714	YALI1_A05259g_4	GGGCAAGGCCGCCTTAGCCG	136	92	567
1715	YALI1_A05259g_5	ATGACTCTGTGTGAGCAGCG	121	253	247
1716	YALI1_A05259g_6	GAGACTTCCAGAGTGCGTCG	124	338	1031
1717	YALI1_A05284g_1	AGAGCTCCTTGGTAAGAGAC	211	141	465
1718	YALI1_A05284g_2	GTTCTCGAGAAAGAATACGT	141	231	228
1719	YALI1_A05284g_3	ACGAACAGAACAGTTGCGAT	73	53	22
1720	YALI1_A05284g_4	GAACCGAATCTCCATTGCCG	105	174	560
1721	YALI1_A05284g_5	ACTGAGCGCGCGTGTCAGAA	229	258	411
1722	YALI1_A05284g_6	GCGCTCAGTTGCTCGTCTGC	421	783	1780
1723	YALI1_A05335g_1	GCAGGAGCATAGGTGTTGGA	298	237	464
1724	YALI1_A05335g_2	CTTGCAATCCCCGAAACGAA	34	79	129
1725	YALI1_A05335g_3	GCTTGGAGCCCGACACAGAA	289	487	497
1726	YALI1_A05335g_4	TATGCGGAATTGCACAACAG	388	503	580
1727	YALI1_A05335g_5	TGCTTTGGCTGGAGCCACCG	243	191	61
1728	YALI1_A05335g_6	GCACTGTCTGTGGGGTCACG	241	301	272
1729	YALI1_A05355g_1	CCAGGTGGATGAGTTTCGAG	26	226	584
1730	YALI1_A05355g_2	TTGAGAGGAGCTTTGCCCAA	279	403	807
1731	YALI1_A05355g_3	TTGGGTTCTCAATCACCAGG	35	31	66
1732	YALI1_A05355g_4	TACGAATTCGAGTTGTTCGT	57	61	115
1733	YALI1_A05355g_5	CTTCGCCATTCGAAAGGCCA	205	418	725
1734	YALI1_A05355g_6	CCACTCGAAACTCATCCACC	717	570	980
1735	YALI1_A05366g_1	ATTCCAGTCCGGCGTACACG	263	341	803
1736	YALI1_A05366g_2	TTGTACATCCTCGTGTACGC	194	190	257
1737	YALI1_A05366g_3	ACACCTTTCTTCGATCAAAG	53	142	197
1738	YALI1_A05366g_4	CCATACAATGAATTCGCCAG	280	269	474
1739	YALI1_A05366g_5	ACCACGTCGTCAGCATCTGG	536	379	975
1740	YALI1_A05366g_6	AAATGCCGCCACAAAACAAG	57	34	83
1741	YALI1_A05407g_1	TGAGATCGTGGAACTGACCG	174	212	164
1742	YALI1_A05407g_2	GCTTGTCAAGGAGTCCAACG	45	23	51
1743	YALI1_A05407g_3	GGTGGAGTCTTTGTGCACCA	13	42	6
1744	YALI1_A05407g_4	CTATACACTCGTCCAAGTCG	162	176	583
1745	YALI1_A05407g_5	ACACTCGTCCAAGTCGAGGT	210	272	459
1746	YALI1_A05407g_6	TTGGGCAGTATCCTCCTATG	773	469	826
1747	YALI1_A05459g_1	GCAAAGTTAACCTTGCATAA	295	536	577
1748	YALI1_A05459g_2	GTAGATTCTCCGTCCTCCAA	389	263	948
1749	YALI1_A05459g_3	TGTAACAACACAGAAACGTG	277	434	1196
1750	YALI1_A05459g_4	CGTGTTTGACGAGCTTCAGT	295	391	724
1751	YALI1_A05459g_5	GGGCACACATCCGACATCGG	70	252	351
1752	YALI1_A05459g_6	GATCTGGAGCGGGTAGGACG	61	72	227
1753	YALI1_A05473g_1	GTTTTTTTGTGTCCTTTGGG	965	927	1356
1754	YALI1_A05473g_2	GTGTCGTACATGGCGAGCCA	45	138	99
1756	YALI1_A05473g_4	CTCCTTGGCCAGATTCTTGA	286	178	501
1757	YALI1_A05473g_5	CGACTTCCGACCCGTCAACT	746	626	1037
1758	YALI1_A05473g_6	GATTCTTGATGGTTGATTTG	373	227	240
1759	YALI1_A05491g_1	TATGTCGACCAGGAGAACAA	107	204	181
1760	YALI1_A05491g_2	TCAGATGCAACAACGTACTG	426	706	884
1762	YALI1_A05491g_4	GTTCTTGCAGAAACGGTTTG	152	219	509
1763	YALI1_A05491g_5	TGGGGCAAGACCGAGTACCA	65	82	360
1764	YALI1_A05491g_6	GACCAAGAGCGCAACCGCAG	160	231	149
1765	YALI1_A05527g_1	CGACACCGTCTCCAGCCAGA	158	132	173
1766	YALI1_A05527g_2	CGAATTCTCGGAAACGACAG	137	224	308
1767	YALI1_A05527g_3	CTACTTTCGCCACCACGAGG	292	392	717
1768	YALI1_A05527g_4	GATTTTGCCGGAAAAGACGC	59	142	69
1769	YALI1_A05527g_5	GGCCTGACAGAAGACCTCGA	169	486	814
1770	YALI1_A05527g_6	CGCCGGCCCCAATCACGTGG	215	432	940
1771	YALI1_A05571g_1	AATCTCCTACACAGGTACCA	406	605	703
1772	YALI1_A05571g_2	TCCGGGCTTGAAAACAACCG	834	224	534
1773	YALI1_A05571g_3	CATAATTGCCCCCTGAGTAG	197	174	259
1774	YALI1_A05571g_4	TGAATCGATCACCAACGGAT	139	78	148
1775	YALI1_A05571g_5	CACCTCGTAGTCCTTCACAC	340	402	644
1776	YALI1_A05571g_6	ACCCCACTCCTCTACTCAGG	79	255	340
1777	YALI1_A05583g_1	TTTTGGATGTCGCTGTAGGA	318	210	276
1778	YALI1_A05583g_2	AATGTCTCGTGAGCTAAGTA	185	233	482
1779	YALI1_A05583g_3	TACAAGTAGCACGATCGCAT	58	32	78
1780	YALI1_A05583g_4	CCGAAATGTCTCGCGAGCTA	234	367	391
1781	YALI1_A05583g_5	TATGCGATCGTGCTACTTGT	159	86	434
1782	YALI1_A05583g_6	TCACAGTTTCAAAACAACTT	112	202	148
1783	YALI1_A05592g_1	ATACCACGAGATATGAGTGT	33	342	251
1784	YALI1_A05592g_2	ATACTTTGGTTGTATCGTAG	248	437	508
1785	YALI1_A05592g_3	CTTTCGAGCCAAGCACGGAT	1069	1799	2849
1786	YALI1_A05592g_4	TGTTTTGTCCGATCCGTGCT	249	171	386
1787	YALI1_A05592g_5	CTCCCGACACTCATATCTCG	277	185	413
1788	YALI1_A05592g_6	CATCTTGTGTGTTTGAGAGG	328	521	645
1789	YALI1_A05605g_1	GCTCGCCGCAGAAAATGCTG	144	54	277
1790	YALI1_A05605g_2	GGACGACGACGGGCTCAACG	228	60	165
1791	YALI1_A05605g_3	GTTGCCGGAGACTTTTGTAT	367	354	321
1792	YALI1_A05605g_4	TGACATGGATCAGTTCCACA	684	535	1287
1793	YALI1_A05605g_5	TGTTGCCGCAGCATTTTCTG	73	219	572
1794	YALI1_A05605g_6	TCTGCGGCGAGCCCCCCACG	64	238	126
1795	YALI1_A05662g_1	GGTAAAGGCGAGTCGGACCG	265	688	1130
1796	YALI1_A05662g_2	GTGCGTAAGGAATATCCAAG	452	675	501
1797	YALI1_A05662g_3	TGAAGTACACGAAGAGCACG	284	88	636
1798	YALI1_A05662g_4	GTACTTCACTGAGACAATGG	175	598	971
1799	YALI1_A05662g_5	GAAGTACACGAAGAGCACGC	179	223	489
1800	YALI1_A05662g_6	CATGTGACGCACTAGAGCAG	55	28	33
1801	YALI1_A05701g_1	ATGTCCGACGATTCACGAAA	521	708	335
1802	YALI1_A05701g_2	CAGCGATTTGAACTGACTCG	180	445	406
1803	YALI1_A05701g_3	CTCCCGGCAGTAGTCTCGGA	0	97	31
1804	YALI1_A05701g_4	GGTGAAGTCATTCCAAGTCG	380	651	720
1805	YALI1_A05701g_5	GTAGTCTCGGAGGGTCTTTG	377	315	458
1806	YALI1_A05701g_6	GTGAAGTCATTCCAAGTCGT	382	652	726
1807	YALI1_A05737g_1	GTTTGCACCCAGACTTAGAA	22	93	113
1808	YALI1_A05737g_2	GATGAGTTCCACCAGTTCAG	668	830	1246
1809	YALI1_A05737g_3	ATGAGTTCCACCAGTTCAGG	683	841	1315
1810	YALI1_A05737g_4	TGGTGAAAAATATAGAGCTG	173	179	313
1811	YALI1_A05737g_5	TTCCATAGCACACTCTCGGT	221	518	526
1812	YALI1_A05737g_6	TCTACGACGTCAGCAGCCTG	217	331	380
1813	YALI1_A05774g_1	CTTCCAGCAGACTACATCCA	244	426	417
1814	YALI1_A05774g_2	CATACTCCTCGACGAAGACA	147	103	355
1815	YALI1_A05774g_3	TCGAAGCAGCTTCTGTACTG	64	138	265
1816	YALI1_A05774g_4	TGAGCTGCTCGAGGATCAGG	28	68	390
1817	YALI1_A05774g_5	GCAGCAGCAGCCATAACACA	268	983	428
1818	YALI1_A05774g_6	TCTTCCCTGGAAGCTGGAAC	250	427	418
1819	YALI1_A05795g_1	CATCAACTGGGACAACGACG	437	1007	870
1820	YALI1_A05795g_2	TACATGGATCCCCAGAACAG	524	418	827
1821	YALI1_A05795g_3	ACAGGCACATAAGTTTTCGG	186	554	280
1822	YALI1_A05795g_4	CGAGTTTTCAAACACCACAA	171	200	512
1823	YALI1_A05795g_5	TGGAAGGAGTCGTTCAGACG	50	39	61
1824	YALI1_A05795g_6	GGAATTCTGCCGCTGTTCTG	266	448	510
1825	YALI1_A05798g_1	AGACTGGCAGTATAAACACA	210	178	197
1827	YALI1_A05798g_3	TAGTCTAGCCACTAGTGCGG	175	310	406
1828	YALI1_A05798g_4	CGCACTAGTGGCTAGACTAA	6	12	2
1829	YALI1_A05798g_5	CGTATGTGATAAGAGTAGAC	116	168	253
1830	YALI1_A05798g_6	TGGGGATCATGGTATCTCAG	85	200	708
1831	YALI1_A05813g_1	TTACTCCTAAAAAGGATCAG	186	332	359
1832	YALI1_A05813g_2	TGAAGTTCCTCAACAGGAAG	286	145	143
1833	YALI1_A05813g_3	CCAAGACCATAGAAAGTGAG	212	354	579
1834	YALI1_A05813g_4	CCTGTTGAGGAACTTCATGG	156	344	403
1835	YALI1_A05813g_5	GGAATCCTGACATCGTTATG	61	153	83
1836	YALI1_A05813g_6	GACCTGGCTTTTCACACTGA	94	359	361
1837	YALI1_A05821g_1	GTTTTACCCCGGAATCGGCA	102	21	81
1838	YALI1_A05821g_2	GAGCGAACGACAGGAGAGCG	438	364	547
1839	YALI1_A05821g_3	TCGAGTTGTGGAAGGTTCCG	305	281	775
1840	YALI1_A05821g_4	TTCCAGGTGTAACGAATCCG	376	846	1232
1841	YALI1_A05821g_5	GACAAGTCACGTGATACCAA	62	170	286
1842	YALI1_A05821g_6	GGTGGTGCTGAGCGAACGAC	303	684	963
1843	YALI1_A05836g_1	TGACATCTCCGTCCATTGAA	354	886	850
1844	YALI1_A05836g_2	ATAGGTTCGTCGAGGATACA	250	266	731
1845	YALI1_A05836g_3	TTGCAAGTCGAACTCAACAA	485	757	768
1846	YALI1_A05836g_4	TGCAAGTCGAACTCAACAAA	496	757	769
1847	YALI1_A05836g_5	CCTACCATCCGAGAGAAGAT	152	147	175
1848	YALI1_A05836g_6	ATTTGTCACCCTTCAATGGA	371	693	232
1849	YALI1_A05844g_1	GGTAGACCATGTCGTCCAAT	602	911	960
1850	YALI1_A05844g_2	AAGACCGACTACCATCCCAT	561	413	599
1851	YALI1_A05844g_3	GGTGTCTACAGAAATCAAGC	73	9	109
1852	YALI1_A05844g_4	AATCGAGAGTACCAGTCGTC	146	310	393
1853	YALI1_A05844g_5	GACCATGTCGTCCAATGGGA	489	660	952
1854	YALI1_A05844g_6	TCGTCCAATGGGATGGTAGT	321	670	427
1856	YALI1_A05869g_2	GCATTGTTGACTTATCCCTA	309	293	677
1857	YALI1_A05869g_3	CACATTCTCTCAACTACGAT	217	296	795
1858	YALI1_A05869g_4	GAATGTGCCAATATGACCCT	441	684	1009
1859	YALI1_A05869g_5	AGAATGTGCCAATATGACCC	439	678	1005
1861	YALI1_A05884g_1	AGAATTGAAGAATTCAGCCG	142	408	528
1862	YALI1_A05884g_2	AGGGGGTTCAAAAAGATGAG	466	155	577
1863	YALI1_A05884g_3	ACATGACGCCCGACTTTGCT	46	48	205
1864	YALI1_A05884g_4	ACTTCTCAAAGTCGGCAACG	349	379	465
1865	YALI1_A05884g_5	ACTGTCAGGTATGACGGCCG	142	214	248
1866	YALI1_A05884g_6	GGAGAAGTTGACCACGACCT	357	1372	656
1867	YALI1_A05904g_1	GCAGAGACCGGACGGAGACG	85	54	167
1868	YALI1_A05904g_2	AGCTGACTAGCGAGCTCCAG	235	92	235
1869	YALI1_A05904g_3	GGGCAATCCGCGTCTCCGTC	41	70	103
1870	YALI1_A05904g_4	GCTCTCAGGGAGGCCTGCGA	56	18	50
1871	YALI1_A05904g_5	CATCTTGAGCTCATTGAACA	329	504	997
1872	YALI1_A05904g_6	CTCTGCTGTGATTTGTGATG	421	667	708
1873	YALI1_A05927g_1	ACACACCGCGATATACAACT	679	776	594
1874	YALI1_A05927g_2	ACAGATGGAGCGAGTCAACA	583	504	714
1875	YALI1_A05927g_3	CCATCTGTCCATCTGCTTCA	530	662	1364
1876	YALI1_A05927g_4	CTGTACCGAGTTGTATATCG	96	169	194
1877	YALI1_A05927g_5	TAGATTGGACAGATTAAGTG	383	301	527
1878	YALI1_A05927g_6	CTTGTCATCTCTGTCAAAGG	74	172	550
1879	YALI1_A05947g_1	GTACATTGCGAAGAGCAGCT	244	500	407
1880	YALI1_A05947g_2	CAGTCAAGTGAGAAGGCCAG	110	185	172
1881	YALI1_A05947g_3	CACGACCCAAACACCCTACA	0	86	77
1882	YALI1_A05947g_4	GGTCGTGGATGTCGGAGCGT	126	210	184
1883	YALI1_A05947g_5	ATGAATGGTTGGTAGTGCGT	214	317	524
1884	YALI1_A05947g_6	ATTTGGGCTCTGGGAGTTCG	32	235	304
1885	YALI1_A05987g_1	AGTCAGGCATAATCTCCTGG	45	207	519
1886	YALI1_A05987g_2	GCAATTTTTCGACGTTCACG	808	977	997
1888	YALI1_A05987g_4	CCTGTTCCAGACCTAGTATG	254	291	935
1889	YALI1_A05987g_5	AGCACCAGTGGTTAGCCCAA	80	113	216
1890	YALI1_A05987g_6	ACAAATTCTTGAAATCCCTT	228	368	446
1891	YALI1_A06052g_1	ACAGAAAGTAGAACGTGCCG	335	337	549
1892	YALI1_A06052g_2	CTACTTTCTGTTCAGCCACG	392	514	653
1893	YALI1_A06052g_3	TTGACAACCAGGCCAAACGA	798	761	1466
1894	YALI1_A06052g_4	TTCTTCGTCCGGCGTCCACG	168	210	714
1895	YALI1_A06052g_5	GTTCTCATTGTGCCTCATGA	260	259	253
1896	YALI1_A06052g_6	TGTGTCCATGTCGATAGCGA	533	446	851
1897	YALI1_A06073g_1	GCAACCGTACCCCAACCAGG	172	56	138
1898	YALI1_A06073g_2	CTGCTGTCGTTGTTCCCCAA	416	394	591
1899	YALI1_A06073g_3	GACGCTGTCAGAGCAGGACG	6	50	44
1900	YALI1_A06073g_4	GCGTCTGGATGACGTTGCCA	117	114	110
1901	YALI1_A06073g_5	TATCGTAGCCCGCCTGGTTG	94	64	219
1902	YALI1_A06073g_6	GCTATCAAGCTGTACGCTCG	316	37	213
1903	YALI1_A06099g_1	TGCTCTGATGAGATCAACCA	393	493	1292
1904	YALI1_A06099g_2	TCTCGGTCGTTTTCGAACAG	525	367	464
1905	YALI1_A06099g_3	AACTCGTTCAAAGCATACGC	157	91	256
1906	YALI1_A06099g_4	AATGAGGGTCGTCACTAACA	113	318	607
1907	YALI1_A06099g_5	CGGAGTGTTTTCGCAGACCG	188	249	446
1908	YALI1_A06099g_6	ACTAGTGTCTATCGTAGAGA	156	201	211
1909	YALI1_A06102g_1	AATCAATTCTCACCGCCGAC	205	425	368
1911	YALI1_A06102g_3	GCGTAAATATACCTGCAACC	52	118	83
1912	YALI1_A06102g_4	AGATCAGTGTAGAGAAACGT	589	762	1114
1913	YALI1_A06102g_5	ATTTTGGATATCCTACAACA	172	171	614
1914	YALI1_A06102g_6	CAGATCAGTGTAGAGAAACG	587	761	1105
1915	YALI1_A06104g_1	TCGTGCTTGTAAAAGTACAG	149	386	561
1916	YALI1_A06104g_2	ACACCGAACATAGTACGCGT	557	438	912
1917	YALI1_A06104g_3	AGCACGAATACCTTGTAGAA	40	39	123
1918	YALI1_A06104g_4	TCACGTTGCGTCATAAATGG	251	573	569
1919	YALI1_A06104g_5	ACAACGAGAGACTCATGGCT	4	21	17
1920	YALI1_A06104g_6	GTTTCACGTTGCGTCATAAA	22	75	52
1921	YALI1_A06116g_1	TACCGACGAAGAGATCGCCG	24	112	205
1922	YALI1_A06116g_2	CCAGCTGTCTTCCTTGAGCG	259	162	181
1923	YALI1_A06116g_3	TCTTGATACTGACTTCGGCG	272	277	887
1924	YALI1_A06116g_4	GGCCTCGGCGATCTCTTCGT	234	207	399
1925	YALI1_A06116g_5	GGGCTTCTGTCTTCCTTGGG	98	429	669
1926	YALI1_A06116g_6	CCTTGGGCGGATCCTGAGAG	275	425	485
1927	YALI1_A06128g_1	GGATCTAGATCTGATCCCCG	397	514	876
1928	YALI1_A06128g_2	GCCGTGACCAGGAATGGCGG	44	74	117
1929	YALI1_A06128g_3	GCTGGTTCGATTCCAGGCGT	51	64	117
1930	YALI1_A06128g_4	GACACTGGCGAAAACACTGG	368	179	500
1931	YALI1_A06128g_5	TACACTTTCTCTGTGATCAA	57	185	318
1932	YALI1_A06128g_6	GCTGCCGTGACCAGGAATGG	181	180	97
1933	YALI1_A06149g_1	GCGTCTGGCTCTAAAGTCCG	292	411	511
1934	YALI1_A06149g_2	CGTCTGGCTCTAAAGTCCGA	292	412	512
1935	YALI1_A06149g_3	CTTGGAGAAGGGATCAAGAG	407	514	692
1937	YALI1_A06149g_5	GATTTAAGTCGCAACTGCAC	93	135	236
1938	YALI1_A06149g_6	AACGACATCAGCCCGAATCG	511	658	948
1939	YALI1_A06169g_1	TCAACTTGTACAGGACACCA	457	1127	1201
1940	YALI1_A06169g_2	GAACAGGTGGATATCAGCCG	337	448	618
1942	YALI1_A06169g_4	TGCTGAGTGCGACAAACAGA	177	180	210
1943	YALI1_A06169g_5	GCGATGCTGGACTTTCGACT	42	174	190
1944	YALI1_A06169g_6	GCAAAGGAGTTGTAAATGCC	117	200	388
1945	YALI1_A06174g_1	GTAGTGTCTGGGTATTAACA	321	871	1071
1946	YALI1_A06174g_2	TCTCATCTAGCATCTTGCTG	124	198	651
1947	YALI1_A06174g_3	GTTTCTTCGACAATGACACT	708	774	1150
1948	YALI1_A06174g_4	TCAGATCTGAGTTGAAACAA	74	164	336
1949	YALI1_A06174g_5	CGTTTCTTCGACAATGACAC	700	767	1145
1950	YALI1_A06174g_6	CATCTTGCTGGGGACCCCGA	93	73	69
1951	YALI1_A06196g_1	CAGCCCATATGTGAACGCTT	107	143	366
1952	YALI1_A06196g_2	ACCTCACGATGTATACTCCG	947	1028	1601
1953	YALI1_A06196g_3	GCAAGAGTCACGTGTAGACA	35	254	104
1954	YALI1_A06196g_4	CCTCACGATGTATACTCCGT	941	1010	1540
1955	YALI1_A06196g_5	GCCACAAGCCGCGATCGGCA	87	115	150
1956	YALI1_A06196g_6	ACAAGCCGCGATCGGCAGGG	105	114	258
1957	YALI1_A06207g_1	GTACGGGTCCATACGCCCAG	313	419	613
1958	YALI1_A06207g_2	CCAAATGAGACAGTCAGCGA	188	138	347
1959	YALI1_A06207g_3	GCTTTGTCTGTCGGTAAAAG	160	145	366
1960	YALI1_A06207g_4	TCCAAATGAGACAGTCAGCG	186	138	341
1961	YALI1_A06207g_5	GTATTTCTGCATTTTCCCCT	164	129	485
1962	YALI1_A06207g_6	TGTACGGGTCCATACGCCCA	312	418	612
1963	YALI1_A06220g_1	AGAGCAGAGGAGCAAATGGA	227	109	166
1964	YALI1_A06220g_2	GCAAGTTTCTGCGCGCATAG	241	132	126
1966	YALI1_A06220g_4	CAGTCCACCGGGCAACCCAC	48	13	56
1967	YALI1_A06220g_5	AGAACGGACGACGAAGTCTT	29	106	120
1968	YALI1_A06220g_6	TGGAGTAGACGAGATCAACC	929	1551	1399
1969	YALI1_A06229g_1	ACAGTACCAGAACCGAGGCG	173	136	136
1970	YALI1_A06229g_2	GAGGAACAGTACCAGAACCG	192	281	409
1971	YALI1_A06229g_3	GCTCAAAAAGGGACACCTGG	130	163	255
1972	YALI1_A06229g_4	CACCATGGAGAGAATGGTGA	185	276	882
1973	YALI1_A06229g_5	TCACGGCCTGGGCCTCGCCT	43	89	717
1974	YALI1_A06229g_6	TTGTCGGGAGTGCGAGTGCA	223	257	333
1975	YALI1_A06287g_1	GTGTGTGTATTTGCTCCCGA	239	335	607
1976	YALI1_A06287g_2	TTGAGGAGTGGATTTCTCAG	421	679	728
1977	YALI1_A06287g_3	ACTTTGCCAGGTACTCCATG	141	147	352
1978	YALI1_A06287g_4	GCTGAACAAGAGAGACCGTC	187	141	401
1979	YALI1_A06287g_5	ACTAGAGCTGGTCGTACCAG	0	38	35
1980	YALI1_A06287g_6	GCTACCTGTCTACTCACATG	140	151	449
1981	YALI1_A06311g_1	TCGAGATACTCATACTCACG	763	992	1356
1982	YALI1_A06311g_2	AGAGCCTGTGAGTCCCCCAG	276	576	1041
1983	YALI1_A06311g_3	CACCGACTGAGAGGACTCAA	71	120	101
1984	YALI1_A06311g_4	CCTTGAGTCCTCTCAGTCGG	1055	902	1056
1985	YALI1_A06311g_5	GCTCTGGCACTTTGCTCTGG	94	73	430
1986	YALI1_A06311g_6	CACCCTTGAGTCCTCTCAGT	267	398	474
1987	YALI1_A06361g_1	GTTACACCGAATGGACAGCG	58	101	57
1988	YALI1_A06361g_2	GACCATGATGACCCACAGCG	245	351	685
1989	YALI1_A06361g_3	GCAATCACCCTCAGACGTCG	140	87	272
1990	YALI1_A06361g_4	ATCTGTGGTGATGAACTGGT	280	566	625
1991	YALI1_A06361g_5	ATTGTGGTGCCATACAAGGA	225	85	320
1992	YALI1_A06361g_6	TGAACGCCCGCAACTTGACG	321	580	518
1993	YALI1_A06381g_1	CATCATTGCTGGATACGTCG	414	352	1238
1994	YALI1_A06381g_2	TATTCTACACAACCTCAACG	35	75	383
1995	YALI1_A06381g_3	ATAGTGAAGTCATCGTGACG	375	267	739
1996	YALI1_A06381g_4	CCAGATGCCGAAACACTATG	203	57	175
1997	YALI1_A06381g_5	GTTGTTGTAGAGACCTTGAC	354	391	1204
1998	YALI1_A06381g_6	GTGATGTGTGTCCATAGTAA	50	147	438
1999	YALI1_A06384g_1	GTAGGCGTATCTCAGCTATA	68	66	327
2001	YALI1_A06384g_3	GTATCTCAGCTATATGGAGA	129	268	470
2002	YALI1_A06384g_4	GTGACTGGACTGATCAGGAA	468	272	837
2003	YALI1_A06384g_5	AGTGCTTCTTTGATGCAAAA	300	291	398
2004	YALI1_A06384g_6	CAGAGAAAGAAATAAAGACA	159	234	235
2005	YALI1_A06396g_1	ACACGAGCTGACCCACCAGG	166	43	225
2006	YALI1_A06396g_2	ACCTCGTCAGAATATCGCCA	39	18	0
2008	YALI1_A06396g_4	TCCTTGGCGATATTCTGACG	455	760	851
2009	YALI1_A06396g_5	CGTGGGACCGGGGAAGCAGG	44	41	52
2010	YALI1_A06396g_6	AGGCTTGACCTCAATGTACC	192	287	313
2011	YALI1_A06402g_1	GCGTTAAAAGCGCATCCGAG	119	247	633
2012	YALI1_A06402g_2	TCTTCTCAAGACTAATTGAT	328	805	1030
2013	YALI1_A06402g_3	CGACTCTCATGCACAAGCGA	532	536	782
2014	YALI1_A06402g_4	TGTCAGTATACTCAATGCCC	78	207	454
2015	YALI1_A06402g_5	GATTCGTGAGGCTCGGAGCG	72	127	258
2016	YALI1_A06402g_6	GAGGACGAGATGCGCAACCG	294	716	1013
2017	YALI1_A06416g_1	AGACACCTTTCGAAACTCGG	612	993	958
2018	YALI1_A06416g_2	CACAAAATCTCCTATCCTGA	260	133	632
2019	YALI1_A06416g_3	CTTGAGCAGTTCGAGAGCGA	104	232	323
2020	YALI1_A06416g_4	GGACACCAGGTACTGCAGAA	515	276	913
2021	YALI1_A06416g_5	ACGGAGATCTTCACGCCGTT	133	274	411
2022	YALI1_A06416g_6	AAGACACCTTTCGAAACTCG	408	441	690
2023	YALI1_A06434g_1	GTTCTCGTAGTCAATCTCCT	304	378	349
2024	YALI1_A06434g_2	GCTGAGGGCTCGAGTGAAAG	447	884	728
[truncated: 44,869 more rows]

## Sheet: PO1f Day 6
Guide Number	Guide ID	Guide Sequence	Replicate #1	Replicate #2	Replicate #3
514	YALI1_A00135g_4	ACTCGAAGTTAATACAAGGT	139	130	167
780	YALI1_A01434g_6	GCGATGACAATTGTTTTTAG	1884	973	801
814	YALI1_A01618g_4	TTAAACTCCACAGTAGCTCC	42	118	66
840	YALI1_A01732g_6	AGCAGAGGAGAGTGAAAGTG	159	191	34
909	YALI1_A02022g_3	GTTGCCGCGATGCGACTACG	207	59	141
911	YALI1_A02022g_5	TTGCCGCGATGCGACTACGT	52	27	44
925	YALI1_A02083g_1	AATGCTCGACGAAGGAACCG	262	382	290
973	YALI1_A02301g_1	GTCTAAATATCGGCGAGCCA	16	54	68
1037	YALI1_A02552g_5	GATTGATGTCAAGGTCTGAA	232	65	467
1177	YALI1_A03153g_1	GTATTTCTTGAAAACAGGGA	465	404	422
1180	YALI1_A03153g_4	GTTTTCAAGAAATACACAGT	43	148	50
1641	YALI1_A04990g_3	TCCGAGCGCAGCTCAGATAA	207	143	76
1826	YALI1_A05798g_2	AGTGATCCCGGCGCTAAAAA	70	123	76
1855	YALI1_A05869g_1	GCTGTCCCAGGACTGAGGCG	182	99	95
1860	YALI1_A05869g_6	GTGCTGTCCCAGGACTGAGG	581	172	160
1887	YALI1_A05987g_3	GCGCCGTTGGACTTGAAGGT	198	32	23
1910	YALI1_A06102g_2	AAATCATGCATATCAAAAGG	235	270	175
2000	YALI1_A06384g_2	GGACTGTCTGATGTCGATGA	733	409	344
2087	YALI1_A06634g_5	GCTCACTAGTATCCTACCCC	269	154	233
2134	YALI1_A06761g_4	CATTTTTTCGTCTGTCCGCC	568	463	317
2135	YALI1_A06761g_5	GGCGGACAGACGAAAAAATG	942	279	335
2280	YALI1_A07357g_6	TGTACTCACTGTACATGCGA	381	189	334
2455	YALI1_A08115g_1	GTAAGTCGACACATTTCAAC	530	507	657
2539	YALI1_A08532g_1	CGTCTTTCCTTTAAAAAACG	1206	328	490
2713	YALI1_A09190g_1	TAGGACTGGTACCATCACCG	191	218	280
2805	YALI1_A09638g_3	CCTCAGTTCTTAGTCGCTCG	722	171	134
2810	YALI1_A09654g_2	TGTCTGTTCGTAGTGTGAGG	92	92	136
2811	YALI1_A09654g_3	TCTGTCTGTTCGTAGTGTGA	1734	456	774
3145	YALI1_A11270g_1	CACACTTGCTGGACCTCAGA	23	25	137
3235	YALI1_A11643g_1	ACAATATTGCACACAAGCCG	131	95	101
3255	YALI1_A11723g_3	ATGCGCCTCGTCTTTTGCTG	267	104	356
3344	YALI1_A12167g_2	ATGAAAGCTGAAGAAGTGGA	103	127	107
3483	YALI1_A12822g_3	CGCTCAATGTTCGTTGGCCG	343	112	124
3484	YALI1_A12822g_4	TGTCGCCGCTCAATGTTCGT	364	54	84
3516	YALI1_A13007g_6	AGCCCTACAGCGAGACGTGG	508	91	165
3551	YALI1_A13131g_5	CAAATATGTGTGTAAGTGGT	64	84	257
3599	YALI1_A13334g_5	CTACGACTTTGACAACGTCC	6	64	62
3951	YALI1_A14691g_3	GTGCTGTTCACGTATACTAC	85	98	145
4031	YALI1_A15045g_5	GGTTCGAAACTGTTCCAGGG	96	340	121
4119	YALI1_A15373g_3	TGTGAGACATTGTCGTCTAG	19	105	78
4299	YALI1_A16031g_3	TACTGTAAAGAGGAGCTTAG	239	160	203
4327	YALI1_A16145g_1	GTACAATACGATTTTCAACT	852	497	307
4414	YALI1_A16496g_4	TCACAACCGGCATGGCTAAT	804	449	387
4804	YALI1_A18133g_4	TTCATATGCACCCTGCCACA	37	0	32
4879	YALI1_A18443g_1	GGTGTGACTAGGCAACAACG	492	229	251
4897	YALI1_A18466g_1	GAGATCCCATGCCCAATAAT	144	274	96
5064	YALI1_A19195g_6	AGAACAGCTCTCGAGAGTGG	61	196	288
5230	YALI1_A19974g_4	CATGACCCTGAGCCTCGCTG	328	143	162
5351	YALI1_A20408g_5	GCGAGTGAGCAACAACGCTT	266	361	320
5355	YALI1_A20441g_3	GCTTATGTCTTCAAGGAACT	293	273	502
5926	YALI1_B00101g_4	GAGTCAAATTGGTCAGGCGC	36	10	0
5927	YALI1_B00101g_5	GCTCCGATACGAGGGGATTG	51	34	49
6003	YALI1_B00429g_3	TCAACTCGCGAACCCCACCT	75	84	50
6033	YALI1_B00607g_3	ATTTTAGTCTCGAGAGTTGG	1518	860	814
6255	YALI1_B01550g_3	ATTTTTGTTAAGGTTAGGGG	3262	2191	1782
6343	YALI1_B01826g_1	ATTACCAACGACACCCCGAA	176	71	127
6362	YALI1_B01889g_2	GGTTGGTGTGACAGACCGTG	147	324	421
6392	YALI1_B02021g_2	AAGTCACCAGTAACACTCCG	445	131	194
6419	YALI1_B02082g_5	AGTCCGACATCCCTCAGTCG	341	47	147
6507	YALI1_B02487g_3	GAATCAACGCTGGCAAACAA	444	327	279
6569	YALI1_B02717g_5	ATCATTCATTGACGTCCGAG	84	103	82
6602	YALI1_B02850g_2	GAAGAAGTCGGACACCTCGA	1004	380	207
6709	YALI1_B03324g_1	TCTCCTCCACGAAAACCAAA	263	199	83
6727	YALI1_B03429g_1	GCAACTTCCCAAGAGACCCG	202	169	134
7002	YALI1_B04753g_6	TCGACGAGCAACGCCTGCAA	98	121	92
7236	YALI1_B05698g_6	TGAGATATATGCAACGTAGG	51	27	15
7476	YALI1_B06635g_6	GCCGAGCTGTTCAGGTATTG	82	103	28
7547	YALI1_B06885g_5	CGTTCTTAATGCCACTCAGT	504	159	275
7835	YALI1_B08207g_5	ACTCGCACCAATAAAGAGAT	257	213	137
8092	YALI1_B09266g_4	GCAAGCTTACGTTGACAACC	400	235	309
8120	YALI1_B09320g_2	CTTTGGGCATTGTTGCTGGT	44	17	50
8122	YALI1_B09320g_4	TCTTTGGGCATTGTTGCTGG	94	85	158
8154	YALI1_B09476g_6	GTTCAAGGGACAGTGATGGC	89	120	53
8224	YALI1_B09929g_4	CCAAAGTAGATCAAGTGGAG	283	212	352
8236	YALI1_B09957g_4	ACACAGACGCAGCTGAGCTA	61	8	29
8308	YALI1_B10263g_4	GGTCGGAATGACATCAGTGA	512	157	104
8426	YALI1_B10933g_2	GAGAACCAGTGAACCAAGCG	186	93	201
8459	YALI1_B11111g_5	AATGTCCGTCAGTTGTAGAG	144	129	138
8644	YALI1_B11934g_4	CAGTTCGTCGGGCCAGGAAT	114	121	22
8771	YALI1_B12443g_5	TGCCGCCTCTGAGACCGCCA	120	51	56
8933	YALI1_B13401g_5	TTTCGACCATCAGACTTTGT	816	264	422
9149	YALI1_B14382g_5	GTGGTCTTGACCACCTCAAG	283	208	168
9194	YALI1_B14600g_2	GTTCTTGATCCGCTTCAGAG	170	157	204
9489	YALI1_B15733g_3	TTCCGATAGCGAGCTGATGG	587	159	97
9746	YALI1_B17008g_2	TTTCTTTCCAAAGGTCTGAA	373	141	217
9944	YALI1_B17998g_2	TCGGGTTTGAGCTTAGCAAG	197	283	265
9946	YALI1_B17998g_4	GTCGGGTTTGAGCTTAGCAA	551	166	252
9999	YALI1_B18265g_3	TAGAGTGCGACGAAAACGAG	159	179	85
10281	YALI1_B19348g_3	GTACTCTTTCCACTGGACGA	373	68	115
10305	YALI1_B19453g_3	GGGGGAAGAAGATCAGATGA	226	208	126
10603	YALI1_B20730g_1	TTAAGGAACAAAGTGTCCGA	135	111	67
10749	YALI1_B21250g_3	CTACAAGGACATGATCAAGG	505	338	403
10999	YALI1_B22391g_1	TGAAATGGCCCACTGTGGGG	322	144	91
11003	YALI1_B22391g_5	CCATTTCATCTTCAAGAACA	410	114	194
11004	YALI1_B22391g_6	AGATGAAATGGCCCACTGTG	387	205	142
11050	YALI1_B22561g_4	ATTAGAAGTCAAGAAGTGGT	201	48	37
11240	YALI1_B23443g_2	CATCGGTCGAGATAGATCGA	305	128	123
11242	YALI1_B23443g_4	ACATCGGTCGAGATAGATCG	296	128	140
11327	YALI1_B23771g_5	GGAGCATCCGGAACAGGACA	402	206	187
11466	YALI1_B24424g_6	AGGCGGTTCCAACCCTCGCG	147	71	183
11578	YALI1_B25077g_4	TCCTTCCTGTCAGAACAAAC	159	59	35
11937	YALI1_B26888g_3	ATACATCTCTATCAACAACA	976	367	425
12031	YALI1_B27280g_1	GTTGAGTTCGAAATTGGTCA	357	89	239
12036	YALI1_B27280g_6	GAGTTCGAAATTGGTCAGGG	366	190	363
12483	YALI1_B29360g_3	GATAACAAAACACCGCAAGT	81	120	41
12503	YALI1_B29436g_5	GAAGAGCGAGAGTCAACCGC	45	23	2
12966	YALI1_C00852g_6	TGGTCCCTGTAACAAATCAA	406	283	239
13288	YALI1_C02421g_4	CGTACCTGTGTAGAGTCCAA	42	0	10
13406	YALI1_C03225g_2	TCATCCCCGGGGAAAATCGA	564	422	173
13420	YALI1_C03261g_4	GCGTCATGGTACATTTACAA	54	35	50
13474	YALI1_C03461g_4	GAATTCCTAGAAACCACGGT	247	263	306
13530	YALI1_C03696g_6	TGTGCAGGTGAAGGAGGTGT	224	99	111
13934	YALI1_C05562g_2	ATACTGCTCAGGTAGCCACC	446	260	171
14041	YALI1_C06023g_1	GTTAATCCAATCACAAACAA	246	335	187
14276	YALI1_C07063g_2	GTGGAGACAGACGAAGACGA	293	64	101
14394	YALI1_C07516g_6	TATCGGCAAACGAGATCCAG	338	245	343
14442	YALI1_C07664g_6	CCAAAGGCGATAGTTCGAAC	211	116	125
14512	YALI1_C07979g_4	CGAGGGTAATATGAAAACTA	84	47	31
14586	YALI1_C08275g_6	CGTATTGCTACCAATGAGGC	325	235	192
14605	YALI1_C08600g_1	GGGTGTCTCGATATGAACGG	175	135	91
14609	YALI1_C08600g_5	GGTGGGTGTCTCGATATGAA	44	27	47
14727	YALI1_C09195g_3	TTATCAGAGGATCCTTGGGA	220	163	213
14730	YALI1_C09195g_6	GGGGGTTGATTGTTTATCAG	597	243	238
14755	YALI1_C09308g_1	TCTCCTATGTTCGGACCCGA	537	460	516
15044	YALI1_C10787g_2	GCAGACTTGAAGAGGAGCAA	114	49	80
15086	YALI1_C11100g_2	AGTTTATTCTACAAGCACCG	182	80	85
15249	YALI1_C11954g_3	GGGGGGGTACTTGGGCAACG	3	28	29
15561	YALI1_C13510g_3	ACTGTGCAGTATAGTACACG	153	119	125
15563	YALI1_C13510g_5	GTACTATACTGCACAGTATG	121	17	146
15593	YALI1_C13611g_5	CGTATTGTCCACGGTACAAG	10	45	113
15655	YALI1_C13910g_1	CGGCTTCCATTGAAAAACTG	165	296	125
15748	YALI1_C14284g_4	CAGTTTGGCCATGATTCGAT	133	106	162
15752	YALI1_C14332g_2	AAGAAACTAAAAAGAACCCA	332	129	121
15967	YALI1_C15369g_1	GTTGGCGTTCGACAAAACCG	387	164	121
15984	YALI1_C15388g_6	ACACGGACCCCATTGAGCTG	355	145	167
16009	YALI1_C15454g_1	ACACTTTGACGGCAAAAGCG	82	38	41
16036	YALI1_C15516g_4	TTAACGGCTTTGACAGAAGC	31	19	20
16050	YALI1_C15532g_6	TTATTTTCTCGAGACCAAGT	1492	858	700
16154	YALI1_C16099g_2	GCAGAGATTGAGGAGAATGG	471	337	313
16164	YALI1_C16108g_6	CCTGCTGGAAAAGGTACTGG	191	94	76
16407	YALI1_C17133g_3	ACAAACCCGAGTATTTCGAT	90	59	147
16442	YALI1_C17295g_2	GTCCAACGTGGACTAGTACG	49	104	62
16503	YALI1_C17498g_3	AGACCCTTAGTAAGAGTCCT	4	41	21
16510	YALI1_C17514g_4	TCGATCCTCTCAGACAGGGA	61	75	38
16512	YALI1_C17514g_6	TTTGTCGATCCTCTCAGACA	335	433	535
16673	YALI1_C18100g_5	TCTCAGTTGGACATTCGGTG	406	183	193
16709	YALI1_C18365g_5	ATATCTCAGGCAGAACCTGT	54	15	87
16748	YALI1_C18435g_2	CTACTGGTCTATTTGACAGG	165	119	237
16793	YALI1_C18621g_5	AGACCCGGCTTGTAGCAGTC	502	138	439
16814	YALI1_C18713g_2	AATCGACTCAAAGTCAAGAG	79	101	104
16864	YALI1_C18806g_4	TTTACTCGGAAACGACCCCA	389	243	243
16882	YALI1_C18878g_4	CTTTTGATCAACAGATGTGT	426	230	228
16973	YALI1_C19348g_5	TTGCATCGTCCAAGGTCTGG	353	94	204
17240	YALI1_C20347g_2	GCTGTGTCTAGGCTGTCAGG	183	80	35
17294	YALI1_C20554g_2	TGAAACCGAGACACATAAGG	783	470	282
17347	YALI1_C20964g_1	AAGATCGTACTGAAATCCGG	553	279	218
17377	YALI1_C21272g_1	TGTCGTATGGAGTACAACTT	150	170	57
17453	YALI1_C21626g_5	AAGACATTCATGGTACAGAT	157	83	70
17526	YALI1_C22019g_6	GCTTTAGCACCAGCTGTGGT	77	85	66
17653	YALI1_C23028g_1	TCTCAGGTGTCACGACTCCA	104	47	32
17918	YALI1_C24231g_2	CTCCGGCCACGATTGCCAAG	194	87	117
18035	YALI1_C24755g_5	TCAGATGCGTTGGCAATAAG	296	162	84
18105	YALI1_C25080g_3	ACACGCAGCCAAGACGCGCA	147	45	71
18138	YALI1_C25244g_6	TGTTGGCAAGTACGACGCGT	436	175	216
18155	YALI1_C25301g_5	AGGTTCCGTGTCGTTTGGCA	205	122	149
18205	YALI1_C25513g_1	AGAATTCGCCAACATCTGAG	532	158	236
18208	YALI1_C25513g_4	TGGCGAATTCTGCAGAGGCG	40	22	53
18211	YALI1_C25515g_1	GGTCCCTTATCCCAATTCTG	239	196	358
18387	YALI1_C26215g_3	GGAGCCCAAAAGCAACACTC	50	42	0
18645	YALI1_C28115g_3	TCCCGTCTATGTCAGTCATG	129	58	299
18885	YALI1_C29202g_3	ATCAAGGTAGGAGTTGACCA	20	22	83
18982	YALI1_C29595g_4	ACAACATCCAAAACAAGAGC	385	320	225
19097	YALI1_C30052g_5	CAACGTATATTATCAAGCTG	1529	243	181
19266	YALI1_C30683g_6	GTGGATGCGGACAGTTGAAG	404	86	90
19320	YALI1_C30910g_6	CTCAGAACATTGTTCATAGA	295	127	102
19332	YALI1_C30946g_6	GCCTCGTTCCAGTCCTCGAC	381	246	372
19419	YALI1_C31315g_3	TTTTCGCCACCACAACCCTG	2319	904	1017
19917	YALI1_C33513g_3	AATTTCAGCCTCGTGAGACG	1443	690	974
20566	YALI1_D02599g_4	TTGCCCTTGGTTGCAAAACT	479	228	377
20609	YALI1_D02680g_5	CATGCTATCACAACGTCTCT	133	81	161
20822	YALI1_D03831g_2	GCAAGACTACCTTCCTGGAA	404	144	195
20908	YALI1_D04270g_4	TTTCGTGCATGGCATGTAGT	303	211	441
21059	YALI1_D04997g_5	AGGCCGCCCGGCACGTGCGA	0	0	3
21060	YALI1_D04997g_6	GGCGGCCTGGAAAGATGGTG	51	26	39
21064	YALI1_D05008g_4	CCGTGCGTACTTATCTGCGA	55	30	38
21129	YALI1_D05286g_3	GATGCCTCTGGTACCCCAGC	35	21	21
21201	YALI1_D05633g_3	TCTCGCATCGTATCCCCAGA	80	57	61
21363	YALI1_D06434g_3	ATTGATATGCAGAACAATAG	211	125	192
21512	YALI1_D07162g_2	TTGTTGGTGTCAGGACCGAT	425	206	209
21579	YALI1_D07335g_3	ATAGTGTAGATATTGTACCA	76	76	18
21725	YALI1_D08050g_5	TTCTCCCGCTCATTATAAGT	123	97	109
21729	YALI1_D08082g_3	GTAGGATCGGGTCAGAGTGA	89	91	136
22004	YALI1_D09142g_2	GTGGTAGAGCAAGTGCAAGG	548	256	684
22219	YALI1_D09964g_1	GAAGAAGGCCGTTATCAAGT	282	92	173
22220	YALI1_D09964g_2	AAGGAGCTCGATCAACGCTT	253	342	165
22234	YALI1_D10007g_4	CTATGAACAACAACTCGTAC	336	131	137
22828	YALI1_D12376g_4	TTACCAATCTTTACCAGACA	277	78	202
22961	YALI1_D12877g_5	GCAGTAGATGCCCGGATGAT	17	34	46
22980	YALI1_D12930g_6	ATGTCGATGGCCCTGCCCGT	304	191	256
23016	YALI1_D13042g_6	CTCTCGGGTGATGAAAGACT	107	107	158
23585	YALI1_D15557g_5	GAAAGAATGTGAATAGTGAT	86	161	130
23727	YALI1_D16118g_3	CGGAGTCGAATGTCAAACAG	263	27	124
23904	YALI1_D16873g_6	CGCCACTCAAGGGCAACAAA	19	53	33
23909	YALI1_D16879g_5	GGCAGTACTCGTACTGGGCG	87	76	88
24157	YALI1_D17836g_1	CTTGGGTAAACAACATACAG	352	397	375
24244	YALI1_D18115g_4	GCGGGCATGCGCGCACAGAG	324	117	202
24300	YALI1_D18392g_6	TGTGAAGTTAGCCCATACTC	8	13	21
24515	YALI1_D19562g_5	TCTGATAAACGAAAACGTGT	607	386	382
24738	YALI1_D20758g_6	GATCAAATCAGCGATACCTG	232	219	210
25092	YALI1_D22143g_6	ACAATGGATTGTTCAGACCG	217	265	80
25107	YALI1_D22208g_3	CCTAATTTGGATTCCAGAAG	773	629	538
25173	YALI1_D22476g_3	GTCTGGACAGGTCTCGACGG	416	113	218
25272	YALI1_D22932g_6	TGTCCATCACCACCGAAAAA	211	158	100
25374	YALI1_D23524g_6	AGCGAGAGAGAGTCCGAAAT	81	214	194
25375	YALI1_D23550g_1	ACTGCTCTTATGACTATGCG	136	211	67
25903	YALI1_D25831g_1	ACATTTTTGTACACATACAA	1119	655	531
25975	YALI1_D26082g_1	CTTGCAATTAGAGCTCTGGG	112	91	134
26001	YALI1_D26146g_3	TGAGGAGTCGAAGAATGTGC	100	157	178
26059	YALI1_D26454g_1	TATAATCTACGCCAGCGTGG	237	204	136
26061	YALI1_D26454g_3	GCGTAGATTATAGAGAAGGA	454	130	306
26374	YALI1_D27826g_4	CGAGTCCATCTACAACCAGA	180	72	40
26457	YALI1_D28213g_3	ATGTTGACGCTGTCGACCAG	26	39	45
26471	YALI1_D28242g_5	GCTGTATCAGCAGCAAGAAG	135	63	60
26475	YALI1_D28259g_3	TCGGCCGTATGGGTTAAGAC	236	93	210
26477	YALI1_D28259g_5	CCATACGGCCGATCCAAACC	545	111	224
26586	YALI1_D28963g_6	AACCAGTTGCTACATCTCAA	208	223	132
26651	YALI1_D29215g_5	CAGCTTGAGAAAGACCTCAA	126	101	120
26919	YALI1_D30506g_3	TATCGAACCTATCCACGACG	185	23	22
26926	YALI1_D30526g_4	GAGGAGAGTTGCTTTCACGC	308	134	146
26990	YALI1_D30850g_2	CACTTTCTCCCAAGGAGTAA	261	107	108
27055	YALI1_D31371g_1	TCTACAGAACCTCAACTCCG	234	218	126
27058	YALI1_D31371g_4	CTACAGAACCTCAACTCCGC	151	124	70
27059	YALI1_D31371g_5	AGTTGAGGTTCTGTAGAGAC	429	247	164
27124	YALI1_D31777g_4	GTAGGGGTCGCTTCATCTCG	800	440	568
27202	YALI1_D32195g_4	GTACACCCATTTTCCCCGAC	274	57	56
27258	YALI1_D32462g_6	CCGCCATCAACCAGATAGGG	37	3	12
27356	YALI1_D32933g_2	ATGTAGAGTGACCAGATGAG	291	134	141
27579	YALI1_D33889g_3	GTTGAGATCATATCTTTCTA	18	41	87
27625	YALI1_D34043g_1	TTGTCAGTCAAATCTCCCAC	249	149	144
27858	YALI1_D35061g_6	GGCATTTCGGACCTTCACCT	28	139	50
28124	YALI1_E00019g_2	GTTTAGATACACAAGACACA	271	224	253
28621	YALI1_E02265g_1	TGATGACTACAACCACGCCA	333	35	14
28684	YALI1_E02415g_4	TCCACAAGCAGCGATACCGA	16	14	31
28846	YALI1_E03150g_4	GATGGTAAGTCGCTTCACCA	543	113	294
28982	YALI1_E03669g_2	GATCTCTTGCGCGCGTCCCA	136	8	37
29027	YALI1_E03877g_5	CATGGCCCAGTCCAAACTAG	229	33	24
29072	YALI1_E04033g_2	GGTCTCGTAGTCGAACTCAG	497	274	481
30058	YALI1_E08211g_4	TTGCGGTCTTGAAAAAAAGT	608	255	222
30240	YALI1_E09155g_6	CCCCCCTTCCTTTACTCATA	264	204	177
30382	YALI1_E09835g_4	ACTAGCCCAGAGAGATGTAC	96	87	42
30491	YALI1_E10339g_5	TGCAGGGAACTTCAGTTGAG	151	41	69
30573	YALI1_E10852g_3	GCGTTTCAAGCCACATTCCA	68	25	25
30632	YALI1_E11217g_2	CAGCCAGAGACGGATTTGAA	47	35	60
30634	YALI1_E11217g_4	GGGTCAGCTTCAGCCAGAGA	132	11	25
30646	YALI1_E11272g_4	AATATGAAAGGTGTTGAAAG	338	96	166
30738	YALI1_E11529g_6	TGCGGTTTGACCGTCCCTGG	318	180	206
30819	YALI1_E11976g_3	CAGCTGTCTTCGATTCTCGC	39	27	36
30825	YALI1_E12013g_3	GATATTCTACGGAAGGACGT	92	19	53
30870	YALI1_E12183g_6	CCAACCAAAGGTTTCCCGTG	274	149	192
30885	YALI1_E12211g_3	TTCCTATTCATACCAATGAT	1007	654	608
30917	YALI1_E12421g_5	GTGGAATTCTATAACCCCGA	122	176	113
31027	YALI1_E12873g_1	AGCAGGCGATGATAACAGAG	205	164	33
31028	YALI1_E12873g_2	GAGCAGGCGATGATAACAGA	98	42	47
31029	YALI1_E12873g_3	CGAGCAGGCGATGATAACAG	280	269	314
31861	YALI1_E16249g_1	CTGCCACCTGAGATAAGAAG	171	83	186
31863	YALI1_E16249g_3	CAGGTGGCAGGCATAAAACA	68	33	60
31936	YALI1_E16544g_4	TCTACTCAGACCTTCGCAGA	198	123	141
32139	YALI1_E17258g_3	TATATTTGGCGACTACACCG	366	161	239
32262	YALI1_E17786g_6	GATAAATACTCTGAAAAAGG	82	43	221
32357	YALI1_E18184g_5	GTATTGTCGGAGGTACTATC	272	628	531
32401	YALI1_E18326g_1	GTTGTTCAGCGAAAGAAACG	145	60	62
32467	YALI1_E18802g_1	CTTCACCAAGGGAAAAGCTG	139	62	7
32520	YALI1_E18990g_6	AACGTCGGAGCCCTTGAAGG	527	68	68
32601	YALI1_E19327g_3	CGACAGCTGCACCATCCTTT	825	412	598
32617	YALI1_E19403g_1	CATGTCGTCGACCTGAGCAA	142	99	209
32652	YALI1_E19494g_6	CCGTGGCCTTGGGCAACGAA	221	95	132
32949	YALI1_E20604g_3	GCTCATGCCCCAAACCCCAT	241	220	82
33263	YALI1_E21779g_5	ATCGAATGTGTGCCCGGCAT	522	221	297
33503	YALI1_E22758g_5	GGACTCGACCTCAAGCGTGA	196	38	69
33513	YALI1_E22807g_3	TGCTGAGCATCTAGCAGCAA	66	34	64
33844	YALI1_E24078g_4	GGTCTTGGCTCTGCTGGCGG	271	198	103
33880	YALI1_E24180g_4	CGAGTGGTAGGTGAGTGTTG	278	117	366
34010	YALI1_E24689g_2	CCATCACCATGCTCCTGAAA	1792	530	628
34013	YALI1_E24689g_5	GGAGCATGGTGATGGCCAGG	203	8	243
34057	YALI1_E24812g_1	CAGTTGATAGCTCATGTCCG	186	113	80
34164	YALI1_E25317g_6	AGAGACGTCGCAAGAAACCT	304	129	179
34472	YALI1_E26532g_2	TTATTATCCGGAGGTGAAAG	1784	701	895
34512	YALI1_E26790g_6	CTTTTCCAAGTGCTAAAACT	414	402	440
34513	YALI1_E26811g_1	GGAAGGTCTTCTTCTTAGCG	342	46	105
34664	YALI1_E27279g_2	CTGCACAGAGTCGGCAGCGG	218	228	219
34666	YALI1_E27279g_4	GGCAGCGGCGGTGAATTCGG	288	226	111
34818	YALI1_E27826g_6	GCAAACCCCTTGGAAGATGA	356	182	83
34828	YALI1_E27840g_4	TGGCGTATTAGGGTCTTTAT	563	44	23
34829	YALI1_E27840g_5	GTGTCTGACGGTGGCGTATT	1685	579	573
34902	YALI1_E28052g_6	CTGAGTCTTGTATTCAACTA	862	309	337
34917	YALI1_E28107g_3	GCCCCTTTCGATACCTTCGA	138	14	47
34918	YALI1_E28107g_4	GAGAGGATATGATTGGGGAA	274	101	85
34919	YALI1_E28107g_5	AGACCATCGAAGGTATCGAA	10	1	5
34972	YALI1_E28397g_4	CTGATCTAGGAAGAACGAAG	110	64	197
34978	YALI1_E28405g_4	GTTCCGCAGAAGTAATAACC	235	74	128
34994	YALI1_E28439g_2	TATGATTTGGCGTTTCTGGA	166	102	101
34998	YALI1_E28439g_6	ATATGATTTGGCGTTTCTGG	197	176	192
35029	YALI1_E28575g_1	AGAAGGATCTGACACCCATA	481	322	134
35177	YALI1_E29115g_5	TTATTGAATGATGTGTTGCT	362	343	165
35178	YALI1_E29115g_6	CACATCATTCAATAAGACAC	660	195	516
35203	YALI1_E29197g_1	TGTATTACATACAAATCCCG	120	49	185
35205	YALI1_E29197g_3	GTATTACATACAAATCCCGC	121	49	187
35647	YALI1_E31369g_1	AATAGGAATGAGGCAAAGGT	396	219	261
35702	YALI1_E31555g_2	GGCACATTCTCCCATAACGA	62	24	52
35886	YALI1_E32247g_6	CCGTGCGGAGATATGCGAGT	457	449	332
36780	YALI1_E35843g_6	CATCGAGTCTGACCTCGACT	191	144	102
36890	YALI1_E36309g_2	GGTGTTGGCACCAACAGCAC	0	0	0
37101	YALI1_E37083g_3	AATATCAGTCAATTCGGCGT	467	109	208
37208	YALI1_E37603g_2	ATGTCCTCCTGGGAGAGAAG	205	109	103
37466	YALI1_E38512g_2	GGTGTGGTCCACTTTGACGT	41	30	19
37826	YALI1_E40076g_2	GAAAGCAGCTTGAAAACCAA	187	35	31
37864	YALI1_E40274g_4	AGATCACCAGTTGAAAGCCA	161	60	125
37934	YALI1_E40540g_2	CGCTGTCCATGACAACCGCA	118	0	40
37937	YALI1_E40540g_5	CCTGCGGTTGTCATGGACAG	359	101	140
38136	YALI1_E41399g_6	TTTGTGATCAACGACCCCCA	581	331	222
38286	YALI1_F00400g_6	GAGCAGTCACTCATAATAAA	163	95	109
38334	YALI1_F00728g_6	GAGTCAACGCTGCAGTGATG	88	12	4
38363	YALI1_F00960g_5	GCATGGGTGTTAGAACTCTT	1034	375	445
38644	YALI1_F02389g_4	CGTGACTGCACTAATGGGGG	32	7	18
38645	YALI1_F02389g_5	GATTCCGTGACTGCACTAAT	713	381	507
38811	YALI1_F03205g_3	GTTTGCTTCTGAATCGTGAG	437	187	381
38812	YALI1_F03205g_4	TGTTTGCTTCTGAATCGTGA	1081	513	737
38832	YALI1_F03284g_6	CCTTGTTATATGCCGCCTGC	139	37	32
39129	YALI1_F04433g_3	GGGCAACTCGGGAAATTCGG	297	45	93
39660	YALI1_F07146g_6	AAGAGTGGTGACCACCCGAC	245	181	59
39662	YALI1_F07150g_2	GGGCACCTAGCCGTATAGAG	185	50	163
39707	YALI1_F07384g_5	ACGTCGGCTAGCAGCTCGAA	337	176	254
39760	YALI1_F07655g_4	TTGAAATTCTCATAAATCTG	494	319	277
39946	YALI1_F08431g_4	CGACTCTCTAAGGGAAAGAA	26	32	0
40093	YALI1_F09137g_1	GTATGCACAATCGCTCCCTT	555	227	263
40109	YALI1_F09161g_5	TAGCGTAACCGAGTACAAAC	609	122	224
40157	YALI1_F09317g_5	GTTTCGGCCTTCACCCTCGG	120	51	31
40255	YALI1_F09737g_1	CCGACAATCTCTCTTCCCCG	145	153	95
40391	YALI1_F10285g_5	CAGGAGCTGCTGAAACGGCC	678	84	269
40527	YALI1_F10867g_3	ATACGACGACACGAGCTAGT	185	550	119
40640	YALI1_F11277g_2	TCTGCTTCGAAGTCGACGGT	169	45	111
40713	YALI1_F11553g_3	CCGAGGGTATAATTATTCAT	212	97	173
40743	YALI1_F11689g_3	GTTCTCGGTGGTTTCGGTGG	509	117	182
40769	YALI1_F11787g_5	CTTTCCACCGGACTGGGCAC	148	153	150
41040	YALI1_F12871g_6	AGAGGAAAAGGTACTCGTGG	167	140	62
41089	YALI1_F13017g_1	GCTGGCTACCTGCTTTTCCA	360	170	230
41091	YALI1_F13017g_3	GCTTGGGGAATTTTCATCAC	27	17	43
41132	YALI1_F13097g_2	ATCAAGGCTGACTCTCTTGA	231	23	151
41179	YALI1_F13220g_1	CAGCTGGGTGAGACCAGCAG	396	330	144
41610	YALI1_F15053g_6	ATTGACAAGTGCAAGAGCTG	844	178	403
41644	YALI1_F15199g_4	GTTCTTCTCCATGTGTATAG	543	174	200
41649	YALI1_F15218g_3	AGACGAAGAGGAGTCTCCAG	0	13	70
41650	YALI1_F15218g_4	CAGCTGGCTTAGAGACGAAG	246	132	129
41966	YALI1_F16232g_2	GAACACACCAAAGTAGGTGA	9	64	63
41981	YALI1_F16249g_5	GGAGTTGCCTGATTTTCGGC	165	26	50
42008	YALI1_F16369g_2	GGGCTTGGTTGACAATAGTG	89	26	18
42148	YALI1_F16839g_4	ATGTGATAGACGGAGGGCAG	173	51	149
42152	YALI1_F16844g_2	GTGCTAGTGGATCAACAGGA	223	118	43
42161	YALI1_F16851g_5	GATATTTCAGTCATAGCTGC	191	152	168
42219	YALI1_F17094g_3	CGAAGTGGCTACTCGTAGAG	853	219	195
42271	YALI1_F17358g_1	TATGACCCGGTAAATACGCG	298	86	163
42428	YALI1_F17907g_2	CTCAAGGCTTTCATTTCCAA	501	236	138
42836	YALI1_F19811g_2	GCAGACAGTCGAACAACCAC	11	3	63
42899	YALI1_F20145g_5	GGGAGACTATGTGCTGCAGC	113	37	65
43055	YALI1_F20914g_5	GGACTCGAATTCACCAGTGT	387	186	197
43057	YALI1_F20931g_1	GTGTAGTTACGTCTCAAACG	251	106	225
43072	YALI1_F20965g_4	ATCAGGTTGCCGGAGAGCTC	175	154	52
43228	YALI1_F21673g_4	GGGTTTCTCACTCCGTATAT	265	226	262
43652	YALI1_F23560g_2	GTTGGCTCCTCCCCGTAACA	197	53	114
43910	YALI1_F24578g_2	ACTTGGAAGAAGAATCGGAC	300	71	222
43913	YALI1_F24578g_5	TGTGAACTTGGAAGAAGAAT	937	447	372
44343	YALI1_F26474g_3	CATTGACAGGAAGCACACAA	1335	224	216
44476	YALI1_F27101g_4	AAGATGATCCAAACTGCACG	378	216	163
44588	YALI1_F27701g_2	AGTATTGTATGAGTGCTTAT	94	214	225
44615	YALI1_F27761g_5	GCTCCCAGAATGTGAACTTT	517	174	274
44753	YALI1_F28212g_5	ACGTCAAGTGTGTATTTGCC	283	81	97
44830	YALI1_F28611g_4	AAGTTTGATAAGATATTGAA	84	19	83
45071	YALI1_F29751g_5	ACTAAGAGTAAAAACGAGGG	299	90	166
45164	YALI1_F30086g_2	TCGTCTACGACCCAGCTGCC	140	26	65
45592	YALI1_F32010g_4	GGCGGCTTCGTGAAGAGCAA	495	254	352
45797	YALI1_F32698g_5	AGAGGACTCGGCTGTGAGGA	223	99	165
45841	YALI1_F32901g_1	CTCCACGCTCCACATCGCAG	456	222	231
45843	YALI1_F32901g_3	CCTCCACGCTCCACATCGCA	124	64	35
45876	YALI1_F33002g_6	ACGTCGGTTATCGATGCACG	24	25	18
45899	YALI1_F33113g_5	GTGGAAGTGTGAGCGAGTGT	166	90	137
46092	YALI1_F33812g_6	ATAAGTCCCATCACTTCCAT	281	423	259
46267	YALI1_F34521g_1	TTATTAGGTGAATCGTTTGT	241	324	223
46614	YALI1_F35882g_6	CAGGGAATACTGTGGATCGA	121	94	65
46770	YALI1_F36678g_6	GGTAAGGTGCTGGTGAGTCA	275	354	209
46916	YALI1_F37264g_2	TTTGCAATATCACTTATAGG	533	212	236
47108	YALI1_F37998g_2	GGAGGACGACGAGGCGGCCG	18	1	11
47395	YALI1_F39051g_1	CTTAACGTAGAGTCTGGTGG	346	106	223
47558	YALI1_F39665g_2	GTGGTCACGGGAAAATGCCG	18	0	15
47561	YALI1_F39665g_5	GTAGTCGGTCGAATTGGACA	401	330	167
1318	YALI1_A03624g_4	TCGAACACGTCGTCGTCGGA	242	174	311
2491	YALI1_A08362t_1	CACGAAGTCCTCTCACCACG	338	32	129
2492	YALI1_A08362t_2	ACTCACACCAACAACAGCCG	290	314	184
2493	YALI1_A08362t_3	GGTTGGAATCTCGAAGTGCG	156	177	48
2494	YALI1_A08362t_4	TCTCTTCGACACTCTCACAG	170	62	130
2495	YALI1_A08362t_5	TCAAACTCGCCCTACCCGGG	19	45	54
2496	YALI1_A08362t_6	GTATACGCACCAAACGAGCA	124	192	79
2646	YALI1_A08934g_6	TCATATTGCACAGGTAAGAA	177	100	126
4008	YALI1_A14989g_6	ACAAACGCTTTGCTCAATGG	615	256	290
4253	YALI1_A15863g_5	GTCAATGTCTCGAGATCCGT	210	96	130
4254	YALI1_A15863g_6	GTTGTTCATGGTAAAGTCGA	343	265	111
4297	YALI1_A16031g_1	GTACTGTATGTACTGTAAAG	332	105	163
4361	YALI1_A16292g_5	GCCGGAGGTCTCGAAGATGA	9	33	7
4753	YALI1_A17876t_1	CTTCCCCGAAGAAACCCGGA	10	68	50
4754	YALI1_A17876t_2	TCTTCCCCGAAGAAACCCGG	173	61	92
4756	YALI1_A17876t_4	GGTTGGAATCTCGAAGTGCG	156	177	48
4757	YALI1_A17876t_5	GGACTCGTCTTTTACCAAGG	1163	220	285
4778	YALI1_A18010g_2	TCTGACTCTGACTCTGACAA	179	188	71
5852	YALI1_A22369g_2	TCAGCTCATGGCGGTCAACC	0	107	63
5855	YALI1_A22369g_5	GTCACGGACTTACTGACACT	16	56	11
5856	YALI1_A22369g_6	GAGCCAAGAGCGAGTTTGGC	481	309	294
5893	YALI1_A22539g_1	CGTCGTTCACCTTTGTTCCG	203	241	133
5894	YALI1_A22539g_2	TGAGGGATACCTCGGAACAA	226	384	150
5897	YALI1_A22539g_5	ACCGACACTGAACGACTCAT	158	166	111
5898	YALI1_A22539g_6	GCCTTGTCGATAATCTTGAA	164	186	149
5900	YALI1_A22551g_2	GTTTCGCAGCAGGTGCTTGG	211	108	69
5901	YALI1_A22551g_3	AATCTCCTGCTCACACAGCT	251	117	83
5902	YALI1_A22551g_4	CGAAACGAGATGGCCAAGAA	187	36	39
5903	YALI1_A22551g_5	GAGACAGTCAGCAGACCGGC	18	69	14
5904	YALI1_A22551g_6	AAGGTGTTTGATACCCCCGC	124	56	75
9002	YALI1_B13737g_2	GACGTGGCTGAAACTCCCGT	66	99	80
12298	YALI1_B28394g_4	ATCGACTTTACCATGAACAA	37	85	47
12300	YALI1_B28394g_6	AGGTTCCCAGACCGATGGCA	0	12	0
12777	YALI1_B30382g_3	TTTCGAGACTCCTTTCCCAC	1222	73	263
12782	YALI1_C00098g_2	ATACAGTACATACAGTACTG	236	98	302
13045	YALI1_C01301t_1	GCTCAACAAGCCCCTCACCG	264	84	167
13046	YALI1_C01301t_2	AGGGCTCGTGATCTTCTCGA	72	80	59
13047	YALI1_C01301t_3	TCGAGGGTTGGCATGTTCCG	44	120	57
13048	YALI1_C01301t_4	GAAGAACCTGTAAGCCCGAG	128	104	83
13050	YALI1_C01301t_6	TTAACTGTGTCTGTTGTAGA	497	168	155
14857	YALI1_C09781t_1	CCACCTCCTGATTTATCGCG	272	146	183
14858	YALI1_C09781t_2	TCACCTCGCGATAAATCAGG	256	176	56
15854	YALI1_C14843g_2	CGACAAGTACGGTTGCAAGA	236	321	142
16057	YALI1_C15556g_1	AGACGTGGCTGAAACTCCCG	85	158	114
17010	YALI1_C19450g_6	TAGTGCTGTGGACGGTAGTA	138	186	53
17161	YALI1_C20054g_1	TCTCCTTGTCAAGCACAGAG	563	401	299
17348	YALI1_C20964g_2	TTCGGTTGAGACCAGTCAGA	48	61	75
18200	YALI1_C25512g_2	AGGCCTCGTTGGCCTCCCAG	192	32	128
19742	YALI1_C32850g_2	AACATCTGCAGAGCCACCGA	560	24	94
19919	YALI1_C33513g_5	GTTCCAGATCGCCCTGACAA	192	52	117
19923	YALI1_C33525g_3	CGGTGCACGCAACATACAGG	250	49	176
19926	YALI1_C33525g_6	GACACGCCGAAAGAGCCATT	146	181	240
19931	YALI1_C33545g_5	GCTTGCGTAGTGGCGGGAGG	39	78	93
19932	YALI1_C33545g_6	GAGAATGCAGATGCACTGGA	204	90	175
19935	YALI1_C33550g_3	CCTGTATGTTGCGTGCACCG	539	253	204
19939	YALI1_D00040g_1	ACGACCCTTGAGAACGACAG	34	58	41
19940	YALI1_D00040g_2	ACATTTTGAATGTCCAGGCG	299	466	354
19944	YALI1_D00040g_6	TGAACAGTGTGGGTTGAGCC	321	380	198
24539	YALI1_D19829g_5	GGAGAAATAACCTTTGTATG	223	93	158
24893	YALI1_D21373g_5	CTGCTACGCTACACATGTTG	81	49	51
25016	YALI1_D21851t_2	GCTCGGCAAGAAGCACATTG	265	105	54
25017	YALI1_D21851t_3	GTGTTAAGCGGGGTAGCGGG	17	1	24
25018	YALI1_D21851t_4	CCCCCCGGAAGTATCCACGA	140	170	134
25019	YALI1_D21851t_5	AACCAAACACAACCCCCCCC	0	5	14
25020	YALI1_D21851t_6	CGCTACCCCGCTTAACACCG	19	102	39
26738	YALI1_D29703g_2	TGGACGTTGCTGGTGAGCAA	135	110	145
27043	YALI1_D31258g_1	GATGTCTGCGAGGACTTGCA	78	14	32
27046	YALI1_D31258g_4	TTGCAAGTCCTCGCAGACAT	355	120	94
27123	YALI1_D31777g_3	TAGGGGTCGCTTCATCTCGA	798	440	556
28450	YALI1_E01589g_4	TCATGGGACCCACTCCTCCG	1035	538	626
32532	YALI1_E19036g_6	CAGCATCGTAAAGAACAAGA	193	50	54
33333	YALI1_E22041g_3	CAACTACCGAAACGAGGACG	74	27	49
33508	YALI1_E22787g_4	GCAGGCGATTCGCATCGTAG	392	154	98
33510	YALI1_E22787g_6	TCGAACACGTCGTCGTCGGA	242	174	311
33522	YALI1_E22840g_6	CTGCTCCTCCTCCGACAGAG	0	12	9
34704	YALI1_E27441g_6	CTTTGGTTTCGATATCTCGT	398	242	248
34849	YALI1_E27927g_1	CTCTCTCTCTCTCTCTCACA	208	72	164
35405	YALI1_E30173g_5	CATCAAGTACTACGGCTGGG	217	194	145
35416	YALI1_E30311g_4	GGCAGCGGTGAGGATGGAGA	143	33	52
39146	YALI1_F04590t_2	TCCTTTAGAGAGTCCACTGA	317	111	214
39148	YALI1_F04590t_4	AACTTGTGCTTTGTTGGCGT	500	144	160
39149	YALI1_F04590t_5	CGGCGATGTAGTGTTTTCGA	200	174	436
39150	YALI1_F04590t_6	TGGTGAAAACGTGGTCGTCA	161	94	220
41425	YALI1_F14351t_1	GACTTGTTGATGTTTCCGGG	707	710	435
41426	YALI1_F14351t_2	GGGTTTGCTTCAATTCCTGA	49	44	28
41427	YALI1_F14351t_3	GTCGTCCCCTGAGTACCGGA	39	6	3
41428	YALI1_F14351t_4	ACCCTGTTGGACATGTCCCA	423	165	185
41429	YALI1_F14351t_5	TGACTTGTTGATGTTTCCGG	349	180	99
41430	YALI1_F14351t_6	GAGATCCCTCCGGTACTCAG	388	189	231
42563	YALI1_F18641g_5	CTAGCAGACATCCGTAGCCG	76	82	65
42576	YALI1_F18696g_6	ACCATCGTGCAGCTCCAGGC	364	180	295
43081	YALI1_F21056g_1	CTGTCTCCGTGGATATGAAG	109	48	44
43286	YALI1_F21875g_2	TCAAGGCCAAACAACAGGAG	313	337	164
45844	YALI1_F32901g_4	AGGGGTTTCTTTTCACTCGG	432	377	231
47500	YALI1_F39375g_4	TGGTTCGGATCAAGCTCGGA	169	29	36
47600	YALI1_F39923g_2	TGAAATGCCTGAGCCTACTC	533	245	224
481	YALI1_A00014g_1	CATTAACACCAGAAGCCCGG	255	68	58
482	YALI1_A00014g_2	GGATAAGCTGGGTATCTCAT	914	434	614
483	YALI1_A00014g_3	GCTTACTTGGAAATGGGGAA	93	67	197
484	YALI1_A00014g_4	TTCGTGAGACACACCTCAGA	251	234	182
485	YALI1_A00014g_5	GGCGTCGTTCTAGTAAGAAG	177	45	89
486	YALI1_A00014g_6	ACTCACTTTTATTAGCCGCC	1978	744	426
487	YALI1_A00019g_1	CGTGAAGTCATGAATATCAG	671	312	368
488	YALI1_A00019g_2	ACATTCTGACATCGTCACGT	641	536	724
489	YALI1_A00019g_3	CAGATGGAGACGCAGTTGCG	158	55	42
490	YALI1_A00019g_4	AACATTCTGACATCGTCACG	640	535	717
491	YALI1_A00019g_5	GGGCGCGAGTCGTTGTATAG	284	104	119
492	YALI1_A00019g_6	GGACTAAAAGTAGAAGCTGA	61	49	47
493	YALI1_A00032g_1	CGTGGCACGAGATACCCCCG	317	282	221
494	YALI1_A00032g_2	ACTGGTATCTCGCGCCACGG	106	284	85
495	YALI1_A00032g_3	CACCAAACCAGATACCCCCG	137	23	100
496	YALI1_A00032g_4	ATCTCTTTCCATTTTCTGGA	1240	478	641
497	YALI1_A00032g_5	AGACCACCTGACCTTATCAT	912	573	298
498	YALI1_A00032g_6	CCACCCATGATAAGGTCAGG	90	14	38
499	YALI1_A00058g_1	GCTGAAGAGCGACAAAGTCG	272	95	115
500	YALI1_A00058g_2	ATACGTGCCGTCGTTCTCAG	312	337	406
501	YALI1_A00058g_3	ATTCCTCCCTCTGAGAACGA	925	404	440
502	YALI1_A00058g_4	GACAAAGTCGAGGAGCGAAG	96	71	65
503	YALI1_A00058g_5	AGTAATATAGGGAGTTCCAG	158	347	108
504	YALI1_A00058g_6	GCCATGAAGTGGACTTCAAG	218	161	70
505	YALI1_A00102g_1	GGGCATCGTTGAAGTAAGCG	743	398	645
506	YALI1_A00102g_2	GCGTTGTCGACAACCTTGAA	85	19	95
507	YALI1_A00102g_3	CATCTTGGTGAGAACCATAG	453	227	274
508	YALI1_A00102g_4	GTAGTCGACCTCGATGAGGG	712	114	96
509	YALI1_A00102g_5	AGAAGGTCTTCTTCTCGCCA	71	76	81
510	YALI1_A00102g_6	CGTCAAAGACAGTGTTGACG	125	214	103
511	YALI1_A00135g_1	GGTATCAGATCATTGCAGGA	167	264	136
512	YALI1_A00135g_2	CTGGCTGGTTTGAAAACGAT	32	18	4
513	YALI1_A00135g_3	CGAGTTATCTAATCCATCGC	78	122	86
515	YALI1_A00135g_5	GCCCCACTCTTGGCAGCATT	4	47	81
516	YALI1_A00135g_6	GTTGCTATGATAGCTGCCGG	41	92	41
517	YALI1_A00148g_1	GTAGGAGGAGGAGTAATCAG	296	393	418
518	YALI1_A00148g_2	AAGCCCCTCTCCGATCACAA	192	115	99
519	YALI1_A00148g_3	ACAACGGTACCCCCACCCCA	34	118	3
520	YALI1_A00148g_4	GTTGTCCAGAGAGTTCCATG	109	136	70
521	YALI1_A00148g_5	CATGGTCTGGATCCAGACGT	157	71	116
522	YALI1_A00148g_6	GTACCGTTGTGATCGGAGAG	461	238	120
523	YALI1_A00204g_1	GCTGGATGAGAATGCCCCCG	104	30	68
524	YALI1_A00204g_2	TTGGCTCTCAATGCTAGCCA	241	46	44
525	YALI1_A00204g_3	AATGCTAGCCAGGGTAGCAG	665	267	173
526	YALI1_A00204g_4	GTCTCAGTAGAGGTGACCTC	836	556	415
527	YALI1_A00204g_5	AGTCTCAGTAGAGGTGACCT	830	553	414
528	YALI1_A00204g_6	CTCAGTAGAGGTGACCTCGG	176	92	103
529	YALI1_A00241g_1	AAAGAGATGCAATTGGGCAG	221	75	133
530	YALI1_A00241g_2	TGGGCAGCGGAAATCTTGGG	83	55	166
531	YALI1_A00241g_3	GACCTGAAAGAGATGCAATT	541	265	98
532	YALI1_A00241g_4	TTGGGCAGCGGAAATCTTGG	81	54	164
533	YALI1_A00241g_5	GAACCAGTTGGCCATTAGGG	429	161	297
534	YALI1_A00241g_6	GCTCTCCAGGACTCAGATGC	451	193	82
535	YALI1_A00252g_1	GATACCTTCTTGGTACCAGT	266	110	118
536	YALI1_A00252g_2	TATCTGGGCGACAATCTCCG	165	75	163
537	YALI1_A00252g_3	TGTGTAACTGAGCTGGAGCA	587	78	77
538	YALI1_A00252g_4	GTTACACAAACGCCAGACTG	272	50	145
539	YALI1_A00252g_5	TTACACAAACGCCAGACTGC	287	54	151
540	YALI1_A00252g_6	AGAAGGTATCAAAATCGTGC	416	270	389
541	YALI1_A00309g_1	GGCTGCTCAGAACTACAAGG	405	192	233
542	YALI1_A00309g_2	CCTCGGGCTCATCCACCAGA	64	11	23
543	YALI1_A00309g_3	TGGTCTGGCCAACTACAACG	396	289	364
544	YALI1_A00309g_4	ACAAATGACCTGGAAGCCCG	216	62	92
545	YALI1_A00309g_5	GGAGTGCCAGTGGCAAACGG	115	123	59
546	YALI1_A00309g_6	GACTACATCAAGATCAAGGA	308	373	198
547	YALI1_A00325g_1	TGGTACTCATTCAGAGGCAG	264	125	86
548	YALI1_A00325g_2	CATAATCACTCCGGGAACAG	201	220	166
549	YALI1_A00325g_3	GGAAAAGATCAAAAACATCG	251	169	300
550	YALI1_A00325g_4	ACTTTACTGTCCAAGTTGAC	117	43	118
551	YALI1_A00325g_5	GCCTCCGCCACCACCTCCAG	429	210	216
552	YALI1_A00325g_6	GTTGACTGGTACTCATTCAG	567	284	365
553	YALI1_A00375g_1	GCGATATGAGAAGCGTCACG	479	174	121
554	YALI1_A00375g_2	CACGGAGGCACAATAATCCG	320	313	93
555	YALI1_A00375g_3	GACGGGTCCGACACAAAGCA	25	27	8
556	YALI1_A00375g_4	ACCCGTCTATTCTGACCGAA	5	41	39
557	YALI1_A00375g_5	GGGTCCGACACAAAGCACGG	256	135	113
558	YALI1_A00375g_6	ACGCTTCTCATATCGCCATT	543	282	201
559	YALI1_A00406g_1	TCACGTTGACTTCTCTTCCG	346	289	423
560	YALI1_A00406g_2	AGAGAAGTCAACGTGACCGG	498	307	317
561	YALI1_A00406g_3	GTCGTTGTCGACTGTATCGA	341	254	329
562	YALI1_A00406g_4	CTGGGCGTAAAGAGAAATGG	716	223	218
563	YALI1_A00406g_5	GCTCGAGCTGCAGATCACCA	129	64	47
564	YALI1_A00406g_6	GAGACCGGAGGCAAAGGCAA	398	106	121
565	YALI1_A00447g_1	CTATTGCCGCTGCTTCCGTA	189	125	268
566	YALI1_A00447g_2	TCTGCACCCTACGGAAGCAG	53	172	50
568	YALI1_A00447g_4	AAGTGAACGATCGCAGGTGA	144	82	130
569	YALI1_A00447g_5	GCTCGGGAAGCTACTCGCGA	105	57	82
570	YALI1_A00447g_6	GCGAGTAGCTTCCCGAGCCA	190	159	103
571	YALI1_A00468g_1	GTTTCCCTGAATGTTCTGCA	156	246	171
572	YALI1_A00468g_2	GGAAGCCTCGGACAAGAGCG	1045	194	255
573	YALI1_A00468g_3	CAAACAGCTGGGAGATGCCG	74	15	25
574	YALI1_A00468g_4	GAAGCCTCGGACAAGAGCGA	1049	196	255
575	YALI1_A00468g_5	CCACTCGCTAGAAAACTCGG	249	262	247
576	YALI1_A00468g_6	CTTCCCCTCGCTCTTGTCCG	328	55	80
577	YALI1_A00504g_1	CCCTGCTGACTATAAGCGGG	604	64	95
578	YALI1_A00504g_2	GCAGCCGCTCAGGCCAACCA	151	81	92
579	YALI1_A00504g_3	CGCCCTGCTGACTATAAGCG	325	149	279
580	YALI1_A00504g_4	ATATTGGCCCTGCTGTTGAG	60	67	76
581	YALI1_A00504g_5	CCACCCGGAGGCGTTCCCGG	22	30	5
582	YALI1_A00504g_6	GATCCGCCAGGAGCACGGGG	8	6	86
583	YALI1_A00538g_1	CCTGGGCCACTAATCCCACG	58	68	124
584	YALI1_A00538g_2	TGAAGGCAACCACCGCCACG	251	99	95
585	YALI1_A00538g_3	TGATCCCCAGAGACACCACA	651	191	302
586	YALI1_A00538g_4	TGCTCTCTCGGGTCTCCGAT	500	182	325
587	YALI1_A00538g_5	CTTCCTGTCTCCAGATCAAG	89	19	8
588	YALI1_A00538g_6	GTACGAGTTGACGGAACCAA	137	61	101
589	YALI1_A00558g_1	GGCCATACTGAGACCCACCG	613	234	220
590	YALI1_A00558g_2	TGGATGCTGTTGAAGACCGT	155	194	134
591	YALI1_A00558g_3	CATACTGAGACCCACCGTGG	158	33	51
592	YALI1_A00558g_4	AGACCGTCGGCGTAGATGCG	42	308	154
593	YALI1_A00558g_5	GCGTGGCATGTGCAGAGACG	6	81	60
594	YALI1_A00558g_6	GCCCGAACACGTCTTATGCC	593	311	205
595	YALI1_A00574g_1	CTATATACATGGGGGAAACG	317	57	151
596	YALI1_A00574g_2	CCAACATTGAAGTTGACCTG	230	94	188
597	YALI1_A00574g_3	TGGCATCTTTGATACTGGAG	98	68	151
598	YALI1_A00574g_4	ATAAAATTAATCTATATACA	251	198	174
599	YALI1_A00574g_5	AAATTAATCTATATACATGG	784	413	574
600	YALI1_A00574g_6	TGGTTGTCTCGGGCTATCTA	105	171	136
601	YALI1_A00601g_1	GCTCTCGTCTGACATACGGC	185	80	70
602	YALI1_A00601g_2	CCTTGAGCACGCCCGAGTGA	193	32	117
603	YALI1_A00601g_3	GTTGTTGTCCCTGGAGACGA	366	170	316
604	YALI1_A00601g_4	TTTGGCTCTCGTCTGACATA	211	102	107
605	YALI1_A00601g_5	GCTGGGTGTGTTCGTGCCCG	59	133	53
606	YALI1_A00601g_6	CCGAAGTCCGTCTTGATCCA	179	239	106
607	YALI1_A00661g_1	TACGGCTCTCAGTTTCTCCA	507	203	135
608	YALI1_A00661g_2	CCACAAGACAGAAGACACGT	583	155	278
609	YALI1_A00661g_3	GTTGGGATCGCAGCTAGGAG	287	126	141
610	YALI1_A00661g_4	CTTCTGTCTTGTGGGGACCG	174	84	113
611	YALI1_A00661g_5	GGTGGCCTCGGCTCTGGTGG	12	28	62
612	YALI1_A00661g_6	GCCCGTCTACCTGGTGGCCT	119	102	14
613	YALI1_A00683g_1	GTAGAGATGACACTCTTCGA	256	149	330
614	YALI1_A00683g_2	GTTACTTAATTCGAGCCAGG	37	86	15
615	YALI1_A00683g_3	TCTCTGAGTCCACTTGTCGA	302	342	438
616	YALI1_A00683g_4	GCTCTATGAAGAGTGCTGCT	236	152	202
617	YALI1_A00683g_5	TGAGTCCACTTGTCGAAGGT	446	161	221
618	YALI1_A00683g_6	AACCGGGAATAGGGGAACAA	454	120	122
619	YALI1_A00715g_1	ATGGTAGTAGAGGCACCAGG	351	74	91
620	YALI1_A00715g_2	GGAGCTATCGATGGTAGTAG	225	114	93
621	YALI1_A00715g_3	AGACTCAGTGGAGCTATCGA	124	68	203
622	YALI1_A00715g_4	GAGGAGTTCGACAGGAGTAG	37	12	39
623	YALI1_A00715g_5	TGGTAGTAGAGGCACCAGGA	352	74	91
624	YALI1_A00715g_6	AGCTCACGACAGAGGCAACG	62	146	73
625	YALI1_A00746g_1	CATGCGCGACGAACTCTGCG	164	41	66
626	YALI1_A00746g_2	AAGAACGTCAAGCAGGTCGA	169	182	215
627	YALI1_A00746g_3	TGCCTACTCTTCCTTCCGGA	8	47	61
628	YALI1_A00746g_4	ATGGGCTTCTGCCAACTCCG	141	127	42
629	YALI1_A00746g_5	GGAGTTGGCAGAAGCCCATC	104	1	12
630	YALI1_A00746g_6	TCTCGTCCTCAGACCAAGTT	216	110	129
631	YALI1_A00789g_1	CACTGGACGACATCAACACG	402	55	59
632	YALI1_A00789g_2	CCAACCACCACGTTGAACCG	335	103	136
633	YALI1_A00789g_3	AGATCGACCCGTTCTCGCCA	188	48	76
634	YALI1_A00789g_4	GTTCTCGCCACGGTTCAACG	233	139	103
635	YALI1_A00789g_5	GGAGAGAACGAACCGGACCG	359	111	107
636	YALI1_A00789g_6	TTCTGCAGCTGGACAAGCGG	214	137	84
637	YALI1_A00801g_1	GGGCAAGATCAAGTACGGCG	233	59	34
638	YALI1_A00801g_2	GCTCCATCACATTTCTCCGA	1032	614	619
639	YALI1_A00801g_3	GTACGGCGCGGACGTCGGAG	246	101	204
640	YALI1_A00801g_4	GAGCCGTCGGAGAAATGTGA	64	51	63
641	YALI1_A00801g_5	ACCAACGACGGTGTTCTCGG	336	58	208
642	YALI1_A00801g_6	GCTCAAGACCCGAATGCCGG	105	233	91
643	YALI1_A00829g_1	TTGCAATCCTGCTTGATGGG	508	98	87
644	YALI1_A00829g_2	TCTGTGTCCGAGTCCGTGAG	321	204	167
645	YALI1_A00829g_3	ATTGCCGAGCCAAACTGCGA	182	265	227
646	YALI1_A00829g_4	CAACGCAGAGTCCACCCCCG	563	145	241
647	YALI1_A00829g_5	GACCATGTCGCCCAAGGCGT	48	20	79
648	YALI1_A00829g_6	TGGGCTGGGGAACTGCCACG	502	548	268
649	YALI1_A00867g_1	GGTTTGCGCTTATTTCCGGG	331	293	142
650	YALI1_A00867g_2	ACTTTGCCCCCAGACAACCA	313	103	96
651	YALI1_A00867g_3	CAACTTGTCTGGGATTGCCG	167	41	117
652	YALI1_A00867g_4	GCTACGAGTACTAGGCGCAG	146	51	169
653	YALI1_A00867g_5	AGAGAGCTGTGAGGAAACAT	775	467	318
654	YALI1_A00867g_6	TGTTTCCTCACAGCTCTCTT	424	180	156
655	YALI1_A00905g_1	CCTTGCACTTGAACGAAACA	387	189	170
656	YALI1_A00905g_2	GCTGATAGTATACAAGAGAT	161	65	71
657	YALI1_A00905g_3	ACCCCAGCAATGTCAAAAGG	28	16	87
658	YALI1_A00905g_4	CCATGTTTCGTTCAAGTGCA	577	77	124
659	YALI1_A00905g_5	GATTTCAGTGCTGAGTACAG	937	313	444
660	YALI1_A00905g_6	GCCTCCTTTTGACATTGCTG	576	290	175
661	YALI1_A00911g_1	GACAGCTCTTCCAGGCCCAA	96	193	71
662	YALI1_A00911g_2	CCTTTTCCGATTCTGCCCTT	105	147	145
663	YALI1_A00911g_3	ATCGCTCATGATGTTCAAGA	424	36	135
664	YALI1_A00911g_4	TGATTGGGGACAAGTTCACA	268	306	46
665	YALI1_A00911g_5	ATTGACACAGATCGGAGAAA	330	61	135
666	YALI1_A00911g_6	AATCTGAATGATATTGTTCA	417	415	289
667	YALI1_A00947g_1	GTACAGCGAGATGTACGACA	204	223	162
668	YALI1_A00947g_2	TCGTACATCTCGCTGTACGA	70	63	75
669	YALI1_A00947g_3	GTATCTGTCACGAGCAGTAG	670	460	300
670	YALI1_A00947g_4	AACGCCAGCGACGCTCTCAA	33	5	49
671	YALI1_A00947g_5	CAGCGCCGAAAACGTGACGA	24	2	46
672	YALI1_A00947g_6	GGACGAGGTTAGCGAGCCCG	149	63	90
673	YALI1_A00983g_1	GGAAAAAGTGGATCACGCAC	111	53	58
674	YALI1_A00983g_2	CCAGCGTCTGTACGCTGCCG	1144	211	361
675	YALI1_A00983g_3	GGTGGACGAGGGCGACGCGG	81	113	20
676	YALI1_A00983g_4	GACGACGACGAGGCGTTCCA	173	29	124
677	YALI1_A00983g_5	GATCACGCACCGGTCAGCCG	178	209	322
678	YALI1_A00983g_6	CGTGCTGGAAGCCACCACCT	52	43	31
679	YALI1_A01061g_1	GATCTTGCCGACGAATTCGA	149	8	83
680	YALI1_A01061g_2	GGGGCTGCTGATGTGCCCAA	86	152	17
681	YALI1_A01061g_3	AGAAGGAGAAGGAGGCTGCA	38	16	17
682	YALI1_A01061g_4	GGTGGGCTCGGGGGTCGCAG	40	17	30
683	YALI1_A01061g_5	GGAAAGAAGCAACAAAGCTA	14	59	5
684	YALI1_A01061g_6	GCTGCTGATAAGAAGGCCAA	819	322	305
685	YALI1_A01074g_1	ATACATTAAGAATCTGAACG	508	383	419
686	YALI1_A01074g_2	AGTTCACGATAACATGGGGA	161	141	157
687	YALI1_A01074g_3	GACCACATCTTCGACAACAA	98	22	104
688	YALI1_A01074g_4	ATATAGTTCACGATAACATG	331	153	193
689	YALI1_A01074g_5	CAAAGTCCATCAGTCCCCAT	204	370	238
690	YALI1_A01074g_6	ATGGGTGTATGCAAGTTCAA	173	158	163
691	YALI1_A01093g_1	GCACATCCGAAACAGATCGG	87	80	128
692	YALI1_A01093g_2	TTTTGGATCTTGGATCACCG	1831	1529	1312
693	YALI1_A01093g_3	TCTGTTTCGGATGTGCTCGG	315	420	263
694	YALI1_A01093g_4	AAACCCACTGATATTCCCGT	804	451	608
695	YALI1_A01093g_5	AGACCGACGGGAATATCAGT	408	234	205
696	YALI1_A01093g_6	AAATGCGTCATGGCTTCCCA	163	124	57
697	YALI1_A01122g_1	GGTAAGATCATCAAGGACCT	77	111	52
698	YALI1_A01122g_2	GACGACACTCGCAGACCGGA	468	166	168
699	YALI1_A01122g_3	TCCTGGATCAACTACGGCGA	324	43	127
700	YALI1_A01122g_4	GGCGAGGCCGAGACGTCCAT	818	294	302
701	YALI1_A01122g_5	CGAGGTCTACCGAGCCGGCG	93	77	65
702	YALI1_A01122g_6	CGAGTGTCGTCTCTGTCACT	735	432	532
703	YALI1_A01143g_1	GGGGAAATACAAACACGCAA	525	187	185
704	YALI1_A01143g_2	AGATGTGATTTCGTCGGGAG	206	36	143
705	YALI1_A01143g_3	CTCTGTTGATTGGAGAAGAA	150	176	257
706	YALI1_A01143g_4	TGGCTCCCAGACGATATGAA	218	113	78
707	YALI1_A01143g_5	GAGCGGTTGGAATCCAGAAA	80	101	160
708	YALI1_A01143g_6	AGAAAACGCAGACTGCTCAT	718	347	391
709	YALI1_A01173g_1	TCGGCCCTCAAAGTTCACAG	222	189	197
710	YALI1_A01173g_2	GGGAAATCAAGGTATCGGGG	226	54	75
711	YALI1_A01173g_3	GTCTGAATCTTCCATTGTGG	358	104	66
712	YALI1_A01173g_4	CTGAAAAGCGAGTCCCGGAG	185	83	202
713	YALI1_A01173g_5	GGTCAAGGAAAAACGCTGGC	23	75	25
714	YALI1_A01173g_6	CCGCACCGGCGAAAAAGCCA	77	27	85
715	YALI1_A01198g_1	GGATGACGACGATAATACGG	214	63	117
716	YALI1_A01198g_2	CTAGTTGGTCCTGTTTGCCG	333	125	171
717	YALI1_A01198g_3	AATGTGCACTCGAGACCCCG	207	144	240
718	YALI1_A01198g_4	ACAGCTGTGGAAACGCGACT	290	159	97
719	YALI1_A01198g_5	ACTCACGTGCGAGTCATCGA	173	22	163
720	YALI1_A01198g_6	GCTATTATCGACAACGTGTG	424	189	225
721	YALI1_A01230g_1	TTAGTAAGTGAAAATGAGGT	625	295	465
722	YALI1_A01230g_2	GATATTCGAGTCTTGTAAGA	298	144	163
723	YALI1_A01230g_3	GCTGTACTGTAGTCATAATT	268	169	236
724	YALI1_A01230g_4	CAGCACTACTTGAACACGAG	543	113	101
725	YALI1_A01230g_5	AATTAGTCACCATCTCAATA	253	92	86
726	YALI1_A01230g_6	TTCGAGTCTTGTAAGATGGT	299	217	145
727	YALI1_A01240g_1	TGTTGTTGAGGAAATGGGCG	114	49	24
728	YALI1_A01240g_2	GCTGTAATGAACATAGAGAT	332	178	331
729	YALI1_A01240g_3	GTTTGGGTCATGTCAATAGA	93	156	95
730	YALI1_A01240g_4	CATAGAGATGGGTTACAAGG	262	193	232
731	YALI1_A01240g_5	ACATAGAGATGGGTTACAAG	257	193	230
732	YALI1_A01240g_6	TAATGATGAAAAGTGAGAGG	311	264	192
733	YALI1_A01241g_1	GATGTTCCCATTCATCACCT	270	218	281
734	YALI1_A01241g_2	TGCCAGATAGTGCCAAGACA	181	301	63
735	YALI1_A01241g_3	AGACGGTCAAGAGATGACCA	331	3	1
736	YALI1_A01241g_4	TGGCATTAGCCTGCATCCAA	244	153	168
737	YALI1_A01241g_5	GGAGAAATGGATGCGAAGAT	313	75	192
738	YALI1_A01241g_6	TCAAGCCAGCGAGACATCAG	184	137	96
739	YALI1_A01249g_1	GCAATATGAAGTCGTCCTGG	548	414	333
740	YALI1_A01249g_2	GGATCCAGAATGCTTCGGGT	263	329	177
741	YALI1_A01249g_3	GGTCAGTCGATTCTTCCACC	14	28	22
743	YALI1_A01249g_5	CCGATCTTCTCCATACTCTG	798	336	240
744	YALI1_A01249g_6	TCAGCTCGTACAAAGAGTGG	299	125	129
745	YALI1_A01260g_1	TCAAGCTTATCATCTGGCAG	419	284	81
746	YALI1_A01260g_2	TCTGGCAGTGGTTAAAGACC	55	50	149
747	YALI1_A01260g_3	ATAGCTCCTCTCGCCACCGT	55	90	108
748	YALI1_A01260g_4	TTAGAGAAAGAGTTTAAAGT	21	121	17
749	YALI1_A01260g_5	CAGTGGTTAAAGACCCGGAA	211	58	91
750	YALI1_A01260g_6	AGAGAAAGAGTTTAAAGTCG	188	84	184
751	YALI1_A01267g_1	GTTCTGGTCATGTTCACCAG	270	195	374
752	YALI1_A01267g_2	GGGCTGTCTGATTCTCTACG	234	194	266
753	YALI1_A01267g_3	GGGAAACAGTCTGTAAAGAG	18	37	30
754	YALI1_A01267g_4	GAGGATCTGTGGAACTCCAA	46	43	33
755	YALI1_A01267g_5	ATCTCGCTGTCGCTGTCAGG	243	128	176
756	YALI1_A01267g_6	CCAGACCTGGACCATTTGAC	134	178	137
757	YALI1_A01298g_1	GGTGACTCTTTCAAGCCACC	387	268	145
758	YALI1_A01298g_2	AGATCAACGTGCGAGATGGA	286	81	95
759	YALI1_A01298g_3	ACAGACAGAAGAGAAGATGC	71	8	32
760	YALI1_A01298g_4	ACAGAAGAGAAGATGCCGGT	365	93	75
761	YALI1_A01298g_5	GTAGCAGTTTTGACAGCGAT	154	63	109
762	YALI1_A01298g_6	GATGAGATCAACGTGCGAGA	192	80	82
763	YALI1_A01394g_1	CGCCGACCTTGACAACCACG	148	79	160
764	YALI1_A01394g_2	GAAAATGCCAACATTCACCA	506	305	271
765	YALI1_A01394g_3	GGCCAGTCGTCGCTGCAGCG	217	194	183
766	YALI1_A01394g_4	ACCGCTCGAGTGATTCGAAA	280	141	406
767	YALI1_A01394g_5	AACCAGCTCGACGAGGGCGA	46	34	15
768	YALI1_A01394g_6	ATTGGTGACTGTTCGAGCCG	205	112	176
769	YALI1_A01430g_1	TCATCTGGCGAGGTCAACTG	211	216	110
770	YALI1_A01430g_2	CTACTTGTAGATGATTGCAC	729	575	697
771	YALI1_A01430g_3	TATTCGACTTTTTCACACTG	1266	677	962
772	YALI1_A01430g_4	TTGACCTCGCCAGATGACAA	0	7	59
773	YALI1_A01430g_5	TCGACTTTTTCACACTGCGG	505	231	199
774	YALI1_A01430g_6	GAGGCCATTGTCATCTGGCG	341	59	170
775	YALI1_A01434g_1	TCTCCATTCTCATCTCAACA	119	280	225
776	YALI1_A01434g_2	GTAGGGTGTCACATCGATGG	319	90	49
777	YALI1_A01434g_3	TTTGTGTCCCGCTAGCAGTG	1277	721	937
778	YALI1_A01434g_4	AGCGGGACACAAAGATACTG	371	191	122
779	YALI1_A01434g_5	CTTTGTGTCCCGCTAGCAGT	1258	675	896
781	YALI1_A01468g_1	TGGATTCTGCTGACTAACGG	555	160	198
782	YALI1_A01468g_2	GGAGGCGAGGCGATTCCGCA	105	125	28
783	YALI1_A01468g_3	CCGTTAGTCAGCAGAATCCA	1719	570	333
784	YALI1_A01468g_4	ATTCTGCTGACTAACGGCGG	93	108	205
785	YALI1_A01468g_5	TCCTATGTATTCGATATCGA	133	218	111
786	YALI1_A01468g_6	GCAGACGTGTGACTACTCGC	313	506	128
787	YALI1_A01505g_1	GCGACTGTCCGCCAAACACC	599	95	130
788	YALI1_A01505g_2	AGTTGCGGCTGGCCACGTTG	182	97	205
789	YALI1_A01505g_3	AAAGTCGTACGACGTAACCA	1117	441	383
790	YALI1_A01505g_4	GGGTGGTGTCGCGCTCGTGG	398	89	220
791	YALI1_A01505g_5	AAGAAGCGATGCTCCTTCAA	20	1	31
792	YALI1_A01505g_6	CAACGTGGTCAGCCGCAACG	207	199	202
793	YALI1_A01537g_1	ACTGGAGGAACAGAAGCGCC	374	63	169
794	YALI1_A01537g_2	TGTGGCCGAAGCCAAGCGAC	11	94	71
795	YALI1_A01537g_3	AGGAGTCTGTTCGACGACAG	29	16	9
796	YALI1_A01537g_4	GGAGTCTGTTCGACGACAGC	30	16	9
797	YALI1_A01537g_5	CTCTCTGGAAAAGGTCCGTG	132	35	72
798	YALI1_A01537g_6	GTCGCTTCTGCTCCTCCTGT	512	291	204
799	YALI1_A01577g_1	GGACTCGTCCCACTCTCAGG	357	31	40
800	YALI1_A01577g_2	CCGATGATTCTGTTGATCCG	494	183	109
801	YALI1_A01577g_3	GCTCAAGTCGGGCGACGACA	65	15	30
802	YALI1_A01577g_4	TTTCTGCTCCGCCTGAGAGT	627	313	327
803	YALI1_A01577g_5	GATCACAAGCTGCTTGAGAG	118	48	46
804	YALI1_A01577g_6	GCTGATTGAGCGGGTGCGGG	16	23	86
805	YALI1_A01602g_1	ATGTCCGTCGATTTTCTGAG	346	278	269
806	YALI1_A01602g_2	TTTCTGGCGTCGTATGCCGA	175	100	110
807	YALI1_A01602g_3	GTTTGAGACGATTGGCCAGT	127	199	199
808	YALI1_A01602g_4	CTCACCGCTCAGAAAATCGA	204	180	266
809	YALI1_A01602g_5	GGGTGTCCCGCAACGTTGAG	142	22	115
810	YALI1_A01602g_6	GCACAACGATCTCTGGAGTG	263	218	393
811	YALI1_A01618g_1	TGGTGCATATCCTAGTTGCG	94	146	86
812	YALI1_A01618g_2	AAGTCCTTAGAAGCTCTCTA	198	164	138
813	YALI1_A01618g_3	GATCACGGTGTCATGTCATG	26	12	39
815	YALI1_A01618g_5	AAGGACTTCTCCAAACATGA	275	13	50
816	YALI1_A01618g_6	TGTCATGTCATGTGGCATAT	295	234	123
817	YALI1_A01628g_1	GCTGATTGACGCCTACTGCT	85	59	103
818	YALI1_A01628g_2	GATGAACGTGGTCAACCGCC	45	64	62
819	YALI1_A01628g_3	ACCACGTTCATCACAAACCC	11	7	0
820	YALI1_A01628g_4	GCGTCCTGTTCGAAGCTCAT	1517	937	883
821	YALI1_A01628g_5	CCTTGACGTCTTTCAGTTCG	803	306	545
822	YALI1_A01628g_6	ATGAACGTGGTCAACCGCCG	45	64	62
823	YALI1_A01670g_1	CACCCAGCAGTAACACCACA	100	100	156
824	YALI1_A01670g_2	GTGCGTAAGGAAGATCCAAG	582	225	306
825	YALI1_A01670g_3	TGTTCGTCACATGATCGTGT	399	290	248
826	YALI1_A01670g_4	GGAAAGAGCATCTAGCCCTG	27	240	33
827	YALI1_A01670g_5	GTGTACTTCACGGTGACAAT	167	146	95
828	YALI1_A01670g_6	ACTTGTTCAAACGAAGGTAG	206	268	94
829	YALI1_A01717g_1	GTACTCGGCCCCAATGTCCG	433	130	202
830	YALI1_A01717g_2	GCAAACTCGGACCCAATGGA	214	131	171
831	YALI1_A01717g_3	CGATTGGTGTGGTTACAGAG	1372	598	592
832	YALI1_A01717g_4	CCCAGGTCGCCCAAGTCGAG	89	110	2
833	YALI1_A01717g_5	GATTCAAGACAGTCAAGGAG	127	148	87
834	YALI1_A01717g_6	GTCCGGGGTCTCTTTTTCGG	2142	1221	617
835	YALI1_A01732g_1	CGAGCTTCGTGAGTACCTGT	422	170	237
836	YALI1_A01732g_2	TTGAGTTTCCCGACATCTGT	44	58	51
837	YALI1_A01732g_3	CGGAGCCCAGAAAGCCTGGG	65	2	41
838	YALI1_A01732g_4	AGCCCTGACTCTGTAAAAGT	91	126	28
839	YALI1_A01732g_5	TGAAGCACAAAGCTCCTCCC	249	95	87
841	YALI1_A01736g_1	TCTCGGGCGTTTCTGGACAA	251	164	238
842	YALI1_A01736g_2	CTTGTCCAGAAACGCCCGAG	141	155	136
843	YALI1_A01736g_3	CCCAGCCTCGAAAGTTTCGG	24	48	14
844	YALI1_A01736g_4	GCCGAAGAATACGCTACCCG	28	55	32
845	YALI1_A01736g_5	TCGGGTAGCGTATTCTTCGG	149	171	67
846	YALI1_A01736g_6	GGTACACAAGTAGAGTGTGG	277	36	105
847	YALI1_A01766g_1	GCTCATGTCCGAGCGTACGA	142	39	105
848	YALI1_A01766g_2	CGTCCAGGTGACGCTCAGAT	730	577	515
849	YALI1_A01766g_3	GCTTCTCCATTGGGGTTGGG	83	37	29
850	YALI1_A01766g_4	AACAGATTGAGCATTCCGGT	433	146	296
851	YALI1_A01766g_5	CGAGTGCCCGGAATCATCAT	319	107	112
852	YALI1_A01766g_6	TTCCGGGCACTCGAACCAGT	164	57	64
853	YALI1_A01777g_1	AGGTGATCTGGAACTCGTAG	422	615	254
854	YALI1_A01777g_2	AACTCGTAGGGGCTGCCGAA	76	174	28
855	YALI1_A01777g_3	ACGAACTTGTTGACTCCAAC	17	34	44
856	YALI1_A01777g_4	GAATCAGGTCAACTGTGGGT	457	124	258
857	YALI1_A01777g_5	AGGGGCTGCCGAACGGCGCA	66	37	72
858	YALI1_A01777g_6	AAGGTGATCTGGAACTCGTA	419	613	252
859	YALI1_A01794g_1	ACAGCGAGTAGAGAATCACG	593	210	115
860	YALI1_A01794g_2	AAGATCATCACCAAACGCGA	294	52	107
861	YALI1_A01794g_3	GGACCGCCACTGGAAACAGT	32	0	15
862	YALI1_A01794g_4	TGTCCAGGCTCGATGCGCTG	500	94	153
863	YALI1_A01794g_5	AACATCACCTTTGAAAGCAG	655	365	374
864	YALI1_A01794g_6	TTGCGGAGCACCACACTGGT	581	220	318
865	YALI1_A01824g_1	GAACTGTCGGTACAGAGCCA	318	141	364
866	YALI1_A01824g_2	CACCTTTGCCGATTTGTACG	247	196	202
867	YALI1_A01824g_3	GCTGTACGCCAAGGGCCACA	135	8	23
868	YALI1_A01824g_4	ACTCCTGTCGAATCTTGGTT	1029	322	365
869	YALI1_A01824g_5	CTGTACCGACAGTTCCTGCG	221	29	37
870	YALI1_A01824g_6	GACCTCGTACAAATCGGCAA	41	71	75
871	YALI1_A01842g_1	TTCCGGATCCAAGAAGAGCG	56	24	33
872	YALI1_A01842g_2	CTTTCCGGATCCAAGAAGAG	397	103	191
873	YALI1_A01842g_3	GTTGGTAGTATCCGAGCGAG	245	107	52
874	YALI1_A01842g_4	TTGGTAGTATCCGAGCGAGA	279	107	52
875	YALI1_A01842g_5	TGTGGGGTATAGGGGAGCTT	314	214	103
876	YALI1_A01842g_6	ACACCTGAACCCAACGAAAA	322	59	76
877	YALI1_A01854g_1	GCACTTTTACAACCGTCCCT	554	398	353
878	YALI1_A01854g_2	ATCAGAACAGTGGTTATCCG	636	248	243
879	YALI1_A01854g_3	TTCATCTTTTATCAGAACAG	1311	771	598
880	YALI1_A01854g_4	AAAGTGCATCGGTCATTCCA	137	104	163
881	YALI1_A01854g_5	TGGCTATAGGGGCTGTATGG	217	20	152
882	YALI1_A01854g_6	GCGTATAGACACTGGCTATA	649	189	51
883	YALI1_A01864g_1	GACAAGAGCCGCTAACAGCA	206	41	128
884	YALI1_A01864g_2	GTACTGGATGGCCTTATCGG	388	210	363
885	YALI1_A01864g_3	GGTCCTGCTCCAGAATAAAC	116	45	120
886	YALI1_A01864g_4	CGTCGTTGAGAGAAACTACC	421	256	189
887	YALI1_A01864g_5	AAGGCCATCGTGTCAAAGGG	95	93	90
888	YALI1_A01864g_6	TGGTCCTGCTCCAGAATAAA	139	57	122
889	YALI1_A01868g_1	CGGGCAGGTGATCAGACGAG	175	86	83
890	YALI1_A01868g_2	TGGAACTGACATGAACACCA	465	327	126
891	YALI1_A01868g_3	GCACAGTTAACTCTGTTTCG	10	3	0
892	YALI1_A01868g_4	GGTGAAAAATCGGCGAAAGT	134	54	97
893	YALI1_A01868g_5	GATGTCATTTCCCAATTGAT	86	162	183
894	YALI1_A01868g_6	TGTCTGTGAGCGTCGATGGA	218	222	151
895	YALI1_A01888g_1	ACAAAAGCACTGGTGCCACG	53	71	84
896	YALI1_A01888g_2	GTCCCAGTATCGTTTCACCA	32	10	60
897	YALI1_A01888g_3	CCACGGAGTTGTCTTCCACG	195	28	112
898	YALI1_A01888g_4	CTACATCGACAAGAGCTACG	82	28	20
899	YALI1_A01888g_5	CGACTTTCTGTGGAAAAACG	820	269	381
900	YALI1_A01888g_6	CTACACAATGGGACTCAAGG	87	110	62
901	YALI1_A01905g_1	TGTAGCCTCTGAGATCAGCA	216	56	99
902	YALI1_A01905g_2	ATGATCTCGGAAAAGTCCGG	129	124	107
903	YALI1_A01905g_3	ATAGGCGTAAACAGGTTTGA	13	103	33
904	YALI1_A01905g_4	TGGTCTTCCGAGCAAACCGA	170	27	81
905	YALI1_A01905g_5	TCAATGGCGCAAACACGATG	27	0	0
906	YALI1_A01905g_6	GTGACCCATTATGCCCAGCG	76	68	11
907	YALI1_A02022g_1	TCTGGAGTCGACAGTAACTG	47	242	21
908	YALI1_A02022g_2	AGTGGTATGAGTATATAGAG	312	241	252
910	YALI1_A02022g_4	AGATCAGAAGTGGATCCGTC	106	44	64
912	YALI1_A02022g_6	AATCAAGCATGTGAGGTGGT	240	57	72
913	YALI1_A02037g_1	GCGAGAGACACGAAATACGA	452	173	143
914	YALI1_A02037g_2	CCAATGCTCACTCAAAGACG	178	290	70
915	YALI1_A02037g_3	CCAAAGAACCCGAAACCAAT	468	184	218
916	YALI1_A02037g_4	GACATACACTGAGCCAGCCG	24	69	43
917	YALI1_A02037g_5	CTTTGCGAGAGAAAAGGCCC	750	265	311
918	YALI1_A02037g_6	TCTGTCCGTTTTCCCCCGAT	496	202	98
919	YALI1_A02075g_1	GTGACTGGAGAACCACCGCT	37	54	120
920	YALI1_A02075g_2	TTGGTCCTCATGGTGCCTAG	320	603	111
921	YALI1_A02075g_3	AATTGGGTGCATTTGATCGA	870	888	673
922	YALI1_A02075g_4	GGCCAAGGTCAAAATAGAGG	118	156	121
923	YALI1_A02075g_5	GTCCTCATGGTGCCTAGCGG	33	0	10
924	YALI1_A02075g_6	CCAAGTACTGATACTATTGG	448	279	198
926	YALI1_A02083g_2	CTGCTTCTCTAGTCGCACCA	379	258	205
927	YALI1_A02083g_3	GATCATGGAGATGGAGCTGA	202	215	152
928	YALI1_A02083g_4	CATTCCCCAGAGTGAAGCCA	115	29	96
929	YALI1_A02083g_5	CTCTTCTCTCAACACCCAGA	347	95	100
930	YALI1_A02083g_6	CCTTCTCATCGTCCTCAAGA	406	172	215
931	YALI1_A02096g_1	GAAAACCACAGCATACACCG	376	92	226
932	YALI1_A02096g_2	GCGTTATTCGAAACTCATTG	324	248	138
933	YALI1_A02096g_3	CTAGACTAGGTATAAACCAT	186	24	36
934	YALI1_A02096g_4	ACTCCGTACCCCGTGATCCA	317	112	272
935	YALI1_A02096g_5	TTCGTGGTACGTATGCTTAG	290	97	134
936	YALI1_A02096g_6	ATTGCGGCCATGAATGATGA	116	25	46
937	YALI1_A02113g_1	TCTATTTTTGGCGTTAACGA	738	368	400
938	YALI1_A02113g_2	GCGGGCATGATGATATGTGT	524	353	238
939	YALI1_A02113g_3	GAATACGTCAAACCATCCAT	212	71	103
940	YALI1_A02113g_4	GGGTCCAATGAAAGCTCCGA	387	183	143
941	YALI1_A02113g_5	TTTCCAAAGCTGTATTCGGC	138	49	111
942	YALI1_A02113g_6	CCATCCATCGGAGCTTTCAT	491	383	322
943	YALI1_A02131g_1	ATTGCTCTGGATATCCCTGC	509	125	43
944	YALI1_A02131g_2	CTCTGGATATCCCTGCCGGA	187	29	11
945	YALI1_A02131g_3	TATCGAATGCCAGCATGTAG	192	161	122
946	YALI1_A02131g_4	ATCAATGCCGACAAGCCATC	205	79	163
947	YALI1_A02131g_5	GAGTGCTTCGGCGATATCAA	39	15	70
948	YALI1_A02131g_6	GTTCGAGGCCAAGGAAGGAG	300	87	240
949	YALI1_A02150g_1	CGTCGAAGTCGGTTTCCGAC	397	403	273
950	YALI1_A02150g_2	GTTTCTTGCTGTATAGAACG	866	230	236
951	YALI1_A02150g_3	CTGAGCGTCCTGAATCCTGG	82	42	104
952	YALI1_A02150g_4	GTGAGAGAAATCAGACCCGG	196	30	98
953	YALI1_A02150g_5	GTATTCTGCTGGAGGTTCGT	89	105	93
954	YALI1_A02150g_6	GTCGGAAACCGACTTCGACG	140	51	106
955	YALI1_A02190g_1	ATACCTCTGAAGATACAAAC	685	253	173
956	YALI1_A02190g_2	AGAATGGAACGAAAGCCGCC	213	55	162
957	YALI1_A02190g_3	GATACCTCTGAAGATACAAA	681	253	170
958	YALI1_A02190g_4	GACGGTGGCGATGTCTCACT	515	445	242
959	YALI1_A02190g_5	TGTAGCGTGTATCAAGAGAA	76	59	76
960	YALI1_A02190g_6	TTGCCCGTTTGTATCTTCAG	145	116	84
961	YALI1_A02198g_1	TTTTCTGGCAAACAAACCAA	692	376	407
962	YALI1_A02198g_2	GTAGGTGGACAGAGGCAGTT	227	218	112
963	YALI1_A02198g_3	GGACCCATGACAAGTCTGGG	0	0	4
964	YALI1_A02198g_4	TGGCAAACAAACCAACGGAA	62	47	69
965	YALI1_A02198g_5	CAACTCTGCCGACATTTACG	288	72	112
966	YALI1_A02198g_6	TCGCCTCCCAGACTTGTCAT	1057	187	289
967	YALI1_A02263g_1	GTTGCGACACGGACGCCACG	9	73	18
968	YALI1_A02263g_2	CTATTGATAGTTATCCCGTT	1379	514	586
969	YALI1_A02263g_3	TGATAGTTATCCCGTTCGGT	182	97	261
970	YALI1_A02263g_4	CTGTTTGGCGAAATGCATGT	276	130	11
971	YALI1_A02263g_5	CTTCACAACCAACAACACGG	362	206	395
972	YALI1_A02263g_6	CTTGGCTGTGGCGGTTCCCG	542	203	206
974	YALI1_A02301g_2	CTGCGAGTCTACCAAACCCG	804	344	396
975	YALI1_A02301g_3	CGCTGTTTCGGAGCATAAAG	509	270	219
976	YALI1_A02301g_4	GCTGCGAGTCTACCAAACCC	724	339	386
977	YALI1_A02301g_5	GTTTCGGAGCATAAAGAGGC	98	27	105
978	YALI1_A02301g_6	CGTCTTCTTCGGCGTCAGGA	289	372	376
979	YALI1_A02335g_1	GTCGAGTTAAGAACCTGGCG	104	64	110
980	YALI1_A02335g_2	AACAGACCCAATCTGCACCA	2400	80	46
981	YALI1_A02335g_3	AATTCGATCCTGCACAAACA	1477	875	1130
982	YALI1_A02335g_4	TCTCAAGGACAACTATTGGC	445	122	176
983	YALI1_A02335g_5	CTACTCTCAAGGACAACTAT	179	264	163
984	YALI1_A02335g_6	ATTGGCAGGACGATTCGTGG	215	320	167
985	YALI1_A02365g_1	GCCTCTGCCTGAGATTGCAG	3	3	1
986	YALI1_A02365g_2	GATTGCGTCTGCTTGTAGCG	109	98	32
987	YALI1_A02365g_3	ATGGAGCGACTTGTTGACCG	4	20	13
988	YALI1_A02365g_4	GCTCATGTACGGCACAGTTG	162	76	70
989	YALI1_A02365g_5	GCAATCTCAGGCAGAGGCGG	178	28	38
990	YALI1_A02365g_6	CCTGCAATCTCAGGCAGAGG	682	163	133
991	YALI1_A02394g_1	GTCTCGACGAGCTAGAGCGA	223	276	346
992	YALI1_A02394g_2	CTACAGCATCACGTACGTGA	61	133	52
993	YALI1_A02394g_3	CGTCTCGACGAGCTAGAGCG	223	274	345
994	YALI1_A02394g_4	CGCAATGGCTCCATTAAGCA	63	50	45
995	YALI1_A02394g_5	ACTCGTGGTGCTTTGTGACG	653	516	355
996	YALI1_A02394g_6	AGTCTGCTGCTGAGGTCAAC	286	229	104
997	YALI1_A02426g_1	GATAATGGAGAGACTCACAC	476	248	237
998	YALI1_A02426g_2	GAGAGCGTCATGTTTCAGGG	375	76	95
999	YALI1_A02426g_3	CAGCAAGGAACAAGTCGGCG	168	42	86
1000	YALI1_A02426g_4	CATGAAACTGAAAGAACTGG	185	107	182
1001	YALI1_A02426g_5	GAGAGACTCACACCGGCGCA	349	171	73
1002	YALI1_A02426g_6	CATGGGGAAATACAGATGAG	340	212	178
1003	YALI1_A02443g_1	CGTACTACATGACAACAACG	495	104	141
1004	YALI1_A02443g_2	GGAAAAGGCCATTTGGCACG	262	175	117
1005	YALI1_A02443g_3	GTGATCGGAGGAATCAACAA	140	12	77
1006	YALI1_A02443g_4	TGCAACATAAACACGCAGGT	79	86	44
1007	YALI1_A02443g_5	GTCGTTCGTCGAAATTGACC	249	218	178
1008	YALI1_A02443g_6	CAACTTCTGCTGAGTAAACA	397	212	260
1009	YALI1_A02461g_1	GGACGATGTTACAGGCCACG	412	490	269
1010	YALI1_A02461g_2	GGTCGGTACTTTTCGACCCA	95	77	96
1011	YALI1_A02461g_3	TGTAACATCGTCCAGAGTGT	43	86	33
1012	YALI1_A02461g_4	GCGTGGTCACTACTCCCTCG	182	22	82
1013	YALI1_A02461g_5	GACGATGTTACAGGCCACGA	413	492	271
1014	YALI1_A02461g_6	CATCGTCCAGAGTGTCGGGT	100	57	66
1015	YALI1_A02470g_1	TCCAGCCTTGAGTAATGCAG	210	150	101
1016	YALI1_A02470g_2	TCACGTTGCCCAGAAACGCC	188	27	46
1017	YALI1_A02470g_3	ACCACCGGCGTGGTGCCGGT	164	119	93
1018	YALI1_A02470g_4	CATCGCCAACAACCAGCCCG	0	14	27
1019	YALI1_A02470g_5	GTCTGTGGATCCTAATTCTG	309	274	334
1020	YALI1_A02470g_6	GTGCGTCGTAGTACTCGAGG	404	213	454
1021	YALI1_A02499g_1	GGGCCCTTGGACGAAAGCGT	63	81	30
1022	YALI1_A02499g_2	GTGATTGGCCCGTCGTAGCG	145	92	86
1023	YALI1_A02499g_3	GTCCTCGTCAGTCATAAGAT	229	239	214
1024	YALI1_A02499g_4	GGACCCACGCTTTCGTCCAA	313	96	26
1025	YALI1_A02499g_5	GGAGTTTGAACGTCTCCAGA	103	51	15
1026	YALI1_A02499g_6	GAGCGATCCGAACTGGTGAT	895	430	336
1027	YALI1_A02546g_1	CTAGAAGTGCCAAATCCAGA	189	36	116
1028	YALI1_A02546g_2	ATTCTCGTTCGCCAAACCCG	131	338	158
1029	YALI1_A02546g_3	TTTGGCTCCAAACGACAACG	844	575	767
1030	YALI1_A02546g_4	TCATTCGGTACCAAGAAGGA	82	23	22
1031	YALI1_A02546g_5	GTTCCAAATGAGAATCCAGA	632	208	234
1032	YALI1_A02546g_6	CTTCATGTCGTCAGACTTGG	128	49	75
1033	YALI1_A02552g_1	GTACGCGGAATGTATCAAGG	454	127	210
1034	YALI1_A02552g_2	GGTCTGAACGGGAGGCCCCG	110	321	187
1035	YALI1_A02552g_3	AGTCCGAAAGGGACAGAGCG	0	15	0
1036	YALI1_A02552g_4	ACATGCTGTACGACATGCTG	92	180	62
1038	YALI1_A02552g_6	GCCTCGTTGAGCACCTTGCG	193	87	22
1039	YALI1_A02561g_1	TCAGAAAGAGGGATACAAGG	581	129	369
1040	YALI1_A02561g_2	GGGCTGCGCTTTCAGAAAGA	240	221	210
1041	YALI1_A02561g_3	GATGGGCATGGGAAAGTGCG	45	40	28
1042	YALI1_A02561g_4	GCCTTTCCAACCAGTCTGAT	52	10	63
1043	YALI1_A02561g_5	TGGACAAGACCATCAGCCTG	346	201	181
1044	YALI1_A02561g_6	TTTCTATGTGTCCAGCAAAA	1321	745	735
1045	YALI1_A02568g_1	GTACTCGTCCAGAAAAGCTG	296	194	191
1046	YALI1_A02568g_2	GCAGTCCTCCAACGACGGCG	111	36	38
1047	YALI1_A02568g_3	AAAACATCAAGGTCGAGCGG	486	459	497
1048	YALI1_A02568g_4	ACATTCTGTCGGCATGGCAA	183	12	58
1049	YALI1_A02568g_5	CGAAAAACATCAAGGTCGAG	151	109	99
1050	YALI1_A02568g_6	GTTTTAACATCAATGAAACG	294	132	155
1051	YALI1_A02615g_1	GCGCAATTCATCAAAAAGCG	331	434	304
1052	YALI1_A02615g_2	GAGCTTTGTGACAAATGTGG	400	129	156
1053	YALI1_A02615g_3	GCTTCTTGAGATGTGTAATG	516	190	163
1054	YALI1_A02615g_4	AGAAGCTGTCGCGAAACACA	182	35	52
1055	YALI1_A02615g_5	AAACGGCCCGAGCACCGCCA	355	188	193
1056	YALI1_A02615g_6	GGCTCGTCGAGAATCATGGA	316	235	317
1057	YALI1_A02653g_1	GTAGCCGTCCAAAAGCAATG	403	243	219
1058	YALI1_A02653g_2	CATGTTTTTGTGCATCACGG	821	636	612
1059	YALI1_A02653g_3	ACACTCTTCGGCCCTCTCCA	75	55	113
1060	YALI1_A02653g_4	GGTAGCCGTCCAAAAGCAAT	400	242	219
1061	YALI1_A02653g_5	GGTGTGGTTCCAGAGCCACA	179	92	55
1062	YALI1_A02653g_6	GCAAAAGATGAAGACCACAA	482	306	267
1063	YALI1_A02682g_1	GGGCTTATAACGCCAACGAG	230	175	137
1064	YALI1_A02682g_2	TCGTTCATATCCCCAACGGG	99	38	36
1065	YALI1_A02682g_3	TCAGATTTAACAATGGCCAG	19	7	2
1066	YALI1_A02682g_4	CCACACGGAAAAGCGATACA	109	40	42
1067	YALI1_A02682g_5	TGACACTTCTGACTTGACCA	249	281	276
1068	YALI1_A02682g_6	TTTGCCGTCAGATTTAACAA	1775	582	435
1069	YALI1_A02728g_1	GCGTCCACGAGAGCCCCAGG	342	161	75
1070	YALI1_A02728g_2	TTATACCCGGTTCTGCGACG	242	90	152
1071	YALI1_A02728g_3	ACACTTTTCCGTGACCGGCA	99	10	47
1072	YALI1_A02728g_4	ACATGGAGCAGGTTGAACAC	494	297	252
1073	YALI1_A02728g_5	CATAGTTGCATGCGGAGACG	345	65	1
1074	YALI1_A02728g_6	CCTCTTGTCCCGGCTGAATA	55	41	60
1075	YALI1_A02775g_1	CGACAACTCCGCCACCACCG	146	79	113
1076	YALI1_A02775g_2	CCTTGTCGACCAGGTATCGT	15	128	22
1077	YALI1_A02775g_3	TCTGTCGCACAGACAGGTCG	144	167	177
1078	YALI1_A02775g_4	ATGACCTGCTCAGCCTTCGG	131	67	111
1079	YALI1_A02775g_5	GCCATCTCGAACCTCAATGA	332	46	129
1080	YALI1_A02775g_6	CGAATCGTCGCTTCTGGGCG	61	11	18
1081	YALI1_A02813g_1	GGTGGTGTGGACTTATTGAT	975	325	391
1082	YALI1_A02813g_2	AAAAGGACATCAAAAAGCTG	536	116	145
1083	YALI1_A02813g_3	GGTTGCAGCCGTCAGAGACA	151	25	77
1084	YALI1_A02813g_4	GGGTGCATCTGTTCAACAAG	181	155	111
1085	YALI1_A02813g_5	ACCCAGCCGTTCATCATCCA	137	114	8
1086	YALI1_A02813g_6	CCACCCGACATGGTCTATAA	728	380	383
1087	YALI1_A02819g_1	CCGAACTACAGGGTGAAGCG	198	161	65
1088	YALI1_A02819g_2	TGCGCCGCGTCCGAACTACA	1	3	31
1089	YALI1_A02819g_3	TTCACCCTGTAGTTCGGACG	152	87	95
1090	YALI1_A02819g_4	CCCCGCTTCACCCTGTAGTT	597	163	418
1091	YALI1_A02819g_5	CAAAAAAAAGCGACAGCCGA	88	24	42
1092	YALI1_A02819g_6	TCGGCTGTCGCTTTTTTTTG	1622	1158	853
1093	YALI1_A02833g_1	ACGTTGGTGGACGAATCCAG	1836	854	847
1094	YALI1_A02833g_2	CATGCAGCGGTTCATCCAAG	34	8	3
1095	YALI1_A02833g_3	CTTGGGGGTGATGTGCCAGC	219	33	20
1096	YALI1_A02833g_4	CTTTCGCTCGAGAATGAAGG	467	185	415
1097	YALI1_A02833g_5	AGTGGTACCACTTTACCACT	114	24	270
1098	YALI1_A02833g_6	TTTCGCTCGAGAATGAAGGT	471	186	417
1099	YALI1_A02875g_1	GTCATGGCCGAACTATGGAG	336	220	161
1100	YALI1_A02875g_2	GAGCTGAGCAGCTGAAGCCG	123	189	182
1101	YALI1_A02875g_3	CTCTGTCTATTGGTGATCCG	111	187	241
1102	YALI1_A02875g_4	CAAGCACCGTCGAACAACCG	165	87	110
1103	YALI1_A02875g_5	CATGGTCGATAGGAAGAGCA	50	4	4
1104	YALI1_A02875g_6	GGAGTGTCAATCACCGAGAG	61	58	190
1105	YALI1_A02895g_1	TTAGAACCAGCACTGGACGG	39	42	138
1106	YALI1_A02895g_2	CCGCTGGTCGACAAATTCCC	695	218	359
1107	YALI1_A02895g_3	ATTCGAATCACTGGCCCAAG	158	288	95
1108	YALI1_A02895g_4	CCGGGGAATTTGTCGACCAG	24	62	67
1109	YALI1_A02895g_5	TGTTTTTCGGCCCTTTCTGA	882	342	442
1110	YALI1_A02895g_6	GGAAACCCATAGCTCCGCTT	116	156	71
1111	YALI1_A02947g_1	GGCTGCTTATGAACACCATT	451	186	320
1112	YALI1_A02947g_2	GCTGCCAGAAGAAGTGCCGA	242	118	76
1113	YALI1_A02947g_3	GGCGAATATTGGTAGCCGAA	2	13	29
1114	YALI1_A02947g_4	CAAAAAAGAGATGGTAACGG	140	95	60
1115	YALI1_A02947g_5	CTGTGTGCCCAAAAAAGAGA	82	15	59
1116	YALI1_A02947g_6	CATTGATGCATCGCCAGTGT	325	207	143
1117	YALI1_A02974g_1	CGAAGAAGATTACAACTCAG	11	137	161
1118	YALI1_A02974g_2	CCCGATCGAGACTAGCTAGT	46	0	2
1119	YALI1_A02974g_3	TCAGTCGGCAGAATACACTG	216	245	234
1120	YALI1_A02974g_4	CACCAACGAAGAAAGCGACG	75	67	38
1121	YALI1_A02974g_5	TGAGTTGTAATCTTCTTCGG	956	512	443
1122	YALI1_A02974g_6	CGACTGCCCGTTCCTGTGCG	651	97	164
1123	YALI1_A02977g_1	GTGTAAGGAGAAATGAGGGA	64	42	31
1124	YALI1_A02977g_2	ATCACGCTATCGCACTAGCG	281	159	69
1125	YALI1_A02977g_3	CTCCTTACACCGCATGACGT	438	190	568
1126	YALI1_A02977g_4	TCGCAGCTGGAGACCCCAGG	642	44	42
1127	YALI1_A02977g_5	GTTCAGCAACCGACGTCATG	170	223	324
1128	YALI1_A02977g_6	ACCGCCAGCGACGGCCAAAA	420	323	214
1129	YALI1_A02998g_1	ACTGCGGGTCGGAAGTCGAG	203	166	129
1130	YALI1_A02998g_2	GAGCCCATCTCTAAGCTGAA	644	244	195
1131	YALI1_A02998g_3	TGGAGATGATTAGAAGACGG	54	24	32
1132	YALI1_A02998g_4	TGGTGGAGATGATTAGAAGA	164	119	214
1133	YALI1_A02998g_5	GGATGTGACTATTGTCTGCG	114	52	8
1134	YALI1_A02998g_6	TAGCCCTTCAGCTTAGAGAT	102	98	50
1135	YALI1_A03017g_1	ACGACTCAATTGAACTCCTA	8	3	73
1136	YALI1_A03017g_2	CAACAAGTAGAGTCTAGAGC	130	123	85
1137	YALI1_A03017g_3	GGGCTTTGAAGTTGAGTGGT	7	13	28
1138	YALI1_A03017g_4	TGATGGTTTGGTGTAAGATT	954	578	633
1139	YALI1_A03017g_5	AAGCGAGGTCGGTGATGGTT	0	3	23
1140	YALI1_A03017g_6	GTTGCAAGCGAGGTCGGTGA	133	70	96
1141	YALI1_A03029g_1	GAGTTGGAGTTGGATCCGTA	1626	831	599
1142	YALI1_A03029g_2	AACGACTACGACGACAACCG	129	56	63
1143	YALI1_A03029g_3	AACCTCCAACAGCTTCCCTA	27	56	26
1144	YALI1_A03029g_4	GGTTGCCGTAGGAGTCGTTT	292	323	172
1145	YALI1_A03029g_5	ACTCGTTTCGGCCCTCGTTT	783	465	384
1146	YALI1_A03029g_6	AACGACTCCTACGGCAACCA	48	29	35
1147	YALI1_A03069g_1	TGTACTCAGAGGCCTCCACG	574	290	269
1148	YALI1_A03069g_2	GGATCGGGTCGAGTCCGACG	0	16	0
1149	YALI1_A03069g_3	GCCTCTGTCCAACACCGCGT	38	25	12
1150	YALI1_A03069g_4	AGATGCATGGCAACGAAACG	19	20	3
1151	YALI1_A03069g_5	TGCATCGGCGATATGTTCCA	399	77	71
1152	YALI1_A03069g_6	GGATGTGGTGGTGGACCACG	131	65	82
1153	YALI1_A03081g_1	GGGCTGGAACCAATTCAACG	180	200	95
1154	YALI1_A03081g_2	CTCCGTAGATGAGACCTGGG	32	46	32
1156	YALI1_A03081g_4	GAGTTTGTGCCCTTTTGCGA	267	313	169
1157	YALI1_A03081g_5	CTCCGAGTAATGTTGGACGT	234	76	107
1158	YALI1_A03081g_6	AGACGGAAACCCGGTCGAGG	20	62	4
1159	YALI1_A03091g_1	GTTCCCCGAGTTCTACGCGG	294	122	156
1160	YALI1_A03091g_2	GATCGTTCCAAGACTCAGAG	414	371	223
1161	YALI1_A03091g_3	CCCGTTCCCCGAGTTCTACG	74	94	24
1162	YALI1_A03091g_4	GACACGGACCGAATGTTCCG	1901	148	279
1163	YALI1_A03091g_5	GCTTGATTTCGAGCTCGGGA	30	10	28
1164	YALI1_A03091g_6	ATGAGATCGATGTTGCCGAA	183	153	129
1165	YALI1_A03116g_1	AGATGCGAGCCCATTCCAAT	607	221	384
1166	YALI1_A03116g_2	TCAGGCACAGACATACTTGC	67	16	56
1167	YALI1_A03116g_3	CCTCGAGGCGGCCGATACGA	416	138	132
1168	YALI1_A03116g_4	TGCGAGCCCATTCCAATAGG	74	36	51
1169	YALI1_A03116g_5	GATCCACGAGTCGTGTCAAT	198	120	84
1170	YALI1_A03116g_6	CATCTCGACACGCAGCCTCG	115	103	87
1171	YALI1_A03137g_1	ATTTTCGTCAACACGTCGAG	1454	694	996
1172	YALI1_A03137g_2	ACATCTGTACCTCAAACACC	140	75	81
1173	YALI1_A03137g_3	TTTTCGTCAACACGTCGAGC	1480	703	1005
1174	YALI1_A03137g_4	GCTTACGTGGGTCATCACTC	724	36	46
1175	YALI1_A03137g_5	CTTTGCGGACCTGCAAGTTG	22	65	38
1176	YALI1_A03137g_6	GGTCCGCAAAGGCATCGCAA	256	224	222
1178	YALI1_A03153g_2	GGAGGGATCCTGGTAGACAT	421	126	244
1179	YALI1_A03153g_3	ATCCTGGTAGACATTGGCCT	602	298	245
1181	YALI1_A03153g_5	GATCGAAAAAGGCGGTCTGG	359	188	152
1182	YALI1_A03153g_6	CTCGATAGAGAGGCACAATG	100	178	34
1183	YALI1_A03170g_1	GTTGCGGTCGAGCCCAGCGA	180	112	92
1184	YALI1_A03170g_2	CTTCAAGAAGAACTTCCCCC	84	112	161
1185	YALI1_A03170g_3	GACACTGCTGGGCTGCACAA	20	51	5
1186	YALI1_A03170g_4	AGTGGCTGATTGACACTGCT	255	43	98
1187	YALI1_A03170g_5	AGTGTCAATCAGCCACTTGA	101	64	57
1188	YALI1_A03170g_6	GGTTGCGGTCGAGCCCAGCG	178	112	92
1189	YALI1_A03183g_1	GAGCGACTAGGCACTCTCGA	193	126	94
1190	YALI1_A03183g_2	TGACCCAGCTCAAGTACAAC	226	381	418
1191	YALI1_A03183g_3	GGCACTCTCGAGGGTTCTGG	11	0	36
1192	YALI1_A03183g_4	TGCGTGTGGTACTCTCACAA	58	130	62
1193	YALI1_A03183g_5	GAGACAAGACCATCTGCGTG	142	193	88
1194	YALI1_A03183g_6	GACCCAGCTCAAGTACAACC	232	384	418
1195	YALI1_A03210g_1	GCTGATTTCCGCCCACCGCT	88	89	220
1196	YALI1_A03210g_2	GCACGTTGGCGGAGGCCGAG	264	163	189
1197	YALI1_A03210g_3	AACAAGCTCTATCGACACAG	194	56	170
1198	YALI1_A03210g_4	AGACAGCTCGGCTACCAAGG	388	126	105
1199	YALI1_A03210g_5	GACCTGTACCTGACGCACGA	11	18	50
1200	YALI1_A03210g_6	GTGTCGATAGAGCTTGTTGT	417	215	249
1201	YALI1_A03258g_1	CTTGAAGTAGGAGAACCCCT	236	203	70
1202	YALI1_A03258g_2	GTTCTCCTACTTCAAGCTGG	395	341	193
1203	YALI1_A03258g_3	ATTGTCTACGGACTGACCCA	693	488	513
1204	YALI1_A03258g_4	TTGTCTACGGACTGACCCAG	706	492	515
1205	YALI1_A03258g_5	TTGTAAACGTCGAGAGCGAG	78	32	47
1206	YALI1_A03258g_6	AACGCCATCATGCCTGGCCA	30	0	0
1207	YALI1_A03278g_1	TTACCCTGCTTGGAGGTAAG	101	25	41
1208	YALI1_A03278g_2	GGTTGAACATGTACCCGGAA	323	341	153
1209	YALI1_A03278g_3	GTCGGTAAGACCACTTCCAA	49	30	18
1210	YALI1_A03278g_4	GTTGATAATGAATCGACCCT	451	248	216
1211	YALI1_A03278g_5	GGTAACAAGAACTTCTACAA	219	114	74
1212	YALI1_A03278g_6	TCACAAGCCTCCAGACCGGC	167	188	73
1213	YALI1_A03289g_1	GATGACTACGAGATCCACAA	635	580	451
1214	YALI1_A03289g_2	GAGAAGATTGTGCTCAAGAA	96	247	153
1215	YALI1_A03289g_3	GTTCCAGGTTTGATCCGTTG	1031	425	284
1216	YALI1_A03289g_4	TGTCTACCTGAAGACACTAT	359	398	306
1217	YALI1_A03289g_5	CTTCAAGGACCATATCACTC	217	176	172
1218	YALI1_A03289g_6	GATCCACAACGGATCAAACC	66	148	73
1219	YALI1_A03300g_1	ATATCCGGTCGCCATGGCAA	246	251	224
1220	YALI1_A03300g_2	ACAGGTATATCCGGTCGCCA	43	22	15
1221	YALI1_A03300g_3	AAAGGACTCACCCAACCAAT	116	112	125
1222	YALI1_A03300g_4	TTTCATCAAGAACATGTAGG	505	386	431
1223	YALI1_A03300g_5	GATGGTTTTGGGCAGGTCGA	363	105	126
1224	YALI1_A03300g_6	GTGGGAAATCTACAAGACGT	219	309	155
1225	YALI1_A03322g_1	TCTGTCTCTTCACAGCCCAT	189	95	75
1226	YALI1_A03322g_2	TATGTGGACTTGCCACCAAT	688	147	275
1227	YALI1_A03322g_3	GTTGGAAAGGAAGTCCTGGA	189	135	124
1228	YALI1_A03322g_4	TCATGAAGTAGGAGAAGAGA	160	38	60
1229	YALI1_A03322g_5	CTTCACTCCTTACCTCAAGA	562	422	494
1230	YALI1_A03322g_6	TGAGGTAAGGAGTGAAGTCG	156	80	94
1231	YALI1_A03351g_1	CGTGGAAATGAGAGATAGCG	192	40	162
1232	YALI1_A03351g_2	GGAGACCGTGGACACTCACG	154	166	95
1234	YALI1_A03351g_4	GATGTTTGGAGTCTTGTCGG	827	115	123
1235	YALI1_A03351g_5	ATTCGCTTGGTTCTTGCTAG	22	10	85
1236	YALI1_A03351g_6	CGGCCACCCAGGACTTTGTG	300	169	142
1237	YALI1_A03356g_1	GACGATTGAAAAGTTCCGAC	147	157	158
1238	YALI1_A03356g_2	TTTGAGGTCGGCGAGCCACT	341	220	372
1239	YALI1_A03356g_3	GCTTGTGTCGAATTCGTCCT	139	114	58
1240	YALI1_A03356g_4	TGATTGCCTCGCTCTTTGGA	208	184	92
1241	YALI1_A03356g_5	CAAGCTCTATGAGGTCTACA	244	84	167
1242	YALI1_A03356g_6	GTTGCTGGTTTCGTCATGCA	405	152	157
1243	YALI1_A03396g_1	TCTGTTCAGGGGAAGCCGAA	37	88	41
1244	YALI1_A03396g_2	CGTCTCTGTCAAAGTCACGT	93	35	122
1245	YALI1_A03396g_3	GCCTCGTCGTCATCACGACG	34	29	17
1246	YALI1_A03396g_4	CGTCGTCCCGGTCATCTCGA	413	164	343
1247	YALI1_A03396g_5	GGTCGTCCCGGTCGTCCCGT	176	108	73
1248	YALI1_A03396g_6	CAGCCTCGTCGTCATCACGA	759	385	240
1249	YALI1_A03402g_1	GTTGATGGTCTTGTGTCGCA	101	151	84
1250	YALI1_A03402g_2	GGGAGCGCAGAGGCTGTCCA	190	65	211
1251	YALI1_A03402g_3	GATCGGGAGACTTCTTTCGT	19	2	5
1252	YALI1_A03402g_4	GAGTCGTGCCCTCAGCGAAA	265	16	110
1253	YALI1_A03402g_5	TGTGGGCTTGGGGAGCGCAG	101	77	49
1254	YALI1_A03402g_6	TTCGTCGGTAAGGCACAGGT	441	446	416
1255	YALI1_A03422g_1	GCGCCAAGAAGATTCTGGAG	284	144	276
1256	YALI1_A03422g_2	ACCACCTGATCGATGCCCAA	149	69	48
1257	YALI1_A03422g_3	TGATGACCGTCTTGTCCTTG	905	934	701
1258	YALI1_A03422g_4	GGGCATCGATCAGGTGGTGT	275	111	143
1259	YALI1_A03422g_5	GCAGCAGCAGGTTTTGGTAC	221	41	55
1260	YALI1_A03422g_6	CTGATCGATGCCCAATGGCG	78	71	20
1261	YALI1_A03442g_1	ACAGGGTTCTCGTTAAGGCG	847	125	246
1262	YALI1_A03442g_2	GTTCAGATCGGCTTTGATAA	236	204	288
1263	YALI1_A03442g_3	GTTGTTGAATGAAGAGGGGA	303	128	90
1264	YALI1_A03442g_4	AGGGGAATAGTCGATAAAAG	119	186	195
1265	YALI1_A03442g_5	ATCTGTTGTTGAATGAAGAG	190	119	163
1266	YALI1_A03442g_6	GATTGAAGTTAGTCGCCGAC	437	268	374
1267	YALI1_A03450g_1	TGGACTCCAGCAAACACGCG	146	198	65
1268	YALI1_A03450g_2	CGACCATTCATATTCAGAGG	396	141	310
1269	YALI1_A03450g_3	GCGACCATTCATATTCAGAG	383	137	310
1270	YALI1_A03450g_4	TCACCCCCTCTGAATATGAA	199	161	175
1271	YALI1_A03450g_5	TTACACAGAAGTATAGCCGT	44	79	67
1272	YALI1_A03450g_6	TCTTCCAGATGCTCAACTGA	139	114	83
1273	YALI1_A03487g_1	GCGCAAATCGACGATACCGT	770	726	598
1274	YALI1_A03487g_2	GTACGGGTCGTACGGCATGG	496	79	89
1275	YALI1_A03487g_3	GCTTCCGACGAGGCGCCAAC	106	132	95
1276	YALI1_A03487g_4	CTTGAAGTCCTTGAGCCACA	736	184	241
1277	YALI1_A03487g_5	GTTCTCTCGCATGATGCCCA	128	51	105
1278	YALI1_A03487g_6	ATGCCGTACGACCCGTACGC	47	111	218
1279	YALI1_A03507g_1	GATTCGCCAATGGTAGCGGG	1125	284	418
1280	YALI1_A03507g_2	GGATTCGCCAATGGTAGCGG	1108	278	414
1281	YALI1_A03507g_3	ATTGGATTCGCCAATGGTAG	34	31	77
1282	YALI1_A03507g_4	GGGCTGGGACACACGTCTGG	56	26	66
1283	YALI1_A03507g_5	TCGAGAAAACCTCGTCTGAG	112	25	15
1284	YALI1_A03507g_6	GCGTTATCGGGTCTTGGCCC	133	82	89
1285	YALI1_A03512g_1	TCGGCACTACCTACTTCGGG	37	84	69
1286	YALI1_A03512g_2	TGGTTGTCCAGGGTGTCGGG	391	99	146
1287	YALI1_A03512g_3	GAGTGTGTAGGAGAGAGTTG	113	26	66
1288	YALI1_A03512g_4	TCTCCTACACACTCCCAGCA	301	93	146
1289	YALI1_A03512g_5	TAGCCAACCAGAAACGACAA	84	0	32
1290	YALI1_A03512g_6	GCGTTTTGCGTCATGAGTGT	955	629	310
1291	YALI1_A03549g_1	GCAGTATCTGATGAACGCGG	777	338	258
1292	YALI1_A03549g_2	GTGAGTCCAAACGAATCGCC	936	262	243
1293	YALI1_A03549g_3	CACGAGTCTGAAAAACGGCT	8	11	0
1294	YALI1_A03549g_4	TGCAGTATCTGATGAACGCG	774	336	256
1295	YALI1_A03549g_5	CTGAGTGCGGAAATCTGCTG	140	118	170
1296	YALI1_A03549g_6	TGCCCCACGAGTCTGAAAAA	591	250	253
1297	YALI1_A03567g_1	GGAGGTAACACTGAGTACAT	450	115	100
1298	YALI1_A03567g_2	TCAGGTGCGACGTCATATTG	281	381	160
1299	YALI1_A03567g_3	GCGAAACGAAATCTACTGGA	75	79	21
1300	YALI1_A03567g_4	AGAAGAAGAGAAGTGCTGTC	366	16	103
1301	YALI1_A03567g_5	GATCCAGCTTGCCAGACAAT	771	299	340
1302	YALI1_A03567g_6	AGTCGACACACAGCCCCAAA	362	86	102
1303	YALI1_A03579g_1	TATGAAGCGGATGTACGGCG	161	152	149
1305	YALI1_A03579g_3	CCATTACAACTCCCAATAAG	72	98	171
1306	YALI1_A03579g_4	GTATAAAATCACAAAACGAC	103	120	137
1307	YALI1_A03579g_5	GGGTGCTTCAGATATGGGAC	240	119	126
1308	YALI1_A03579g_6	ATAAGGGGTGCTTCAGATAT	495	223	124
1309	YALI1_A03599g_1	TGAGTGATCCGGCCAATAGA	179	94	75
1310	YALI1_A03599g_2	GCAAACATCATGTCCCTGCG	178	121	83
1311	YALI1_A03599g_3	CGACAGCTTGACTCACCCGA	343	26	95
1312	YALI1_A03599g_4	AGTGCCATCGGGTCCTCGCA	151	69	27
1313	YALI1_A03599g_5	AAGCACAAAGGCAACCCTGA	340	129	150
1314	YALI1_A03599g_6	GTCGGTTCTTAATCAGATGA	506	227	136
1315	YALI1_A03624g_1	GTGAAGTCGATTTTTGGCAG	1329	335	377
1316	YALI1_A03624g_2	GGGGGCGTCCATCTCCAGCA	63	100	16
1317	YALI1_A03624g_3	GCAGGCGATTCGCATCGTAG	392	154	98
1319	YALI1_A03624g_5	GATCGACAGACCCATCAAGT	23	43	34
1320	YALI1_A03624g_6	GTACTGTGTACTGGGTCCGG	51	76	16
1321	YALI1_A03669g_1	CCAGGCTGAGAACTTCACGG	222	381	207
1322	YALI1_A03669g_2	GTATGCTGCACGCTGATTGG	90	125	97
1323	YALI1_A03669g_3	ATATTCGCCGCATTGAGGAA	1922	958	1235
1324	YALI1_A03669g_4	TGTGGATAGAACGTACCGGG	28	5	37
1325	YALI1_A03669g_5	TGTTTTGCGTTCTAGTGTCG	701	579	371
1326	YALI1_A03669g_6	AAATAATCAGATGCGTTACG	550	227	469
1327	YALI1_A03688g_1	GCTTCATTCCGATGACACCA	264	101	34
1328	YALI1_A03688g_2	ATAGAAGTAGGAAAAGCCCT	42	35	92
1329	YALI1_A03688g_3	ATGAAGCCTCTCCAGATCCG	46	130	104
1330	YALI1_A03688g_4	TATGCTCTCAGCATGTTCCC	301	153	140
1331	YALI1_A03688g_5	GGGGTATCAGAGTCGTTTGG	16	26	6
1332	YALI1_A03688g_6	TTCTTCGCAGACAATGGGGG	203	89	104
1333	YALI1_A03721g_1	TGTTCCATCCCATAGACGGC	207	57	32
1334	YALI1_A03721g_2	GAGAGCATCATCCACAACAA	132	267	181
1335	YALI1_A03721g_3	GACGCCAATGGACTTTTCCG	77	83	71
1336	YALI1_A03721g_4	GCAGGATCGATTCTGGAGGG	177	122	130
1337	YALI1_A03721g_5	TTTCGGGCGAAGACAAGGAC	154	16	134
1338	YALI1_A03721g_6	TCGAGATCATCTCCAAACAG	660	262	321
1339	YALI1_A03757g_1	GTTTGTGTCTTTCACGACCG	773	245	204
1340	YALI1_A03757g_2	CTTCCCCGTGAAGCATGCCG	45	5	21
1341	YALI1_A03757g_3	GTCGATGCGTTTATTCCCCG	78	14	19
1342	YALI1_A03757g_4	CTGCGACCAAGGAGTCCAAG	349	205	112
1343	YALI1_A03757g_5	TAATTGTGCGAAACCTGCCG	25	2	3
1344	YALI1_A03757g_6	AGGTTTCGCACAATTAGTCG	883	465	269
1345	YALI1_A03763g_1	TGAGAGTTGATGGCCACCAG	185	79	103
1346	YALI1_A03763g_2	GGACGCGCTCTCAGACGACG	80	49	124
1347	YALI1_A03763g_3	TGTACAACCTGACTCAGCTG	216	46	111
1348	YALI1_A03763g_4	GGACGACTATTTATTCGACT	310	49	93
1349	YALI1_A03763g_5	GCTCGTAAAGAACTGACTGA	40	153	131
1350	YALI1_A03763g_6	AGATACACCATGAAGTTCAA	402	185	104
1351	YALI1_A03803g_1	CCAGAAGTCAGCATGAGCCG	61	13	37
1352	YALI1_A03803g_2	GGCTCATGCTGACTTCTGGG	171	86	109
1354	YALI1_A03803g_4	TTCCTACCAGAGCCATATGG	443	86	107
1355	YALI1_A03803g_5	TGTTTCCTACCAGAGCCATA	159	127	37
1356	YALI1_A03803g_6	CAAAAAGGCTGAGGTCCAGC	333	174	89
1357	YALI1_A03809g_1	GCTCCAAAGCCATCTCCGGG	7	11	53
1358	YALI1_A03809g_2	AGTCCCACGTATCCTTCCTG	166	199	200
1359	YALI1_A03809g_3	ACAGGACATTCCCCATGACG	70	42	92
1360	YALI1_A03809g_4	ACAACCGCAGGAAGGATACG	256	34	82
1361	YALI1_A03809g_5	TCCCGAGTTTGAAATCCCCC	259	95	138
1362	YALI1_A03809g_6	GCTGAAGAACAACCGCAGGA	361	99	65
1363	YALI1_A03815g_1	AACGTCTTCCTTGTACGCCG	218	95	219
1364	YALI1_A03815g_2	ACTTGCTGTGCAAAGGCCCG	57	3	137
1365	YALI1_A03815g_3	ACATGATCTACAGCACCGAC	30	8	149
1366	YALI1_A03815g_4	TGGTGGCGTAAACAGTGACT	529	176	201
1367	YALI1_A03815g_5	CTGGTGAAGGTGATGTTCCA	144	292	195
1368	YALI1_A03815g_6	ATGCGTTTACCCCCCAGTCG	487	75	109
1369	YALI1_A03837g_1	CTGAACCGAGACGACCCCAA	166	32	92
1370	YALI1_A03837g_2	GAGTGCATGTCCATTCTCAA	341	266	233
1371	YALI1_A03837g_3	TCGAATCTCAATGGGCACGA	1616	446	580
1372	YALI1_A03837g_4	CACTCATCGTGGTTGATCCA	322	59	108
1373	YALI1_A03837g_5	GCAGAATGTACGCGTCTCGA	213	60	73
1374	YALI1_A03837g_6	GGTAGTCGATACCAATCACC	946	166	83
1375	YALI1_A03842g_1	TATTCCAGACCCCTGTCAGA	230	232	231
1376	YALI1_A03842g_2	CGCGGTCACATGATTGGCCG	193	52	70
1377	YALI1_A03842g_3	TGTGCGAGTCCCTCTGACAG	210	29	99
1378	YALI1_A03842g_4	GGTGGATATCGTTGTCGCCG	198	45	132
1379	YALI1_A03842g_5	GGGCAAGTCGCAACAGACAA	29	20	13
1380	YALI1_A03842g_6	AAGCAACAGAGCACACAGCG	210	46	56
1381	YALI1_A03857g_1	TATGCACGTGGAGTTGAGCG	288	108	162
1382	YALI1_A03857g_2	CGCTTCATATAGGTCACGGG	68	113	165
1383	YALI1_A03857g_3	GCCCGTCGAGAAAAGGTACG	9	4	99
1384	YALI1_A03857g_4	GGAGCGCAAAAATATGCACG	168	36	50
1385	YALI1_A03857g_5	ATCTGCTCTAGAATCTCCAG	300	123	130
1386	YALI1_A03857g_6	TGTCTTCTTGTCTTGCCAGT	87	211	244
1387	YALI1_A03883g_1	TGTATGTCTGCATCACCGGG	765	362	404
1388	YALI1_A03883g_2	GGACAAGACCACATTCACCA	435	132	117
1389	YALI1_A03883g_3	GGCCGAGTAGTTGAACACCG	3	3	0
1390	YALI1_A03883g_4	GTTATGCACGACGGTGGCGA	23	10	26
1391	YALI1_A03883g_5	ACAAAACCACACTTCAACCA	766	231	123
1392	YALI1_A03883g_6	CGACATATTGTTATGCACGA	149	179	148
1393	YALI1_A03900g_1	CGAGTTTCAGAGACTCCAAT	408	167	216
1394	YALI1_A03900g_2	CACTGCGAAAACTTACCCGA	92	172	181
1395	YALI1_A03900g_3	AGTTTTCGCAGTGTGCTCCA	194	74	89
1396	YALI1_A03900g_4	TTGGGGTCTGGGAACCACGA	151	122	220
1397	YALI1_A03900g_5	GGTCCTTACCCGAATCGTTG	403	274	444
1398	YALI1_A03900g_6	GGAGTACTTCAACAAACCGT	178	173	303
1399	YALI1_A03907g_1	GCGACTCTCTGCCAATATAG	154	144	189
1400	YALI1_A03907g_2	AGTAAAGGCCCCATTATCAG	316	178	242
1401	YALI1_A03907g_3	GTCACAGTCTCCACGAATAT	646	167	220
1402	YALI1_A03907g_4	CTCGTTTTCGACCGTTCCGT	324	146	220
1403	YALI1_A03907g_5	TACTGGGTCTCTACGTCCAC	313	196	189
1404	YALI1_A03907g_6	CAACGCAACATCCTACGGAA	134	90	68
1405	YALI1_A03937g_1	GCAGGTACAGATCGACCAAC	371	41	260
1406	YALI1_A03937g_2	GTACCTGCTGAATCGTGTAC	374	289	175
1407	YALI1_A03937g_3	CGACTGGAACCGGTTCAAAA	2122	901	848
1408	YALI1_A03937g_4	CTGGACGTAGTGACGCTGCG	22	48	30
1409	YALI1_A03937g_5	GTGTGCGAATGACAGCAAGT	134	49	187
1410	YALI1_A03937g_6	GGAACTGTGGGTGATTCTGG	465	108	139
1411	YALI1_A03964g_1	CTTGCAAGGAGGATATCAAG	37	96	60
1412	YALI1_A03964g_2	GTCGTTCGACACTTGCAAGG	72	56	67
1413	YALI1_A03964g_3	TGAAGAGGACTCCGACGCGG	109	26	22
1414	YALI1_A03964g_4	CGTCAAGCGAAAGATCGAGG	96	120	73
1415	YALI1_A03964g_5	CTTTCGCTTGACGGTCACCT	344	95	81
1416	YALI1_A03964g_6	CGCTTCTGTTTCTTGGACAG	97	10	85
1417	YALI1_A04006g_1	TGTCCGACTCTGCTCCCACC	446	100	123
1418	YALI1_A04006g_2	CACGAGAGTAGAGTCCTGGA	86	125	67
1419	YALI1_A04006g_3	GTCAGAAGAGACTGGGACCA	231	14	46
1420	YALI1_A04006g_4	CCTGAGACTGGGCGTAAAAG	52	59	38
1421	YALI1_A04006g_5	GACAACTTCATTGCTCGAAA	86	37	27
1422	YALI1_A04006g_6	GTGGGTGTCGAAGGCAGAGG	857	346	207
1423	YALI1_A04022g_1	GCATCGGTAGATCTTGGCGT	454	232	146
1424	YALI1_A04022g_2	GTTGGCGTATCCCAGTCGGA	384	175	182
1425	YALI1_A04022g_3	AATAATCTCGGGCGAAACAC	402	123	197
1426	YALI1_A04022g_4	CATTGTTGAGGAGACTTCCG	245	271	137
1427	YALI1_A04022g_5	GCCATCATCGGCAAACTTGA	122	59	93
1428	YALI1_A04022g_6	GTCATTTTGCGTGTGTCGTA	402	190	187
1429	YALI1_A04044g_1	GGAGCCGGTGACCTTGAGAA	188	116	154
1430	YALI1_A04044g_2	TTTTCAGCAACCAAGAAGCT	16	40	20
1431	YALI1_A04044g_3	AATGGTCTTGACAAAGCGCT	10	10	12
1432	YALI1_A04044g_4	CGTGCCTTCTCAGCAAGTTA	428	214	106
1433	YALI1_A04044g_5	GTCTTCTTACTCTACTTCGC	1204	235	383
1434	YALI1_A04044g_6	AAAAGACTGGAAATTGGAGC	1397	1275	350
1435	YALI1_A04071g_1	ACACCCGTGACAGTTTTGCG	412	528	369
1436	YALI1_A04071g_2	AGTACAACCGGCCTATCAAG	189	75	93
1437	YALI1_A04071g_3	CTATCAAGCGGCAGGTCGGG	326	113	218
1438	YALI1_A04071g_4	ACTTGACTATCAAGTACAAC	70	38	83
1439	YALI1_A04071g_5	TTCGGGGGCTGCTTTTGGGG	65	43	82
1440	YALI1_A04071g_6	TAGGGAGGCTCCGTTTCAAT	382	453	267
1441	YALI1_A04109g_1	GTTGGAAGACACGGAAAAGG	196	75	28
1442	YALI1_A04109g_2	GATTGAGCACGTGAACCGCA	144	16	40
1443	YALI1_A04109g_3	ACTCTGCGAGACACAAAGGC	183	28	96
1444	YALI1_A04109g_4	TGGAATCACTGGAGTCCGAG	298	152	210
1445	YALI1_A04109g_5	TGACATTGAATACGTTGCCG	145	11	72
1446	YALI1_A04109g_6	GGTTCGTAGAGGGAACCACT	40	31	35
1447	YALI1_A04119g_1	ACGAGGACACATCCTCAAAG	484	277	270
1448	YALI1_A04119g_2	TTCCGAGAAGAATTCCAACG	149	66	119
1450	YALI1_A04119g_4	GAGAGCACAAAGATCCACCA	156	48	95
1451	YALI1_A04119g_5	GATTGTCGAGAACACAAAGC	393	549	386
1452	YALI1_A04119g_6	CCAGCTTCTTCACGATGCCA	189	53	126
1453	YALI1_A04164g_1	GTAGACAGCAATAAAATCAA	128	38	103
1454	YALI1_A04164g_2	CGTCCATCGCCAGCAACCAG	69	66	61
1455	YALI1_A04164g_3	GTATAAATGACACGATCTGA	372	6	81
1456	YALI1_A04164g_4	TGGGTTTCACAGGAGCAACG	41	43	29
1457	YALI1_A04164g_5	GGAGCAACGAGGTATTTGAG	156	109	142
1458	YALI1_A04164g_6	ACTCTCAACGAACCGGTCTA	696	361	246
1459	YALI1_A04178g_1	GCGACTGGTCAAACGCGACG	89	106	110
1460	YALI1_A04178g_2	GCAAGGCAACTGACACCCAG	325	329	177
1461	YALI1_A04178g_3	GTTACCAGAAGGAAATGCAG	277	150	233
1462	YALI1_A04178g_4	GCAGTGACACTCCTGGGCCA	127	47	66
1463	YALI1_A04178g_5	ATAGACTTGCCGGTGCCAGC	73	24	61
1464	YALI1_A04178g_6	GTCACTGCACACCTAAGACG	407	216	157
1465	YALI1_A04261g_1	TTACGACGACGATAAAGACG	65	198	27
1466	YALI1_A04261g_2	TGGACGGTAGAGAAATGGAG	188	163	107
1467	YALI1_A04261g_3	TCTTTCTCTGTATTTTTGGG	1120	570	406
1469	YALI1_A04261g_5	CATCGAATCTCTCTGAACCC	138	48	91
1470	YALI1_A04261g_6	ACCTCCGGAGATGAAAAAGG	323	301	199
1471	YALI1_A04309g_1	GCATCTCTGTAACAAACAAG	387	249	257
1472	YALI1_A04309g_2	ACACTTGGATGACAGCGGCG	41	28	202
1473	YALI1_A04309g_3	TTACCCGTAAGTCCACCACA	215	32	30
1474	YALI1_A04309g_4	TCTAGACACTTGGATGACAG	250	337	168
1475	YALI1_A04309g_5	GTAAGTCCACCACAAGGTGT	380	170	232
1476	YALI1_A04309g_6	TAGCATGTCGTAGTACTCGG	298	147	210
1477	YALI1_A04332g_1	GGTCTCGAAGAAGGGCCATA	220	212	178
1478	YALI1_A04332g_2	GACAGTGGAGGTCTTCACAC	698	391	540
1479	YALI1_A04332g_3	AGAAAGGCCAGATTCCTGGA	17	10	15
1480	YALI1_A04332g_4	GTTCCACCGCTTCGTCAAAA	114	148	101
1481	YALI1_A04332g_5	GCGGGAAGCGTCGGAAAACG	118	230	97
1482	YALI1_A04332g_6	GGGCTCAGATGAAGAGACAG	247	171	159
1483	YALI1_A04341g_1	TTTCCAGTAAGTCCTCCGCA	440	312	255
1484	YALI1_A04341g_2	GGTGCAGAGCGACAAGCACG	310	173	108
1485	YALI1_A04341g_3	AAGACGGGCTTGTAACTCGA	30	173	43
1486	YALI1_A04341g_4	GTGCTCGTCTAATTGTTGCT	572	168	235
1487	YALI1_A04341g_5	ACTACAATTCCCACTCCCTG	272	196	161
1488	YALI1_A04341g_6	TTCGAGAAAAAGTCACCGAG	137	78	104
1489	YALI1_A04385g_1	GCTTGTGAGCAGGTTTGGCG	161	133	67
1490	YALI1_A04385g_2	GAGTGTCCTGGGACAAAAGT	229	182	138
1491	YALI1_A04385g_3	GGAGGGAGTGGTCCATCGGA	143	51	25
1492	YALI1_A04385g_4	GGGGATTCCAAAGTCCGCAA	485	169	193
1493	YALI1_A04385g_5	GGGGGATTCCAAAGTCCGCA	485	169	193
1494	YALI1_A04385g_6	CTCAATGACGTTCTGAACAA	1055	228	425
1495	YALI1_A04415g_1	GCCAGAGCAAGAAGATCCCG	178	163	218
1496	YALI1_A04415g_2	GACGACTTCATCGCTCTGCA	86	20	81
1497	YALI1_A04415g_3	GAGACATGCAGCGCAAGTCG	11	79	37
1498	YALI1_A04415g_4	GCGATGCCCGTATTTCAGCC	101	1	44
1499	YALI1_A04415g_5	GCGATGAAGTCGTCCGGTAG	190	76	110
1500	YALI1_A04415g_6	CAACTACAACAGCCACAAAG	727	133	195
1501	YALI1_A04462g_1	CGATTACAAGACAAGTACAT	670	327	354
1502	YALI1_A04462g_2	TCTTCACTCCGAGCTGACCT	345	87	115
1503	YALI1_A04462g_3	CTATCTCTATGAACATCTGT	601	373	314
1504	YALI1_A04462g_4	ACTCTTCACCGAAATCTGCA	46	16	83
1505	YALI1_A04462g_5	CAGTAGTTCTCGTTCAGCGG	225	84	128
1506	YALI1_A04462g_6	ACGAGCATCCCAGGTCAGCT	66	99	29
1507	YALI1_A04495g_1	AGACGTGTACAAGCAAATGG	597	328	171
1508	YALI1_A04495g_2	GCAATAACAATGGCAACAGC	1075	163	54
1509	YALI1_A04495g_3	TCAGAAATTGAGACAAAAAG	405	191	107
1510	YALI1_A04495g_4	TGGACTGGAACGGCACTAGA	41	48	54
1511	YALI1_A04495g_5	CTGTTGTGGCTGTTATTGAG	946	267	603
1512	YALI1_A04495g_6	GCTGTTGTGGCTGTTATTGA	935	263	597
1513	YALI1_A04533g_1	GTATTTGTATCCGGGGGCCG	40	34	50
1514	YALI1_A04533g_2	ATACAAATACCCCATCATCG	1702	331	380
1515	YALI1_A04533g_3	CGTGGTTCTCAACATCTCGT	213	214	80
1516	YALI1_A04533g_4	TCTCATTAACGCGCTGTCCG	199	182	230
1517	YALI1_A04533g_5	GCGGACAGCGCGTTAATGAG	301	63	60
1518	YALI1_A04533g_6	GGTCAAGTACGTGCAGGGCT	183	150	102
1519	YALI1_A04561g_1	CTGCGAGCCGATGGTCAGAG	137	100	108
1520	YALI1_A04561g_2	GCACTCCATCGATCTCCACT	1030	338	203
1521	YALI1_A04561g_3	GTCCTTGTCGAGCGACAGAG	215	123	153
1522	YALI1_A04561g_4	CTTGATGGCGTCTCGAAGGG	207	52	104
1523	YALI1_A04561g_5	AGAGAACATTGCGCAATACG	459	438	114
1524	YALI1_A04561g_6	CCTGAGCGACACGACCCGAG	59	55	94
1525	YALI1_A04576g_1	GCATGGCGTCGAACGACGCG	109	13	65
1526	YALI1_A04576g_2	GGTGGTGGTCAACGACACGA	91	71	70
1527	YALI1_A04576g_3	TGCAAATATGGGACACGGCG	27	9	16
1528	YALI1_A04576g_4	TGGTCAACGACACGACGGTG	298	241	271
1529	YALI1_A04576g_5	GCAGGAGCGATTCCGAAGCA	181	114	215
1530	YALI1_A04576g_6	GGAACTTGTTGTTGACGTAG	99	132	105
1531	YALI1_A04620g_1	TTAGCAAGTACACGTTGAGG	298	267	195
1532	YALI1_A04620g_2	GCTAAACGTGGGGAATGAAG	4	39	10
1533	YALI1_A04620g_3	GGCTCTGGAGGAGGATAACG	136	77	123
1534	YALI1_A04620g_4	ACGTGTACTTGCTAAACGTG	45	69	58
1535	YALI1_A04620g_5	CGTGAGCTCCAGTTTTTGTC	1462	570	391
1536	YALI1_A04620g_6	AGCTCACGCGATGGTTCGAG	350	405	234
1537	YALI1_A04653g_1	ACAGCTCCCAGGAGTCTTGT	445	104	238
1538	YALI1_A04653g_2	TGCTCGAAAGACTTGCGCTT	225	149	251
1539	YALI1_A04653g_3	TGGTTGGTTTCGTCATCGGA	174	67	80
1540	YALI1_A04653g_4	ACTCAACCTCTTCCAGACTG	111	168	196
1541	YALI1_A04653g_5	AGAGGTCAGCATCAAATTCG	1159	419	430
1542	YALI1_A04653g_6	GGAGTCTTGTCGGATGGCTA	250	229	162
1543	YALI1_A04661g_1	CCATGTGGATAAGAAAACCG	265	105	201
1544	YALI1_A04661g_2	GCCCGAATGTTTGAAACACA	53	47	22
1545	YALI1_A04661g_3	TTTACACCAAATTTCGGGCG	240	369	401
1546	YALI1_A04661g_4	TGTACGTTCTTACCGGGCTT	5	20	22
1547	YALI1_A04661g_5	TGCTCGCTGCAAAGTCCTCG	314	154	181
1548	YALI1_A04661g_6	CTGGACCCCAGATATATCCC	507	316	164
1549	YALI1_A04676g_1	GTATATCACGGCGTGCCAGG	76	146	47
1550	YALI1_A04676g_2	TCTCATCGTAGTCAACCAGA	155	208	113
1551	YALI1_A04676g_3	GTTCAGCTAATGAAGCAGAA	0	8	7
1552	YALI1_A04676g_4	GGACGCCGAGAATCAGGTGA	804	264	397
1553	YALI1_A04676g_5	GTGTATATCACGGCGTGCCA	66	14	36
1554	YALI1_A04676g_6	ATTCTGCTTCATTAGCTGAA	283	169	122
1555	YALI1_A04715g_1	AGAGAAGAGGAAGGAGAACG	442	149	155
1556	YALI1_A04715g_2	GATTGAAGAGGTGCGCCAAA	954	20	92
1557	YALI1_A04715g_3	TTTTGGCGCACCTCTTCAAT	6802	4444	3395
1558	YALI1_A04715g_4	GCAGTGTTATCTAGACGCGC	82	15	93
1559	YALI1_A04715g_5	GCAACAAGCTGTCTGCCTAC	491	234	290
1560	YALI1_A04715g_6	GCTCCATCTCCTCAACCTTT	198	64	96
1561	YALI1_A04742g_1	GGAGCTGCCGAAACTCAACA	159	194	181
1562	YALI1_A04742g_2	GATCCAAGCCGAGGGAACAG	198	102	102
1563	YALI1_A04742g_3	TTATCAATGACAACTGTCGA	848	288	678
1564	YALI1_A04742g_4	ATCTGCACAGATCCAAGCCG	156	28	49
1565	YALI1_A04742g_5	GTATTCACAGGCTCGTTTGA	57	55	53
1566	YALI1_A04742g_6	TGGACGGTGGACATTGCCGA	316	90	85
1567	YALI1_A04781g_1	AGACTGTCCGAATTCAGCAG	287	59	117
1568	YALI1_A04781g_2	GTATGATCTGTCGAAGAAAC	508	279	239
1569	YALI1_A04781g_3	AACCGGAGAAGGAAAGGTGG	238	118	118
1570	YALI1_A04781g_4	TACCAAGGTTGATCCTGGAA	205	15	100
1571	YALI1_A04781g_5	TCTGTCGAAGAAACCGGAGA	145	67	108
1572	YALI1_A04781g_6	TGCCCTTCCAGGATCAACCT	206	113	159
1573	YALI1_A04795g_1	CAAACGCGCCACAAATACCA	547	201	151
1574	YALI1_A04795g_2	TTTGCGCAGCTCTAAATGGA	94	114	143
1575	YALI1_A04795g_3	AGTTAGCTCTTTCTGGAACG	88	133	86
1576	YALI1_A04795g_4	CTCTCAGCCATGTTTTCAGT	293	55	38
1577	YALI1_A04795g_5	CGAAATGCTGTGATTCAGCC	64	207	64
1578	YALI1_A04795g_6	GCAAACGCGCCACAAATACC	548	201	151
1579	YALI1_A04815g_1	GCACAGCAACTACTCAAGAA	481	171	164
1580	YALI1_A04815g_2	AGGTGAGTACTAGTGGCAAG	98	130	66
1581	YALI1_A04815g_3	TGATAAGCCTTTCAGAGAGG	678	301	399
1582	YALI1_A04815g_4	TGAAAGGCTTATCAAGAGTG	540	286	437
1583	YALI1_A04815g_5	GCTGAGCCTTGCTCTTCGTG	631	237	142
1584	YALI1_A04815g_6	TCTTGATCCACCTCTCTGAA	291	165	228
1585	YALI1_A04817g_1	GGAGAAGGACGAATTGAGCG	300	213	163
1586	YALI1_A04817g_2	ACCAGGTGTACTCAGCCTCG	213	279	298
1587	YALI1_A04817g_3	AGCCACGACCCGCGACCCCG	0	2	2
1588	YALI1_A04817g_4	TCAGGTGCTCATGATTTCGT	1000	580	450
1589	YALI1_A04817g_5	TCCTTCTCCACGCCTCCCTT	356	156	183
1590	YALI1_A04817g_6	CTCTTCCCACGTTTCTCGCA	62	15	50
1591	YALI1_A04848g_1	CCAAATCGTCGTTCAAACAG	359	173	392
1592	YALI1_A04848g_2	GTTCAGCCTGCGCATATGAG	82	91	29
1593	YALI1_A04848g_3	CCTGGCAGCACACACCCCGG	350	67	12
1594	YALI1_A04848g_4	GGAATGCAATTTCTTCGTCG	235	145	143
1595	YALI1_A04848g_5	GTTGCATTACCCCAAACACC	116	75	83
1596	YALI1_A04848g_6	AAGAGATCACGTTCCCCCAA	225	123	71
1597	YALI1_A04859g_1	ATGCCCACTGTAGATCGGGG	31	28	34
1598	YALI1_A04859g_2	TCGGAACTTTACTTACCAAG	125	79	213
1599	YALI1_A04859g_3	TAAGCAGTACGAGTACCACT	110	30	37
1600	YALI1_A04859g_4	CATGCCACCCCGATCTACAG	367	196	191
1601	YALI1_A04859g_5	CCAATGCCCACTGTAGATCG	261	302	441
1602	YALI1_A04859g_6	GGCGATATGGAGCTCGGCAC	125	89	48
1603	YALI1_A04864g_1	GGGAAATGAGAAACGCGCTG	19	8	31
1604	YALI1_A04864g_2	CCCATTCAAGTATAGCTCGA	143	125	117
1605	YALI1_A04864g_3	CCCCATTTTTCGCATCTGAG	161	269	108
1606	YALI1_A04864g_4	CGTCGAGCTATACTTGAATG	689	183	374
1607	YALI1_A04864g_5	CCTCTCAGATGCGAAAAATG	195	25	90
1608	YALI1_A04864g_6	TTCAAGTCGTGCTCGGTATG	189	118	105
1609	YALI1_A04884g_1	GCTGTGGATCCAGTTCTGAA	824	203	171
1610	YALI1_A04884g_2	GTGGATCCAGTTCTGAAGGG	171	98	100
1612	YALI1_A04884g_4	CTTCTAGGTGGATTGACCAT	0	25	38
1613	YALI1_A04884g_5	CTAGGTGGATTGACCATGGG	387	217	102
1614	YALI1_A04884g_6	ATTCGACAGTGTCTTGAGCA	110	235	192
1615	YALI1_A04893g_1	TGTCTAGTCAACGTGCTGGT	276	454	132
1616	YALI1_A04893g_2	GCACAGCCTATCAAAGTGCC	379	246	361
1617	YALI1_A04893g_3	GCACAGTAATAAAGGCGTGG	75	41	54
1618	YALI1_A04893g_4	TCGCACAGTAATAAAGGCGT	171	83	127
1619	YALI1_A04893g_5	TTCGCACAGTAATAAAGGCG	171	82	125
1620	YALI1_A04893g_6	ACAGCATTATGATTGCGTTC	141	103	102
1621	YALI1_A04927g_1	GGAACCGAGTTTTTTCCCGG	914	351	347
1622	YALI1_A04927g_2	CTGCTTGAGAGGCAGTCGGT	159	69	218
1623	YALI1_A04927g_3	CTTTCCTCCGGGAAAAAACT	3196	1625	1577
1624	YALI1_A04927g_4	CCAACAAGTGGTGGTACGAG	75	79	135
1625	YALI1_A04927g_5	CTAACTACTCCAACAAGTGG	568	308	235
1626	YALI1_A04927g_6	GAACTGGCTCGACTTCCACA	646	337	196
1627	YALI1_A04976g_1	ATTTGGTGTATGATTTCGAG	81	141	156
1628	YALI1_A04976g_2	CTGCAAAACCCACATCTTGA	99	95	222
1629	YALI1_A04976g_3	CCGACCAGATCATCTTTCAG	699	273	416
1630	YALI1_A04976g_4	CCGCTGAAAGATGATCTGGT	274	46	248
1631	YALI1_A04976g_5	GTGTTCGCGACTGTCAACCA	594	204	329
1632	YALI1_A04976g_6	ACAGTCGCGAACACTACTCG	144	110	176
1633	YALI1_A04983g_1	CATTTGGGTGAGATTTACGA	337	165	186
1634	YALI1_A04983g_2	CGGTGAGGAAGAGATACAAA	50	19	98
1635	YALI1_A04983g_3	CGTAAATCTCACCCAAATGA	281	100	106
1636	YALI1_A04983g_4	AATTTAGGAAGCATCCAAAG	367	218	188
1637	YALI1_A04983g_5	GGGGTGTACTTTGTAGTTGG	1553	685	528
1638	YALI1_A04983g_6	AGGTGACTGGGGCTGTATAG	653	255	543
1639	YALI1_A04990g_1	CCTACTCCCACCAAGCCTAG	453	200	291
1640	YALI1_A04990g_2	TCTTGAATCCCGAGCCGAAA	17	95	89
1642	YALI1_A04990g_4	CCCACAGCATCAATTCGAAT	1159	245	341
1643	YALI1_A04990g_5	CGGTTTCGACCATTTCGGCT	38	45	46
1644	YALI1_A04990g_6	GATAACGGTTTCGACCATTT	1002	275	323
1645	YALI1_A05003g_1	GCCTTTGATCGCCCTCGCCA	439	161	202
1646	YALI1_A05003g_2	GATCGCCCTCGCCACGGCCG	237	145	110
1647	YALI1_A05003g_3	CATGGAGTTTGCATCGGGCG	43	40	49
1648	YALI1_A05003g_4	GCCGTGGCGAGGGCGATCAA	198	158	57
1649	YALI1_A05003g_5	CTGGACGACGAAGACATCCC	137	104	388
1650	YALI1_A05003g_6	CAAGGACATTGCAAAGACCC	101	5	111
1651	YALI1_A05031g_1	GTGTCCGTAGATGTAAAAGG	205	88	34
1652	YALI1_A05031g_2	CTTCTGGCGTTCCTCAACCA	248	85	89
1653	YALI1_A05031g_3	GATTCCACCCAGCCATACCT	299	331	212
1654	YALI1_A05031g_4	TCTGCTCATCTGTCTGGCCG	33	57	138
1655	YALI1_A05031g_5	CATGACTGAGAACGTGTGGG	123	108	34
1656	YALI1_A05031g_6	AGGACTTGCAAGTGTATCGA	50	139	53
1657	YALI1_A05052g_1	TCAGATGCCGAGTTTTCAGA	307	65	84
1658	YALI1_A05052g_2	GCAGGCTTGCCCCCACCAGG	432	99	115
1659	YALI1_A05052g_3	GGAGCCTCGAAAAGCGAAAG	110	99	175
1660	YALI1_A05052g_4	CGAAAAGCGAAAGCGGCCAA	89	182	124
1661	YALI1_A05052g_5	GCCTTCCTACTTTTGTTGTA	779	419	451
1662	YALI1_A05052g_6	GGCTTGTGCGAAACCCTCAA	177	126	153
1663	YALI1_A05091g_1	GTAATGACGTAGGGGAAAGG	63	123	66
1664	YALI1_A05091g_2	TCAATCAAAAGAGTATCCAA	189	122	97
1665	YALI1_A05091g_3	AATGTTGATGTAGTCGAGCG	333	256	149
1666	YALI1_A05091g_4	CCTGAGTTAGTAATGACGTA	184	117	89
1667	YALI1_A05091g_5	TCCCAAGGCCAAGAGAAGAA	6	42	35
1668	YALI1_A05091g_6	AGTCGAGCGAGGTTGGGGGT	278	246	101
1669	YALI1_A05116g_1	TGTCCTCAGGAGACACCTCG	269	108	248
1670	YALI1_A05116g_2	GGTGTCTCCTGAGGACACGG	473	279	330
1671	YALI1_A05116g_3	GGGTCTGCCCGCCAACCTCG	62	6	47
1672	YALI1_A05116g_4	AACTTGGCCTTGGCAGGACG	53	67	24
1673	YALI1_A05116g_5	GTGGCCGATGAGGAGAATGG	31	14	19
1674	YALI1_A05116g_6	CCTGCCAAGGCCAAGTTCAA	149	32	72
1675	YALI1_A05143g_1	AACAGCTTACCTATGCTCCG	306	271	245
1676	YALI1_A05143g_2	TGGAAAAGAACCACAAGGCG	83	29	93
1677	YALI1_A05143g_3	TGCTCCCGAAAATTGTTGGA	20	21	58
1678	YALI1_A05143g_4	CTAGTATGAGTACTGTCCCT	837	306	238
1679	YALI1_A05143g_5	CGGTTTCTCCCTCGGAGCAT	172	22	54
1680	YALI1_A05143g_6	TTTCTCAGAGTTGTCGTACA	424	164	59
1681	YALI1_A05168g_1	CATACAGTGTACACACACGT	344	31	133
1682	YALI1_A05168g_2	GTTGGAGACATCATGATCGG	379	197	200
1683	YALI1_A05168g_3	AATACCCAAGAGCGAAGAGT	868	589	262
1684	YALI1_A05168g_4	ATACAGTGTACACACACGTC	351	31	134
1685	YALI1_A05168g_5	TATGTTGGAGACATCATGAT	102	25	18
1686	YALI1_A05168g_6	GTGTTTCAAATGTTAATGAG	448	219	154
1687	YALI1_A05210g_1	CGTTATTATTCTGGCCCTGG	258	82	82
1688	YALI1_A05210g_2	AGTGCGGTCGAAGAACGCGC	334	114	110
1689	YALI1_A05210g_3	TCAGAAGAGACACAACCGCC	492	35	10
1690	YALI1_A05210g_4	TGTTTCCACACACCATGGCA	368	94	171
1691	YALI1_A05210g_5	TCTGTGTCACTCTCCACGCC	57	54	28
1692	YALI1_A05210g_6	GGAGAGTGACACAGATCACC	13	0	35
1693	YALI1_A05220g_1	GTAGATACCGGCGACAAAAC	110	19	0
1694	YALI1_A05220g_2	AGGCACATCGCCAAAGTCGT	268	67	49
1695	YALI1_A05220g_3	AGCATGTTTCGCACAAAGAA	0	6	13
1696	YALI1_A05220g_4	TCGGGCCCGAATCAGAGCGG	929	216	364
1697	YALI1_A05220g_5	GGTTTTGTCGCCGGTATCTA	215	120	113
1698	YALI1_A05220g_6	GTCGGGCCCGAATCAGAGCG	923	214	361
1699	YALI1_A05229g_1	AGAGCTCAAGACTAGCACAG	605	289	280
1700	YALI1_A05229g_2	TGTCTGCTTGTAAGATGCAG	49	31	29
1701	YALI1_A05229g_3	AGATGCAGCGGTATTCACGG	508	239	208
1702	YALI1_A05229g_4	AGACAGAGCGGGCTCCGCCA	217	74	78
1703	YALI1_A05229g_5	TTCAACTGCGACACAAGAAA	126	79	92
1704	YALI1_A05229g_6	AAGATGCAGCGGTATTCACG	495	236	167
1705	YALI1_A05254g_1	ACAGCGCTCGAGAAAACGAG	21	31	57
1706	YALI1_A05254g_2	TCTTTTTGCCAATCACGCCG	469	170	278
1707	YALI1_A05254g_3	TGTGGACAACAAGATGACCG	51	14	159
1708	YALI1_A05254g_4	GCAGAAAAGGAAAGAAGGCG	74	35	73
1709	YALI1_A05254g_5	GATCTGGAGGATCTGAACGC	138	138	52
1710	YALI1_A05254g_6	GACTCCTGTTTACGACGCAT	580	156	151
1711	YALI1_A05259g_1	GCTCAAAGATCTGCAAACCG	219	177	198
1712	YALI1_A05259g_2	GCAGTCCTACCAAAAGGGCA	293	118	130
1714	YALI1_A05259g_4	GGGCAAGGCCGCCTTAGCCG	135	33	128
1715	YALI1_A05259g_5	ATGACTCTGTGTGAGCAGCG	126	139	87
1716	YALI1_A05259g_6	GAGACTTCCAGAGTGCGTCG	138	97	350
1717	YALI1_A05284g_1	AGAGCTCCTTGGTAAGAGAC	284	126	148
1718	YALI1_A05284g_2	GTTCTCGAGAAAGAATACGT	267	160	58
1719	YALI1_A05284g_3	ACGAACAGAACAGTTGCGAT	23	17	2
1720	YALI1_A05284g_4	GAACCGAATCTCCATTGCCG	178	80	204
1721	YALI1_A05284g_5	ACTGAGCGCGCGTGTCAGAA	280	128	155
1722	YALI1_A05284g_6	GCGCTCAGTTGCTCGTCTGC	405	438	594
1723	YALI1_A05335g_1	GCAGGAGCATAGGTGTTGGA	342	76	158
1724	YALI1_A05335g_2	CTTGCAATCCCCGAAACGAA	38	29	54
1725	YALI1_A05335g_3	GCTTGGAGCCCGACACAGAA	350	179	194
1726	YALI1_A05335g_4	TATGCGGAATTGCACAACAG	480	230	185
1727	YALI1_A05335g_5	TGCTTTGGCTGGAGCCACCG	276	125	5
1728	YALI1_A05335g_6	GCACTGTCTGTGGGGTCACG	161	115	88
1729	YALI1_A05355g_1	CCAGGTGGATGAGTTTCGAG	81	134	125
1730	YALI1_A05355g_2	TTGAGAGGAGCTTTGCCCAA	351	202	278
1731	YALI1_A05355g_3	TTGGGTTCTCAATCACCAGG	56	6	12
1732	YALI1_A05355g_4	TACGAATTCGAGTTGTTCGT	142	59	28
1733	YALI1_A05355g_5	CTTCGCCATTCGAAAGGCCA	270	208	196
1734	YALI1_A05355g_6	CCACTCGAAACTCATCCACC	683	355	403
1735	YALI1_A05366g_1	ATTCCAGTCCGGCGTACACG	219	120	209
1736	YALI1_A05366g_2	TTGTACATCCTCGTGTACGC	131	85	94
1737	YALI1_A05366g_3	ACACCTTTCTTCGATCAAAG	22	70	44
1738	YALI1_A05366g_4	CCATACAATGAATTCGCCAG	192	147	231
1739	YALI1_A05366g_5	ACCACGTCGTCAGCATCTGG	433	217	252
1740	YALI1_A05366g_6	AAATGCCGCCACAAAACAAG	23	3	32
1741	YALI1_A05407g_1	TGAGATCGTGGAACTGACCG	197	119	71
1742	YALI1_A05407g_2	GCTTGTCAAGGAGTCCAACG	60	21	30
1743	YALI1_A05407g_3	GGTGGAGTCTTTGTGCACCA	36	15	5
1744	YALI1_A05407g_4	CTATACACTCGTCCAAGTCG	108	132	118
1745	YALI1_A05407g_5	ACACTCGTCCAAGTCGAGGT	283	66	171
1746	YALI1_A05407g_6	TTGGGCAGTATCCTCCTATG	866	341	250
1747	YALI1_A05459g_1	GCAAAGTTAACCTTGCATAA	267	181	137
1748	YALI1_A05459g_2	GTAGATTCTCCGTCCTCCAA	493	102	335
1749	YALI1_A05459g_3	TGTAACAACACAGAAACGTG	315	151	268
1750	YALI1_A05459g_4	CGTGTTTGACGAGCTTCAGT	277	192	160
1751	YALI1_A05459g_5	GGGCACACATCCGACATCGG	69	40	98
1752	YALI1_A05459g_6	GATCTGGAGCGGGTAGGACG	69	16	91
1753	YALI1_A05473g_1	GTTTTTTTGTGTCCTTTGGG	1838	726	811
1754	YALI1_A05473g_2	GTGTCGTACATGGCGAGCCA	40	55	47
1756	YALI1_A05473g_4	CTCCTTGGCCAGATTCTTGA	408	118	166
1757	YALI1_A05473g_5	CGACTTCCGACCCGTCAACT	972	417	329
1758	YALI1_A05473g_6	GATTCTTGATGGTTGATTTG	561	134	152
1759	YALI1_A05491g_1	TATGTCGACCAGGAGAACAA	81	82	80
1760	YALI1_A05491g_2	TCAGATGCAACAACGTACTG	605	474	256
1762	YALI1_A05491g_4	GTTCTTGCAGAAACGGTTTG	273	129	211
1763	YALI1_A05491g_5	TGGGGCAAGACCGAGTACCA	98	22	101
1764	YALI1_A05491g_6	GACCAAGAGCGCAACCGCAG	196	92	47
1765	YALI1_A05527g_1	CGACACCGTCTCCAGCCAGA	200	99	84
1766	YALI1_A05527g_2	CGAATTCTCGGAAACGACAG	225	61	93
1767	YALI1_A05527g_3	CTACTTTCGCCACCACGAGG	289	188	198
1768	YALI1_A05527g_4	GATTTTGCCGGAAAAGACGC	148	12	8
1769	YALI1_A05527g_5	GGCCTGACAGAAGACCTCGA	307	231	280
1770	YALI1_A05527g_6	CGCCGGCCCCAATCACGTGG	236	197	272
1771	YALI1_A05571g_1	AATCTCCTACACAGGTACCA	394	250	129
1772	YALI1_A05571g_2	TCCGGGCTTGAAAACAACCG	1115	96	95
1773	YALI1_A05571g_3	CATAATTGCCCCCTGAGTAG	159	55	42
1774	YALI1_A05571g_4	TGAATCGATCACCAACGGAT	161	25	48
1775	YALI1_A05571g_5	CACCTCGTAGTCCTTCACAC	271	198	342
1776	YALI1_A05571g_6	ACCCCACTCCTCTACTCAGG	55	116	102
1777	YALI1_A05583g_1	TTTTGGATGTCGCTGTAGGA	420	148	156
1778	YALI1_A05583g_2	AATGTCTCGTGAGCTAAGTA	137	52	119
1779	YALI1_A05583g_3	TACAAGTAGCACGATCGCAT	87	1	42
1780	YALI1_A05583g_4	CCGAAATGTCTCGCGAGCTA	246	168	101
1781	YALI1_A05583g_5	TATGCGATCGTGCTACTTGT	209	50	157
1782	YALI1_A05583g_6	TCACAGTTTCAAAACAACTT	167	129	74
1783	YALI1_A05592g_1	ATACCACGAGATATGAGTGT	72	190	83
1784	YALI1_A05592g_2	ATACTTTGGTTGTATCGTAG	260	242	162
1785	YALI1_A05592g_3	CTTTCGAGCCAAGCACGGAT	1110	796	891
1786	YALI1_A05592g_4	TGTTTTGTCCGATCCGTGCT	152	67	114
1787	YALI1_A05592g_5	CTCCCGACACTCATATCTCG	376	78	91
1788	YALI1_A05592g_6	CATCTTGTGTGTTTGAGAGG	269	230	186
1789	YALI1_A05605g_1	GCTCGCCGCAGAAAATGCTG	141	17	54
1790	YALI1_A05605g_2	GGACGACGACGGGCTCAACG	197	69	86
1791	YALI1_A05605g_3	GTTGCCGGAGACTTTTGTAT	637	245	136
1792	YALI1_A05605g_4	TGACATGGATCAGTTCCACA	858	272	409
1793	YALI1_A05605g_5	TGTTGCCGCAGCATTTTCTG	42	143	214
1794	YALI1_A05605g_6	TCTGCGGCGAGCCCCCCACG	45	142	61
1795	YALI1_A05662g_1	GGTAAAGGCGAGTCGGACCG	253	229	391
1796	YALI1_A05662g_2	GTGCGTAAGGAATATCCAAG	542	263	230
1797	YALI1_A05662g_3	TGAAGTACACGAAGAGCACG	674	163	406
1798	YALI1_A05662g_4	GTACTTCACTGAGACAATGG	179	247	174
1799	YALI1_A05662g_5	GAAGTACACGAAGAGCACGC	718	201	406
1800	YALI1_A05662g_6	CATGTGACGCACTAGAGCAG	36	21	19
1801	YALI1_A05701g_1	ATGTCCGACGATTCACGAAA	414	359	113
1802	YALI1_A05701g_2	CAGCGATTTGAACTGACTCG	169	166	142
1803	YALI1_A05701g_3	CTCCCGGCAGTAGTCTCGGA	0	23	13
1804	YALI1_A05701g_4	GGTGAAGTCATTCCAAGTCG	336	229	178
1805	YALI1_A05701g_5	GTAGTCTCGGAGGGTCTTTG	504	188	148
1806	YALI1_A05701g_6	GTGAAGTCATTCCAAGTCGT	337	229	179
1807	YALI1_A05737g_1	GTTTGCACCCAGACTTAGAA	85	43	34
1808	YALI1_A05737g_2	GATGAGTTCCACCAGTTCAG	732	286	375
1809	YALI1_A05737g_3	ATGAGTTCCACCAGTTCAGG	754	286	404
1810	YALI1_A05737g_4	TGGTGAAAAATATAGAGCTG	152	114	84
1811	YALI1_A05737g_5	TTCCATAGCACACTCTCGGT	353	220	213
1812	YALI1_A05737g_6	TCTACGACGTCAGCAGCCTG	133	192	81
1813	YALI1_A05774g_1	CTTCCAGCAGACTACATCCA	232	209	140
1814	YALI1_A05774g_2	CATACTCCTCGACGAAGACA	144	37	86
1815	YALI1_A05774g_3	TCGAAGCAGCTTCTGTACTG	55	64	74
1816	YALI1_A05774g_4	TGAGCTGCTCGAGGATCAGG	33	29	51
1817	YALI1_A05774g_5	GCAGCAGCAGCCATAACACA	335	546	104
1818	YALI1_A05774g_6	TCTTCCCTGGAAGCTGGAAC	367	94	97
1819	YALI1_A05795g_1	CATCAACTGGGACAACGACG	349	381	255
1820	YALI1_A05795g_2	TACATGGATCCCCAGAACAG	494	230	298
1821	YALI1_A05795g_3	ACAGGCACATAAGTTTTCGG	279	294	69
1822	YALI1_A05795g_4	CGAGTTTTCAAACACCACAA	166	150	148
1823	YALI1_A05795g_5	TGGAAGGAGTCGTTCAGACG	98	14	49
1824	YALI1_A05795g_6	GGAATTCTGCCGCTGTTCTG	331	107	194
1825	YALI1_A05798g_1	AGACTGGCAGTATAAACACA	185	136	70
1827	YALI1_A05798g_3	TAGTCTAGCCACTAGTGCGG	189	149	90
1828	YALI1_A05798g_4	CGCACTAGTGGCTAGACTAA	4	23	0
1829	YALI1_A05798g_5	CGTATGTGATAAGAGTAGAC	108	72	142
1830	YALI1_A05798g_6	TGGGGATCATGGTATCTCAG	79	87	321
1831	YALI1_A05813g_1	TTACTCCTAAAAAGGATCAG	262	182	68
1832	YALI1_A05813g_2	TGAAGTTCCTCAACAGGAAG	264	78	109
1833	YALI1_A05813g_3	CCAAGACCATAGAAAGTGAG	215	138	228
1834	YALI1_A05813g_4	CCTGTTGAGGAACTTCATGG	257	203	91
1835	YALI1_A05813g_5	GGAATCCTGACATCGTTATG	80	12	7
1836	YALI1_A05813g_6	GACCTGGCTTTTCACACTGA	150	123	114
1837	YALI1_A05821g_1	GTTTTACCCCGGAATCGGCA	61	16	20
1838	YALI1_A05821g_2	GAGCGAACGACAGGAGAGCG	461	215	202
1839	YALI1_A05821g_3	TCGAGTTGTGGAAGGTTCCG	179	137	169
1840	YALI1_A05821g_4	TTCCAGGTGTAACGAATCCG	537	443	380
1841	YALI1_A05821g_5	GACAAGTCACGTGATACCAA	38	47	90
1842	YALI1_A05821g_6	GGTGGTGCTGAGCGAACGAC	261	327	335
1843	YALI1_A05836g_1	TGACATCTCCGTCCATTGAA	489	336	348
1844	YALI1_A05836g_2	ATAGGTTCGTCGAGGATACA	227	148	205
1845	YALI1_A05836g_3	TTGCAAGTCGAACTCAACAA	466	339	246
1846	YALI1_A05836g_4	TGCAAGTCGAACTCAACAAA	477	340	246
1847	YALI1_A05836g_5	CCTACCATCCGAGAGAAGAT	184	48	38
1848	YALI1_A05836g_6	ATTTGTCACCCTTCAATGGA	330	288	65
1849	YALI1_A05844g_1	GGTAGACCATGTCGTCCAAT	965	489	223
1850	YALI1_A05844g_2	AAGACCGACTACCATCCCAT	653	248	174
1851	YALI1_A05844g_3	GGTGTCTACAGAAATCAAGC	111	15	29
1852	YALI1_A05844g_4	AATCGAGAGTACCAGTCGTC	191	187	162
1853	YALI1_A05844g_5	GACCATGTCGTCCAATGGGA	419	341	262
1854	YALI1_A05844g_6	TCGTCCAATGGGATGGTAGT	331	360	157
1856	YALI1_A05869g_2	GCATTGTTGACTTATCCCTA	310	206	264
1857	YALI1_A05869g_3	CACATTCTCTCAACTACGAT	358	124	184
1858	YALI1_A05869g_4	GAATGTGCCAATATGACCCT	577	263	255
1859	YALI1_A05869g_5	AGAATGTGCCAATATGACCC	573	260	251
1861	YALI1_A05884g_1	AGAATTGAAGAATTCAGCCG	241	204	151
1862	YALI1_A05884g_2	AGGGGGTTCAAAAAGATGAG	470	113	170
1863	YALI1_A05884g_3	ACATGACGCCCGACTTTGCT	16	27	53
1864	YALI1_A05884g_4	ACTTCTCAAAGTCGGCAACG	223	237	114
1865	YALI1_A05884g_5	ACTGTCAGGTATGACGGCCG	126	97	75
1866	YALI1_A05884g_6	GGAGAAGTTGACCACGACCT	482	618	351
1867	YALI1_A05904g_1	GCAGAGACCGGACGGAGACG	92	38	60
1868	YALI1_A05904g_2	AGCTGACTAGCGAGCTCCAG	154	36	66
1869	YALI1_A05904g_3	GGGCAATCCGCGTCTCCGTC	29	97	21
1870	YALI1_A05904g_4	GCTCTCAGGGAGGCCTGCGA	40	10	6
1871	YALI1_A05904g_5	CATCTTGAGCTCATTGAACA	363	199	263
1872	YALI1_A05904g_6	CTCTGCTGTGATTTGTGATG	557	270	203
1873	YALI1_A05927g_1	ACACACCGCGATATACAACT	792	394	214
1874	YALI1_A05927g_2	ACAGATGGAGCGAGTCAACA	680	229	264
1875	YALI1_A05927g_3	CCATCTGTCCATCTGCTTCA	906	328	374
1876	YALI1_A05927g_4	CTGTACCGAGTTGTATATCG	193	126	92
1877	YALI1_A05927g_5	TAGATTGGACAGATTAAGTG	396	155	162
1878	YALI1_A05927g_6	CTTGTCATCTCTGTCAAAGG	100	142	135
1879	YALI1_A05947g_1	GTACATTGCGAAGAGCAGCT	239	228	115
1880	YALI1_A05947g_2	CAGTCAAGTGAGAAGGCCAG	84	119	34
1881	YALI1_A05947g_3	CACGACCCAAACACCCTACA	0	51	15
1882	YALI1_A05947g_4	GGTCGTGGATGTCGGAGCGT	143	75	82
1883	YALI1_A05947g_5	ATGAATGGTTGGTAGTGCGT	376	129	150
1884	YALI1_A05947g_6	ATTTGGGCTCTGGGAGTTCG	43	124	111
1885	YALI1_A05987g_1	AGTCAGGCATAATCTCCTGG	69	68	160
1886	YALI1_A05987g_2	GCAATTTTTCGACGTTCACG	1466	727	455
1888	YALI1_A05987g_4	CCTGTTCCAGACCTAGTATG	302	101	274
1889	YALI1_A05987g_5	AGCACCAGTGGTTAGCCCAA	92	61	47
1890	YALI1_A05987g_6	ACAAATTCTTGAAATCCCTT	455	265	159
1891	YALI1_A06052g_1	ACAGAAAGTAGAACGTGCCG	352	159	100
1892	YALI1_A06052g_2	CTACTTTCTGTTCAGCCACG	394	158	199
1893	YALI1_A06052g_3	TTGACAACCAGGCCAAACGA	880	442	385
1894	YALI1_A06052g_4	TTCTTCGTCCGGCGTCCACG	303	72	247
1895	YALI1_A06052g_5	GTTCTCATTGTGCCTCATGA	258	71	121
1896	YALI1_A06052g_6	TGTGTCCATGTCGATAGCGA	799	197	232
1897	YALI1_A06073g_1	GCAACCGTACCCCAACCAGG	206	11	29
1898	YALI1_A06073g_2	CTGCTGTCGTTGTTCCCCAA	573	195	118
1899	YALI1_A06073g_3	GACGCTGTCAGAGCAGGACG	13	21	5
1900	YALI1_A06073g_4	GCGTCTGGATGACGTTGCCA	39	47	57
1901	YALI1_A06073g_5	TATCGTAGCCCGCCTGGTTG	25	7	41
1902	YALI1_A06073g_6	GCTATCAAGCTGTACGCTCG	277	11	73
1903	YALI1_A06099g_1	TGCTCTGATGAGATCAACCA	257	231	425
1904	YALI1_A06099g_2	TCTCGGTCGTTTTCGAACAG	605	227	144
1905	YALI1_A06099g_3	AACTCGTTCAAAGCATACGC	193	19	156
1906	YALI1_A06099g_4	AATGAGGGTCGTCACTAACA	192	201	201
1907	YALI1_A06099g_5	CGGAGTGTTTTCGCAGACCG	260	69	156
1908	YALI1_A06099g_6	ACTAGTGTCTATCGTAGAGA	202	82	148
1909	YALI1_A06102g_1	AATCAATTCTCACCGCCGAC	235	181	111
1911	YALI1_A06102g_3	GCGTAAATATACCTGCAACC	42	25	46
1912	YALI1_A06102g_4	AGATCAGTGTAGAGAAACGT	737	478	301
1913	YALI1_A06102g_5	ATTTTGGATATCCTACAACA	238	66	197
1914	YALI1_A06102g_6	CAGATCAGTGTAGAGAAACG	733	476	298
1915	YALI1_A06104g_1	TCGTGCTTGTAAAAGTACAG	116	173	200
1916	YALI1_A06104g_2	ACACCGAACATAGTACGCGT	427	176	246
1917	YALI1_A06104g_3	AGCACGAATACCTTGTAGAA	30	48	17
1918	YALI1_A06104g_4	TCACGTTGCGTCATAAATGG	381	216	156
1919	YALI1_A06104g_5	ACAACGAGAGACTCATGGCT	0	4	10
1920	YALI1_A06104g_6	GTTTCACGTTGCGTCATAAA	13	67	8
1921	YALI1_A06116g_1	TACCGACGAAGAGATCGCCG	25	98	88
1922	YALI1_A06116g_2	CCAGCTGTCTTCCTTGAGCG	266	106	62
1923	YALI1_A06116g_3	TCTTGATACTGACTTCGGCG	259	200	245
1924	YALI1_A06116g_4	GGCCTCGGCGATCTCTTCGT	429	163	188
1925	YALI1_A06116g_5	GGGCTTCTGTCTTCCTTGGG	84	266	136
1926	YALI1_A06116g_6	CCTTGGGCGGATCCTGAGAG	186	187	178
1927	YALI1_A06128g_1	GGATCTAGATCTGATCCCCG	304	224	241
1928	YALI1_A06128g_2	GCCGTGACCAGGAATGGCGG	34	74	49
1929	YALI1_A06128g_3	GCTGGTTCGATTCCAGGCGT	71	25	17
1930	YALI1_A06128g_4	GACACTGGCGAAAACACTGG	668	94	179
1931	YALI1_A06128g_5	TACACTTTCTCTGTGATCAA	28	58	71
1932	YALI1_A06128g_6	GCTGCCGTGACCAGGAATGG	256	75	33
1933	YALI1_A06149g_1	GCGTCTGGCTCTAAAGTCCG	221	312	161
1934	YALI1_A06149g_2	CGTCTGGCTCTAAAGTCCGA	222	312	162
1935	YALI1_A06149g_3	CTTGGAGAAGGGATCAAGAG	336	326	197
1937	YALI1_A06149g_5	GATTTAAGTCGCAACTGCAC	64	140	99
1938	YALI1_A06149g_6	AACGACATCAGCCCGAATCG	665	223	242
1939	YALI1_A06169g_1	TCAACTTGTACAGGACACCA	503	559	475
1940	YALI1_A06169g_2	GAACAGGTGGATATCAGCCG	397	223	194
1942	YALI1_A06169g_4	TGCTGAGTGCGACAAACAGA	113	62	29
1943	YALI1_A06169g_5	GCGATGCTGGACTTTCGACT	46	79	78
1944	YALI1_A06169g_6	GCAAAGGAGTTGTAAATGCC	123	79	60
1945	YALI1_A06174g_1	GTAGTGTCTGGGTATTAACA	328	605	334
1946	YALI1_A06174g_2	TCTCATCTAGCATCTTGCTG	166	54	205
1947	YALI1_A06174g_3	GTTTCTTCGACAATGACACT	708	356	411
1948	YALI1_A06174g_4	TCAGATCTGAGTTGAAACAA	120	106	38
1949	YALI1_A06174g_5	CGTTTCTTCGACAATGACAC	705	352	410
1950	YALI1_A06174g_6	CATCTTGCTGGGGACCCCGA	103	17	20
1951	YALI1_A06196g_1	CAGCCCATATGTGAACGCTT	357	57	81
1952	YALI1_A06196g_2	ACCTCACGATGTATACTCCG	954	399	412
1953	YALI1_A06196g_3	GCAAGAGTCACGTGTAGACA	18	70	36
1954	YALI1_A06196g_4	CCTCACGATGTATACTCCGT	929	402	408
1955	YALI1_A06196g_5	GCCACAAGCCGCGATCGGCA	32	52	55
1956	YALI1_A06196g_6	ACAAGCCGCGATCGGCAGGG	101	23	27
1957	YALI1_A06207g_1	GTACGGGTCCATACGCCCAG	375	207	230
1958	YALI1_A06207g_2	CCAAATGAGACAGTCAGCGA	169	111	124
1959	YALI1_A06207g_3	GCTTTGTCTGTCGGTAAAAG	147	82	120
1960	YALI1_A06207g_4	TCCAAATGAGACAGTCAGCG	169	110	121
1961	YALI1_A06207g_5	GTATTTCTGCATTTTCCCCT	224	81	168
1962	YALI1_A06207g_6	TGTACGGGTCCATACGCCCA	374	207	229
1963	YALI1_A06220g_1	AGAGCAGAGGAGCAAATGGA	192	71	55
1964	YALI1_A06220g_2	GCAAGTTTCTGCGCGCATAG	407	63	25
1966	YALI1_A06220g_4	CAGTCCACCGGGCAACCCAC	84	0	27
1967	YALI1_A06220g_5	AGAACGGACGACGAAGTCTT	49	47	59
1968	YALI1_A06220g_6	TGGAGTAGACGAGATCAACC	1277	680	414
1969	YALI1_A06229g_1	ACAGTACCAGAACCGAGGCG	84	77	42
1970	YALI1_A06229g_2	GAGGAACAGTACCAGAACCG	319	91	77
1971	YALI1_A06229g_3	GCTCAAAAAGGGACACCTGG	142	80	87
1972	YALI1_A06229g_4	CACCATGGAGAGAATGGTGA	218	168	129
1973	YALI1_A06229g_5	TCACGGCCTGGGCCTCGCCT	150	58	144
1974	YALI1_A06229g_6	TTGTCGGGAGTGCGAGTGCA	278	112	75
1975	YALI1_A06287g_1	GTGTGTGTATTTGCTCCCGA	258	201	149
1976	YALI1_A06287g_2	TTGAGGAGTGGATTTCTCAG	512	385	178
1977	YALI1_A06287g_3	ACTTTGCCAGGTACTCCATG	198	67	93
1978	YALI1_A06287g_4	GCTGAACAAGAGAGACCGTC	181	56	126
1979	YALI1_A06287g_5	ACTAGAGCTGGTCGTACCAG	0	13	25
1980	YALI1_A06287g_6	GCTACCTGTCTACTCACATG	255	69	156
1981	YALI1_A06311g_1	TCGAGATACTCATACTCACG	894	496	384
1982	YALI1_A06311g_2	AGAGCCTGTGAGTCCCCCAG	142	418	323
1983	YALI1_A06311g_3	CACCGACTGAGAGGACTCAA	94	82	31
1984	YALI1_A06311g_4	CCTTGAGTCCTCTCAGTCGG	1706	302	391
1985	YALI1_A06311g_5	GCTCTGGCACTTTGCTCTGG	97	40	134
1986	YALI1_A06311g_6	CACCCTTGAGTCCTCTCAGT	383	246	204
1987	YALI1_A06361g_1	GTTACACCGAATGGACAGCG	84	39	14
1988	YALI1_A06361g_2	GACCATGATGACCCACAGCG	221	192	231
1989	YALI1_A06361g_3	GCAATCACCCTCAGACGTCG	113	61	92
1990	YALI1_A06361g_4	ATCTGTGGTGATGAACTGGT	225	184	204
1991	YALI1_A06361g_5	ATTGTGGTGCCATACAAGGA	183	26	98
1992	YALI1_A06361g_6	TGAACGCCCGCAACTTGACG	296	383	177
1993	YALI1_A06381g_1	CATCATTGCTGGATACGTCG	353	183	355
1994	YALI1_A06381g_2	TATTCTACACAACCTCAACG	68	48	116
1995	YALI1_A06381g_3	ATAGTGAAGTCATCGTGACG	499	138	191
1996	YALI1_A06381g_4	CCAGATGCCGAAACACTATG	251	7	51
1997	YALI1_A06381g_5	GTTGTTGTAGAGACCTTGAC	430	257	383
1998	YALI1_A06381g_6	GTGATGTGTGTCCATAGTAA	59	75	122
1999	YALI1_A06384g_1	GTAGGCGTATCTCAGCTATA	171	18	66
2001	YALI1_A06384g_3	GTATCTCAGCTATATGGAGA	176	117	195
2002	YALI1_A06384g_4	GTGACTGGACTGATCAGGAA	782	88	279
2003	YALI1_A06384g_5	AGTGCTTCTTTGATGCAAAA	305	136	110
2004	YALI1_A06384g_6	CAGAGAAAGAAATAAAGACA	170	164	111
2005	YALI1_A06396g_1	ACACGAGCTGACCCACCAGG	254	19	193
2006	YALI1_A06396g_2	ACCTCGTCAGAATATCGCCA	47	19	0
2008	YALI1_A06396g_4	TCCTTGGCGATATTCTGACG	542	449	384
2009	YALI1_A06396g_5	CGTGGGACCGGGGAAGCAGG	44	22	8
2010	YALI1_A06396g_6	AGGCTTGACCTCAATGTACC	376	144	65
2011	YALI1_A06402g_1	GCGTTAAAAGCGCATCCGAG	136	117	144
2012	YALI1_A06402g_2	TCTTCTCAAGACTAATTGAT	355	518	253
2013	YALI1_A06402g_3	CGACTCTCATGCACAAGCGA	548	284	165
2014	YALI1_A06402g_4	TGTCAGTATACTCAATGCCC	115	162	120
2015	YALI1_A06402g_5	GATTCGTGAGGCTCGGAGCG	53	95	50
2016	YALI1_A06402g_6	GAGGACGAGATGCGCAACCG	276	318	255
2017	YALI1_A06416g_1	AGACACCTTTCGAAACTCGG	1091	614	467
2018	YALI1_A06416g_2	CACAAAATCTCCTATCCTGA	323	82	164
2019	YALI1_A06416g_3	CTTGAGCAGTTCGAGAGCGA	139	146	143
2020	YALI1_A06416g_4	GGACACCAGGTACTGCAGAA	548	168	223
2021	YALI1_A06416g_5	ACGGAGATCTTCACGCCGTT	150	129	111
2022	YALI1_A06416g_6	AAGACACCTTTCGAAACTCG	1083	613	467
2023	YALI1_A06434g_1	GTTCTCGTAGTCAATCTCCT	367	210	188
2024	YALI1_A06434g_2	GCTGAGGGCTCGAGTGAAAG	498	373	212
[truncated: 44,869 more rows]

## Sheet: PO1f Cas9 Day 2
Guide Number	Guide ID	Guide Sequence	Replicate #1	Replicate #2	Replicate #3
514	YALI1_A00135g_4	ACTCGAAGTTAATACAAGGT	369	117	527
780	YALI1_A01434g_6	GCGATGACAATTGTTTTTAG	1144	231	2112
814	YALI1_A01618g_4	TTAAACTCCACAGTAGCTCC	67	41	160
840	YALI1_A01732g_6	AGCAGAGGAGAGTGAAAGTG	201	50	182
909	YALI1_A02022g_3	GTTGCCGCGATGCGACTACG	261	108	417
911	YALI1_A02022g_5	TTGCCGCGATGCGACTACGT	90	38	500
925	YALI1_A02083g_1	AATGCTCGACGAAGGAACCG	438	149	960
973	YALI1_A02301g_1	GTCTAAATATCGGCGAGCCA	130	55	233
1037	YALI1_A02552g_5	GATTGATGTCAAGGTCTGAA	384	146	1163
1177	YALI1_A03153g_1	GTATTTCTTGAAAACAGGGA	896	288	1279
1180	YALI1_A03153g_4	GTTTTCAAGAAATACACAGT	225	60	185
1641	YALI1_A04990g_3	TCCGAGCGCAGCTCAGATAA	290	91	227
1826	YALI1_A05798g_2	AGTGATCCCGGCGCTAAAAA	204	86	154
1855	YALI1_A05869g_1	GCTGTCCCAGGACTGAGGCG	175	83	532
1860	YALI1_A05869g_6	GTGCTGTCCCAGGACTGAGG	820	183	1123
1887	YALI1_A05987g_3	GCGCCGTTGGACTTGAAGGT	108	37	92
1910	YALI1_A06102g_2	AAATCATGCATATCAAAAGG	464	170	439
2000	YALI1_A06384g_2	GGACTGTCTGATGTCGATGA	903	314	743
2087	YALI1_A06634g_5	GCTCACTAGTATCCTACCCC	473	184	682
2134	YALI1_A06761g_4	CATTTTTTCGTCTGTCCGCC	198	75	725
2135	YALI1_A06761g_5	GGCGGACAGACGAAAAAATG	634	199	1112
2280	YALI1_A07357g_6	TGTACTCACTGTACATGCGA	1018	314	1387
2455	YALI1_A08115g_1	GTAAGTCGACACATTTCAAC	744	238	1913
2539	YALI1_A08532g_1	CGTCTTTCCTTTAAAAAACG	528	169	1060
2713	YALI1_A09190g_1	TAGGACTGGTACCATCACCG	473	200	589
2805	YALI1_A09638g_3	CCTCAGTTCTTAGTCGCTCG	398	155	452
2810	YALI1_A09654g_2	TGTCTGTTCGTAGTGTGAGG	266	96	327
2811	YALI1_A09654g_3	TCTGTCTGTTCGTAGTGTGA	1788	553	2604
3145	YALI1_A11270g_1	CACACTTGCTGGACCTCAGA	270	79	583
3235	YALI1_A11643g_1	ACAATATTGCACACAAGCCG	294	102	177
3255	YALI1_A11723g_3	ATGCGCCTCGTCTTTTGCTG	140	61	752
3344	YALI1_A12167g_2	ATGAAAGCTGAAGAAGTGGA	198	109	181
3483	YALI1_A12822g_3	CGCTCAATGTTCGTTGGCCG	384	124	415
3484	YALI1_A12822g_4	TGTCGCCGCTCAATGTTCGT	201	74	279
3516	YALI1_A13007g_6	AGCCCTACAGCGAGACGTGG	474	138	469
3551	YALI1_A13131g_5	CAAATATGTGTGTAAGTGGT	311	90	496
3599	YALI1_A13334g_5	CTACGACTTTGACAACGTCC	97	23	158
3951	YALI1_A14691g_3	GTGCTGTTCACGTATACTAC	259	93	370
4031	YALI1_A15045g_5	GGTTCGAAACTGTTCCAGGG	228	90	163
4119	YALI1_A15373g_3	TGTGAGACATTGTCGTCTAG	212	85	275
4299	YALI1_A16031g_3	TACTGTAAAGAGGAGCTTAG	270	113	464
4327	YALI1_A16145g_1	GTACAATACGATTTTCAACT	633	243	1056
4414	YALI1_A16496g_4	TCACAACCGGCATGGCTAAT	448	134	1036
4804	YALI1_A18133g_4	TTCATATGCACCCTGCCACA	135	38	167
4879	YALI1_A18443g_1	GGTGTGACTAGGCAACAACG	511	153	630
4897	YALI1_A18466g_1	GAGATCCCATGCCCAATAAT	236	98	416
5064	YALI1_A19195g_6	AGAACAGCTCTCGAGAGTGG	671	182	847
5230	YALI1_A19974g_4	CATGACCCTGAGCCTCGCTG	418	147	280
5351	YALI1_A20408g_5	GCGAGTGAGCAACAACGCTT	498	165	765
5355	YALI1_A20441g_3	GCTTATGTCTTCAAGGAACT	325	144	1476
5926	YALI1_B00101g_4	GAGTCAAATTGGTCAGGCGC	50	16	56
5927	YALI1_B00101g_5	GCTCCGATACGAGGGGATTG	272	51	188
6003	YALI1_B00429g_3	TCAACTCGCGAACCCCACCT	143	64	91
6033	YALI1_B00607g_3	ATTTTAGTCTCGAGAGTTGG	1619	530	2669
6255	YALI1_B01550g_3	ATTTTTGTTAAGGTTAGGGG	2025	659	4083
6343	YALI1_B01826g_1	ATTACCAACGACACCCCGAA	394	102	168
6362	YALI1_B01889g_2	GGTTGGTGTGACAGACCGTG	506	187	934
6392	YALI1_B02021g_2	AAGTCACCAGTAACACTCCG	666	232	680
6419	YALI1_B02082g_5	AGTCCGACATCCCTCAGTCG	274	133	357
6507	YALI1_B02487g_3	GAATCAACGCTGGCAAACAA	735	208	839
6569	YALI1_B02717g_5	ATCATTCATTGACGTCCGAG	291	113	337
6602	YALI1_B02850g_2	GAAGAAGTCGGACACCTCGA	826	271	636
6709	YALI1_B03324g_1	TCTCCTCCACGAAAACCAAA	162	66	193
6727	YALI1_B03429g_1	GCAACTTCCCAAGAGACCCG	486	154	490
7002	YALI1_B04753g_6	TCGACGAGCAACGCCTGCAA	348	131	421
7236	YALI1_B05698g_6	TGAGATATATGCAACGTAGG	158	58	31
7476	YALI1_B06635g_6	GCCGAGCTGTTCAGGTATTG	147	52	119
7547	YALI1_B06885g_5	CGTTCTTAATGCCACTCAGT	354	126	694
7835	YALI1_B08207g_5	ACTCGCACCAATAAAGAGAT	376	151	498
8092	YALI1_B09266g_4	GCAAGCTTACGTTGACAACC	410	131	875
8120	YALI1_B09320g_2	CTTTGGGCATTGTTGCTGGT	69	34	114
8122	YALI1_B09320g_4	TCTTTGGGCATTGTTGCTGG	289	86	567
8154	YALI1_B09476g_6	GTTCAAGGGACAGTGATGGC	163	48	208
8224	YALI1_B09929g_4	CCAAAGTAGATCAAGTGGAG	821	321	974
8236	YALI1_B09957g_4	ACACAGACGCAGCTGAGCTA	108	28	140
8308	YALI1_B10263g_4	GGTCGGAATGACATCAGTGA	313	114	270
8426	YALI1_B10933g_2	GAGAACCAGTGAACCAAGCG	266	98	598
8459	YALI1_B11111g_5	AATGTCCGTCAGTTGTAGAG	332	111	358
8644	YALI1_B11934g_4	CAGTTCGTCGGGCCAGGAAT	77	24	71
8771	YALI1_B12443g_5	TGCCGCCTCTGAGACCGCCA	55	19	145
8933	YALI1_B13401g_5	TTTCGACCATCAGACTTTGT	486	168	867
9149	YALI1_B14382g_5	GTGGTCTTGACCACCTCAAG	650	220	885
9194	YALI1_B14600g_2	GTTCTTGATCCGCTTCAGAG	413	119	415
9489	YALI1_B15733g_3	TTCCGATAGCGAGCTGATGG	571	195	346
9746	YALI1_B17008g_2	TTTCTTTCCAAAGGTCTGAA	269	74	552
9944	YALI1_B17998g_2	TCGGGTTTGAGCTTAGCAAG	680	208	1338
9946	YALI1_B17998g_4	GTCGGGTTTGAGCTTAGCAA	557	205	588
9999	YALI1_B18265g_3	TAGAGTGCGACGAAAACGAG	338	92	204
10281	YALI1_B19348g_3	GTACTCTTTCCACTGGACGA	449	156	474
10305	YALI1_B19453g_3	GGGGGAAGAAGATCAGATGA	296	83	164
10603	YALI1_B20730g_1	TTAAGGAACAAAGTGTCCGA	124	70	118
10749	YALI1_B21250g_3	CTACAAGGACATGATCAAGG	621	259	875
10999	YALI1_B22391g_1	TGAAATGGCCCACTGTGGGG	233	86	336
11003	YALI1_B22391g_5	CCATTTCATCTTCAAGAACA	225	55	481
11004	YALI1_B22391g_6	AGATGAAATGGCCCACTGTG	544	158	468
11050	YALI1_B22561g_4	ATTAGAAGTCAAGAAGTGGT	240	73	113
11240	YALI1_B23443g_2	CATCGGTCGAGATAGATCGA	300	86	349
11242	YALI1_B23443g_4	ACATCGGTCGAGATAGATCG	297	103	262
11327	YALI1_B23771g_5	GGAGCATCCGGAACAGGACA	623	249	806
11466	YALI1_B24424g_6	AGGCGGTTCCAACCCTCGCG	505	151	443
11578	YALI1_B25077g_4	TCCTTCCTGTCAGAACAAAC	164	46	116
11937	YALI1_B26888g_3	ATACATCTCTATCAACAACA	962	391	1697
12031	YALI1_B27280g_1	GTTGAGTTCGAAATTGGTCA	540	145	762
12036	YALI1_B27280g_6	GAGTTCGAAATTGGTCAGGG	518	219	983
12483	YALI1_B29360g_3	GATAACAAAACACCGCAAGT	113	40	107
12503	YALI1_B29436g_5	GAAGAGCGAGAGTCAACCGC	25	13	7
12966	YALI1_C00852g_6	TGGTCCCTGTAACAAATCAA	672	177	878
13288	YALI1_C02421g_4	CGTACCTGTGTAGAGTCCAA	118	43	38
13406	YALI1_C03225g_2	TCATCCCCGGGGAAAATCGA	530	184	625
13420	YALI1_C03261g_4	GCGTCATGGTACATTTACAA	164	53	221
13474	YALI1_C03461g_4	GAATTCCTAGAAACCACGGT	579	197	1021
13530	YALI1_C03696g_6	TGTGCAGGTGAAGGAGGTGT	247	63	240
13934	YALI1_C05562g_2	ATACTGCTCAGGTAGCCACC	574	181	542
14041	YALI1_C06023g_1	GTTAATCCAATCACAAACAA	386	151	578
14276	YALI1_C07063g_2	GTGGAGACAGACGAAGACGA	351	162	521
14394	YALI1_C07516g_6	TATCGGCAAACGAGATCCAG	757	182	927
14442	YALI1_C07664g_6	CCAAAGGCGATAGTTCGAAC	186	86	468
14512	YALI1_C07979g_4	CGAGGGTAATATGAAAACTA	131	46	121
14586	YALI1_C08275g_6	CGTATTGCTACCAATGAGGC	672	231	460
14605	YALI1_C08600g_1	GGGTGTCTCGATATGAACGG	163	92	149
14609	YALI1_C08600g_5	GGTGGGTGTCTCGATATGAA	84	20	41
14727	YALI1_C09195g_3	TTATCAGAGGATCCTTGGGA	585	282	537
14730	YALI1_C09195g_6	GGGGGTTGATTGTTTATCAG	499	134	517
14755	YALI1_C09308g_1	TCTCCTATGTTCGGACCCGA	934	326	1338
15044	YALI1_C10787g_2	GCAGACTTGAAGAGGAGCAA	142	55	229
15086	YALI1_C11100g_2	AGTTTATTCTACAAGCACCG	297	91	343
15249	YALI1_C11954g_3	GGGGGGGTACTTGGGCAACG	76	22	139
15561	YALI1_C13510g_3	ACTGTGCAGTATAGTACACG	195	78	446
15563	YALI1_C13510g_5	GTACTATACTGCACAGTATG	259	113	317
15593	YALI1_C13611g_5	CGTATTGTCCACGGTACAAG	259	112	340
15655	YALI1_C13910g_1	CGGCTTCCATTGAAAAACTG	294	102	298
15748	YALI1_C14284g_4	CAGTTTGGCCATGATTCGAT	423	149	446
15752	YALI1_C14332g_2	AAGAAACTAAAAAGAACCCA	322	118	294
15967	YALI1_C15369g_1	GTTGGCGTTCGACAAAACCG	270	97	247
15984	YALI1_C15388g_6	ACACGGACCCCATTGAGCTG	524	148	558
16009	YALI1_C15454g_1	ACACTTTGACGGCAAAAGCG	212	56	48
16036	YALI1_C15516g_4	TTAACGGCTTTGACAGAAGC	92	20	25
16050	YALI1_C15532g_6	TTATTTTCTCGAGACCAAGT	893	280	1441
16154	YALI1_C16099g_2	GCAGAGATTGAGGAGAATGG	612	252	956
16164	YALI1_C16108g_6	CCTGCTGGAAAAGGTACTGG	110	35	234
16407	YALI1_C17133g_3	ACAAACCCGAGTATTTCGAT	188	63	293
16442	YALI1_C17295g_2	GTCCAACGTGGACTAGTACG	200	72	188
16503	YALI1_C17498g_3	AGACCCTTAGTAAGAGTCCT	149	32	81
16510	YALI1_C17514g_4	TCGATCCTCTCAGACAGGGA	212	79	204
16512	YALI1_C17514g_6	TTTGTCGATCCTCTCAGACA	546	146	1298
16673	YALI1_C18100g_5	TCTCAGTTGGACATTCGGTG	531	159	481
16709	YALI1_C18365g_5	ATATCTCAGGCAGAACCTGT	151	53	338
16748	YALI1_C18435g_2	CTACTGGTCTATTTGACAGG	421	163	710
16793	YALI1_C18621g_5	AGACCCGGCTTGTAGCAGTC	815	271	1573
16814	YALI1_C18713g_2	AATCGACTCAAAGTCAAGAG	207	87	230
16864	YALI1_C18806g_4	TTTACTCGGAAACGACCCCA	323	90	721
16882	YALI1_C18878g_4	CTTTTGATCAACAGATGTGT	344	110	751
16973	YALI1_C19348g_5	TTGCATCGTCCAAGGTCTGG	631	240	904
17240	YALI1_C20347g_2	GCTGTGTCTAGGCTGTCAGG	244	117	60
17294	YALI1_C20554g_2	TGAAACCGAGACACATAAGG	745	323	940
17347	YALI1_C20964g_1	AAGATCGTACTGAAATCCGG	501	171	841
17377	YALI1_C21272g_1	TGTCGTATGGAGTACAACTT	132	56	283
17453	YALI1_C21626g_5	AAGACATTCATGGTACAGAT	162	58	329
17526	YALI1_C22019g_6	GCTTTAGCACCAGCTGTGGT	206	74	228
17653	YALI1_C23028g_1	TCTCAGGTGTCACGACTCCA	266	81	91
17918	YALI1_C24231g_2	CTCCGGCCACGATTGCCAAG	240	86	366
18035	YALI1_C24755g_5	TCAGATGCGTTGGCAATAAG	569	197	521
18105	YALI1_C25080g_3	ACACGCAGCCAAGACGCGCA	259	111	166
18138	YALI1_C25244g_6	TGTTGGCAAGTACGACGCGT	492	179	818
18155	YALI1_C25301g_5	AGGTTCCGTGTCGTTTGGCA	269	82	836
18205	YALI1_C25513g_1	AGAATTCGCCAACATCTGAG	488	182	612
18208	YALI1_C25513g_4	TGGCGAATTCTGCAGAGGCG	76	31	97
18211	YALI1_C25515g_1	GGTCCCTTATCCCAATTCTG	224	74	1023
18387	YALI1_C26215g_3	GGAGCCCAAAAGCAACACTC	26	6	0
18645	YALI1_C28115g_3	TCCCGTCTATGTCAGTCATG	373	105	847
18885	YALI1_C29202g_3	ATCAAGGTAGGAGTTGACCA	63	25	158
18982	YALI1_C29595g_4	ACAACATCCAAAACAAGAGC	405	132	803
19097	YALI1_C30052g_5	CAACGTATATTATCAAGCTG	339	164	784
19266	YALI1_C30683g_6	GTGGATGCGGACAGTTGAAG	478	146	370
19320	YALI1_C30910g_6	CTCAGAACATTGTTCATAGA	470	122	342
19332	YALI1_C30946g_6	GCCTCGTTCCAGTCCTCGAC	635	190	744
19419	YALI1_C31315g_3	TTTTCGCCACCACAACCCTG	1295	416	2696
19917	YALI1_C33513g_3	AATTTCAGCCTCGTGAGACG	2769	1020	3277
20566	YALI1_D02599g_4	TTGCCCTTGGTTGCAAAACT	489	197	1075
20609	YALI1_D02680g_5	CATGCTATCACAACGTCTCT	250	77	504
20822	YALI1_D03831g_2	GCAAGACTACCTTCCTGGAA	531	226	590
20908	YALI1_D04270g_4	TTTCGTGCATGGCATGTAGT	526	164	1325
21059	YALI1_D04997g_5	AGGCCGCCCGGCACGTGCGA	16	1	0
21060	YALI1_D04997g_6	GGCGGCCTGGAAAGATGGTG	126	32	120
21064	YALI1_D05008g_4	CCGTGCGTACTTATCTGCGA	134	58	201
21129	YALI1_D05286g_3	GATGCCTCTGGTACCCCAGC	92	40	36
21201	YALI1_D05633g_3	TCTCGCATCGTATCCCCAGA	247	50	262
21363	YALI1_D06434g_3	ATTGATATGCAGAACAATAG	504	195	693
21512	YALI1_D07162g_2	TTGTTGGTGTCAGGACCGAT	544	208	710
21579	YALI1_D07335g_3	ATAGTGTAGATATTGTACCA	181	65	96
21725	YALI1_D08050g_5	TTCTCCCGCTCATTATAAGT	115	51	397
21729	YALI1_D08082g_3	GTAGGATCGGGTCAGAGTGA	274	101	328
22004	YALI1_D09142g_2	GTGGTAGAGCAAGTGCAAGG	1034	358	1797
22219	YALI1_D09964g_1	GAAGAAGGCCGTTATCAAGT	283	113	528
22220	YALI1_D09964g_2	AAGGAGCTCGATCAACGCTT	333	118	346
22234	YALI1_D10007g_4	CTATGAACAACAACTCGTAC	300	97	382
22828	YALI1_D12376g_4	TTACCAATCTTTACCAGACA	513	160	778
22961	YALI1_D12877g_5	GCAGTAGATGCCCGGATGAT	88	25	68
22980	YALI1_D12930g_6	ATGTCGATGGCCCTGCCCGT	496	163	793
23016	YALI1_D13042g_6	CTCTCGGGTGATGAAAGACT	286	93	387
23585	YALI1_D15557g_5	GAAAGAATGTGAATAGTGAT	202	101	398
23727	YALI1_D16118g_3	CGGAGTCGAATGTCAAACAG	338	118	408
23904	YALI1_D16873g_6	CGCCACTCAAGGGCAACAAA	245	90	160
23909	YALI1_D16879g_5	GGCAGTACTCGTACTGGGCG	380	129	505
24157	YALI1_D17836g_1	CTTGGGTAAACAACATACAG	432	153	1212
24244	YALI1_D18115g_4	GCGGGCATGCGCGCACAGAG	354	121	724
24300	YALI1_D18392g_6	TGTGAAGTTAGCCCATACTC	75	20	0
24515	YALI1_D19562g_5	TCTGATAAACGAAAACGTGT	686	173	868
24738	YALI1_D20758g_6	GATCAAATCAGCGATACCTG	590	148	464
25092	YALI1_D22143g_6	ACAATGGATTGTTCAGACCG	241	81	228
25107	YALI1_D22208g_3	CCTAATTTGGATTCCAGAAG	1881	646	2196
25173	YALI1_D22476g_3	GTCTGGACAGGTCTCGACGG	465	144	563
25272	YALI1_D22932g_6	TGTCCATCACCACCGAAAAA	296	84	207
25374	YALI1_D23524g_6	AGCGAGAGAGAGTCCGAAAT	540	176	548
25375	YALI1_D23550g_1	ACTGCTCTTATGACTATGCG	232	81	211
25903	YALI1_D25831g_1	ACATTTTTGTACACATACAA	565	158	1239
25975	YALI1_D26082g_1	CTTGCAATTAGAGCTCTGGG	243	110	482
26001	YALI1_D26146g_3	TGAGGAGTCGAAGAATGTGC	312	122	463
26059	YALI1_D26454g_1	TATAATCTACGCCAGCGTGG	692	292	532
26061	YALI1_D26454g_3	GCGTAGATTATAGAGAAGGA	255	97	656
26374	YALI1_D27826g_4	CGAGTCCATCTACAACCAGA	98	32	136
26457	YALI1_D28213g_3	ATGTTGACGCTGTCGACCAG	132	57	249
26471	YALI1_D28242g_5	GCTGTATCAGCAGCAAGAAG	472	146	258
26475	YALI1_D28259g_3	TCGGCCGTATGGGTTAAGAC	302	156	718
26477	YALI1_D28259g_5	CCATACGGCCGATCCAAACC	293	87	520
26586	YALI1_D28963g_6	AACCAGTTGCTACATCTCAA	393	127	303
26651	YALI1_D29215g_5	CAGCTTGAGAAAGACCTCAA	265	95	321
26919	YALI1_D30506g_3	TATCGAACCTATCCACGACG	141	45	135
26926	YALI1_D30526g_4	GAGGAGAGTTGCTTTCACGC	273	97	388
26990	YALI1_D30850g_2	CACTTTCTCCCAAGGAGTAA	542	184	597
27055	YALI1_D31371g_1	TCTACAGAACCTCAACTCCG	371	122	435
27058	YALI1_D31371g_4	CTACAGAACCTCAACTCCGC	249	71	42
27059	YALI1_D31371g_5	AGTTGAGGTTCTGTAGAGAC	304	82	425
27124	YALI1_D31777g_4	GTAGGGGTCGCTTCATCTCG	523	153	1584
27202	YALI1_D32195g_4	GTACACCCATTTTCCCCGAC	148	50	109
27258	YALI1_D32462g_6	CCGCCATCAACCAGATAGGG	77	36	34
27356	YALI1_D32933g_2	ATGTAGAGTGACCAGATGAG	341	130	556
27579	YALI1_D33889g_3	GTTGAGATCATATCTTTCTA	226	50	220
27625	YALI1_D34043g_1	TTGTCAGTCAAATCTCCCAC	421	132	547
27858	YALI1_D35061g_6	GGCATTTCGGACCTTCACCT	129	36	149
28124	YALI1_E00019g_2	GTTTAGATACACAAGACACA	605	200	812
28621	YALI1_E02265g_1	TGATGACTACAACCACGCCA	245	85	161
28684	YALI1_E02415g_4	TCCACAAGCAGCGATACCGA	81	45	72
28846	YALI1_E03150g_4	GATGGTAAGTCGCTTCACCA	620	233	1065
28982	YALI1_E03669g_2	GATCTCTTGCGCGCGTCCCA	159	48	117
29027	YALI1_E03877g_5	CATGGCCCAGTCCAAACTAG	308	82	182
29072	YALI1_E04033g_2	GGTCTCGTAGTCGAACTCAG	605	203	1096
30058	YALI1_E08211g_4	TTGCGGTCTTGAAAAAAAGT	434	135	550
30240	YALI1_E09155g_6	CCCCCCTTCCTTTACTCATA	255	57	526
30382	YALI1_E09835g_4	ACTAGCCCAGAGAGATGTAC	219	100	118
30491	YALI1_E10339g_5	TGCAGGGAACTTCAGTTGAG	363	112	370
30573	YALI1_E10852g_3	GCGTTTCAAGCCACATTCCA	101	46	128
30632	YALI1_E11217g_2	CAGCCAGAGACGGATTTGAA	136	59	122
30634	YALI1_E11217g_4	GGGTCAGCTTCAGCCAGAGA	159	26	58
30646	YALI1_E11272g_4	AATATGAAAGGTGTTGAAAG	205	63	728
30738	YALI1_E11529g_6	TGCGGTTTGACCGTCCCTGG	512	215	595
30819	YALI1_E11976g_3	CAGCTGTCTTCGATTCTCGC	111	55	63
30825	YALI1_E12013g_3	GATATTCTACGGAAGGACGT	87	24	67
30870	YALI1_E12183g_6	CCAACCAAAGGTTTCCCGTG	480	146	688
30885	YALI1_E12211g_3	TTCCTATTCATACCAATGAT	764	249	1422
30917	YALI1_E12421g_5	GTGGAATTCTATAACCCCGA	244	77	338
31027	YALI1_E12873g_1	AGCAGGCGATGATAACAGAG	122	47	275
31028	YALI1_E12873g_2	GAGCAGGCGATGATAACAGA	198	48	158
31029	YALI1_E12873g_3	CGAGCAGGCGATGATAACAG	399	180	970
31861	YALI1_E16249g_1	CTGCCACCTGAGATAAGAAG	353	103	573
31863	YALI1_E16249g_3	CAGGTGGCAGGCATAAAACA	110	62	125
31936	YALI1_E16544g_4	TCTACTCAGACCTTCGCAGA	240	110	604
32139	YALI1_E17258g_3	TATATTTGGCGACTACACCG	441	145	1029
32262	YALI1_E17786g_6	GATAAATACTCTGAAAAAGG	356	118	353
32357	YALI1_E18184g_5	GTATTGTCGGAGGTACTATC	166	55	1252
32401	YALI1_E18326g_1	GTTGTTCAGCGAAAGAAACG	197	71	97
32467	YALI1_E18802g_1	CTTCACCAAGGGAAAAGCTG	146	75	33
32520	YALI1_E18990g_6	AACGTCGGAGCCCTTGAAGG	387	120	210
32601	YALI1_E19327g_3	CGACAGCTGCACCATCCTTT	586	178	1631
32617	YALI1_E19403g_1	CATGTCGTCGACCTGAGCAA	159	56	597
32652	YALI1_E19494g_6	CCGTGGCCTTGGGCAACGAA	337	124	250
32949	YALI1_E20604g_3	GCTCATGCCCCAAACCCCAT	228	89	414
33263	YALI1_E21779g_5	ATCGAATGTGTGCCCGGCAT	829	260	1090
33503	YALI1_E22758g_5	GGACTCGACCTCAAGCGTGA	266	91	298
33513	YALI1_E22807g_3	TGCTGAGCATCTAGCAGCAA	208	101	180
33844	YALI1_E24078g_4	GGTCTTGGCTCTGCTGGCGG	182	50	415
33880	YALI1_E24180g_4	CGAGTGGTAGGTGAGTGTTG	648	189	1217
34010	YALI1_E24689g_2	CCATCACCATGCTCCTGAAA	1717	600	1958
34013	YALI1_E24689g_5	GGAGCATGGTGATGGCCAGG	234	86	631
34057	YALI1_E24812g_1	CAGTTGATAGCTCATGTCCG	295	116	206
34164	YALI1_E25317g_6	AGAGACGTCGCAAGAAACCT	148	52	460
34472	YALI1_E26532g_2	TTATTATCCGGAGGTGAAAG	1706	624	2985
34512	YALI1_E26790g_6	CTTTTCCAAGTGCTAAAACT	331	105	1217
34513	YALI1_E26811g_1	GGAAGGTCTTCTTCTTAGCG	169	54	386
34664	YALI1_E27279g_2	CTGCACAGAGTCGGCAGCGG	506	183	466
34666	YALI1_E27279g_4	GGCAGCGGCGGTGAATTCGG	164	74	321
34818	YALI1_E27826g_6	GCAAACCCCTTGGAAGATGA	262	93	336
34828	YALI1_E27840g_4	TGGCGTATTAGGGTCTTTAT	129	39	34
34829	YALI1_E27840g_5	GTGTCTGACGGTGGCGTATT	768	312	908
34902	YALI1_E28052g_6	CTGAGTCTTGTATTCAACTA	734	206	954
34917	YALI1_E28107g_3	GCCCCTTTCGATACCTTCGA	163	55	147
34918	YALI1_E28107g_4	GAGAGGATATGATTGGGGAA	112	34	165
34919	YALI1_E28107g_5	AGACCATCGAAGGTATCGAA	79	37	10
34972	YALI1_E28397g_4	CTGATCTAGGAAGAACGAAG	181	60	575
34978	YALI1_E28405g_4	GTTCCGCAGAAGTAATAACC	143	61	480
34994	YALI1_E28439g_2	TATGATTTGGCGTTTCTGGA	340	85	3
34998	YALI1_E28439g_6	ATATGATTTGGCGTTTCTGG	534	137	569
35029	YALI1_E28575g_1	AGAAGGATCTGACACCCATA	404	162	503
35177	YALI1_E29115g_5	TTATTGAATGATGTGTTGCT	331	100	564
35178	YALI1_E29115g_6	CACATCATTCAATAAGACAC	668	217	1110
35203	YALI1_E29197g_1	TGTATTACATACAAATCCCG	197	91	528
35205	YALI1_E29197g_3	GTATTACATACAAATCCCGC	197	91	45
35647	YALI1_E31369g_1	AATAGGAATGAGGCAAAGGT	679	245	834
35702	YALI1_E31555g_2	GGCACATTCTCCCATAACGA	135	28	100
35886	YALI1_E32247g_6	CCGTGCGGAGATATGCGAGT	889	256	1066
36780	YALI1_E35843g_6	CATCGAGTCTGACCTCGACT	333	103	370
36890	YALI1_E36309g_2	GGTGTTGGCACCAACAGCAC	16	10	0
37101	YALI1_E37083g_3	AATATCAGTCAATTCGGCGT	584	223	942
37208	YALI1_E37603g_2	ATGTCCTCCTGGGAGAGAAG	570	182	387
37466	YALI1_E38512g_2	GGTGTGGTCCACTTTGACGT	102	26	42
37826	YALI1_E40076g_2	GAAAGCAGCTTGAAAACCAA	25	18	93
37864	YALI1_E40274g_4	AGATCACCAGTTGAAAGCCA	301	102	333
37934	YALI1_E40540g_2	CGCTGTCCATGACAACCGCA	136	23	160
37937	YALI1_E40540g_5	CCTGCGGTTGTCATGGACAG	387	148	373
38136	YALI1_E41399g_6	TTTGTGATCAACGACCCCCA	492	123	605
38286	YALI1_F00400g_6	GAGCAGTCACTCATAATAAA	299	86	368
38334	YALI1_F00728g_6	GAGTCAACGCTGCAGTGATG	44	22	0
38363	YALI1_F00960g_5	GCATGGGTGTTAGAACTCTT	656	213	1052
38644	YALI1_F02389g_4	CGTGACTGCACTAATGGGGG	66	23	44
38645	YALI1_F02389g_5	GATTCCGTGACTGCACTAAT	861	242	1340
38811	YALI1_F03205g_3	GTTTGCTTCTGAATCGTGAG	475	165	2391
38812	YALI1_F03205g_4	TGTTTGCTTCTGAATCGTGA	940	288	2390
38832	YALI1_F03284g_6	CCTTGTTATATGCCGCCTGC	215	76	61
39129	YALI1_F04433g_3	GGGCAACTCGGGAAATTCGG	291	93	252
39660	YALI1_F07146g_6	AAGAGTGGTGACCACCCGAC	274	100	169
39662	YALI1_F07150g_2	GGGCACCTAGCCGTATAGAG	254	89	434
39707	YALI1_F07384g_5	ACGTCGGCTAGCAGCTCGAA	596	196	810
39760	YALI1_F07655g_4	TTGAAATTCTCATAAATCTG	508	137	950
39946	YALI1_F08431g_4	CGACTCTCTAAGGGAAAGAA	30	11	0
40093	YALI1_F09137g_1	GTATGCACAATCGCTCCCTT	710	248	716
40109	YALI1_F09161g_5	TAGCGTAACCGAGTACAAAC	363	150	693
40157	YALI1_F09317g_5	GTTTCGGCCTTCACCCTCGG	225	62	180
40255	YALI1_F09737g_1	CCGACAATCTCTCTTCCCCG	332	117	175
40391	YALI1_F10285g_5	CAGGAGCTGCTGAAACGGCC	433	144	756
40527	YALI1_F10867g_3	ATACGACGACACGAGCTAGT	421	144	273
40640	YALI1_F11277g_2	TCTGCTTCGAAGTCGACGGT	346	117	343
40713	YALI1_F11553g_3	CCGAGGGTATAATTATTCAT	196	48	410
40743	YALI1_F11689g_3	GTTCTCGGTGGTTTCGGTGG	448	159	677
40769	YALI1_F11787g_5	CTTTCCACCGGACTGGGCAC	326	114	425
41040	YALI1_F12871g_6	AGAGGAAAAGGTACTCGTGG	392	103	228
41089	YALI1_F13017g_1	GCTGGCTACCTGCTTTTCCA	258	79	576
41091	YALI1_F13017g_3	GCTTGGGGAATTTTCATCAC	125	38	130
41132	YALI1_F13097g_2	ATCAAGGCTGACTCTCTTGA	296	136	211
41179	YALI1_F13220g_1	CAGCTGGGTGAGACCAGCAG	381	135	257
41610	YALI1_F15053g_6	ATTGACAAGTGCAAGAGCTG	1151	403	1245
41644	YALI1_F15199g_4	GTTCTTCTCCATGTGTATAG	348	111	582
41649	YALI1_F15218g_3	AGACGAAGAGGAGTCTCCAG	68	50	246
41650	YALI1_F15218g_4	CAGCTGGCTTAGAGACGAAG	534	209	578
41966	YALI1_F16232g_2	GAACACACCAAAGTAGGTGA	229	67	299
41981	YALI1_F16249g_5	GGAGTTGCCTGATTTTCGGC	235	72	127
42008	YALI1_F16369g_2	GGGCTTGGTTGACAATAGTG	70	44	104
42148	YALI1_F16839g_4	ATGTGATAGACGGAGGGCAG	191	79	450
42152	YALI1_F16844g_2	GTGCTAGTGGATCAACAGGA	123	46	216
42161	YALI1_F16851g_5	GATATTTCAGTCATAGCTGC	379	138	436
42219	YALI1_F17094g_3	CGAAGTGGCTACTCGTAGAG	555	197	501
42271	YALI1_F17358g_1	TATGACCCGGTAAATACGCG	361	153	412
42428	YALI1_F17907g_2	CTCAAGGCTTTCATTTCCAA	410	133	619
42836	YALI1_F19811g_2	GCAGACAGTCGAACAACCAC	58	20	92
42899	YALI1_F20145g_5	GGGAGACTATGTGCTGCAGC	274	72	257
43055	YALI1_F20914g_5	GGACTCGAATTCACCAGTGT	404	113	459
43057	YALI1_F20931g_1	GTGTAGTTACGTCTCAAACG	356	154	648
43072	YALI1_F20965g_4	ATCAGGTTGCCGGAGAGCTC	77	24	203
43228	YALI1_F21673g_4	GGGTTTCTCACTCCGTATAT	168	90	736
43652	YALI1_F23560g_2	GTTGGCTCCTCCCCGTAACA	180	74	204
43910	YALI1_F24578g_2	ACTTGGAAGAAGAATCGGAC	295	100	603
43913	YALI1_F24578g_5	TGTGAACTTGGAAGAAGAAT	480	146	1132
44343	YALI1_F26474g_3	CATTGACAGGAAGCACACAA	364	146	557
44476	YALI1_F27101g_4	AAGATGATCCAAACTGCACG	395	140	451
44588	YALI1_F27701g_2	AGTATTGTATGAGTGCTTAT	203	87	451
44615	YALI1_F27761g_5	GCTCCCAGAATGTGAACTTT	519	180	762
44753	YALI1_F28212g_5	ACGTCAAGTGTGTATTTGCC	155	64	363
44830	YALI1_F28611g_4	AAGTTTGATAAGATATTGAA	75	30	177
45071	YALI1_F29751g_5	ACTAAGAGTAAAAACGAGGG	342	99	347
45164	YALI1_F30086g_2	TCGTCTACGACCCAGCTGCC	209	69	109
45592	YALI1_F32010g_4	GGCGGCTTCGTGAAGAGCAA	603	190	950
45797	YALI1_F32698g_5	AGAGGACTCGGCTGTGAGGA	429	137	432
45841	YALI1_F32901g_1	CTCCACGCTCCACATCGCAG	580	199	661
45843	YALI1_F32901g_3	CCTCCACGCTCCACATCGCA	57	26	181
45876	YALI1_F33002g_6	ACGTCGGTTATCGATGCACG	214	67	100
45899	YALI1_F33113g_5	GTGGAAGTGTGAGCGAGTGT	141	52	371
46092	YALI1_F33812g_6	ATAAGTCCCATCACTTCCAT	577	200	890
46267	YALI1_F34521g_1	TTATTAGGTGAATCGTTTGT	348	130	564
46614	YALI1_F35882g_6	CAGGGAATACTGTGGATCGA	256	81	272
46770	YALI1_F36678g_6	GGTAAGGTGCTGGTGAGTCA	382	109	490
46916	YALI1_F37264g_2	TTTGCAATATCACTTATAGG	485	166	993
47108	YALI1_F37998g_2	GGAGGACGACGAGGCGGCCG	21	19	77
47395	YALI1_F39051g_1	CTTAACGTAGAGTCTGGTGG	537	172	516
47558	YALI1_F39665g_2	GTGGTCACGGGAAAATGCCG	38	11	80
47561	YALI1_F39665g_5	GTAGTCGGTCGAATTGGACA	645	213	374
1318	YALI1_A03624g_4	TCGAACACGTCGTCGTCGGA	430	131	971
2491	YALI1_A08362t_1	CACGAAGTCCTCTCACCACG	160	63	252
2492	YALI1_A08362t_2	ACTCACACCAACAACAGCCG	247	66	568
2493	YALI1_A08362t_3	GGTTGGAATCTCGAAGTGCG	132	49	377
2494	YALI1_A08362t_4	TCTCTTCGACACTCTCACAG	90	29	333
2495	YALI1_A08362t_5	TCAAACTCGCCCTACCCGGG	63	20	340
2496	YALI1_A08362t_6	GTATACGCACCAAACGAGCA	131	43	276
2646	YALI1_A08934g_6	TCATATTGCACAGGTAAGAA	204	55	480
4008	YALI1_A14989g_6	ACAAACGCTTTGCTCAATGG	323	100	984
4253	YALI1_A15863g_5	GTCAATGTCTCGAGATCCGT	184	63	426
4254	YALI1_A15863g_6	GTTGTTCATGGTAAAGTCGA	404	118	597
4297	YALI1_A16031g_1	GTACTGTATGTACTGTAAAG	500	179	618
4361	YALI1_A16292g_5	GCCGGAGGTCTCGAAGATGA	43	22	4
4753	YALI1_A17876t_1	CTTCCCCGAAGAAACCCGGA	41	32	198
4754	YALI1_A17876t_2	TCTTCCCCGAAGAAACCCGG	103	43	435
4756	YALI1_A17876t_4	GGTTGGAATCTCGAAGTGCG	132	49	377
4757	YALI1_A17876t_5	GGACTCGTCTTTTACCAAGG	296	74	977
4778	YALI1_A18010g_2	TCTGACTCTGACTCTGACAA	165	51	214
5852	YALI1_A22369g_2	TCAGCTCATGGCGGTCAACC	210	64	329
5855	YALI1_A22369g_5	GTCACGGACTTACTGACACT	49	13	78
5856	YALI1_A22369g_6	GAGCCAAGAGCGAGTTTGGC	435	130	870
5893	YALI1_A22539g_1	CGTCGTTCACCTTTGTTCCG	307	82	216
5894	YALI1_A22539g_2	TGAGGGATACCTCGGAACAA	244	121	382
5897	YALI1_A22539g_5	ACCGACACTGAACGACTCAT	219	58	401
5898	YALI1_A22539g_6	GCCTTGTCGATAATCTTGAA	203	65	549
5900	YALI1_A22551g_2	GTTTCGCAGCAGGTGCTTGG	247	84	167
5901	YALI1_A22551g_3	AATCTCCTGCTCACACAGCT	237	76	325
5902	YALI1_A22551g_4	CGAAACGAGATGGCCAAGAA	161	55	98
5903	YALI1_A22551g_5	GAGACAGTCAGCAGACCGGC	104	32	56
5904	YALI1_A22551g_6	AAGGTGTTTGATACCCCCGC	171	52	475
9002	YALI1_B13737g_2	GACGTGGCTGAAACTCCCGT	148	38	249
12298	YALI1_B28394g_4	ATCGACTTTACCATGAACAA	79	35	138
12300	YALI1_B28394g_6	AGGTTCCCAGACCGATGGCA	10	5	79
12777	YALI1_B30382g_3	TTTCGAGACTCCTTTCCCAC	237	68	655
12782	YALI1_C00098g_2	ATACAGTACATACAGTACTG	488	180	836
13045	YALI1_C01301t_1	GCTCAACAAGCCCCTCACCG	146	38	569
13046	YALI1_C01301t_2	AGGGCTCGTGATCTTCTCGA	93	24	284
13047	YALI1_C01301t_3	TCGAGGGTTGGCATGTTCCG	97	24	247
13048	YALI1_C01301t_4	GAAGAACCTGTAAGCCCGAG	96	32	217
13050	YALI1_C01301t_6	TTAACTGTGTCTGTTGTAGA	225	78	467
14857	YALI1_C09781t_1	CCACCTCCTGATTTATCGCG	146	50	417
14858	YALI1_C09781t_2	TCACCTCGCGATAAATCAGG	225	90	326
15854	YALI1_C14843g_2	CGACAAGTACGGTTGCAAGA	399	147	519
16057	YALI1_C15556g_1	AGACGTGGCTGAAACTCCCG	202	63	324
17010	YALI1_C19450g_6	TAGTGCTGTGGACGGTAGTA	140	46	229
17161	YALI1_C20054g_1	TCTCCTTGTCAAGCACAGAG	444	157	845
17348	YALI1_C20964g_2	TTCGGTTGAGACCAGTCAGA	133	69	234
18200	YALI1_C25512g_2	AGGCCTCGTTGGCCTCCCAG	266	89	374
19742	YALI1_C32850g_2	AACATCTGCAGAGCCACCGA	209	56	316
19919	YALI1_C33513g_5	GTTCCAGATCGCCCTGACAA	291	93	388
19923	YALI1_C33525g_3	CGGTGCACGCAACATACAGG	429	159	333
19926	YALI1_C33525g_6	GACACGCCGAAAGAGCCATT	468	144	754
19931	YALI1_C33545g_5	GCTTGCGTAGTGGCGGGAGG	299	106	549
19932	YALI1_C33545g_6	GAGAATGCAGATGCACTGGA	319	99	610
19935	YALI1_C33550g_3	CCTGTATGTTGCGTGCACCG	516	186	748
19939	YALI1_D00040g_1	ACGACCCTTGAGAACGACAG	173	36	157
19940	YALI1_D00040g_2	ACATTTTGAATGTCCAGGCG	612	217	1093
19944	YALI1_D00040g_6	TGAACAGTGTGGGTTGAGCC	633	196	728
24539	YALI1_D19829g_5	GGAGAAATAACCTTTGTATG	140	57	406
24893	YALI1_D21373g_5	CTGCTACGCTACACATGTTG	125	35	275
25016	YALI1_D21851t_2	GCTCGGCAAGAAGCACATTG	132	32	229
25017	YALI1_D21851t_3	GTGTTAAGCGGGGTAGCGGG	47	18	15
25018	YALI1_D21851t_4	CCCCCCGGAAGTATCCACGA	201	76	381
25019	YALI1_D21851t_5	AACCAAACACAACCCCCCCC	5	2	68
25020	YALI1_D21851t_6	CGCTACCCCGCTTAACACCG	124	33	178
26738	YALI1_D29703g_2	TGGACGTTGCTGGTGAGCAA	267	147	577
27043	YALI1_D31258g_1	GATGTCTGCGAGGACTTGCA	95	52	246
27046	YALI1_D31258g_4	TTGCAAGTCCTCGCAGACAT	131	54	536
27123	YALI1_D31777g_3	TAGGGGTCGCTTCATCTCGA	501	146	1462
28450	YALI1_E01589g_4	TCATGGGACCCACTCCTCCG	590	182	1591
32532	YALI1_E19036g_6	CAGCATCGTAAAGAACAAGA	93	25	217
33333	YALI1_E22041g_3	CAACTACCGAAACGAGGACG	125	41	189
33508	YALI1_E22787g_4	GCAGGCGATTCGCATCGTAG	272	88	452
33510	YALI1_E22787g_6	TCGAACACGTCGTCGTCGGA	430	131	971
33522	YALI1_E22840g_6	CTGCTCCTCCTCCGACAGAG	59	11	23
34704	YALI1_E27441g_6	CTTTGGTTTCGATATCTCGT	284	58	834
34849	YALI1_E27927g_1	CTCTCTCTCTCTCTCTCACA	150	57	532
35405	YALI1_E30173g_5	CATCAAGTACTACGGCTGGG	264	87	544
35416	YALI1_E30311g_4	GGCAGCGGTGAGGATGGAGA	95	17	231
39146	YALI1_F04590t_2	TCCTTTAGAGAGTCCACTGA	371	93	781
39148	YALI1_F04590t_4	AACTTGTGCTTTGTTGGCGT	271	76	494
39149	YALI1_F04590t_5	CGGCGATGTAGTGTTTTCGA	215	72	1021
39150	YALI1_F04590t_6	TGGTGAAAACGTGGTCGTCA	126	36	604
41425	YALI1_F14351t_1	GACTTGTTGATGTTTCCGGG	393	145	2307
41426	YALI1_F14351t_2	GGGTTTGCTTCAATTCCTGA	37	15	128
41427	YALI1_F14351t_3	GTCGTCCCCTGAGTACCGGA	48	14	0
41428	YALI1_F14351t_4	ACCCTGTTGGACATGTCCCA	290	102	712
41429	YALI1_F14351t_5	TGACTTGTTGATGTTTCCGG	183	49	2380
41430	YALI1_F14351t_6	GAGATCCCTCCGGTACTCAG	242	61	680
42563	YALI1_F18641g_5	CTAGCAGACATCCGTAGCCG	186	46	221
42576	YALI1_F18696g_6	ACCATCGTGCAGCTCCAGGC	484	185	889
43081	YALI1_F21056g_1	CTGTCTCCGTGGATATGAAG	280	71	198
43286	YALI1_F21875g_2	TCAAGGCCAAACAACAGGAG	245	69	637
45844	YALI1_F32901g_4	AGGGGTTTCTTTTCACTCGG	387	136	953
47500	YALI1_F39375g_4	TGGTTCGGATCAAGCTCGGA	91	28	192
47600	YALI1_F39923g_2	TGAAATGCCTGAGCCTACTC	483	179	609
481	YALI1_A00014g_1	CATTAACACCAGAAGCCCGG	169	87	190
482	YALI1_A00014g_2	GGATAAGCTGGGTATCTCAT	672	242	1459
483	YALI1_A00014g_3	GCTTACTTGGAAATGGGGAA	144	71	390
484	YALI1_A00014g_4	TTCGTGAGACACACCTCAGA	483	136	388
485	YALI1_A00014g_5	GGCGTCGTTCTAGTAAGAAG	279	98	323
486	YALI1_A00014g_6	ACTCACTTTTATTAGCCGCC	918	338	1162
487	YALI1_A00019g_1	CGTGAAGTCATGAATATCAG	454	192	627
488	YALI1_A00019g_2	ACATTCTGACATCGTCACGT	1736	547	2525
489	YALI1_A00019g_3	CAGATGGAGACGCAGTTGCG	49	27	29
490	YALI1_A00019g_4	AACATTCTGACATCGTCACG	1732	544	2515
491	YALI1_A00019g_5	GGGCGCGAGTCGTTGTATAG	228	83	481
492	YALI1_A00019g_6	GGACTAAAAGTAGAAGCTGA	189	51	100
493	YALI1_A00032g_1	CGTGGCACGAGATACCCCCG	672	212	556
494	YALI1_A00032g_2	ACTGGTATCTCGCGCCACGG	260	76	526
495	YALI1_A00032g_3	CACCAAACCAGATACCCCCG	270	86	444
496	YALI1_A00032g_4	ATCTCTTTCCATTTTCTGGA	931	313	1855
497	YALI1_A00032g_5	AGACCACCTGACCTTATCAT	593	190	726
498	YALI1_A00032g_6	CCACCCATGATAAGGTCAGG	178	57	157
499	YALI1_A00058g_1	GCTGAAGAGCGACAAAGTCG	201	88	246
500	YALI1_A00058g_2	ATACGTGCCGTCGTTCTCAG	687	262	763
501	YALI1_A00058g_3	ATTCCTCCCTCTGAGAACGA	953	336	994
502	YALI1_A00058g_4	GACAAAGTCGAGGAGCGAAG	164	75	225
503	YALI1_A00058g_5	AGTAATATAGGGAGTTCCAG	283	94	337
504	YALI1_A00058g_6	GCCATGAAGTGGACTTCAAG	475	179	233
505	YALI1_A00102g_1	GGGCATCGTTGAAGTAAGCG	546	175	2009
506	YALI1_A00102g_2	GCGTTGTCGACAACCTTGAA	78	29	195
507	YALI1_A00102g_3	CATCTTGGTGAGAACCATAG	317	101	951
508	YALI1_A00102g_4	GTAGTCGACCTCGATGAGGG	264	87	478
509	YALI1_A00102g_5	AGAAGGTCTTCTTCTCGCCA	223	72	164
510	YALI1_A00102g_6	CGTCAAAGACAGTGTTGACG	226	70	383
511	YALI1_A00135g_1	GGTATCAGATCATTGCAGGA	298	128	438
512	YALI1_A00135g_2	CTGGCTGGTTTGAAAACGAT	49	25	48
513	YALI1_A00135g_3	CGAGTTATCTAATCCATCGC	185	73	591
515	YALI1_A00135g_5	GCCCCACTCTTGGCAGCATT	61	18	327
516	YALI1_A00135g_6	GTTGCTATGATAGCTGCCGG	114	40	132
517	YALI1_A00148g_1	GTAGGAGGAGGAGTAATCAG	355	116	1200
518	YALI1_A00148g_2	AAGCCCCTCTCCGATCACAA	136	50	153
519	YALI1_A00148g_3	ACAACGGTACCCCCACCCCA	104	38	33
520	YALI1_A00148g_4	GTTGTCCAGAGAGTTCCATG	177	48	162
521	YALI1_A00148g_5	CATGGTCTGGATCCAGACGT	202	71	404
522	YALI1_A00148g_6	GTACCGTTGTGATCGGAGAG	345	122	478
523	YALI1_A00204g_1	GCTGGATGAGAATGCCCCCG	96	44	103
524	YALI1_A00204g_2	TTGGCTCTCAATGCTAGCCA	83	45	213
525	YALI1_A00204g_3	AATGCTAGCCAGGGTAGCAG	363	141	632
526	YALI1_A00204g_4	GTCTCAGTAGAGGTGACCTC	640	211	1447
527	YALI1_A00204g_5	AGTCTCAGTAGAGGTGACCT	636	207	1437
528	YALI1_A00204g_6	CTCAGTAGAGGTGACCTCGG	211	78	339
529	YALI1_A00241g_1	AAAGAGATGCAATTGGGCAG	262	110	644
530	YALI1_A00241g_2	TGGGCAGCGGAAATCTTGGG	104	45	735
531	YALI1_A00241g_3	GACCTGAAAGAGATGCAATT	126	28	369
532	YALI1_A00241g_4	TTGGGCAGCGGAAATCTTGG	104	45	725
533	YALI1_A00241g_5	GAACCAGTTGGCCATTAGGG	431	142	800
534	YALI1_A00241g_6	GCTCTCCAGGACTCAGATGC	306	96	251
535	YALI1_A00252g_1	GATACCTTCTTGGTACCAGT	126	62	483
536	YALI1_A00252g_2	TATCTGGGCGACAATCTCCG	216	69	448
537	YALI1_A00252g_3	TGTGTAACTGAGCTGGAGCA	191	71	261
538	YALI1_A00252g_4	GTTACACAAACGCCAGACTG	250	102	497
539	YALI1_A00252g_5	TTACACAAACGCCAGACTGC	303	125	508
540	YALI1_A00252g_6	AGAAGGTATCAAAATCGTGC	568	238	819
541	YALI1_A00309g_1	GGCTGCTCAGAACTACAAGG	302	111	615
542	YALI1_A00309g_2	CCTCGGGCTCATCCACCAGA	57	13	108
543	YALI1_A00309g_3	TGGTCTGGCCAACTACAACG	446	162	1164
544	YALI1_A00309g_4	ACAAATGACCTGGAAGCCCG	75	22	442
545	YALI1_A00309g_5	GGAGTGCCAGTGGCAAACGG	78	25	331
546	YALI1_A00309g_6	GACTACATCAAGATCAAGGA	217	66	444
547	YALI1_A00325g_1	TGGTACTCATTCAGAGGCAG	140	64	448
548	YALI1_A00325g_2	CATAATCACTCCGGGAACAG	316	112	891
549	YALI1_A00325g_3	GGAAAAGATCAAAAACATCG	274	79	669
550	YALI1_A00325g_4	ACTTTACTGTCCAAGTTGAC	98	29	346
551	YALI1_A00325g_5	GCCTCCGCCACCACCTCCAG	431	136	632
552	YALI1_A00325g_6	GTTGACTGGTACTCATTCAG	444	140	1163
553	YALI1_A00375g_1	GCGATATGAGAAGCGTCACG	169	55	225
554	YALI1_A00375g_2	CACGGAGGCACAATAATCCG	192	77	403
555	YALI1_A00375g_3	GACGGGTCCGACACAAAGCA	56	21	30
556	YALI1_A00375g_4	ACCCGTCTATTCTGACCGAA	80	22	200
557	YALI1_A00375g_5	GGGTCCGACACAAAGCACGG	191	62	362
558	YALI1_A00375g_6	ACGCTTCTCATATCGCCATT	326	105	634
559	YALI1_A00406g_1	TCACGTTGACTTCTCTTCCG	327	101	969
560	YALI1_A00406g_2	AGAGAAGTCAACGTGACCGG	341	120	1252
561	YALI1_A00406g_3	GTCGTTGTCGACTGTATCGA	276	78	762
562	YALI1_A00406g_4	CTGGGCGTAAAGAGAAATGG	234	86	766
563	YALI1_A00406g_5	GCTCGAGCTGCAGATCACCA	101	24	139
564	YALI1_A00406g_6	GAGACCGGAGGCAAAGGCAA	143	57	274
565	YALI1_A00447g_1	CTATTGCCGCTGCTTCCGTA	290	77	647
566	YALI1_A00447g_2	TCTGCACCCTACGGAAGCAG	132	52	234
568	YALI1_A00447g_4	AAGTGAACGATCGCAGGTGA	152	33	300
569	YALI1_A00447g_5	GCTCGGGAAGCTACTCGCGA	218	52	313
570	YALI1_A00447g_6	GCGAGTAGCTTCCCGAGCCA	385	117	521
571	YALI1_A00468g_1	GTTTCCCTGAATGTTCTGCA	348	103	692
572	YALI1_A00468g_2	GGAAGCCTCGGACAAGAGCG	580	215	782
573	YALI1_A00468g_3	CAAACAGCTGGGAGATGCCG	102	33	156
574	YALI1_A00468g_4	GAAGCCTCGGACAAGAGCGA	582	215	789
575	YALI1_A00468g_5	CCACTCGCTAGAAAACTCGG	231	74	872
576	YALI1_A00468g_6	CTTCCCCTCGCTCTTGTCCG	90	37	153
577	YALI1_A00504g_1	CCCTGCTGACTATAAGCGGG	348	136	461
578	YALI1_A00504g_2	GCAGCCGCTCAGGCCAACCA	176	51	256
579	YALI1_A00504g_3	CGCCCTGCTGACTATAAGCG	196	62	800
580	YALI1_A00504g_4	ATATTGGCCCTGCTGTTGAG	199	80	323
581	YALI1_A00504g_5	CCACCCGGAGGCGTTCCCGG	61	25	65
582	YALI1_A00504g_6	GATCCGCCAGGAGCACGGGG	70	26	279
583	YALI1_A00538g_1	CCTGGGCCACTAATCCCACG	124	67	328
584	YALI1_A00538g_2	TGAAGGCAACCACCGCCACG	216	73	464
585	YALI1_A00538g_3	TGATCCCCAGAGACACCACA	474	152	1198
586	YALI1_A00538g_4	TGCTCTCTCGGGTCTCCGAT	349	111	1323
587	YALI1_A00538g_5	CTTCCTGTCTCCAGATCAAG	108	34	117
588	YALI1_A00538g_6	GTACGAGTTGACGGAACCAA	160	47	562
589	YALI1_A00558g_1	GGCCATACTGAGACCCACCG	563	161	528
590	YALI1_A00558g_2	TGGATGCTGTTGAAGACCGT	154	48	319
591	YALI1_A00558g_3	CATACTGAGACCCACCGTGG	257	89	202
592	YALI1_A00558g_4	AGACCGTCGGCGTAGATGCG	277	91	544
593	YALI1_A00558g_5	GCGTGGCATGTGCAGAGACG	82	24	121
594	YALI1_A00558g_6	GCCCGAACACGTCTTATGCC	597	166	628
595	YALI1_A00574g_1	CTATATACATGGGGGAAACG	164	59	717
596	YALI1_A00574g_2	CCAACATTGAAGTTGACCTG	271	92	567
597	YALI1_A00574g_3	TGGCATCTTTGATACTGGAG	203	67	571
598	YALI1_A00574g_4	ATAAAATTAATCTATATACA	179	45	541
599	YALI1_A00574g_5	AAATTAATCTATATACATGG	261	100	1390
600	YALI1_A00574g_6	TGGTTGTCTCGGGCTATCTA	150	53	371
601	YALI1_A00601g_1	GCTCTCGTCTGACATACGGC	239	74	205
602	YALI1_A00601g_2	CCTTGAGCACGCCCGAGTGA	163	66	173
603	YALI1_A00601g_3	GTTGTTGTCCCTGGAGACGA	336	111	766
604	YALI1_A00601g_4	TTTGGCTCTCGTCTGACATA	97	31	269
605	YALI1_A00601g_5	GCTGGGTGTGTTCGTGCCCG	142	55	166
606	YALI1_A00601g_6	CCGAAGTCCGTCTTGATCCA	404	120	442
607	YALI1_A00661g_1	TACGGCTCTCAGTTTCTCCA	225	79	550
608	YALI1_A00661g_2	CCACAAGACAGAAGACACGT	242	96	697
609	YALI1_A00661g_3	GTTGGGATCGCAGCTAGGAG	300	101	658
610	YALI1_A00661g_4	CTTCTGTCTTGTGGGGACCG	148	60	253
611	YALI1_A00661g_5	GGTGGCCTCGGCTCTGGTGG	81	31	172
612	YALI1_A00661g_6	GCCCGTCTACCTGGTGGCCT	129	43	136
613	YALI1_A00683g_1	GTAGAGATGACACTCTTCGA	436	173	1163
614	YALI1_A00683g_2	GTTACTTAATTCGAGCCAGG	77	33	99
615	YALI1_A00683g_3	TCTCTGAGTCCACTTGTCGA	499	201	1383
616	YALI1_A00683g_4	GCTCTATGAAGAGTGCTGCT	188	52	474
617	YALI1_A00683g_5	TGAGTCCACTTGTCGAAGGT	264	72	706
618	YALI1_A00683g_6	AACCGGGAATAGGGGAACAA	180	61	468
619	YALI1_A00715g_1	ATGGTAGTAGAGGCACCAGG	268	92	383
620	YALI1_A00715g_2	GGAGCTATCGATGGTAGTAG	227	77	393
621	YALI1_A00715g_3	AGACTCAGTGGAGCTATCGA	167	81	431
622	YALI1_A00715g_4	GAGGAGTTCGACAGGAGTAG	83	22	275
623	YALI1_A00715g_5	TGGTAGTAGAGGCACCAGGA	269	93	385
624	YALI1_A00715g_6	AGCTCACGACAGAGGCAACG	162	42	347
625	YALI1_A00746g_1	CATGCGCGACGAACTCTGCG	209	73	383
626	YALI1_A00746g_2	AAGAACGTCAAGCAGGTCGA	379	126	615
627	YALI1_A00746g_3	TGCCTACTCTTCCTTCCGGA	84	35	142
628	YALI1_A00746g_4	ATGGGCTTCTGCCAACTCCG	188	81	292
629	YALI1_A00746g_5	GGAGTTGGCAGAAGCCCATC	32	16	91
630	YALI1_A00746g_6	TCTCGTCCTCAGACCAAGTT	206	65	353
631	YALI1_A00789g_1	CACTGGACGACATCAACACG	252	95	164
632	YALI1_A00789g_2	CCAACCACCACGTTGAACCG	208	76	428
633	YALI1_A00789g_3	AGATCGACCCGTTCTCGCCA	150	40	251
634	YALI1_A00789g_4	GTTCTCGCCACGGTTCAACG	201	73	638
635	YALI1_A00789g_5	GGAGAGAACGAACCGGACCG	234	85	572
636	YALI1_A00789g_6	TTCTGCAGCTGGACAAGCGG	197	61	377
637	YALI1_A00801g_1	GGGCAAGATCAAGTACGGCG	179	74	212
638	YALI1_A00801g_2	GCTCCATCACATTTCTCCGA	899	299	2303
639	YALI1_A00801g_3	GTACGGCGCGGACGTCGGAG	400	166	499
640	YALI1_A00801g_4	GAGCCGTCGGAGAAATGTGA	129	41	356
641	YALI1_A00801g_5	ACCAACGACGGTGTTCTCGG	253	93	727
642	YALI1_A00801g_6	GCTCAAGACCCGAATGCCGG	212	56	389
643	YALI1_A00829g_1	TTGCAATCCTGCTTGATGGG	151	55	223
644	YALI1_A00829g_2	TCTGTGTCCGAGTCCGTGAG	400	124	653
645	YALI1_A00829g_3	ATTGCCGAGCCAAACTGCGA	384	130	619
646	YALI1_A00829g_4	CAACGCAGAGTCCACCCCCG	462	160	689
647	YALI1_A00829g_5	GACCATGTCGCCCAAGGCGT	105	47	182
648	YALI1_A00829g_6	TGGGCTGGGGAACTGCCACG	463	137	1077
649	YALI1_A00867g_1	GGTTTGCGCTTATTTCCGGG	386	148	367
650	YALI1_A00867g_2	ACTTTGCCCCCAGACAACCA	131	54	346
651	YALI1_A00867g_3	CAACTTGTCTGGGATTGCCG	152	71	322
652	YALI1_A00867g_4	GCTACGAGTACTAGGCGCAG	152	60	367
653	YALI1_A00867g_5	AGAGAGCTGTGAGGAAACAT	450	170	1058
654	YALI1_A00867g_6	TGTTTCCTCACAGCTCTCTT	180	40	477
655	YALI1_A00905g_1	CCTTGCACTTGAACGAAACA	272	88	679
656	YALI1_A00905g_2	GCTGATAGTATACAAGAGAT	120	24	287
657	YALI1_A00905g_3	ACCCCAGCAATGTCAAAAGG	91	26	297
658	YALI1_A00905g_4	CCATGTTTCGTTCAAGTGCA	235	72	544
659	YALI1_A00905g_5	GATTTCAGTGCTGAGTACAG	712	248	1318
660	YALI1_A00905g_6	GCCTCCTTTTGACATTGCTG	215	79	493
661	YALI1_A00911g_1	GACAGCTCTTCCAGGCCCAA	371	108	375
662	YALI1_A00911g_2	CCTTTTCCGATTCTGCCCTT	159	62	367
663	YALI1_A00911g_3	ATCGCTCATGATGTTCAAGA	197	63	375
664	YALI1_A00911g_4	TGATTGGGGACAAGTTCACA	154	65	151
665	YALI1_A00911g_5	ATTGACACAGATCGGAGAAA	126	35	312
666	YALI1_A00911g_6	AATCTGAATGATATTGTTCA	472	139	580
667	YALI1_A00947g_1	GTACAGCGAGATGTACGACA	250	100	784
668	YALI1_A00947g_2	TCGTACATCTCGCTGTACGA	294	77	157
669	YALI1_A00947g_3	GTATCTGTCACGAGCAGTAG	965	383	1396
670	YALI1_A00947g_4	AACGCCAGCGACGCTCTCAA	109	26	243
671	YALI1_A00947g_5	CAGCGCCGAAAACGTGACGA	70	25	151
672	YALI1_A00947g_6	GGACGAGGTTAGCGAGCCCG	134	39	185
673	YALI1_A00983g_1	GGAAAAAGTGGATCACGCAC	257	93	370
674	YALI1_A00983g_2	CCAGCGTCTGTACGCTGCCG	870	360	1125
675	YALI1_A00983g_3	GGTGGACGAGGGCGACGCGG	108	38	84
676	YALI1_A00983g_4	GACGACGACGAGGCGTTCCA	128	36	538
677	YALI1_A00983g_5	GATCACGCACCGGTCAGCCG	580	210	1173
678	YALI1_A00983g_6	CGTGCTGGAAGCCACCACCT	75	17	113
679	YALI1_A01061g_1	GATCTTGCCGACGAATTCGA	114	44	205
680	YALI1_A01061g_2	GGGGCTGCTGATGTGCCCAA	103	40	147
681	YALI1_A01061g_3	AGAAGGAGAAGGAGGCTGCA	60	10	50
682	YALI1_A01061g_4	GGTGGGCTCGGGGGTCGCAG	39	15	51
683	YALI1_A01061g_5	GGAAAGAAGCAACAAAGCTA	62	23	44
684	YALI1_A01061g_6	GCTGCTGATAAGAAGGCCAA	449	130	1063
685	YALI1_A01074g_1	ATACATTAAGAATCTGAACG	414	145	1424
686	YALI1_A01074g_2	AGTTCACGATAACATGGGGA	170	62	387
687	YALI1_A01074g_3	GACCACATCTTCGACAACAA	158	65	276
688	YALI1_A01074g_4	ATATAGTTCACGATAACATG	318	109	650
689	YALI1_A01074g_5	CAAAGTCCATCAGTCCCCAT	188	75	487
690	YALI1_A01074g_6	ATGGGTGTATGCAAGTTCAA	512	153	627
691	YALI1_A01093g_1	GCACATCCGAAACAGATCGG	147	48	395
692	YALI1_A01093g_2	TTTTGGATCTTGGATCACCG	921	260	3031
693	YALI1_A01093g_3	TCTGTTTCGGATGTGCTCGG	364	118	917
694	YALI1_A01093g_4	AAACCCACTGATATTCCCGT	386	153	1745
695	YALI1_A01093g_5	AGACCGACGGGAATATCAGT	302	115	642
696	YALI1_A01093g_6	AAATGCGTCATGGCTTCCCA	198	55	330
697	YALI1_A01122g_1	GGTAAGATCATCAAGGACCT	188	64	161
698	YALI1_A01122g_2	GACGACACTCGCAGACCGGA	398	169	783
699	YALI1_A01122g_3	TCCTGGATCAACTACGGCGA	192	79	418
700	YALI1_A01122g_4	GGCGAGGCCGAGACGTCCAT	460	175	665
701	YALI1_A01122g_5	CGAGGTCTACCGAGCCGGCG	102	49	255
702	YALI1_A01122g_6	CGAGTGTCGTCTCTGTCACT	443	124	1449
703	YALI1_A01143g_1	GGGGAAATACAAACACGCAA	226	96	498
704	YALI1_A01143g_2	AGATGTGATTTCGTCGGGAG	166	26	36
705	YALI1_A01143g_3	CTCTGTTGATTGGAGAAGAA	308	91	895
706	YALI1_A01143g_4	TGGCTCCCAGACGATATGAA	167	61	140
707	YALI1_A01143g_5	GAGCGGTTGGAATCCAGAAA	253	103	500
708	YALI1_A01143g_6	AGAAAACGCAGACTGCTCAT	504	149	1399
709	YALI1_A01173g_1	TCGGCCCTCAAAGTTCACAG	332	135	677
710	YALI1_A01173g_2	GGGAAATCAAGGTATCGGGG	160	73	171
711	YALI1_A01173g_3	GTCTGAATCTTCCATTGTGG	222	63	282
712	YALI1_A01173g_4	CTGAAAAGCGAGTCCCGGAG	355	111	569
713	YALI1_A01173g_5	GGTCAAGGAAAAACGCTGGC	117	50	125
714	YALI1_A01173g_6	CCGCACCGGCGAAAAAGCCA	140	55	364
715	YALI1_A01198g_1	GGATGACGACGATAATACGG	237	75	360
716	YALI1_A01198g_2	CTAGTTGGTCCTGTTTGCCG	188	84	656
717	YALI1_A01198g_3	AATGTGCACTCGAGACCCCG	278	95	733
718	YALI1_A01198g_4	ACAGCTGTGGAAACGCGACT	278	109	258
719	YALI1_A01198g_5	ACTCACGTGCGAGTCATCGA	157	49	495
720	YALI1_A01198g_6	GCTATTATCGACAACGTGTG	486	171	717
721	YALI1_A01230g_1	TTAGTAAGTGAAAATGAGGT	488	147	1381
722	YALI1_A01230g_2	GATATTCGAGTCTTGTAAGA	256	107	390
723	YALI1_A01230g_3	GCTGTACTGTAGTCATAATT	95	34	664
724	YALI1_A01230g_4	CAGCACTACTTGAACACGAG	243	89	321
725	YALI1_A01230g_5	AATTAGTCACCATCTCAATA	159	54	305
726	YALI1_A01230g_6	TTCGAGTCTTGTAAGATGGT	565	182	370
727	YALI1_A01240g_1	TGTTGTTGAGGAAATGGGCG	177	61	165
728	YALI1_A01240g_2	GCTGTAATGAACATAGAGAT	228	66	892
729	YALI1_A01240g_3	GTTTGGGTCATGTCAATAGA	487	180	412
730	YALI1_A01240g_4	CATAGAGATGGGTTACAAGG	427	157	935
731	YALI1_A01240g_5	ACATAGAGATGGGTTACAAG	425	157	927
732	YALI1_A01240g_6	TAATGATGAAAAGTGAGAGG	293	96	650
733	YALI1_A01241g_1	GATGTTCCCATTCATCACCT	446	177	951
734	YALI1_A01241g_2	TGCCAGATAGTGCCAAGACA	256	125	359
735	YALI1_A01241g_3	AGACGGTCAAGAGATGACCA	72	29	38
736	YALI1_A01241g_4	TGGCATTAGCCTGCATCCAA	229	78	381
737	YALI1_A01241g_5	GGAGAAATGGATGCGAAGAT	174	61	743
738	YALI1_A01241g_6	TCAAGCCAGCGAGACATCAG	372	107	370
739	YALI1_A01249g_1	GCAATATGAAGTCGTCCTGG	644	208	1192
740	YALI1_A01249g_2	GGATCCAGAATGCTTCGGGT	280	88	672
741	YALI1_A01249g_3	GGTCAGTCGATTCTTCCACC	26	11	103
743	YALI1_A01249g_5	CCGATCTTCTCCATACTCTG	493	140	1039
744	YALI1_A01249g_6	TCAGCTCGTACAAAGAGTGG	284	103	362
745	YALI1_A01260g_1	TCAAGCTTATCATCTGGCAG	364	130	445
746	YALI1_A01260g_2	TCTGGCAGTGGTTAAAGACC	124	67	429
747	YALI1_A01260g_3	ATAGCTCCTCTCGCCACCGT	87	25	336
748	YALI1_A01260g_4	TTAGAGAAAGAGTTTAAAGT	66	15	101
749	YALI1_A01260g_5	CAGTGGTTAAAGACCCGGAA	131	47	387
750	YALI1_A01260g_6	AGAGAAAGAGTTTAAAGTCG	235	71	634
751	YALI1_A01267g_1	GTTCTGGTCATGTTCACCAG	311	110	1273
752	YALI1_A01267g_2	GGGCTGTCTGATTCTCTACG	183	58	525
753	YALI1_A01267g_3	GGGAAACAGTCTGTAAAGAG	45	14	158
754	YALI1_A01267g_4	GAGGATCTGTGGAACTCCAA	66	28	210
755	YALI1_A01267g_5	ATCTCGCTGTCGCTGTCAGG	249	91	955
756	YALI1_A01267g_6	CCAGACCTGGACCATTTGAC	195	61	401
757	YALI1_A01298g_1	GGTGACTCTTTCAAGCCACC	459	138	489
758	YALI1_A01298g_2	AGATCAACGTGCGAGATGGA	229	93	278
759	YALI1_A01298g_3	ACAGACAGAAGAGAAGATGC	42	20	60
760	YALI1_A01298g_4	ACAGAAGAGAAGATGCCGGT	172	71	467
761	YALI1_A01298g_5	GTAGCAGTTTTGACAGCGAT	140	60	539
762	YALI1_A01298g_6	GATGAGATCAACGTGCGAGA	81	44	150
763	YALI1_A01394g_1	CGCCGACCTTGACAACCACG	120	43	410
764	YALI1_A01394g_2	GAAAATGCCAACATTCACCA	415	107	1036
765	YALI1_A01394g_3	GGCCAGTCGTCGCTGCAGCG	244	92	605
766	YALI1_A01394g_4	ACCGCTCGAGTGATTCGAAA	272	98	873
767	YALI1_A01394g_5	AACCAGCTCGACGAGGGCGA	135	41	46
768	YALI1_A01394g_6	ATTGGTGACTGTTCGAGCCG	219	56	440
769	YALI1_A01430g_1	TCATCTGGCGAGGTCAACTG	268	84	282
770	YALI1_A01430g_2	CTACTTGTAGATGATTGCAC	675	247	2144
771	YALI1_A01430g_3	TATTCGACTTTTTCACACTG	816	236	2247
772	YALI1_A01430g_4	TTGACCTCGCCAGATGACAA	41	13	237
773	YALI1_A01430g_5	TCGACTTTTTCACACTGCGG	219	75	448
774	YALI1_A01430g_6	GAGGCCATTGTCATCTGGCG	266	84	663
775	YALI1_A01434g_1	TCTCCATTCTCATCTCAACA	197	54	554
776	YALI1_A01434g_2	GTAGGGTGTCACATCGATGG	158	62	373
777	YALI1_A01434g_3	TTTGTGTCCCGCTAGCAGTG	878	344	3004
778	YALI1_A01434g_4	AGCGGGACACAAAGATACTG	224	92	603
779	YALI1_A01434g_5	CTTTGTGTCCCGCTAGCAGT	837	336	2894
781	YALI1_A01468g_1	TGGATTCTGCTGACTAACGG	225	99	519
782	YALI1_A01468g_2	GGAGGCGAGGCGATTCCGCA	79	28	169
783	YALI1_A01468g_3	CCGTTAGTCAGCAGAATCCA	629	203	999
784	YALI1_A01468g_4	ATTCTGCTGACTAACGGCGG	180	40	570
785	YALI1_A01468g_5	TCCTATGTATTCGATATCGA	260	85	256
786	YALI1_A01468g_6	GCAGACGTGTGACTACTCGC	453	163	295
787	YALI1_A01505g_1	GCGACTGTCCGCCAAACACC	193	74	226
788	YALI1_A01505g_2	AGTTGCGGCTGGCCACGTTG	221	97	733
789	YALI1_A01505g_3	AAAGTCGTACGACGTAACCA	588	186	922
790	YALI1_A01505g_4	GGGTGGTGTCGCGCTCGTGG	250	89	817
791	YALI1_A01505g_5	AAGAAGCGATGCTCCTTCAA	64	15	73
792	YALI1_A01505g_6	CAACGTGGTCAGCCGCAACG	263	95	556
793	YALI1_A01537g_1	ACTGGAGGAACAGAAGCGCC	252	104	462
794	YALI1_A01537g_2	TGTGGCCGAAGCCAAGCGAC	161	43	334
795	YALI1_A01537g_3	AGGAGTCTGTTCGACGACAG	76	21	60
796	YALI1_A01537g_4	GGAGTCTGTTCGACGACAGC	76	21	60
797	YALI1_A01537g_5	CTCTCTGGAAAAGGTCCGTG	148	59	252
798	YALI1_A01537g_6	GTCGCTTCTGCTCCTCCTGT	406	121	771
799	YALI1_A01577g_1	GGACTCGTCCCACTCTCAGG	180	52	121
800	YALI1_A01577g_2	CCGATGATTCTGTTGATCCG	258	96	296
801	YALI1_A01577g_3	GCTCAAGTCGGGCGACGACA	116	30	165
802	YALI1_A01577g_4	TTTCTGCTCCGCCTGAGAGT	272	75	1192
803	YALI1_A01577g_5	GATCACAAGCTGCTTGAGAG	104	24	329
804	YALI1_A01577g_6	GCTGATTGAGCGGGTGCGGG	117	42	379
805	YALI1_A01602g_1	ATGTCCGTCGATTTTCTGAG	569	178	745
806	YALI1_A01602g_2	TTTCTGGCGTCGTATGCCGA	187	58	400
807	YALI1_A01602g_3	GTTTGAGACGATTGGCCAGT	259	69	560
808	YALI1_A01602g_4	CTCACCGCTCAGAAAATCGA	457	138	716
809	YALI1_A01602g_5	GGGTGTCCCGCAACGTTGAG	213	86	298
810	YALI1_A01602g_6	GCACAACGATCTCTGGAGTG	267	76	1111
811	YALI1_A01618g_1	TGGTGCATATCCTAGTTGCG	293	118	403
812	YALI1_A01618g_2	AAGTCCTTAGAAGCTCTCTA	247	83	559
813	YALI1_A01618g_3	GATCACGGTGTCATGTCATG	38	8	151
815	YALI1_A01618g_5	AAGGACTTCTCCAAACATGA	235	82	154
816	YALI1_A01618g_6	TGTCATGTCATGTGGCATAT	317	99	599
817	YALI1_A01628g_1	GCTGATTGACGCCTACTGCT	109	51	315
818	YALI1_A01628g_2	GATGAACGTGGTCAACCGCC	216	57	188
819	YALI1_A01628g_3	ACCACGTTCATCACAAACCC	41	13	0
820	YALI1_A01628g_4	GCGTCCTGTTCGAAGCTCAT	848	285	2550
821	YALI1_A01628g_5	CCTTGACGTCTTTCAGTTCG	860	251	1480
822	YALI1_A01628g_6	ATGAACGTGGTCAACCGCCG	218	58	187
823	YALI1_A01670g_1	CACCCAGCAGTAACACCACA	274	87	558
824	YALI1_A01670g_2	GTGCGTAAGGAAGATCCAAG	403	134	768
825	YALI1_A01670g_3	TGTTCGTCACATGATCGTGT	356	127	734
826	YALI1_A01670g_4	GGAAAGAGCATCTAGCCCTG	173	42	116
827	YALI1_A01670g_5	GTGTACTTCACGGTGACAAT	151	67	271
828	YALI1_A01670g_6	ACTTGTTCAAACGAAGGTAG	534	142	337
829	YALI1_A01717g_1	GTACTCGGCCCCAATGTCCG	346	121	825
830	YALI1_A01717g_2	GCAAACTCGGACCCAATGGA	311	146	641
831	YALI1_A01717g_3	CGATTGGTGTGGTTACAGAG	1063	291	1953
832	YALI1_A01717g_4	CCCAGGTCGCCCAAGTCGAG	73	32	23
833	YALI1_A01717g_5	GATTCAAGACAGTCAAGGAG	188	63	288
834	YALI1_A01717g_6	GTCCGGGGTCTCTTTTTCGG	388	122	1398
835	YALI1_A01732g_1	CGAGCTTCGTGAGTACCTGT	219	62	789
836	YALI1_A01732g_2	TTGAGTTTCCCGACATCTGT	179	64	210
837	YALI1_A01732g_3	CGGAGCCCAGAAAGCCTGGG	100	35	181
838	YALI1_A01732g_4	AGCCCTGACTCTGTAAAAGT	61	12	133
839	YALI1_A01732g_5	TGAAGCACAAAGCTCCTCCC	129	43	398
841	YALI1_A01736g_1	TCTCGGGCGTTTCTGGACAA	314	95	928
842	YALI1_A01736g_2	CTTGTCCAGAAACGCCCGAG	201	50	436
843	YALI1_A01736g_3	CCCAGCCTCGAAAGTTTCGG	59	29	76
844	YALI1_A01736g_4	GCCGAAGAATACGCTACCCG	68	15	95
845	YALI1_A01736g_5	TCGGGTAGCGTATTCTTCGG	229	73	349
846	YALI1_A01736g_6	GGTACACAAGTAGAGTGTGG	199	91	238
847	YALI1_A01766g_1	GCTCATGTCCGAGCGTACGA	134	44	206
848	YALI1_A01766g_2	CGTCCAGGTGACGCTCAGAT	720	267	1901
849	YALI1_A01766g_3	GCTTCTCCATTGGGGTTGGG	84	23	122
850	YALI1_A01766g_4	AACAGATTGAGCATTCCGGT	298	71	1000
851	YALI1_A01766g_5	CGAGTGCCCGGAATCATCAT	135	32	489
852	YALI1_A01766g_6	TTCCGGGCACTCGAACCAGT	92	40	152
853	YALI1_A01777g_1	AGGTGATCTGGAACTCGTAG	434	170	949
854	YALI1_A01777g_2	AACTCGTAGGGGCTGCCGAA	126	63	104
855	YALI1_A01777g_3	ACGAACTTGTTGACTCCAAC	66	35	249
856	YALI1_A01777g_4	GAATCAGGTCAACTGTGGGT	288	117	931
857	YALI1_A01777g_5	AGGGGCTGCCGAACGGCGCA	87	19	321
858	YALI1_A01777g_6	AAGGTGATCTGGAACTCGTA	431	170	941
859	YALI1_A01794g_1	ACAGCGAGTAGAGAATCACG	266	87	422
860	YALI1_A01794g_2	AAGATCATCACCAAACGCGA	155	53	184
861	YALI1_A01794g_3	GGACCGCCACTGGAAACAGT	20	18	26
862	YALI1_A01794g_4	TGTCCAGGCTCGATGCGCTG	256	93	550
863	YALI1_A01794g_5	AACATCACCTTTGAAAGCAG	307	101	1296
864	YALI1_A01794g_6	TTGCGGAGCACCACACTGGT	381	105	1032
865	YALI1_A01824g_1	GAACTGTCGGTACAGAGCCA	414	117	938
866	YALI1_A01824g_2	CACCTTTGCCGATTTGTACG	291	88	814
867	YALI1_A01824g_3	GCTGTACGCCAAGGGCCACA	96	28	43
868	YALI1_A01824g_4	ACTCCTGTCGAATCTTGGTT	290	97	1169
869	YALI1_A01824g_5	CTGTACCGACAGTTCCTGCG	84	35	144
870	YALI1_A01824g_6	GACCTCGTACAAATCGGCAA	177	42	188
871	YALI1_A01842g_1	TTCCGGATCCAAGAAGAGCG	48	15	53
872	YALI1_A01842g_2	CTTTCCGGATCCAAGAAGAG	204	70	581
873	YALI1_A01842g_3	GTTGGTAGTATCCGAGCGAG	228	58	396
874	YALI1_A01842g_4	TTGGTAGTATCCGAGCGAGA	248	65	399
875	YALI1_A01842g_5	TGTGGGGTATAGGGGAGCTT	173	45	421
876	YALI1_A01842g_6	ACACCTGAACCCAACGAAAA	91	14	280
877	YALI1_A01854g_1	GCACTTTTACAACCGTCCCT	265	96	897
878	YALI1_A01854g_2	ATCAGAACAGTGGTTATCCG	519	160	804
879	YALI1_A01854g_3	TTCATCTTTTATCAGAACAG	616	164	1759
880	YALI1_A01854g_4	AAAGTGCATCGGTCATTCCA	130	42	433
881	YALI1_A01854g_5	TGGCTATAGGGGCTGTATGG	73	27	470
882	YALI1_A01854g_6	GCGTATAGACACTGGCTATA	161	45	221
883	YALI1_A01864g_1	GACAAGAGCCGCTAACAGCA	204	74	277
884	YALI1_A01864g_2	GTACTGGATGGCCTTATCGG	448	175	931
885	YALI1_A01864g_3	GGTCCTGCTCCAGAATAAAC	229	75	267
886	YALI1_A01864g_4	CGTCGTTGAGAGAAACTACC	213	64	680
887	YALI1_A01864g_5	AAGGCCATCGTGTCAAAGGG	178	48	247
888	YALI1_A01864g_6	TGGTCCTGCTCCAGAATAAA	266	84	421
889	YALI1_A01868g_1	CGGGCAGGTGATCAGACGAG	194	63	274
890	YALI1_A01868g_2	TGGAACTGACATGAACACCA	321	98	660
891	YALI1_A01868g_3	GCACAGTTAACTCTGTTTCG	41	12	0
892	YALI1_A01868g_4	GGTGAAAAATCGGCGAAAGT	114	26	333
893	YALI1_A01868g_5	GATGTCATTTCCCAATTGAT	94	23	593
894	YALI1_A01868g_6	TGTCTGTGAGCGTCGATGGA	326	103	566
895	YALI1_A01888g_1	ACAAAAGCACTGGTGCCACG	93	48	197
896	YALI1_A01888g_2	GTCCCAGTATCGTTTCACCA	83	21	300
897	YALI1_A01888g_3	CCACGGAGTTGTCTTCCACG	171	61	370
898	YALI1_A01888g_4	CTACATCGACAAGAGCTACG	88	21	86
899	YALI1_A01888g_5	CGACTTTCTGTGGAAAAACG	399	121	932
900	YALI1_A01888g_6	CTACACAATGGGACTCAAGG	77	30	243
901	YALI1_A01905g_1	TGTAGCCTCTGAGATCAGCA	111	46	251
902	YALI1_A01905g_2	ATGATCTCGGAAAAGTCCGG	128	48	493
903	YALI1_A01905g_3	ATAGGCGTAAACAGGTTTGA	113	32	252
904	YALI1_A01905g_4	TGGTCTTCCGAGCAAACCGA	286	93	323
905	YALI1_A01905g_5	TCAATGGCGCAAACACGATG	8	2	0
906	YALI1_A01905g_6	GTGACCCATTATGCCCAGCG	91	34	87
907	YALI1_A02022g_1	TCTGGAGTCGACAGTAACTG	119	32	54
908	YALI1_A02022g_2	AGTGGTATGAGTATATAGAG	243	91	833
910	YALI1_A02022g_4	AGATCAGAAGTGGATCCGTC	138	49	89
912	YALI1_A02022g_6	AATCAAGCATGTGAGGTGGT	186	64	395
913	YALI1_A02037g_1	GCGAGAGACACGAAATACGA	389	147	664
914	YALI1_A02037g_2	CCAATGCTCACTCAAAGACG	324	117	265
915	YALI1_A02037g_3	CCAAAGAACCCGAAACCAAT	364	145	581
916	YALI1_A02037g_4	GACATACACTGAGCCAGCCG	69	15	92
917	YALI1_A02037g_5	CTTTGCGAGAGAAAAGGCCC	225	64	962
918	YALI1_A02037g_6	TCTGTCCGTTTTCCCCCGAT	216	58	418
919	YALI1_A02075g_1	GTGACTGGAGAACCACCGCT	98	30	227
920	YALI1_A02075g_2	TTGGTCCTCATGGTGCCTAG	340	97	564
921	YALI1_A02075g_3	AATTGGGTGCATTTGATCGA	1130	368	2203
922	YALI1_A02075g_4	GGCCAAGGTCAAAATAGAGG	183	80	295
923	YALI1_A02075g_5	GTCCTCATGGTGCCTAGCGG	27	18	141
924	YALI1_A02075g_6	CCAAGTACTGATACTATTGG	637	214	876
926	YALI1_A02083g_2	CTGCTTCTCTAGTCGCACCA	262	99	686
927	YALI1_A02083g_3	GATCATGGAGATGGAGCTGA	290	111	584
928	YALI1_A02083g_4	CATTCCCCAGAGTGAAGCCA	110	35	442
929	YALI1_A02083g_5	CTCTTCTCTCAACACCCAGA	113	31	179
930	YALI1_A02083g_6	CCTTCTCATCGTCCTCAAGA	342	96	668
931	YALI1_A02096g_1	GAAAACCACAGCATACACCG	204	99	546
932	YALI1_A02096g_2	GCGTTATTCGAAACTCATTG	174	56	658
933	YALI1_A02096g_3	CTAGACTAGGTATAAACCAT	56	22	119
934	YALI1_A02096g_4	ACTCCGTACCCCGTGATCCA	225	82	1006
935	YALI1_A02096g_5	TTCGTGGTACGTATGCTTAG	276	108	508
936	YALI1_A02096g_6	ATTGCGGCCATGAATGATGA	110	44	172
937	YALI1_A02113g_1	TCTATTTTTGGCGTTAACGA	372	108	817
938	YALI1_A02113g_2	GCGGGCATGATGATATGTGT	404	124	736
939	YALI1_A02113g_3	GAATACGTCAAACCATCCAT	193	49	261
940	YALI1_A02113g_4	GGGTCCAATGAAAGCTCCGA	443	133	593
941	YALI1_A02113g_5	TTTCCAAAGCTGTATTCGGC	99	28	284
942	YALI1_A02113g_6	CCATCCATCGGAGCTTTCAT	215	61	690
943	YALI1_A02131g_1	ATTGCTCTGGATATCCCTGC	143	50	427
944	YALI1_A02131g_2	CTCTGGATATCCCTGCCGGA	91	33	82
945	YALI1_A02131g_3	TATCGAATGCCAGCATGTAG	228	68	485
946	YALI1_A02131g_4	ATCAATGCCGACAAGCCATC	273	97	589
947	YALI1_A02131g_5	GAGTGCTTCGGCGATATCAA	100	33	165
948	YALI1_A02131g_6	GTTCGAGGCCAAGGAAGGAG	392	106	921
949	YALI1_A02150g_1	CGTCGAAGTCGGTTTCCGAC	604	220	906
950	YALI1_A02150g_2	GTTTCTTGCTGTATAGAACG	523	229	699
951	YALI1_A02150g_3	CTGAGCGTCCTGAATCCTGG	96	24	247
952	YALI1_A02150g_4	GTGAGAGAAATCAGACCCGG	146	29	283
953	YALI1_A02150g_5	GTATTCTGCTGGAGGTTCGT	84	37	288
954	YALI1_A02150g_6	GTCGGAAACCGACTTCGACG	184	40	563
955	YALI1_A02190g_1	ATACCTCTGAAGATACAAAC	302	89	555
956	YALI1_A02190g_2	AGAATGGAACGAAAGCCGCC	175	61	520
957	YALI1_A02190g_3	GATACCTCTGAAGATACAAA	297	89	553
958	YALI1_A02190g_4	GACGGTGGCGATGTCTCACT	249	100	652
959	YALI1_A02190g_5	TGTAGCGTGTATCAAGAGAA	178	54	297
960	YALI1_A02190g_6	TTGCCCGTTTGTATCTTCAG	108	30	239
961	YALI1_A02198g_1	TTTTCTGGCAAACAAACCAA	229	89	1251
962	YALI1_A02198g_2	GTAGGTGGACAGAGGCAGTT	191	63	311
963	YALI1_A02198g_3	GGACCCATGACAAGTCTGGG	21	5	34
964	YALI1_A02198g_4	TGGCAAACAAACCAACGGAA	101	23	243
965	YALI1_A02198g_5	CAACTCTGCCGACATTTACG	292	107	453
966	YALI1_A02198g_6	TCGCCTCCCAGACTTGTCAT	502	148	727
967	YALI1_A02263g_1	GTTGCGACACGGACGCCACG	40	19	57
968	YALI1_A02263g_2	CTATTGATAGTTATCCCGTT	483	150	1629
969	YALI1_A02263g_3	TGATAGTTATCCCGTTCGGT	311	78	629
970	YALI1_A02263g_4	CTGTTTGGCGAAATGCATGT	148	34	149
971	YALI1_A02263g_5	CTTCACAACCAACAACACGG	213	59	997
972	YALI1_A02263g_6	CTTGGCTGTGGCGGTTCCCG	341	86	700
974	YALI1_A02301g_2	CTGCGAGTCTACCAAACCCG	603	188	1042
975	YALI1_A02301g_3	CGCTGTTTCGGAGCATAAAG	652	235	909
976	YALI1_A02301g_4	GCTGCGAGTCTACCAAACCC	563	180	961
977	YALI1_A02301g_5	GTTTCGGAGCATAAAGAGGC	103	37	429
978	YALI1_A02301g_6	CGTCTTCTTCGGCGTCAGGA	709	234	1284
979	YALI1_A02335g_1	GTCGAGTTAAGAACCTGGCG	166	38	345
980	YALI1_A02335g_2	AACAGACCCAATCTGCACCA	211	58	457
981	YALI1_A02335g_3	AATTCGATCCTGCACAAACA	1812	687	3217
982	YALI1_A02335g_4	TCTCAAGGACAACTATTGGC	283	92	633
983	YALI1_A02335g_5	CTACTCTCAAGGACAACTAT	163	47	507
984	YALI1_A02335g_6	ATTGGCAGGACGATTCGTGG	260	76	687
985	YALI1_A02365g_1	GCCTCTGCCTGAGATTGCAG	24	8	18
986	YALI1_A02365g_2	GATTGCGTCTGCTTGTAGCG	66	38	142
987	YALI1_A02365g_3	ATGGAGCGACTTGTTGACCG	18	5	90
988	YALI1_A02365g_4	GCTCATGTACGGCACAGTTG	143	59	188
989	YALI1_A02365g_5	GCAATCTCAGGCAGAGGCGG	120	41	85
990	YALI1_A02365g_6	CCTGCAATCTCAGGCAGAGG	255	69	484
991	YALI1_A02394g_1	GTCTCGACGAGCTAGAGCGA	443	149	1070
992	YALI1_A02394g_2	CTACAGCATCACGTACGTGA	85	29	161
993	YALI1_A02394g_3	CGTCTCGACGAGCTAGAGCG	442	149	1058
994	YALI1_A02394g_4	CGCAATGGCTCCATTAAGCA	110	37	181
995	YALI1_A02394g_5	ACTCGTGGTGCTTTGTGACG	754	270	1349
996	YALI1_A02394g_6	AGTCTGCTGCTGAGGTCAAC	433	109	392
997	YALI1_A02426g_1	GATAATGGAGAGACTCACAC	216	64	841
998	YALI1_A02426g_2	GAGAGCGTCATGTTTCAGGG	204	59	247
999	YALI1_A02426g_3	CAGCAAGGAACAAGTCGGCG	144	36	266
1000	YALI1_A02426g_4	CATGAAACTGAAAGAACTGG	259	66	418
1001	YALI1_A02426g_5	GAGAGACTCACACCGGCGCA	253	90	271
1002	YALI1_A02426g_6	CATGGGGAAATACAGATGAG	327	97	386
1003	YALI1_A02443g_1	CGTACTACATGACAACAACG	218	88	495
1004	YALI1_A02443g_2	GGAAAAGGCCATTTGGCACG	408	146	748
1005	YALI1_A02443g_3	GTGATCGGAGGAATCAACAA	136	35	300
1006	YALI1_A02443g_4	TGCAACATAAACACGCAGGT	83	26	105
1007	YALI1_A02443g_5	GTCGTTCGTCGAAATTGACC	232	98	465
1008	YALI1_A02443g_6	CAACTTCTGCTGAGTAAACA	430	126	508
1009	YALI1_A02461g_1	GGACGATGTTACAGGCCACG	374	133	1094
1010	YALI1_A02461g_2	GGTCGGTACTTTTCGACCCA	243	90	415
1011	YALI1_A02461g_3	TGTAACATCGTCCAGAGTGT	87	26	97
1012	YALI1_A02461g_4	GCGTGGTCACTACTCCCTCG	135	44	332
1013	YALI1_A02461g_5	GACGATGTTACAGGCCACGA	376	133	1099
1014	YALI1_A02461g_6	CATCGTCCAGAGTGTCGGGT	294	78	361
1015	YALI1_A02470g_1	TCCAGCCTTGAGTAATGCAG	291	119	330
1016	YALI1_A02470g_2	TCACGTTGCCCAGAAACGCC	162	53	101
1017	YALI1_A02470g_3	ACCACCGGCGTGGTGCCGGT	132	50	279
1018	YALI1_A02470g_4	CATCGCCAACAACCAGCCCG	61	26	59
1019	YALI1_A02470g_5	GTCTGTGGATCCTAATTCTG	322	82	921
1020	YALI1_A02470g_6	GTGCGTCGTAGTACTCGAGG	563	143	1279
1021	YALI1_A02499g_1	GGGCCCTTGGACGAAAGCGT	144	47	188
1022	YALI1_A02499g_2	GTGATTGGCCCGTCGTAGCG	238	81	255
1023	YALI1_A02499g_3	GTCCTCGTCAGTCATAAGAT	225	80	766
1024	YALI1_A02499g_4	GGACCCACGCTTTCGTCCAA	213	83	135
1025	YALI1_A02499g_5	GGAGTTTGAACGTCTCCAGA	79	15	114
1026	YALI1_A02499g_6	GAGCGATCCGAACTGGTGAT	682	204	1077
1027	YALI1_A02546g_1	CTAGAAGTGCCAAATCCAGA	143	46	202
1028	YALI1_A02546g_2	ATTCTCGTTCGCCAAACCCG	355	121	623
1029	YALI1_A02546g_3	TTTGGCTCCAAACGACAACG	1038	385	2076
1030	YALI1_A02546g_4	TCATTCGGTACCAAGAAGGA	65	21	66
1031	YALI1_A02546g_5	GTTCCAAATGAGAATCCAGA	376	91	986
1032	YALI1_A02546g_6	CTTCATGTCGTCAGACTTGG	244	76	190
1033	YALI1_A02552g_1	GTACGCGGAATGTATCAAGG	163	73	433
1034	YALI1_A02552g_2	GGTCTGAACGGGAGGCCCCG	148	44	444
1035	YALI1_A02552g_3	AGTCCGAAAGGGACAGAGCG	10	8	0
1036	YALI1_A02552g_4	ACATGCTGTACGACATGCTG	144	47	299
1038	YALI1_A02552g_6	GCCTCGTTGAGCACCTTGCG	202	62	184
1039	YALI1_A02561g_1	TCAGAAAGAGGGATACAAGG	347	116	953
1040	YALI1_A02561g_2	GGGCTGCGCTTTCAGAAAGA	453	166	767
1041	YALI1_A02561g_3	GATGGGCATGGGAAAGTGCG	43	16	156
1042	YALI1_A02561g_4	GCCTTTCCAACCAGTCTGAT	72	23	137
1043	YALI1_A02561g_5	TGGACAAGACCATCAGCCTG	341	101	674
1044	YALI1_A02561g_6	TTTCTATGTGTCCAGCAAAA	1217	390	2222
1045	YALI1_A02568g_1	GTACTCGTCCAGAAAAGCTG	257	108	669
1046	YALI1_A02568g_2	GCAGTCCTCCAACGACGGCG	202	61	186
1047	YALI1_A02568g_3	AAAACATCAAGGTCGAGCGG	700	241	1528
1048	YALI1_A02568g_4	ACATTCTGTCGGCATGGCAA	117	33	239
1049	YALI1_A02568g_5	CGAAAAACATCAAGGTCGAG	168	69	260
1050	YALI1_A02568g_6	GTTTTAACATCAATGAAACG	89	17	566
1051	YALI1_A02615g_1	GCGCAATTCATCAAAAAGCG	359	127	930
1052	YALI1_A02615g_2	GAGCTTTGTGACAAATGTGG	368	132	648
1053	YALI1_A02615g_3	GCTTCTTGAGATGTGTAATG	229	87	555
1054	YALI1_A02615g_4	AGAAGCTGTCGCGAAACACA	202	74	75
1055	YALI1_A02615g_5	AAACGGCCCGAGCACCGCCA	383	115	893
1056	YALI1_A02615g_6	GGCTCGTCGAGAATCATGGA	425	124	823
1057	YALI1_A02653g_1	GTAGCCGTCCAAAAGCAATG	295	105	726
1058	YALI1_A02653g_2	CATGTTTTTGTGCATCACGG	709	222	1290
1059	YALI1_A02653g_3	ACACTCTTCGGCCCTCTCCA	126	39	274
1060	YALI1_A02653g_4	GGTAGCCGTCCAAAAGCAAT	293	104	717
1061	YALI1_A02653g_5	GGTGTGGTTCCAGAGCCACA	234	86	220
1062	YALI1_A02653g_6	GCAAAAGATGAAGACCACAA	348	119	671
1063	YALI1_A02682g_1	GGGCTTATAACGCCAACGAG	494	172	453
1064	YALI1_A02682g_2	TCGTTCATATCCCCAACGGG	84	32	90
1065	YALI1_A02682g_3	TCAGATTTAACAATGGCCAG	27	12	0
1066	YALI1_A02682g_4	CCACACGGAAAAGCGATACA	94	28	140
1067	YALI1_A02682g_5	TGACACTTCTGACTTGACCA	484	176	916
1068	YALI1_A02682g_6	TTTGCCGTCAGATTTAACAA	394	95	1126
1069	YALI1_A02728g_1	GCGTCCACGAGAGCCCCAGG	221	87	282
1070	YALI1_A02728g_2	TTATACCCGGTTCTGCGACG	170	73	496
1071	YALI1_A02728g_3	ACACTTTTCCGTGACCGGCA	150	39	193
1072	YALI1_A02728g_4	ACATGGAGCAGGTTGAACAC	279	130	645
1073	YALI1_A02728g_5	CATAGTTGCATGCGGAGACG	94	26	52
1074	YALI1_A02728g_6	CCTCTTGTCCCGGCTGAATA	89	33	210
1075	YALI1_A02775g_1	CGACAACTCCGCCACCACCG	108	42	412
1076	YALI1_A02775g_2	CCTTGTCGACCAGGTATCGT	34	15	19
1077	YALI1_A02775g_3	TCTGTCGCACAGACAGGTCG	331	115	674
1078	YALI1_A02775g_4	ATGACCTGCTCAGCCTTCGG	135	51	241
1079	YALI1_A02775g_5	GCCATCTCGAACCTCAATGA	152	81	569
1080	YALI1_A02775g_6	CGAATCGTCGCTTCTGGGCG	125	34	11
1081	YALI1_A02813g_1	GGTGGTGTGGACTTATTGAT	317	121	1662
1082	YALI1_A02813g_2	AAAAGGACATCAAAAAGCTG	170	56	485
1083	YALI1_A02813g_3	GGTTGCAGCCGTCAGAGACA	163	37	309
1084	YALI1_A02813g_4	GGGTGCATCTGTTCAACAAG	453	143	540
1085	YALI1_A02813g_5	ACCCAGCCGTTCATCATCCA	55	26	59
1086	YALI1_A02813g_6	CCACCCGACATGGTCTATAA	402	113	1021
1087	YALI1_A02819g_1	CCGAACTACAGGGTGAAGCG	243	82	359
1088	YALI1_A02819g_2	TGCGCCGCGTCCGAACTACA	6	2	0
1089	YALI1_A02819g_3	TTCACCCTGTAGTTCGGACG	164	49	354
1090	YALI1_A02819g_4	CCCCGCTTCACCCTGTAGTT	381	123	1117
1091	YALI1_A02819g_5	CAAAAAAAAGCGACAGCCGA	64	16	126
1092	YALI1_A02819g_6	TCGGCTGTCGCTTTTTTTTG	992	280	1513
1093	YALI1_A02833g_1	ACGTTGGTGGACGAATCCAG	1270	393	2866
1094	YALI1_A02833g_2	CATGCAGCGGTTCATCCAAG	34	17	26
1095	YALI1_A02833g_3	CTTGGGGGTGATGTGCCAGC	42	9	155
1096	YALI1_A02833g_4	CTTTCGCTCGAGAATGAAGG	307	81	835
1097	YALI1_A02833g_5	AGTGGTACCACTTTACCACT	198	43	552
1098	YALI1_A02833g_6	TTTCGCTCGAGAATGAAGGT	309	82	847
1099	YALI1_A02875g_1	GTCATGGCCGAACTATGGAG	251	86	497
1100	YALI1_A02875g_2	GAGCTGAGCAGCTGAAGCCG	416	123	644
1101	YALI1_A02875g_3	CTCTGTCTATTGGTGATCCG	195	72	532
1102	YALI1_A02875g_4	CAAGCACCGTCGAACAACCG	170	63	314
1103	YALI1_A02875g_5	CATGGTCGATAGGAAGAGCA	48	24	27
1104	YALI1_A02875g_6	GGAGTGTCAATCACCGAGAG	181	79	564
1105	YALI1_A02895g_1	TTAGAACCAGCACTGGACGG	141	43	401
1106	YALI1_A02895g_2	CCGCTGGTCGACAAATTCCC	491	177	1401
1107	YALI1_A02895g_3	ATTCGAATCACTGGCCCAAG	383	130	476
1108	YALI1_A02895g_4	CCGGGGAATTTGTCGACCAG	139	49	188
1109	YALI1_A02895g_5	TGTTTTTCGGCCCTTTCTGA	501	149	1055
1110	YALI1_A02895g_6	GGAAACCCATAGCTCCGCTT	131	52	256
1111	YALI1_A02947g_1	GGCTGCTTATGAACACCATT	269	92	823
1112	YALI1_A02947g_2	GCTGCCAGAAGAAGTGCCGA	257	80	503
1113	YALI1_A02947g_3	GGCGAATATTGGTAGCCGAA	12	4	120
1114	YALI1_A02947g_4	CAAAAAAGAGATGGTAACGG	157	55	236
1115	YALI1_A02947g_5	CTGTGTGCCCAAAAAAGAGA	250	92	288
1116	YALI1_A02947g_6	CATTGATGCATCGCCAGTGT	382	119	417
1117	YALI1_A02974g_1	CGAAGAAGATTACAACTCAG	238	68	420
1118	YALI1_A02974g_2	CCCGATCGAGACTAGCTAGT	49	15	50
1119	YALI1_A02974g_3	TCAGTCGGCAGAATACACTG	341	108	770
1120	YALI1_A02974g_4	CACCAACGAAGAAAGCGACG	111	32	108
1121	YALI1_A02974g_5	TGAGTTGTAATCTTCTTCGG	470	105	1116
1122	YALI1_A02974g_6	CGACTGCCCGTTCCTGTGCG	383	121	803
1123	YALI1_A02977g_1	GTGTAAGGAGAAATGAGGGA	45	30	68
1124	YALI1_A02977g_2	ATCACGCTATCGCACTAGCG	315	125	217
1125	YALI1_A02977g_3	CTCCTTACACCGCATGACGT	392	120	1314
1126	YALI1_A02977g_4	TCGCAGCTGGAGACCCCAGG	135	43	191
1127	YALI1_A02977g_5	GTTCAGCAACCGACGTCATG	319	98	1069
1128	YALI1_A02977g_6	ACCGCCAGCGACGGCCAAAA	314	97	464
1129	YALI1_A02998g_1	ACTGCGGGTCGGAAGTCGAG	143	47	579
1130	YALI1_A02998g_2	GAGCCCATCTCTAAGCTGAA	326	103	592
1131	YALI1_A02998g_3	TGGAGATGATTAGAAGACGG	81	16	148
1132	YALI1_A02998g_4	TGGTGGAGATGATTAGAAGA	196	66	383
1133	YALI1_A02998g_5	GGATGTGACTATTGTCTGCG	121	37	48
1134	YALI1_A02998g_6	TAGCCCTTCAGCTTAGAGAT	122	50	241
1135	YALI1_A03017g_1	ACGACTCAATTGAACTCCTA	24	12	191
1136	YALI1_A03017g_2	CAACAAGTAGAGTCTAGAGC	217	82	315
1137	YALI1_A03017g_3	GGGCTTTGAAGTTGAGTGGT	21	12	20
1138	YALI1_A03017g_4	TGATGGTTTGGTGTAAGATT	488	174	1952
1139	YALI1_A03017g_5	AAGCGAGGTCGGTGATGGTT	22	11	84
1140	YALI1_A03017g_6	GTTGCAAGCGAGGTCGGTGA	111	32	284
1141	YALI1_A03029g_1	GAGTTGGAGTTGGATCCGTA	1154	483	1775
1142	YALI1_A03029g_2	AACGACTACGACGACAACCG	351	101	376
1143	YALI1_A03029g_3	AACCTCCAACAGCTTCCCTA	129	32	8
1144	YALI1_A03029g_4	GGTTGCCGTAGGAGTCGTTT	253	70	434
1145	YALI1_A03029g_5	ACTCGTTTCGGCCCTCGTTT	505	151	1226
1146	YALI1_A03029g_6	AACGACTCCTACGGCAACCA	81	35	81
1147	YALI1_A03069g_1	TGTACTCAGAGGCCTCCACG	341	137	615
1148	YALI1_A03069g_2	GGATCGGGTCGAGTCCGACG	16	13	0
1149	YALI1_A03069g_3	GCCTCTGTCCAACACCGCGT	39	9	37
1150	YALI1_A03069g_4	AGATGCATGGCAACGAAACG	27	14	53
1151	YALI1_A03069g_5	TGCATCGGCGATATGTTCCA	136	50	168
1152	YALI1_A03069g_6	GGATGTGGTGGTGGACCACG	101	35	227
1153	YALI1_A03081g_1	GGGCTGGAACCAATTCAACG	313	88	357
1154	YALI1_A03081g_2	CTCCGTAGATGAGACCTGGG	104	18	148
1156	YALI1_A03081g_4	GAGTTTGTGCCCTTTTGCGA	439	131	589
1157	YALI1_A03081g_5	CTCCGAGTAATGTTGGACGT	113	26	255
1158	YALI1_A03081g_6	AGACGGAAACCCGGTCGAGG	42	19	64
1159	YALI1_A03091g_1	GTTCCCCGAGTTCTACGCGG	181	78	652
1160	YALI1_A03091g_2	GATCGTTCCAAGACTCAGAG	335	127	835
1161	YALI1_A03091g_3	CCCGTTCCCCGAGTTCTACG	66	19	75
1162	YALI1_A03091g_4	GACACGGACCGAATGTTCCG	198	72	685
1163	YALI1_A03091g_5	GCTTGATTTCGAGCTCGGGA	97	34	125
1164	YALI1_A03091g_6	ATGAGATCGATGTTGCCGAA	574	197	367
1165	YALI1_A03116g_1	AGATGCGAGCCCATTCCAAT	371	133	983
1166	YALI1_A03116g_2	TCAGGCACAGACATACTTGC	55	24	73
1167	YALI1_A03116g_3	CCTCGAGGCGGCCGATACGA	476	177	433
1168	YALI1_A03116g_4	TGCGAGCCCATTCCAATAGG	243	65	248
1169	YALI1_A03116g_5	GATCCACGAGTCGTGTCAAT	80	19	181
1170	YALI1_A03116g_6	CATCTCGACACGCAGCCTCG	288	96	598
1171	YALI1_A03137g_1	ATTTTCGTCAACACGTCGAG	955	284	2298
1172	YALI1_A03137g_2	ACATCTGTACCTCAAACACC	182	74	559
1173	YALI1_A03137g_3	TTTTCGTCAACACGTCGAGC	968	284	2319
1174	YALI1_A03137g_4	GCTTACGTGGGTCATCACTC	91	36	202
1175	YALI1_A03137g_5	CTTTGCGGACCTGCAAGTTG	122	38	276
1176	YALI1_A03137g_6	GGTCCGCAAAGGCATCGCAA	324	99	637
1178	YALI1_A03153g_2	GGAGGGATCCTGGTAGACAT	183	78	795
1179	YALI1_A03153g_3	ATCCTGGTAGACATTGGCCT	310	106	951
1181	YALI1_A03153g_5	GATCGAAAAAGGCGGTCTGG	337	110	816
1182	YALI1_A03153g_6	CTCGATAGAGAGGCACAATG	106	24	114
1183	YALI1_A03170g_1	GTTGCGGTCGAGCCCAGCGA	246	111	340
1184	YALI1_A03170g_2	CTTCAAGAAGAACTTCCCCC	130	41	465
1185	YALI1_A03170g_3	GACACTGCTGGGCTGCACAA	68	21	34
1186	YALI1_A03170g_4	AGTGGCTGATTGACACTGCT	117	40	378
1187	YALI1_A03170g_5	AGTGTCAATCAGCCACTTGA	173	32	61
1188	YALI1_A03170g_6	GGTTGCGGTCGAGCCCAGCG	246	111	337
1189	YALI1_A03183g_1	GAGCGACTAGGCACTCTCGA	164	56	323
1190	YALI1_A03183g_2	TGACCCAGCTCAAGTACAAC	470	173	1526
1191	YALI1_A03183g_3	GGCACTCTCGAGGGTTCTGG	23	9	121
1192	YALI1_A03183g_4	TGCGTGTGGTACTCTCACAA	118	37	395
1193	YALI1_A03183g_5	GAGACAAGACCATCTGCGTG	177	62	162
1194	YALI1_A03183g_6	GACCCAGCTCAAGTACAACC	472	173	1531
1195	YALI1_A03210g_1	GCTGATTTCCGCCCACCGCT	213	64	373
1196	YALI1_A03210g_2	GCACGTTGGCGGAGGCCGAG	350	153	815
1197	YALI1_A03210g_3	AACAAGCTCTATCGACACAG	189	37	305
1198	YALI1_A03210g_4	AGACAGCTCGGCTACCAAGG	194	57	578
1199	YALI1_A03210g_5	GACCTGTACCTGACGCACGA	81	44	225
1200	YALI1_A03210g_6	GTGTCGATAGAGCTTGTTGT	484	160	648
1201	YALI1_A03258g_1	CTTGAAGTAGGAGAACCCCT	130	57	321
1202	YALI1_A03258g_2	GTTCTCCTACTTCAAGCTGG	348	109	831
1203	YALI1_A03258g_3	ATTGTCTACGGACTGACCCA	674	214	481
1204	YALI1_A03258g_4	TTGTCTACGGACTGACCCAG	681	218	1340
1205	YALI1_A03258g_5	TTGTAAACGTCGAGAGCGAG	156	36	239
1206	YALI1_A03258g_6	AACGCCATCATGCCTGGCCA	15	9	0
1207	YALI1_A03278g_1	TTACCCTGCTTGGAGGTAAG	219	58	261
1208	YALI1_A03278g_2	GGTTGAACATGTACCCGGAA	381	119	458
1209	YALI1_A03278g_3	GTCGGTAAGACCACTTCCAA	9	7	0
1210	YALI1_A03278g_4	GTTGATAATGAATCGACCCT	180	62	688
1211	YALI1_A03278g_5	GGTAACAAGAACTTCTACAA	98	29	193
1212	YALI1_A03278g_6	TCACAAGCCTCCAGACCGGC	198	61	327
1213	YALI1_A03289g_1	GATGACTACGAGATCCACAA	433	145	1307
1214	YALI1_A03289g_2	GAGAAGATTGTGCTCAAGAA	124	51	410
1215	YALI1_A03289g_3	GTTCCAGGTTTGATCCGTTG	585	203	1070
1216	YALI1_A03289g_4	TGTCTACCTGAAGACACTAT	188	60	663
1217	YALI1_A03289g_5	CTTCAAGGACCATATCACTC	165	57	663
1218	YALI1_A03289g_6	GATCCACAACGGATCAAACC	218	65	292
1219	YALI1_A03300g_1	ATATCCGGTCGCCATGGCAA	355	168	688
1220	YALI1_A03300g_2	ACAGGTATATCCGGTCGCCA	33	13	62
1221	YALI1_A03300g_3	AAAGGACTCACCCAACCAAT	175	74	223
1222	YALI1_A03300g_4	TTTCATCAAGAACATGTAGG	726	224	1552
1223	YALI1_A03300g_5	GATGGTTTTGGGCAGGTCGA	214	54	389
1224	YALI1_A03300g_6	GTGGGAAATCTACAAGACGT	204	50	576
1225	YALI1_A03322g_1	TCTGTCTCTTCACAGCCCAT	150	40	132
1226	YALI1_A03322g_2	TATGTGGACTTGCCACCAAT	133	42	537
1227	YALI1_A03322g_3	GTTGGAAAGGAAGTCCTGGA	151	61	334
1228	YALI1_A03322g_4	TCATGAAGTAGGAGAAGAGA	173	61	263
1229	YALI1_A03322g_5	CTTCACTCCTTACCTCAAGA	349	108	1376
1230	YALI1_A03322g_6	TGAGGTAAGGAGTGAAGTCG	190	59	225
1231	YALI1_A03351g_1	CGTGGAAATGAGAGATAGCG	167	61	435
1232	YALI1_A03351g_2	GGAGACCGTGGACACTCACG	322	111	284
1234	YALI1_A03351g_4	GATGTTTGGAGTCTTGTCGG	214	60	517
1235	YALI1_A03351g_5	ATTCGCTTGGTTCTTGCTAG	105	43	315
1236	YALI1_A03351g_6	CGGCCACCCAGGACTTTGTG	260	93	707
1237	YALI1_A03356g_1	GACGATTGAAAAGTTCCGAC	112	50	610
1238	YALI1_A03356g_2	TTTGAGGTCGGCGAGCCACT	198	51	691
1239	YALI1_A03356g_3	GCTTGTGTCGAATTCGTCCT	115	49	156
1240	YALI1_A03356g_4	TGATTGCCTCGCTCTTTGGA	173	71	311
1241	YALI1_A03356g_5	CAAGCTCTATGAGGTCTACA	104	54	428
1242	YALI1_A03356g_6	GTTGCTGGTTTCGTCATGCA	429	140	640
1243	YALI1_A03396g_1	TCTGTTCAGGGGAAGCCGAA	100	34	205
1244	YALI1_A03396g_2	CGTCTCTGTCAAAGTCACGT	81	29	384
1245	YALI1_A03396g_3	GCCTCGTCGTCATCACGACG	38	10	82
1246	YALI1_A03396g_4	CGTCGTCCCGGTCATCTCGA	530	196	1178
1247	YALI1_A03396g_5	GGTCGTCCCGGTCGTCCCGT	119	33	136
1248	YALI1_A03396g_6	CAGCCTCGTCGTCATCACGA	648	189	442
1249	YALI1_A03402g_1	GTTGATGGTCTTGTGTCGCA	222	72	467
1250	YALI1_A03402g_2	GGGAGCGCAGAGGCTGTCCA	207	74	715
1251	YALI1_A03402g_3	GATCGGGAGACTTCTTTCGT	22	2	6
1252	YALI1_A03402g_4	GAGTCGTGCCCTCAGCGAAA	171	83	447
1253	YALI1_A03402g_5	TGTGGGCTTGGGGAGCGCAG	200	91	298
1254	YALI1_A03402g_6	TTCGTCGGTAAGGCACAGGT	527	152	1336
1255	YALI1_A03422g_1	GCGCCAAGAAGATTCTGGAG	284	84	491
1256	YALI1_A03422g_2	ACCACCTGATCGATGCCCAA	153	43	133
1257	YALI1_A03422g_3	TGATGACCGTCTTGTCCTTG	912	318	2389
1258	YALI1_A03422g_4	GGGCATCGATCAGGTGGTGT	228	54	501
1259	YALI1_A03422g_5	GCAGCAGCAGGTTTTGGTAC	78	39	120
1260	YALI1_A03422g_6	CTGATCGATGCCCAATGGCG	141	41	89
1261	YALI1_A03442g_1	ACAGGGTTCTCGTTAAGGCG	393	132	879
1262	YALI1_A03442g_2	GTTCAGATCGGCTTTGATAA	511	188	787
1263	YALI1_A03442g_3	GTTGTTGAATGAAGAGGGGA	243	60	491
1264	YALI1_A03442g_4	AGGGGAATAGTCGATAAAAG	257	89	770
1265	YALI1_A03442g_5	ATCTGTTGTTGAATGAAGAG	196	64	375
1266	YALI1_A03442g_6	GATTGAAGTTAGTCGCCGAC	452	110	887
1267	YALI1_A03450g_1	TGGACTCCAGCAAACACGCG	165	56	161
1268	YALI1_A03450g_2	CGACCATTCATATTCAGAGG	368	116	809
1269	YALI1_A03450g_3	GCGACCATTCATATTCAGAG	356	114	789
1270	YALI1_A03450g_4	TCACCCCCTCTGAATATGAA	213	83	603
1271	YALI1_A03450g_5	TTACACAGAAGTATAGCCGT	91	38	198
1272	YALI1_A03450g_6	TCTTCCAGATGCTCAACTGA	189	47	379
1273	YALI1_A03487g_1	GCGCAAATCGACGATACCGT	712	249	1913
1274	YALI1_A03487g_2	GTACGGGTCGTACGGCATGG	162	52	150
1275	YALI1_A03487g_3	GCTTCCGACGAGGCGCCAAC	219	58	207
1276	YALI1_A03487g_4	CTTGAAGTCCTTGAGCCACA	531	174	609
1277	YALI1_A03487g_5	GTTCTCTCGCATGATGCCCA	116	35	387
1278	YALI1_A03487g_6	ATGCCGTACGACCCGTACGC	200	71	420
1279	YALI1_A03507g_1	GATTCGCCAATGGTAGCGGG	527	170	1490
1280	YALI1_A03507g_2	GGATTCGCCAATGGTAGCGG	519	167	1469
1281	YALI1_A03507g_3	ATTGGATTCGCCAATGGTAG	101	33	254
1282	YALI1_A03507g_4	GGGCTGGGACACACGTCTGG	92	34	282
1283	YALI1_A03507g_5	TCGAGAAAACCTCGTCTGAG	22	12	32
1284	YALI1_A03507g_6	GCGTTATCGGGTCTTGGCCC	154	34	329
1285	YALI1_A03512g_1	TCGGCACTACCTACTTCGGG	116	61	364
1286	YALI1_A03512g_2	TGGTTGTCCAGGGTGTCGGG	221	75	605
1287	YALI1_A03512g_3	GAGTGTGTAGGAGAGAGTTG	105	44	231
1288	YALI1_A03512g_4	TCTCCTACACACTCCCAGCA	393	93	387
1289	YALI1_A03512g_5	TAGCCAACCAGAAACGACAA	33	13	128
1290	YALI1_A03512g_6	GCGTTTTGCGTCATGAGTGT	686	140	986
1291	YALI1_A03549g_1	GCAGTATCTGATGAACGCGG	652	224	1024
1292	YALI1_A03549g_2	GTGAGTCCAAACGAATCGCC	338	130	692
1293	YALI1_A03549g_3	CACGAGTCTGAAAAACGGCT	14	7	6
1294	YALI1_A03549g_4	TGCAGTATCTGATGAACGCG	646	221	1015
1295	YALI1_A03549g_5	CTGAGTGCGGAAATCTGCTG	167	70	531
1296	YALI1_A03549g_6	TGCCCCACGAGTCTGAAAAA	317	79	478
1297	YALI1_A03567g_1	GGAGGTAACACTGAGTACAT	100	46	211
1298	YALI1_A03567g_2	TCAGGTGCGACGTCATATTG	168	71	649
1299	YALI1_A03567g_3	GCGAAACGAAATCTACTGGA	34	13	35
1300	YALI1_A03567g_4	AGAAGAAGAGAAGTGCTGTC	96	37	394
1301	YALI1_A03567g_5	GATCCAGCTTGCCAGACAAT	729	294	978
1302	YALI1_A03567g_6	AGTCGACACACAGCCCCAAA	190	46	411
1303	YALI1_A03579g_1	TATGAAGCGGATGTACGGCG	184	62	486
1305	YALI1_A03579g_3	CCATTACAACTCCCAATAAG	539	213	673
1306	YALI1_A03579g_4	GTATAAAATCACAAAACGAC	290	104	584
1307	YALI1_A03579g_5	GGGTGCTTCAGATATGGGAC	378	153	512
1308	YALI1_A03579g_6	ATAAGGGGTGCTTCAGATAT	139	56	349
1309	YALI1_A03599g_1	TGAGTGATCCGGCCAATAGA	245	66	406
1310	YALI1_A03599g_2	GCAAACATCATGTCCCTGCG	229	93	206
1311	YALI1_A03599g_3	CGACAGCTTGACTCACCCGA	156	55	601
1312	YALI1_A03599g_4	AGTGCCATCGGGTCCTCGCA	163	57	185
1313	YALI1_A03599g_5	AAGCACAAAGGCAACCCTGA	292	96	431
1314	YALI1_A03599g_6	GTCGGTTCTTAATCAGATGA	401	128	448
1315	YALI1_A03624g_1	GTGAAGTCGATTTTTGGCAG	567	197	946
1316	YALI1_A03624g_2	GGGGGCGTCCATCTCCAGCA	88	26	230
1317	YALI1_A03624g_3	GCAGGCGATTCGCATCGTAG	272	88	452
1319	YALI1_A03624g_5	GATCGACAGACCCATCAAGT	52	15	134
1320	YALI1_A03624g_6	GTACTGTGTACTGGGTCCGG	45	11	134
1321	YALI1_A03669g_1	CCAGGCTGAGAACTTCACGG	287	99	531
1322	YALI1_A03669g_2	GTATGCTGCACGCTGATTGG	310	109	344
1323	YALI1_A03669g_3	ATATTCGCCGCATTGAGGAA	2510	881	4676
1324	YALI1_A03669g_4	TGTGGATAGAACGTACCGGG	82	25	110
1325	YALI1_A03669g_5	TGTTTTGCGTTCTAGTGTCG	681	216	978
1326	YALI1_A03669g_6	AAATAATCAGATGCGTTACG	470	139	1183
1327	YALI1_A03688g_1	GCTTCATTCCGATGACACCA	142	61	229
1328	YALI1_A03688g_2	ATAGAAGTAGGAAAAGCCCT	154	57	227
1329	YALI1_A03688g_3	ATGAAGCCTCTCCAGATCCG	254	82	327
1330	YALI1_A03688g_4	TATGCTCTCAGCATGTTCCC	226	74	504
1331	YALI1_A03688g_5	GGGGTATCAGAGTCGTTTGG	56	18	54
1332	YALI1_A03688g_6	TTCTTCGCAGACAATGGGGG	179	65	389
1333	YALI1_A03721g_1	TGTTCCATCCCATAGACGGC	146	73	215
1334	YALI1_A03721g_2	GAGAGCATCATCCACAACAA	180	65	459
1335	YALI1_A03721g_3	GACGCCAATGGACTTTTCCG	111	44	148
1336	YALI1_A03721g_4	GCAGGATCGATTCTGGAGGG	257	98	213
1337	YALI1_A03721g_5	TTTCGGGCGAAGACAAGGAC	78	18	334
1338	YALI1_A03721g_6	TCGAGATCATCTCCAAACAG	547	139	1118
1339	YALI1_A03757g_1	GTTTGTGTCTTTCACGACCG	548	170	585
1340	YALI1_A03757g_2	CTTCCCCGTGAAGCATGCCG	53	25	75
1341	YALI1_A03757g_3	GTCGATGCGTTTATTCCCCG	48	18	45
1342	YALI1_A03757g_4	CTGCGACCAAGGAGTCCAAG	232	74	361
1343	YALI1_A03757g_5	TAATTGTGCGAAACCTGCCG	29	4	49
1344	YALI1_A03757g_6	AGGTTTCGCACAATTAGTCG	1003	303	1143
1345	YALI1_A03763g_1	TGAGAGTTGATGGCCACCAG	132	41	353
1346	YALI1_A03763g_2	GGACGCGCTCTCAGACGACG	133	49	434
1347	YALI1_A03763g_3	TGTACAACCTGACTCAGCTG	236	87	354
1348	YALI1_A03763g_4	GGACGACTATTTATTCGACT	107	25	286
1349	YALI1_A03763g_5	GCTCGTAAAGAACTGACTGA	126	49	360
1350	YALI1_A03763g_6	AGATACACCATGAAGTTCAA	180	76	364
1351	YALI1_A03803g_1	CCAGAAGTCAGCATGAGCCG	71	25	217
1352	YALI1_A03803g_2	GGCTCATGCTGACTTCTGGG	330	95	365
1354	YALI1_A03803g_4	TTCCTACCAGAGCCATATGG	173	74	283
1355	YALI1_A03803g_5	TGTTTCCTACCAGAGCCATA	85	28	203
1356	YALI1_A03803g_6	CAAAAAGGCTGAGGTCCAGC	410	120	430
1357	YALI1_A03809g_1	GCTCCAAAGCCATCTCCGGG	50	15	108
1358	YALI1_A03809g_2	AGTCCCACGTATCCTTCCTG	289	105	508
1359	YALI1_A03809g_3	ACAGGACATTCCCCATGACG	100	24	266
1360	YALI1_A03809g_4	ACAACCGCAGGAAGGATACG	112	42	242
1361	YALI1_A03809g_5	TCCCGAGTTTGAAATCCCCC	137	38	315
1362	YALI1_A03809g_6	GCTGAAGAACAACCGCAGGA	227	68	229
1363	YALI1_A03815g_1	AACGTCTTCCTTGTACGCCG	260	89	638
1364	YALI1_A03815g_2	ACTTGCTGTGCAAAGGCCCG	121	44	390
1365	YALI1_A03815g_3	ACATGATCTACAGCACCGAC	52	13	256
1366	YALI1_A03815g_4	TGGTGGCGTAAACAGTGACT	249	83	561
1367	YALI1_A03815g_5	CTGGTGAAGGTGATGTTCCA	209	64	558
1368	YALI1_A03815g_6	ATGCGTTTACCCCCCAGTCG	170	53	332
1369	YALI1_A03837g_1	CTGAACCGAGACGACCCCAA	124	37	398
1370	YALI1_A03837g_2	GAGTGCATGTCCATTCTCAA	287	117	761
1371	YALI1_A03837g_3	TCGAATCTCAATGGGCACGA	890	286	1408
1372	YALI1_A03837g_4	CACTCATCGTGGTTGATCCA	229	82	452
1373	YALI1_A03837g_5	GCAGAATGTACGCGTCTCGA	384	131	413
1374	YALI1_A03837g_6	GGTAGTCGATACCAATCACC	189	63	270
1375	YALI1_A03842g_1	TATTCCAGACCCCTGTCAGA	433	141	885
1376	YALI1_A03842g_2	CGCGGTCACATGATTGGCCG	212	91	206
1377	YALI1_A03842g_3	TGTGCGAGTCCCTCTGACAG	105	29	191
1378	YALI1_A03842g_4	GGTGGATATCGTTGTCGCCG	111	39	366
1379	YALI1_A03842g_5	GGGCAAGTCGCAACAGACAA	41	15	125
1380	YALI1_A03842g_6	AAGCAACAGAGCACACAGCG	58	27	240
1381	YALI1_A03857g_1	TATGCACGTGGAGTTGAGCG	256	88	521
1382	YALI1_A03857g_2	CGCTTCATATAGGTCACGGG	168	42	468
1383	YALI1_A03857g_3	GCCCGTCGAGAAAAGGTACG	69	32	141
1384	YALI1_A03857g_4	GGAGCGCAAAAATATGCACG	59	29	169
1385	YALI1_A03857g_5	ATCTGCTCTAGAATCTCCAG	179	60	297
1386	YALI1_A03857g_6	TGTCTTCTTGTCTTGCCAGT	469	133	1048
1387	YALI1_A03883g_1	TGTATGTCTGCATCACCGGG	583	218	1139
1388	YALI1_A03883g_2	GGACAAGACCACATTCACCA	213	71	406
1389	YALI1_A03883g_3	GGCCGAGTAGTTGAACACCG	25	6	8
1390	YALI1_A03883g_4	GTTATGCACGACGGTGGCGA	59	24	130
1391	YALI1_A03883g_5	ACAAAACCACACTTCAACCA	247	78	384
1392	YALI1_A03883g_6	CGACATATTGTTATGCACGA	323	92	517
1393	YALI1_A03900g_1	CGAGTTTCAGAGACTCCAAT	315	113	693
1394	YALI1_A03900g_2	CACTGCGAAAACTTACCCGA	215	72	489
1395	YALI1_A03900g_3	AGTTTTCGCAGTGTGCTCCA	212	64	497
1396	YALI1_A03900g_4	TTGGGGTCTGGGAACCACGA	232	64	624
1397	YALI1_A03900g_5	GGTCCTTACCCGAATCGTTG	320	93	1490
1398	YALI1_A03900g_6	GGAGTACTTCAACAAACCGT	166	43	618
1399	YALI1_A03907g_1	GCGACTCTCTGCCAATATAG	353	121	840
1400	YALI1_A03907g_2	AGTAAAGGCCCCATTATCAG	331	130	930
1401	YALI1_A03907g_3	GTCACAGTCTCCACGAATAT	224	66	688
1402	YALI1_A03907g_4	CTCGTTTTCGACCGTTCCGT	298	97	551
1403	YALI1_A03907g_5	TACTGGGTCTCTACGTCCAC	230	74	949
1404	YALI1_A03907g_6	CAACGCAACATCCTACGGAA	79	21	201
1405	YALI1_A03937g_1	GCAGGTACAGATCGACCAAC	206	75	459
1406	YALI1_A03937g_2	GTACCTGCTGAATCGTGTAC	274	83	528
1407	YALI1_A03937g_3	CGACTGGAACCGGTTCAAAA	854	304	2271
1408	YALI1_A03937g_4	CTGGACGTAGTGACGCTGCG	81	20	163
1409	YALI1_A03937g_5	GTGTGCGAATGACAGCAAGT	125	28	559
1410	YALI1_A03937g_6	GGAACTGTGGGTGATTCTGG	320	112	413
1411	YALI1_A03964g_1	CTTGCAAGGAGGATATCAAG	158	46	400
1412	YALI1_A03964g_2	GTCGTTCGACACTTGCAAGG	88	22	288
1413	YALI1_A03964g_3	TGAAGAGGACTCCGACGCGG	187	44	160
1414	YALI1_A03964g_4	CGTCAAGCGAAAGATCGAGG	110	39	256
1415	YALI1_A03964g_5	CTTTCGCTTGACGGTCACCT	126	33	311
1416	YALI1_A03964g_6	CGCTTCTGTTTCTTGGACAG	183	40	246
1417	YALI1_A04006g_1	TGTCCGACTCTGCTCCCACC	188	71	403
1418	YALI1_A04006g_2	CACGAGAGTAGAGTCCTGGA	192	64	224
1419	YALI1_A04006g_3	GTCAGAAGAGACTGGGACCA	34	8	123
1420	YALI1_A04006g_4	CCTGAGACTGGGCGTAAAAG	96	36	200
1421	YALI1_A04006g_5	GACAACTTCATTGCTCGAAA	76	35	237
1422	YALI1_A04006g_6	GTGGGTGTCGAAGGCAGAGG	551	172	912
1423	YALI1_A04022g_1	GCATCGGTAGATCTTGGCGT	292	115	509
1424	YALI1_A04022g_2	GTTGGCGTATCCCAGTCGGA	276	78	457
1425	YALI1_A04022g_3	AATAATCTCGGGCGAAACAC	342	141	742
1426	YALI1_A04022g_4	CATTGTTGAGGAGACTTCCG	186	63	570
1427	YALI1_A04022g_5	GCCATCATCGGCAAACTTGA	83	32	334
1428	YALI1_A04022g_6	GTCATTTTGCGTGTGTCGTA	160	43	435
1429	YALI1_A04044g_1	GGAGCCGGTGACCTTGAGAA	184	53	352
1430	YALI1_A04044g_2	TTTTCAGCAACCAAGAAGCT	38	14	109
1431	YALI1_A04044g_3	AATGGTCTTGACAAAGCGCT	21	6	118
1432	YALI1_A04044g_4	CGTGCCTTCTCAGCAAGTTA	274	98	272
1433	YALI1_A04044g_5	GTCTTCTTACTCTACTTCGC	661	187	1225
[truncated: 45,443 more rows]

## Sheet: PO1f Cas9 Day 4
Guide Number	Guide ID	Guide Sequence	Replicate #1	Replicate #2
[truncated: 46,868 more rows]

[truncated: 4 more sheets: PO1f Cas9 Day 6, PO1f Cas9 ku70 day 2, PO1f Cas9 ku70 day 4, PO1f Cas9 ku70 day 6]
