# Supplementary material for: acCRISPR: an activity-correction method for improving the accuracy of CRISPR screens
Source: Commun Biol. 2023 Jun 8;6:617. doi: 10.1038/s42003-023-04996-8 (PMC10250353; doi:10.1038/s42003-023-04996-8)
Supplement: Supplementary file 5 — Supplementary Data 2 [file 42003_2023_4996_MOESM5_ESM.xlsx]

## Sheet: PO1f ku70 Day 2
Guide Number	Guide ID	Guide Sequence	Replicate #1	Replicate #2	Replicate #3
652	YALI1_A00014g_2	TTAGCCGCCGGGCTTCTGGTGTTAA	173	133	126
653	YALI1_A00014g_3	GATTCTTCTGTGTGTTGTTGACGTG	486	213	201
654	YALI1_A00014g_4	CTTTGGATTCTTCTGTGTGTTGTTG	269	205	190
655	YALI1_A00014g_5	GAAATCTCTTATTTTGCTTTGGATT	263	181	151
656	YALI1_A00014g_6	GCGTCGTTCTAGTAAGAAGTGGCTG	275	168	134
657	YALI1_A00014g_7	CAAGTAAGCCTCAGCCCTCTGAGGT	211	99	126
658	YALI1_A00014g_8	GTCCCTAAGAGTGTTACTGTGTAGT	244	221	123
659	YALI1_A00019g_1	CGCCCAGAGTCCCTCAGCTTCTACT	344	213	154
660	YALI1_A00019g_2	GTCCCACGTGACGATGTCAGAATGT	247	179	152
662	YALI1_A00019g_4	GAGTCTGAGTGCCAGTCTGAATATG	289	150	156
663	YALI1_A00032g_1	ACTGCGTCAAATGGTCTGTCGGTCG	235	147	106
664	YALI1_A00032g_2	ATATGACTGAGACAATGACTAGAAG	82	79	56
665	YALI1_A00032g_3	ACTCCGGTGGAGTCTCTCCAGCACA	176	126	131
666	YALI1_A00032g_4	CGAGGTCTCAAACGCGCTGGAAGAA	270	155	119
667	YALI1_A00032g_5	TATGCACACTTCTAGTCATTGTCTC	170	100	84
668	YALI1_A00032g_6	TACACACCACCCATGATAAGGTCAG	187	64	77
669	YALI1_A00032g_7	ATTTTGTACACACCACCCATGATAA	237	167	136
670	YALI1_A00032g_8	AAGTGTGCTTGAGTCTGTATTTTGA	196	130	125
671	YALI1_A00058g_1	TTGACATCAATCAACATACACACAA	202	185	104
672	YALI1_A00058g_2	TCTTCGGAGAAAGTCTCCTCTATGG	178	123	92
673	YALI1_A00058g_3	TCGCTCTTCAGCTGGAGATTCCTCC	229	126	169
674	YALI1_A00058g_4	CCTACCACGACCACGACAACAACTT	230	105	170
675	YALI1_A00058g_5	CTCATTGTGTGTATGTTGATTGATG	309	255	179
676	YALI1_A00058g_6	TCCGAAGAGAAAACCTCAGTGTGTT	276	162	149
677	YALI1_A00058g_7	TCCATAGAGGAGACTTTCTCCGAAG	168	100	71
678	YALI1_A00058g_8	AGGAGCTCTCTAACCTCGATTCTGT	252	155	162
679	YALI1_A00102g_1	CTGGAGCTGTCGGTATCGATCTTGG	205	211	127
680	YALI1_A00102g_2	ACGCCAAGCGACTCATTGGTCGACG	129	88	81
681	YALI1_A00102g_3	GATGTCTCTCTGCTTTCCATCCAGG	229	206	157
682	YALI1_A00102g_4	CATCCAGGGCGGTGTTTTCACCGTC	153	111	72
683	YALI1_A00102g_5	CCTGCTCGTTGGCAATGATCTCGAC	284	185	156
684	YALI1_A00102g_6	GCTTGAACTCAGCCTTGAAGTGCTC	258	192	132
685	YALI1_A00102g_7	GGGGAACGACGGGGGCGAAGATGTT	296	241	169
686	YALI1_A00102g_8	CGACGGAGTTGGAGATGGTGATGTT	285	219	162
687	YALI1_A00135g_1	AAACCAGCCAGCCATGTGGGTTGTA	143	118	67
688	YALI1_A00135g_2	ATTCCTCCGGCAGCTATCATAGCAA	200	93	110
689	YALI1_A00135g_3	AAAACGATCGGCCGCTCGAGCGACC	147	115	100
690	YALI1_A00135g_4	TTCTGCCAAGAGCCCCTTCCCAATG	224	132	187
691	YALI1_A00148g_1	CCCTCGCAACAGTGGCTCTGGCTGC	210	132	160
692	YALI1_A00148g_2	CGGCAAGCCCCTCTCCGATCACAAC	246	201	152
693	YALI1_A00148g_3	CTGCTGCTTGGTCTTCTTCTGTCGG	267	177	162
694	YALI1_A00148g_4	GCACGTTCTCGGCAGGGTTCCAAGA	137	100	105
695	YALI1_A00204g_1	TGGCACCCTGGCTAAGCGAGACGAA	232	117	88
696	YALI1_A00204g_2	TGAGACTGGCACTCCCGTTGAGACT	239	187	125
697	YALI1_A00204g_3	GTCTCGCTTAGCCAGGGTGCCAGAA	202	161	138
698	YALI1_A00241g_1	CCGTCTTCAAAACCAGCATCTGAGT	278	122	166
699	YALI1_A00241g_2	CGCTGCCCAATTGCATCTCTTTCAG	254	211	180
700	YALI1_A00241g_3	AGGTCTCTCCTTACATATTTACAGC	165	118	86
701	YALI1_A00241g_4	CAGCAGCCATTCTTCTGGCGTCTAC	353	194	171
702	YALI1_A00241g_5	AAGACGGTAAATTGTCACTGTGAGT	137	89	103
703	YALI1_A00241g_6	GTTGACGAGAAACGAGTTGAGAAGT	422	248	236
704	YALI1_A00241g_7	GATCGTCTCATAGTACTGGGACTCA	187	82	78
705	YALI1_A00241g_8	CTCTTTTCGATCGTCTCATAGTACT	264	190	165
706	YALI1_A00252g_1	CGCACCGCTTCTCTGACCCGAATCA	225	86	190
707	YALI1_A00252g_2	TGCAGCTGACAGGCACCAAGAACGC	265	141	137
708	YALI1_A00252g_3	TGGGGAGATATTGGATATTTGCATA	156	139	152
709	YALI1_A00252g_4	CATACGACGAGGGAGGAGGGGTGCT	127	100	64
710	YALI1_A00252g_5	TGTAACTGAGCTGGAGCAGGGACTC	239	102	100
711	YALI1_A00252g_6	AGGCCACTGCCCGCAGTCTGGCGTT	221	127	91
712	YALI1_A00252g_7	TTGGAATAGATTTGAGGCCACTGCC	222	165	120
713	YALI1_A00252g_8	ATACCTTCTTGGTACCAGTCGGAGC	190	142	118
714	YALI1_A00309g_1	TCCAAGGAGGAAGAAGCGGTGCTCA	335	172	169
715	YALI1_A00309g_2	ACCTTCTACGATGGGCCTCCGTTTG	249	164	127
716	YALI1_A00309g_3	CCACTGGCACTCCGCACTATGGCCA	211	153	157
717	YALI1_A00309g_4	GCGTCGACCATCAAGGACATTGTGC	152	154	129
718	YALI1_A00309g_5	CAACACGGAAAAGTCGGCCTTCTTG	320	248	183
719	YALI1_A00309g_6	GGGCGTCCTCCGAGTCTTCAAAGTC	201	81	89
720	YALI1_A00309g_7	CCGGCGTCGTCGACGGGATTGGGGG	365	216	216
721	YALI1_A00309g_8	TTGATGATGGACCGGTCGGCGTCCT	266	157	136
722	YALI1_A00325g_1	TCGGGTTTCCTTCGGTTGGAAAGTC	262	161	144
723	YALI1_A00325g_2	CTTCGGTTGGAAAGTCGACTTTACT	159	76	110
724	YALI1_A00325g_3	CTGTCCAAGTTGACTGGTACTCATT	128	74	74
725	YALI1_A00325g_4	TGGTGCTGGATGTGAACAAGCCGCT	191	140	106
726	YALI1_A00325g_5	CAACCGAAGGAAACCCGATAAATCC	261	192	126
727	YALI1_A00325g_6	TGCTCCAGCGGCTTGTTCACATCCA	247	160	100
728	YALI1_A00325g_7	CTCCAGCAGCTCGTCCAGGTTCCAG	192	133	94
729	YALI1_A00325g_8	TTCCACATTTCCTCCAGCAGCTCGT	260	115	99
730	YALI1_A00375g_1	TGTCGGACCCGTCTATTCTGACCGA	189	140	109
731	YALI1_A00375g_2	AGTCCAACAATGTGCGTCTTTTGGT	178	139	169
732	YALI1_A00375g_3	GTGGCGGTGACGCGTCCGGAGCGGG	313	183	194
733	YALI1_A00375g_4	AAAAGGCCGCGCAGATGGGGGTGGG	159	123	100
734	YALI1_A00375g_5	GCAGCACGCTCATGGGCCCCAGCCA	328	177	173
735	YALI1_A00375g_6	GAACCGGGCCGAGTCGAACGTGGCC	277	212	156
736	YALI1_A00375g_7	AAACAGCCCTATCAGCCAGTCCATC	252	149	144
737	YALI1_A00375g_8	GCAGAACATGAGCGTGCCCACCCCC	183	108	102
738	YALI1_A00406g_1	CGCCGCCAAGGCTGGTGAGGCTCGA	237	175	164
739	YALI1_A00406g_2	TCTTTACGCCCAGATGGACGATGAG	209	118	122
740	YALI1_A00406g_3	CGCCCAGATGGACGATGAGGATGTC	305	183	161
741	YALI1_A00406g_4	CGTCATCAACAAGGTTGACCGAGCT	179	124	123
742	YALI1_A00406g_5	GCACATTGCTAACCTTGTCCATCAG	129	64	79
743	YALI1_A00406g_6	CGTGGTCGACGTGGGCAATGACGGA	188	97	106
744	YALI1_A00406g_7	TCGGTCAACACCAAACTTCTTGGCG	280	169	158
745	YALI1_A00406g_8	CGTCAGCGTCGGTGTCCTTGTTGGT	200	138	122
746	YALI1_A00447g_1	ATACGGAGGACAGACACAAACCCAG	203	152	112
747	YALI1_A00447g_2	CACCACGCCTGTTCACCCCCCTCAT	259	125	109
748	YALI1_A00447g_3	CCGTAATTGCCGGCCATCACAGACA	219	129	172
749	YALI1_A00447g_4	CTGATCGTAATCTCTCGAAGAGCCC	178	116	94
750	YALI1_A00447g_5	TGTCTGTCCTCCGTATGAAAACGAT	265	162	126
751	YALI1_A00447g_6	CACGACACGCTGGCTGACTGCAGAT	299	212	216
752	YALI1_A00447g_7	GCCAGCAACTGGGTCAGACGAGCCA	190	126	88
753	YALI1_A00447g_8	TTTGGCCAGCAACTGGGTCAGACGA	280	182	129
754	YALI1_A00468g_1	ACGACGCTCTTCCTGCCGTTGCCGG	257	188	140
755	YALI1_A00468g_2	TAGCGAGTGGGACGCCGCCACCGCC	268	217	197
756	YALI1_A00468g_3	GGGTTCTGCTGATGCCTCGGGTTCT	260	141	136
757	YALI1_A00468g_4	CCTGAATGTTCTGCAGGGCTTGGGG	209	133	148
758	YALI1_A00504g_1	GGTGCTGATGGAGCCTGCAATCTGC	222	203	167
759	YALI1_A00504g_2	CAACCTGGGCAAATTGGAAAGCCAC	187	105	106
760	YALI1_A00504g_3	GTAGTTGGAGGTACAATCGACCATA	250	148	168
761	YALI1_A00504g_4	TGGACGACTCCGGTTCCATGGCCTT	275	218	126
762	YALI1_A00504g_5	AGGAGAACGGTGAGCGAATCGACGA	214	101	161
763	YALI1_A00504g_6	ACCGAGACGGTATCGAGGTGCGATT	195	125	147
764	YALI1_A00504g_7	ACGTGATCAAGCGAACCAAGCAGGC	184	99	75
765	YALI1_A00504g_8	CAATTTGCCCAGGTTGGAAACGATC	253	156	114
766	YALI1_A00538g_1	CCGATCGGAGACCCGAGAGAGCACC	381	168	195
767	YALI1_A00538g_2	GGATCTGGTCGAACCCACCTCGTCC	307	200	153
768	YALI1_A00538g_3	TGATATCCCGCCTCTGTACCCGGAG	197	180	169
769	YALI1_A00538g_4	GGTCCTTCTGTGGCCTTGTGGTGTC	286	143	109
770	YALI1_A00538g_5	CTTGTCTTGGACTTCTCTTCCTGTC	185	94	132
771	YALI1_A00538g_6	GTCCGTTTCCTTGTCTTGGACTTCT	325	205	186
772	YALI1_A00538g_7	GGCCGCCCTCCGGGTACAGAGGCGG	158	102	108
773	YALI1_A00538g_8	GGAAATGTACGAGTTGACGGAACCA	158	141	116
774	YALI1_A00558g_1	TTGCCCACCTGCTCCACCTGCTGCG	185	113	102
775	YALI1_A00558g_2	AGGTCAGAGGGTTGCTCTCGACAAT	279	175	189
776	YALI1_A00558g_3	ATGAGCTCTTGGTAGTCGGTCTCGT	278	197	150
777	YALI1_A00558g_4	GCAGCAGGTGGAGCAGGTGGGCAAG	216	182	129
778	YALI1_A00558g_5	TGGGGCTCATCAGTGGAGTTGTGAT	128	106	74
779	YALI1_A00558g_6	CAAGATTCTCGTGTGGGTTCTGGGA	165	77	129
780	YALI1_A00558g_7	TCAAGAGCCGGGGAATTGTCGAGAG	250	203	114
782	YALI1_A00574g_2	GCCTCTCAAATCACATTCTCTCTTC	154	163	99
784	YALI1_A00574g_4	ATACTGGAGCGGAGCCGTAGATAGC	230	152	144
785	YALI1_A00574g_5	AGAGGCGAAAGTATCTGGCATCTTT	174	98	106
786	YALI1_A00574g_6	TTGACCAACATTGAAGTTGACCTGA	120	118	110
787	YALI1_A00574g_7	CCCCATGTATATAGATTAATTTTAT	123	58	55
788	YALI1_A00574g_8	CCAAGTTCAAGGACTGTGTCCAGAA	187	114	103
789	YALI1_A00601g_1	GCTCTCGTCTGACATACGGCCGGCG	253	168	117
790	YALI1_A00601g_2	TGCGAGAAAAACAGGAGGAGCAAAT	130	90	72
791	YALI1_A00601g_3	TTCTCTGTCTTCCGACCATGGATCA	246	184	156
792	YALI1_A00601g_4	TCGAAAACAATCTCAACTCGTTGCT	246	145	136
793	YALI1_A00601g_5	TCGCAGAAACGACGACTTGTTGCGC	150	98	84
794	YALI1_A00601g_6	CTCCTCCTGTTTTTCTCGCAGAAAC	234	140	143
795	YALI1_A00601g_7	CTGCTGGTCCCACAGCATTTGCTCC	193	126	89
796	YALI1_A00601g_8	AGCGCAGCCAGCGACGAGACGGAGT	269	190	189
797	YALI1_A00661g_1	TTCACCCTCATCGCCTTCACGGCCT	229	96	119
798	YALI1_A00661g_2	CGAGCTGAACAACACCTACGCCATT	316	210	180
799	YALI1_A00661g_3	TGTGGCCGGCCTAGGTCTGGGATGT	163	109	120
800	YALI1_A00661g_4	GTTCCGTTCTCCCACAAGTTTGGCA	255	169	171
801	YALI1_A00661g_5	CAGAACCACCGTTCCAGGTGGCTCG	327	186	188
802	YALI1_A00661g_6	CGCCATCGGGCCCAGTTGAGAGGTT	207	133	125
803	YALI1_A00661g_7	CCAAACTTGTGGGAGAACGGAACCA	342	278	239
804	YALI1_A00661g_8	GGTGACACTCACGGCCAATCCCTGG	195	173	152
805	YALI1_A00683g_1	TGAACTTCAAGAGCTAGATCTCACC	153	159	92
806	YALI1_A00683g_2	ATGAGATTGTGCACAAGGCTTCTCA	349	179	170
807	YALI1_A00683g_3	AATGTGGATATGGGCATGGTCAATC	156	126	91
808	YALI1_A00683g_4	AATCCAGAAAAGTCTTACTTGGGGT	194	91	108
809	YALI1_A00683g_5	TCATAATCAGGCTCTTGTCGAGTGA	270	191	164
810	YALI1_A00683g_6	GTCCAGGACAAGTATTCGTTACTTA	209	127	137
811	YALI1_A00683g_7	CTTCTGGCAATAAGAACACGAGCAC	191	139	103
812	YALI1_A00683g_8	CATCCTGAGCCTTTTTGCTTCTGGC	464	252	251
813	YALI1_A00715g_1	CGACTCCCCTGAGCTTCAGCAGCTT	241	205	157
814	YALI1_A00715g_2	AACACCATTGCCGAGCTTGAGGCTT	268	176	134
815	YALI1_A00715g_3	CAGCGATGGGGGAGACAGAAGCAGA	283	207	159
816	YALI1_A00715g_4	ATGGTCTCAACAACCTTGTAGCCAG	253	159	173
817	YALI1_A00715g_5	GACGGGAATGGGCAGGATGTCAGGG	272	207	145
818	YALI1_A00715g_6	GAGGACTCTGGTGACAAGAATAGTT	236	133	154
819	YALI1_A00746g_1	TTGCCCACTCCGCCTTCACCTCTCC	144	139	129
820	YALI1_A00746g_2	AGGTTCTGATGGACTCCAACCGACG	125	66	78
821	YALI1_A00746g_3	AGTACCTCGACGAGGATGTTCCCGA	243	107	128
822	YALI1_A00746g_4	GGTGGGCCCGTCGGATCTGGTCCTC	90	72	54
823	YALI1_A00746g_5	CGGCCTTAGCAGCGGCCTCTCGGGC	154	134	105
824	YALI1_A00746g_6	GCACAGCTCGCTTGTTCTTCTTCTT	345	252	206
825	YALI1_A00789g_1	CCGCGGTCCGGTTCGTTCTCTCCGA	244	213	195
826	YALI1_A00789g_2	TGCAGCTGGACAAGCGGCGGAAGTG	167	112	103
827	YALI1_A00789g_3	CGCTGCAGGACCGCGAGCTCAAGGC	354	189	145
828	YALI1_A00789g_4	CGAAGTAGAGGCTGAGATTGAGACT	274	168	172
829	YALI1_A00789g_5	TACGACTTGAATCCTTGGATTCGAA	171	135	106
830	YALI1_A00789g_6	GGCCAACCACCACGTTGAACCGTGG	283	158	138
831	YALI1_A00789g_7	TCCTCCGGTGGGCAGTCGACGATCA	243	164	135
832	YALI1_A00789g_8	GCGTTGGTGAGCGCTGTGATTCGTC	325	243	149
833	YALI1_A00801g_1	GTACTGGGCGTCGGTACCTGCTACC	224	151	140
834	YALI1_A00801g_2	TCCGACGGCTCAAGACCCGAATGCC	204	74	131
835	YALI1_A00801g_3	TGAACCAGGCCAAACAGGATCTGGC	242	167	100
836	YALI1_A00801g_4	TGGATATTGGCGCCCAGGACTTTGT	359	258	205
837	YALI1_A00801g_5	GCCTGGTTCACAAACTGCTCCACCG	280	190	177
838	YALI1_A00801g_6	AGGCACAAAGTCCTGGGCGCCAATA	213	148	97
839	YALI1_A00801g_7	AAGTACAGCACGAGATTCTCGTCGT	336	202	179
840	YALI1_A00801g_8	CAGACCGTCAATGCATCGTTTGAAG	142	108	90
841	YALI1_A00829g_1	GGAGCGGCGTCTTCCTTGGATCCAA	45	47	44
842	YALI1_A00829g_2	GCTTGACAGAGCCGCCGTCAGGAGA	384	246	200
843	YALI1_A00829g_3	GATCCAAGGAAGACGCCGCTCCCAA	313	156	167
844	YALI1_A00829g_4	GCTCTGCCAACGCAGAGTCCACCCC	256	177	141
845	YALI1_A00829g_5	GCTCGGCAATGTCGCCGACCATGTC	108	95	77
846	YALI1_A00829g_6	GGCTTGTTGCCGCCTACTCCAACTC	217	154	152
847	YALI1_A00867g_1	GTCCAGCAACCAGCCCCCCCGGAAA	240	195	126
848	YALI1_A00867g_2	AATTCAAAGCAAGGAAGAGTGAAGT	147	102	94
849	YALI1_A00867g_3	CTTTTTGCAACTTGTCTGGGATTGC	268	127	177
850	YALI1_A00867g_4	CAACTTGTCTGGGATTGCCGTGGTT	277	140	153
851	YALI1_A00867g_5	CGGGGGGGCTGGTTGCTGGACCAAA	205	150	83
852	YALI1_A00867g_6	CGCTTATTTCCGGGGGGGCTGGTTG	149	115	86
853	YALI1_A00867g_7	AACAAGGTTTGCGCTTATTTCCGGG	170	118	106
854	YALI1_A00867g_8	AATTTAAACAAGGTTTGCGCTTATT	150	109	60
855	YALI1_A00905g_1	CAGTCCAGGACTAGGTCTGATCCAA	231	135	111
856	YALI1_A00905g_2	ACATTGCTGGGGTCTTCTAGCCTAT	227	122	88
857	YALI1_A00905g_3	GTTCAAGTGCAAGGTGAAAATCAAG	191	181	120
858	YALI1_A00905g_4	AGTGCTGAGTACAGTGGCTAACTCA	270	128	157
859	YALI1_A00905g_5	ACCTTGCACTTGAACGAAACATGGT	238	104	117
860	YALI1_A00911g_1	CGATTCTGCCCTTGGGCCTGGAAGA	325	207	212
861	YALI1_A00911g_2	TCCGATCTGTGTCAATGTCTCGTAT	348	238	158
864	YALI1_A00947g_1	AGCGGTTCCGTCGTGACCTGTCCAA	183	126	135
865	YALI1_A00947g_2	GACGACTCTCGACGAGGCTCCGAGA	304	255	168
866	YALI1_A00947g_3	TCGAAACCGCCAGCGCCGAAAACGT	234	208	160
867	YALI1_A00947g_4	TTGCTGTCCATCTCCACCTCGGCGT	257	120	81
868	YALI1_A00947g_5	GACAGGTCACGACGGAACCGCTGAA	275	190	130
869	YALI1_A00947g_6	AGCACCTTGGAGAAGCCCGTGGCGT	284	158	88
870	YALI1_A00947g_7	GACCGCTTGTCCCACTTTTTGAGCA	146	108	85
871	YALI1_A00947g_8	GTCTGCTGTTTGGACCGCTTGTCCC	164	143	106
872	YALI1_A00983g_1	TCGATCTGCTCGACGACGACGAGGC	298	215	154
873	YALI1_A00983g_2	CATCCCGATTTCACTCGATGCAAAA	158	75	72
874	YALI1_A00983g_3	ACTCGATGCAAAATCATGGACAGCA	164	108	105
875	YALI1_A00983g_4	GTACGTGTGGATGCGTCCAAGGCAC	237	166	120
876	YALI1_A00983g_5	CATCGAGTGAAATCGGGATGGAAAA	301	162	157
877	YALI1_A00983g_6	CTGTCCATGATTTTGCATCGAGTGA	202	122	155
878	YALI1_A00983g_7	TGGCGAGAAACGGTGCCTTGGACGC	221	146	167
879	YALI1_A00983g_8	CAGTGCGCTGAGCTGGAAGTTGTCT	309	206	168
880	YALI1_A01061g_1	TTGTATTCTGGGCCACGTCGATACC	219	142	124
881	YALI1_A01061g_2	ACCAACCTGCGATCCCGAGGTTCGT	332	209	193
882	YALI1_A01061g_3	AGGACCGACTCGAGAAGACCAAGAC	200	167	135
883	YALI1_A01061g_4	GGAACCACCATCGATGTTGTTCTGT	256	169	175
884	YALI1_A01061g_5	GCAGCGCTCCCATCAGTCCTCCGCC	212	136	107
885	YALI1_A01061g_6	CGTCCTTGGCGTCTCGCGCGTCCTT	231	152	170
886	YALI1_A01061g_7	GTGCGTCGGCAGCAGCCTTCTTCTT	301	174	171
887	YALI1_A01061g_8	CGTCGGCAGCGGCCTTTCGTGCGTC	262	189	182
889	YALI1_A01074g_2	ACCATAGCATTGACCCACTCCATGA	310	171	118
891	YALI1_A01074g_4	ACGCCATTGGCGACCTCAAGGACCA	166	120	109
893	YALI1_A01074g_6	CCGACTCTTCTACTATGCCTACGCA	280	151	174
894	YALI1_A01074g_7	GAGGACATCCGACACCTGAAGGAAT	213	152	107
895	YALI1_A01074g_8	TAGGAAGCTGGTCTGTCATACAGAC	195	127	169
896	YALI1_A01093g_1	GGATGTGCTCGGCGGAGTCAAGCAA	115	80	67
897	YALI1_A01093g_2	CAGAAGGTTCGAGAAAACTCGCCCT	135	184	103
898	YALI1_A01093g_3	GGAAAGAATAGGGTCAGGCGTCAGG	312	181	192
899	YALI1_A01093g_4	TTGCAAACATCCAGCCAAGAAGAGG	78	99	97
900	YALI1_A01093g_5	TGGTCAACTCGCCGCTGCCTCCAAC	124	81	93
901	YALI1_A01093g_6	TGTTTCTGGTCAACTCGCCGCTGCC	236	128	166
902	YALI1_A01093g_7	GACGTGGCCCGGCTGGTGTTTCTGT	243	168	124
903	YALI1_A01093g_8	TCGAACCTTCTGGAAAAACCCACTG	291	184	132
904	YALI1_A01122g_1	TCGGCCCGTCCGGTCTGCGAGTGTC	267	151	152
905	YALI1_A01122g_2	GACAAAGCGTTCAAGTCCGGCATCA	326	246	238
906	YALI1_A01122g_3	CCCACCGACCCGACAGATACACCCC	94	55	114
907	YALI1_A01122g_4	TCGAGCTGTCGGAAGAGCTTGGGGT	271	304	170
908	YALI1_A01122g_5	TCGAAAATCTCGAGCGTCTTCTTGT	161	89	90
909	YALI1_A01122g_6	GAGACAGACCCAGCGCGTTGACCGT	276	167	189
910	YALI1_A01122g_7	GAAGAAGTCTCGCTCCAGCAGGTTG	191	115	76
911	YALI1_A01122g_8	AGGAGCCAGGCCAGAGCCAGGTTGG	229	139	137
912	YALI1_A01143g_1	CAACCAGTCTCAATGTCGGCCTGCA	215	104	107
913	YALI1_A01143g_2	TGCAAGTCATATCATCTGCCGAGAT	238	142	173
914	YALI1_A01143g_3	GTCGGGAGCGGTTGGAATCCAGAAA	239	160	108
915	YALI1_A01143g_4	TATTTCCCCTATGCCGTGTTTCCTC	261	172	174
916	YALI1_A01143g_5	TCTGTTGATTGGAGAAGAAGGGTTC	229	197	139
917	YALI1_A01143g_6	CAAGTCTTCACCCGAAGCCGACTCC	137	109	79
918	YALI1_A01143g_7	TCACTGATGGGGTCCACAGAGGTCT	268	163	179
919	YALI1_A01143g_8	TTGGCTTGTTGCGGCGTGAGCACGT	223	175	134
920	YALI1_A01173g_1	GTTATTTGGGGTCAAGGAAAAACGC	235	146	125
921	YALI1_A01173g_2	GGGTCAAGGAAAAACGCTGGCGGGC	176	91	74
922	YALI1_A01173g_3	AGGTAGCCCGCACCGGCGAAAAAGC	158	108	67
923	YALI1_A01173g_4	TGGGAGACTACGTGGACCGAGGCTA	294	163	136
924	YALI1_A01173g_5	CTTGACCCCAAATAACCAAATTCGC	215	185	170
925	YALI1_A01173g_6	TCGGGAATACGAGCCCGCCAGCGTT	217	150	142
926	YALI1_A01173g_7	GCCGGTGCGGGCTACCTGAAAAGCG	277	172	145
927	YALI1_A01173g_8	ACCCAATCCCTGGCTTTTTCGCCGG	275	172	136
928	YALI1_A01198g_1	AACTGGTTGAGCTCTCGAGAGGCTT	271	158	125
929	YALI1_A01198g_2	GGACAAGTCCAACTTCTGGCTGCCC	229	167	118
930	YALI1_A01198g_3	GACAATTCGCCCCTAGACAATCTTG	136	103	130
931	YALI1_A01198g_4	TTGGTGTTTCCAAGTACCATGACAT	152	87	92
932	YALI1_A01198g_5	CGCCCCCGACGAAGCCTCTCGAGAG	260	157	126
933	YALI1_A01198g_6	TGTCTTGTCTTTTTTCCGCCCCCGA	228	104	145
934	YALI1_A01198g_7	CTTCGGTTCTTGTCGTTTGTGTCTT	287	219	138
935	YALI1_A01198g_8	TTTGCTTCGGTTCTTGTCGTTTGTG	212	124	154
936	YALI1_A01230g_1	ATCTCTTCTGGTCCTGCATTATCGA	226	152	152
937	YALI1_A01230g_2	TTAGTAAGTGAAAATGAGGTGGGAT	153	104	72
938	YALI1_A01230g_3	CGTCGATAATGCAGGACCAGAAGAG	129	99	102
939	YALI1_A01230g_4	GTGCGAGAGAGTACTCGTATAAGCA	154	158	86
940	YALI1_A01230g_5	CCGATTGCCTTGCCATCCCACCTCA	229	152	140
941	YALI1_A01230g_6	ACTTACTAACAAAGATGGGCGTCAT	301	210	157
942	YALI1_A01240g_1	ATGATGAGACCATCTATTGACATGA	216	137	105
943	YALI1_A01240g_2	ACACGACACAACCAGTCAGCTTCAC	228	112	99
944	YALI1_A01240g_3	GGTCATGTCAATAGATGGTCTCATC	250	176	166
945	YALI1_A01240g_4	GGGGGCAACACTCTGACCGGCAACA	135	98	109
946	YALI1_A01240g_5	ATCATTAATCCTCGCCCATTTCCTC	138	78	110
947	YALI1_A01240g_6	CTCAACAACATTCCTTCTTCGAACT	249	166	193
948	YALI1_A01240g_7	GTCTCGATGCGATCAATATTCTCTT	204	160	128
949	YALI1_A01240g_8	GAATGCAGAGGGTGACTGCAGGTTG	272	111	126
950	YALI1_A01241g_1	TCCCGAGGCCCTGTCTTGGCACTAT	283	203	145
951	YALI1_A01249g_1	TGAGCCCAGCAGAGATCGATGAGAT	371	287	222
952	YALI1_A01249g_2	TTCTTGTTTCGGAAACAGACACCCA	176	108	135
953	YALI1_A01249g_3	GGAAACAGACACCCAGACACACATG	253	112	137
954	YALI1_A01249g_4	TGGATCCAGAATGCTTCGGGTCGGG	157	170	94
955	YALI1_A01249g_5	CGAAACAAGAACAAAGGCCTTGATG	218	161	115
956	YALI1_A01249g_6	TACGAGCTGAGACCCGATTCCCGAC	279	176	166
957	YALI1_A01249g_7	TGCCTCGCCTGTTCCACCACTCTTT	303	207	143
958	YALI1_A01249g_8	CGTAGAATTGCGCCGCCCGGGGGTT	92	58	45
959	YALI1_A01260g_1	AAGTCGGGGGTGGTAAATGGTTATA	219	107	117
960	YALI1_A01260g_2	ACCACTGCCAGATGATAAGCTTGAA	218	104	105
961	YALI1_A01260g_3	CCACCCCCGACTTTAAACTCTTTCT	205	150	153
962	YALI1_A01260g_4	AACTCTTTCTCTAAGGTACACTTGC	215	144	135
963	YALI1_A01260g_5	TCTAAGGTACACTTGCTGACACTTG	173	121	89
964	YALI1_A01260g_6	CTTTTTTTTCTTCGATTTTTCTTCG	230	199	160
965	YALI1_A01260g_7	TTCGGAGCTTCTGTGCACGGCACCA	320	206	131
966	YALI1_A01267g_1	ACGGGCGACGAGCAGGCGTGGTTTC	280	131	149
967	YALI1_A01267g_2	TGACGTTTGCGTCGTCGGTGGCCTG	314	203	138
968	YALI1_A01267g_3	CGTCGTCGGTGGCCTGCATTCTGGG	308	164	190
969	YALI1_A01267g_4	TGATCATCTCGCTGTCGCTGTCAGG	161	114	134
970	YALI1_A01267g_5	GCCCGCAGGTTCTCCGGTGATCCAG	230	118	116
971	YALI1_A01267g_6	TTGGGGCGTCAGCAGCTCCGAGTGT	336	228	174
972	YALI1_A01267g_7	GAGGTGGCGGCGTGAACCAGGTAGT	209	134	110
973	YALI1_A01267g_8	GTTCGTCTCCGTGCACGCAATGGAC	250	163	137
974	YALI1_A01298g_1	CAGTCCTTCTACACAAAGTACTCGC	178	146	96
975	YALI1_A01298g_2	GCGCAGGTGGCGTGGGAGTTTCCCA	155	116	101
976	YALI1_A01298g_3	CCAGCCAGCGCGGAGTCATTCGACA	239	164	138
977	YALI1_A01298g_4	AGGGCTCTCGAGCCACCCGCACCCA	177	118	112
978	YALI1_A01298g_5	TGTAGAAGGACTGGAAAATGACGAT	296	190	129
979	YALI1_A01298g_6	AAGCCACCCGGATGCGACTCATCCT	173	139	113
980	YALI1_A01298g_7	ACAGCGATGGGGAGTAGTGCGGTGA	236	139	90
981	YALI1_A01298g_8	TTCTGCAACGCCTTGGACAGGTTGA	172	154	114
982	YALI1_A01394g_1	CTCCAACTCCACCACGGCTCGAACA	218	133	120
983	YALI1_A01394g_2	CGACTCTGAGGTCAAGGACCGTCTC	235	125	165
984	YALI1_A01394g_3	GCTCATCAAGGTCATTGTCGGCCAG	174	146	134
985	YALI1_A01394g_4	CATGTGCATTTCGTTCGGAATCCGA	252	168	109
986	YALI1_A01394g_5	CACGTAAGGAGGAGGCACTTCTAGA	387	250	209
987	YALI1_A01394g_6	CTGCTTGGTCACCTGCTCAATGGTT	163	109	126
988	YALI1_A01394g_7	GAATCACTCGAGCGGTGGGAGAAGA	135	125	86
989	YALI1_A01394g_8	GCAATGGGTAGGGACTCACCGGTCA	212	143	135
991	YALI1_A01430g_2	ACACTGCGGAGGCCATTGTCATCTG	245	208	150
992	YALI1_A01430g_3	AAGCAAACAATCAATTATCTATCAT	174	110	92
993	YALI1_A01430g_4	CTTGAAAAAGAAGTTTGTAGTTGTA	155	109	77
994	YALI1_A01434g_1	TCCATTCTCATCTCAACATGGTGCA	181	159	124
995	YALI1_A01434g_2	CGTGCACAGCTCCATATACTGCACC	310	220	140
996	YALI1_A01434g_3	TGTCCCGCTAGCAGTGGGGTGAGTT	227	140	135
997	YALI1_A01434g_4	ACCACAGTATCTTTGTGTCCCGCTA	279	208	170
998	YALI1_A01468g_1	GCCAGCGAGTAGTCACACGTCTGCT	266	142	122
999	YALI1_A01468g_2	ATGCACGGAGGCGAGGCGATTCCGC	270	207	156
1000	YALI1_A01468g_3	CCGAGGAGACGCTCGACGACTGGCG	303	172	115
1001	YALI1_A01468g_4	CGTGACGCCGATCTGCCCGATGCGG	178	166	147
1002	YALI1_A01468g_5	CCGCCGGCGCGGTCGTCAGCAGACG	236	188	112
1003	YALI1_A01468g_6	AACCCGTACAGTTCTGCCACCTGTC	223	183	162
1004	YALI1_A01468g_7	CGTGAGCCGGTGGTACGGCCACACG	190	137	114
1005	YALI1_A01468g_8	TTGGGGAGCACCCAGAAGTCGTCCT	225	178	142
1006	YALI1_A01505g_1	GCGGACAGTCGCTGGACGACACAAA	260	160	120
1007	YALI1_A01505g_2	CAGCACGCACCGACTGCTGGAGCAG	297	207	184
1008	YALI1_A01505g_3	CGGACACAAACTTGACAGTGAAGGG	230	132	127
1009	YALI1_A01505g_4	TGTCGTCCAGCGACTGTCCGCCAAA	216	179	141
1010	YALI1_A01505g_5	GAGTCGAGGTCAAGCTCCTCGATGG	216	120	128
1011	YALI1_A01505g_6	GGGGCCGAGTTGCGGCTGGCCACGT	239	163	137
1012	YALI1_A01537g_1	TCTATTCGCCCTATGACTACGAGCA	218	141	106
1013	YALI1_A01537g_2	ACTACATGTACATGCAGCAGTTGCA	199	119	94
1014	YALI1_A01537g_3	CCACTCCGCTCCCAAGCCCGTGCAA	250	153	137
1015	YALI1_A01537g_4	CTCAGGCTCTCAAACAGCTCGGAGT	174	102	101
1016	YALI1_A01537g_5	CAGAGAGGCGGCCTTGGCAGCAGAC	312	163	142
1017	YALI1_A01537g_6	CTCCTGGCGCTTCTCCTCTTCCAAT	167	126	105
1018	YALI1_A01537g_7	CTCCTGGCGCTTTTCCTCCTGGCGC	247	199	142
1019	YALI1_A01537g_8	GCCTCAGCCTCAGCCTGGCGCTTTT	239	118	146
1020	YALI1_A01577g_1	AGCCGTGTGCCACTCTCAAGCAGCT	307	197	140
1021	YALI1_A01577g_2	CAGGCCTCATCTACGTTGTTTTTGT	305	191	168
1022	YALI1_A01577g_3	TCAACGGACGATCGCGGGAGGTCAT	212	142	140
1023	YALI1_A01577g_4	ACGCCATGTGTGATATTGCAAAGGA	78	23	13
1024	YALI1_A01577g_5	TGCTCCGCCTGAGAGTGGGACGAGT	332	216	164
1025	YALI1_A01577g_6	TTCGTACTGCTTGTTGAGTCTCTCG	196	136	109
1026	YALI1_A01577g_7	CATGATGACCTCCCGCGATCGTCCG	184	123	118
1027	YALI1_A01577g_8	ACGTCTCCTCTGTTGATCCGCTCCA	179	152	115
1028	YALI1_A01602g_1	GCGCGCACAACGATCTCTGGAGTGC	266	148	151
1029	YALI1_A01602g_2	TCTTTACGGGTTCCTCTCAACGTTG	313	160	181
1030	YALI1_A01602g_3	CGGGTTCCTCTCAACGTTGCGGGAC	250	149	112
1031	YALI1_A01602g_4	ACGTTTCTGGCGTCGTATGCCGACG	256	200	146
1032	YALI1_A01602g_5	CCCGTCTTCACCAGGTCCTTCAGGG	150	104	63
1033	YALI1_A01602g_6	AGACGATTGGCCAGTCGGCAGCCCT	163	137	80
1034	YALI1_A01602g_7	TCGTTTGAGACGATTGGCCAGTCGG	310	263	196
1035	YALI1_A01602g_8	TTCTGGATGAACGTCTCCGAGTCCT	221	116	105
1036	YALI1_A01618g_1	GAGAAGTCCTTAGAAGCTCTCTATG	295	128	183
1037	YALI1_A01618g_2	ACGACTTTGACACATTGGGGATCAC	204	137	100
1038	YALI1_A01618g_3	ACACATTGGGGATCACGGTGTCATG	127	93	87
1039	YALI1_A01618g_4	GTCCCATGTCTCCTCTCAATTCGCT	245	166	148
1040	YALI1_A01618g_5	GGGTCTCATATCACCACATTTTCGT	392	216	196
1041	YALI1_A01618g_6	ACGTCGATACTAGACTCTCCAGTCC	315	239	155
1042	YALI1_A01628g_1	TGATGAACGTGGTCAACCGCCGGGG	316	249	177
1043	YALI1_A01628g_2	TGCCATGCAGCAGGTGGAGAAGGGT	236	130	116
1044	YALI1_A01628g_3	GTACTCCTTTTTCCACCCCTGGCTC	235	196	166
1045	YALI1_A01628g_4	CACCCCTGGCTCATCAAACTGTTCC	250	158	145
1046	YALI1_A01628g_5	GCCGGCCGCGTAGTTGACCAGCAGC	294	180	116
1047	YALI1_A01628g_6	CTCCAGCTTGTCGGAGTCGTCCAGG	346	243	169
1048	YALI1_A01628g_7	AGTTCGGGGCAGATTTCCTCCAGCT	193	129	104
1049	YALI1_A01628g_8	ATCACCTTGACGTCTTTCAGTTCGG	244	146	140
1050	YALI1_A01670g_1	CAAGACAACAATCTCCCTTTCCCGG	248	164	161
1051	YALI1_A01670g_2	CCGGTCCGACTCGCCTCTACCTTCG	262	142	144
1052	YALI1_A01670g_3	AACAAGTGATGCACGAACAGAGATC	158	103	97
1053	YALI1_A01670g_4	CACCCATTGTCACCGTGAAGTACAC	233	169	161
1054	YALI1_A01670g_5	ACCCGCATGCTCTTCGTGTACTTCA	239	169	120
1055	YALI1_A01670g_6	AGTCCTAGTCTCCGACACGATCATG	278	124	116
1056	YALI1_A01670g_7	TTTGAGTCCTAGTCTCCGACACGAT	153	70	79
1057	YALI1_A01670g_8	AGAAATGGGCCCTTCCACAGGCTTG	184	111	118
1058	YALI1_A01717g_1	TTTCCGAAACCACCATGACGTGGCC	216	153	130
1059	YALI1_A01717g_2	CGAAACCACCATGACGTGGCCGTCT	300	137	154
1060	YALI1_A01717g_3	GCAGGACAAGGAGGAAAAGGAGAAG	200	117	89
1061	YALI1_A01717g_4	ATGGCATCTATCAACGGTGAGGGCA	307	197	168
1062	YALI1_A01717g_5	GGAAACAAACGAGTACATGTACGGA	294	210	164
1063	YALI1_A01717g_6	CTCCTTGTCCTGCGAAAAGGTGCCC	303	192	173
1064	YALI1_A01717g_7	CCCAGGTCGCCCAAGTCGAGCGGAA	270	152	146
1065	YALI1_A01717g_8	GAGTAACAGGTGTCTCATCGACGCT	317	208	164
1066	YALI1_A01732g_1	CAGAGTCAGGGCTTGAAAAATCAAG	241	133	137
1067	YALI1_A01732g_2	TGCTTCAAGGAGGACCTCTGATATC	172	172	95
1068	YALI1_A01732g_3	CCGACATCTGTGGGCAAGAAAAACC	217	104	133
1070	YALI1_A01732g_5	AAGCCCTGACTCTGTAAAAGTCGGC	245	177	164
1071	YALI1_A01732g_6	TGGGCTCCGGGGCTGGCAGAGAACG	201	130	117
1072	YALI1_A01732g_7	TTGCCCACAGATGTCGGGAAACTCA	149	101	73
1073	YALI1_A01736g_1	GAGGCTGGGCTAGTGCCAGGAGCCG	245	148	124
1074	YALI1_A01736g_2	TCGGCCTATCGACATCTGAACAGCT	195	129	126
1075	YALI1_A01736g_3	GAGATCTTCCTCTCGGGCGTTTCTG	274	169	193
1076	YALI1_A01736g_4	TGGACAAGGGTACTCGTATCGGCTC	178	142	144
1077	YALI1_A01736g_5	GGTGGAAGCAGCATAAGATCTCCCG	233	130	148
1078	YALI1_A01766g_1	ATCTACCGAGACCAGCTGCAAGACA	204	179	176
1079	YALI1_A01766g_2	CCGACTGGTTCGAGTGCCCGGAATC	193	120	89
1080	YALI1_A01766g_3	CTCACACTGCAAAGACCAGATCAAA	254	161	105
1081	YALI1_A01766g_4	TCGACCAGCAGGTGCTCAAGATGCA	196	135	107
1082	YALI1_A01766g_5	GTAGTCGCTCGTCTGCCTCATCCAT	221	121	97
1083	YALI1_A01766g_6	CAGTGTGAGCAAATGAGAGTGACCG	270	156	149
1084	YALI1_A01766g_7	ATCTGGTCTTTGCAGTGTGAGCAAA	246	144	161
1085	YALI1_A01766g_8	GCTTCTCCATTGGGGTTGGGGGGTC	115	84	77
1087	YALI1_A01777g_2	GAGGGGGGTTGAGGCGCAGCTCCTC	398	196	151
1088	YALI1_A01777g_3	GCACCACATGGTCCACCTGCACCTT	103	64	70
1089	YALI1_A01777g_4	GTTACTCAACATTGACGTTCTCAAC	277	181	155
1092	YALI1_A01777g_7	GAACACGACCAGGAACTCGACTCGC	161	131	124
1093	YALI1_A01777g_8	TGTCACCGTCATCATTCTGTCGTGT	253	138	125
1094	YALI1_A01794g_1	CTCATAGCCCTCACCCACTCCTCCA	202	153	121
1095	YALI1_A01794g_2	CAGTGGCGGTCCACTCCCGCAGCGC	299	206	127
1096	YALI1_A01794g_3	AAAGCAGCGGTACCAAGCCCGTGCT	159	113	99
1097	YALI1_A01794g_4	CACAAATCAAAGATCAAGGCAACGA	203	173	112
1098	YALI1_A01794g_5	ACGCTTTGCGGCGCAGACACCGGCC	249	127	148
1099	YALI1_A01794g_6	GTGATGATCTTGCGGTTGACGCCGT	176	108	113
1100	YALI1_A01794g_7	AAAGGTGATGTTGCCTGGCTCCAGA	276	269	198
1101	YALI1_A01794g_8	GTCCTCCAGAACAACGGCATTCTCG	306	209	188
1102	YALI1_A01824g_1	CCGAGACCGTCAAGTTTTCGGGATC	215	103	115
1103	YALI1_A01824g_2	GGGATCCAAGCAGGAGCTCCAGAAG	203	166	157
1104	YALI1_A01824g_3	CCGATTTGTACGAGGTCCAGTTCTC	317	232	199
1105	YALI1_A01824g_4	TACGAGGTCCAGTTCTCCATCCCCA	184	149	139
1106	YALI1_A01824g_5	AGCGACACCGATTTGTCGACGACCT	259	157	138
1107	YALI1_A01824g_6	TCGACGACCTGTCCATCCAGAACGT	239	132	160
1109	YALI1_A01842g_1	CGCACCGGGTCGAGGCCATTGCCAC	356	170	156
1110	YALI1_A01842g_2	CCATCCCCGACTTTATCAAGCTGGC	267	140	160
1111	YALI1_A01842g_3	TCAAGCTGGCTCCCTCATTGTCCTA	251	199	154
1112	YALI1_A01842g_4	CTACCCGAGAGGGCAGTGAGCCGTT	251	237	179
1113	YALI1_A01842g_5	TCTCCGAGAACGGCGTACTTGTGGA	234	128	134
1114	YALI1_A01842g_6	CGGATCCAAGAAGAGCGGGGCTCGG	283	247	231
1115	YALI1_A01842g_7	GCCATCCATACCAGCTATCGGGGAA	169	100	109
1116	YALI1_A01842g_8	GGAAGGTACTAGGAGTCTGTAGCCA	207	167	101
1117	YALI1_A01854g_1	ACTCTAAAATGCCTCCATACAGCCC	286	173	166
1119	YALI1_A01854g_3	TCAGAACAGTGGTTATCCGTGGAAT	158	108	121
1120	YALI1_A01854g_4	ATCTTTTATCAGAACAGTGGTTATC	295	128	164
1121	YALI1_A01854g_5	AATGATCTATTTTCATCTTTTATCA	187	118	122
1122	YALI1_A01854g_6	GAGTGAAAGAAGACTTTCAATGATC	189	148	117
1123	YALI1_A01864g_1	TTCTGGAGCAGGACCAGGTAGTTTC	338	191	230
1124	YALI1_A01864g_2	CTGCTGAGACAAGAGCCGCTAACAG	188	189	85
1125	YALI1_A01864g_3	ACACGATGGCCTTCTTGACCTGGTC	308	154	181
1126	YALI1_A01864g_4	CATATTCCTTGGTGGTCTTGAGGTA	235	222	129
1127	YALI1_A01868g_1	ATTGTCTGTGAGCGTCGATGGACGG	220	109	144
1130	YALI1_A01868g_4	GCCGACTTTCGCCGATTTTTCACCA	285	185	196
1131	YALI1_A01868g_5	TCCCCGATTTTCGCCGACTTTCGCC	127	127	126
1132	YALI1_A01868g_6	CATTTCTCCCCGATTTTCGCCGACT	190	149	115
1133	YALI1_A01868g_7	GTTTCCATTTCTCCCCGATTTTCGC	272	165	115
1134	YALI1_A01868g_8	CCAATTGATGGGTTTCGTTTCCATT	257	134	154
1135	YALI1_A01888g_1	CGGGACGACTTTGTGTCGCTTTCGG	348	241	201
1136	YALI1_A01888g_2	TGTCGCTTTCGGCGCTCACAGACAC	305	172	156
1137	YALI1_A01888g_3	GGCGCTCACAGACACGTGTCAAACG	343	178	167
1138	YALI1_A01888g_4	TGTGGAAAAACGCGGCCCGCGATCT	210	118	70
1139	YALI1_A01888g_5	CCATCAGCTCCGCCGGTAGATGGTT	236	172	122
1140	YALI1_A01888g_6	ACACGTGTCTGTGAGCGCCGAAAGC	264	194	169
1141	YALI1_A01888g_7	AGCATCGGCCAGCACATTGCGGGTC	325	218	201
1142	YALI1_A01888g_8	CACAGAAAGTCGTTTTCAGCATCGG	198	114	83
1143	YALI1_A01905g_1	CGCCTATCCAAGTTGGCAATTGCCA	303	182	172
1144	YALI1_A01905g_2	CGCCATTGACTCGGTGCAGAAACGT	279	153	128
1145	YALI1_A01905g_3	GTCTTCCGAGCAAACCGAAGGCTGG	226	150	101
1146	YALI1_A01905g_4	AGCCTCTGATCACTACACCGAAGAC	292	150	96
1147	YALI1_A01905g_5	TGCACCGAGTCAATGGCGCAAACAC	157	113	93
1148	YALI1_A01905g_6	CGAGATCATTGTAGCCTCTGAGATC	269	206	130
1149	YALI1_A01905g_7	CTCGGAAGACCAAATTCCAGGCAGG	161	134	63
1150	YALI1_A01905g_8	TCCAGCCTTCGGTTTGCTCGGAAGA	147	142	114
1151	YALI1_A02022g_1	TGGCCTCTCTATATACTCATACCAC	216	142	131
1152	YALI1_A02022g_2	TGAGTGGTATGAGTATATAGAGAGG	238	159	166
1153	YALI1_A02022g_3	TGGAGTCGACAGTAACTGCGGGTCC	210	129	113
1154	YALI1_A02037g_1	AGGACGAAATAAAAGACAGGATTGT	199	175	140
1155	YALI1_A02037g_2	CGAGAGAAAAGGCCCCGGCTGGCTC	238	153	137
1156	YALI1_A02037g_3	GCCATTGACCAAAACACCTTTCTTT	211	171	144
1157	YALI1_A02037g_4	TTTTTGACAGCACGTTGCTCTTACT	184	152	124
1158	YALI1_A02037g_5	GTGTCTCTCGCGTTTCTGCCATCTC	237	115	121
1159	YALI1_A02037g_6	GTTCTTGTCGTTCCCGTTCTTGTAG	345	196	218
1160	YALI1_A02037g_7	GTCTGTTTTTTCGTTCTTGTCGTTC	290	179	142
1161	YALI1_A02037g_8	GTGTTTTGGTCTGTTTTTTCGTTCT	370	238	258
1162	YALI1_A02075g_1	TGGCAGCGGAAAGAAGACGAGTTTT	225	146	147
1163	YALI1_A02075g_2	TGGATCAAGTCTGATGACCAAGGAG	176	149	131
1164	YALI1_A02075g_3	ATCGAGGGTCCGAGAATGTGACTGG	292	180	201
1165	YALI1_A02075g_4	CAGAGGAAGGAGCTCTCGCCAAGAC	382	180	174
1166	YALI1_A02075g_5	GAGACATTGGAGTCGATTTCAGCCG	229	113	137
1167	YALI1_A02075g_6	GCGCGTGTCGGGATTTTGGAGACAT	306	204	183
1168	YALI1_A02075g_7	CGCTGCCATAAAAAGCTCTTGGGTC	328	230	217
1169	YALI1_A02075g_8	CTGCTCCTGCTCCTTGGTCATCAGA	148	97	74
1170	YALI1_A02083g_1	TGGACATTCCCCAGAGTGAAGCCAT	247	147	167
1171	YALI1_A02083g_2	TATGCCAAGTTTGGCAACTCCATTT	313	188	140
1172	YALI1_A02083g_3	GCAACTCCATTTCTCTTGAGAGATA	226	174	141
1173	YALI1_A02083g_4	CTGGTCGACGACTCCTTCTCATCGT	241	155	146
1174	YALI1_A02096g_1	AACACCCTCACAAAACTTCCCAGAC	230	145	107
1175	YALI1_A02096g_2	AGCGAGAAAACCACAGCATACACCG	249	134	99
1176	YALI1_A02096g_3	AACGACACAAAAGAACTTTCAATGC	263	165	114
1177	YALI1_A02096g_4	AATGCGACAGGCGCGTTATTCGAAA	285	125	142
1178	YALI1_A02096g_5	TGATATCATGTAGGCCAGTGCCATT	178	169	129
1179	YALI1_A02096g_6	TCGCTCAAACCGGGTGTTTGTGATA	460	237	211
1180	YALI1_A02096g_7	GGCCTCCGAAGACGATTCACTCCGT	199	117	175
1181	YALI1_A02096g_8	GTGAACGTTTTGGGCCTCCGAAGAC	134	84	95
1182	YALI1_A02113g_1	ATTGGACCCTCGAATGCGAAATTGA	226	137	117
1183	YALI1_A02113g_2	AACGTTTTCAAGTGTGCACTCGCCA	343	208	183
1184	YALI1_A02113g_3	AAGTGTGCACTCGCCATAGAGCTTG	190	154	135
1185	YALI1_A02113g_4	TTTTCAAAAACTGCTCTGCAGTGCA	202	165	123
1187	YALI1_A02113g_6	TGAAGCTCAACTTCTATTTTTGGCG	333	234	202
1188	YALI1_A02113g_7	ACGTATTCTTGAAGTTTTATGAAGC	196	128	135
1189	YALI1_A02113g_8	GCATTCGAGGGTCCAATGAAAGCTC	194	144	150
1190	YALI1_A02131g_1	AAGGCATCAAATCAATCCCCCCCGG	207	129	106
1191	YALI1_A02131g_2	AAATGGGACTCCAAAAAGGAAGAAA	221	105	90
1192	YALI1_A02131g_3	TTCCACCACTGCGACTGCCCAGGAG	162	117	115
1193	YALI1_A02131g_4	AGAATCTTGACAAGGAGCCCACTCT	308	207	130
1194	YALI1_A02131g_5	AAAGTGGGAGTTGAAGTGAAGTAGT	156	114	71
1195	YALI1_A02131g_6	ATGCCTTTAAAAGTGGGAGTTGAAG	252	129	133
1196	YALI1_A02131g_7	GTCCTGGCCCCAGTGCAAGATGTGC	129	101	81
1197	YALI1_A02131g_8	GGACACTGGTTTCGTCCTGGCCCCA	176	86	92
1198	YALI1_A02150g_1	TCTCACCGACCTAACCATTTGCGAC	176	94	118
1199	YALI1_A02150g_2	CGACCGGTCGGAAACCGACTTCGAC	352	217	198
1200	YALI1_A02150g_3	ACAGAAACCCAGGCGAATGGCACCC	303	206	194
1201	YALI1_A02150g_4	CGAAAATGACTGACCGAACCTCCAT	94	93	64
1202	YALI1_A02150g_5	AACATGTGGAGCTCTCTGAGCGTCC	214	101	106
1203	YALI1_A02150g_6	CGACCGGTCGCAAATGGTTAGGTCG	429	234	175
1204	YALI1_A02150g_7	TGTAGGGTGCCATTCGCCTGGGTTT	183	113	137
1205	YALI1_A02150g_8	TCAGCACCACTACATCACCGACTTG	139	97	89
1206	YALI1_A02190g_1	TACGACCCGATTTCCGACAGCCACG	170	64	120
1207	YALI1_A02190g_2	CGACAGCCACGCTTCCAAACAACTC	223	140	128
1208	YALI1_A02190g_3	GACGTTCTGGAACTACGGACTGATC	281	167	152
1209	YALI1_A02190g_4	TATCTTCAGAGGTATCCACGACGAT	277	147	135
1210	YALI1_A02190g_5	GAAGCGTGGCTGTCGGAAATCGGGT	260	171	138
1211	YALI1_A02190g_6	TTGATATCTCGTTAGTATCTCGGAA	205	138	128
1212	YALI1_A02190g_7	GTTCCATTCTCTTGATACACGCTAC	220	146	114
1213	YALI1_A02190g_8	AGCAGTGCAACTGTGCAGAAGGCCG	266	203	162
1214	YALI1_A02198g_1	CGTGGTTTCTTTCCTCGACTCGTTT	363	201	163
1215	YALI1_A02198g_2	TTTCCTCGACTCGTTTTCTGGCAAA	231	185	120
1216	YALI1_A02198g_3	CTCGACTCGTTTTCTGGCAAACAAA	364	170	191
1217	YALI1_A02198g_4	TGGCAAACAAACCAACGGAACGGGA	111	71	64
1218	YALI1_A02198g_5	CCAGAAAACGAGTCGAGGAAAGAAA	247	206	134
1219	YALI1_A02198g_6	TTTGCCAGAAAACGAGTCGAGGAAA	152	101	75
1220	YALI1_A02198g_7	GCCTCCCAGACTTGTCATGGGTCCT	269	162	167
1221	YALI1_A02198g_8	GTCCCAGCGACTGACAGATTGAAAT	217	175	128
1222	YALI1_A02263g_1	CGGTGCTCAGGTGGAGCCGACACAG	293	151	151
1223	YALI1_A02263g_2	GCCAAACAGGCCATCCGCAAGCTGT	362	153	199
1224	YALI1_A02263g_3	CGCGCCGTCCCAGCGACAAGCGCTC	114	90	99
1225	YALI1_A02263g_4	ATTTCGACGAGGCTCTTGCGCACGA	231	126	110
1226	YALI1_A02263g_5	AGGGTCTCTGACTGTGTCTCTGTCT	328	238	190
1227	YALI1_A02263g_6	AGGGTCTGTGTCTGTGTCGTTGTCG	227	215	159
1228	YALI1_A02263g_7	GGTCGCTTCTTTCAGGGTCTGTGTC	174	130	111
1229	YALI1_A02263g_8	TGTCGCCTGTGTTGCTTGTGTCGCT	123	115	88
1230	YALI1_A02301g_1	GCAAAAGAAAGCGCGATGACTATTC	302	172	162
1231	YALI1_A02301g_2	GGCCATTACGTTTGGCAAAAGAAAG	216	111	93
1232	YALI1_A02301g_3	GGAGCATAAAGAGGCAGGCAGGAAA	171	111	112
1233	YALI1_A02301g_4	TTTTGCCAAACGTAATGGCCCAAAA	241	154	147
1234	YALI1_A02301g_5	CCAAACGTAATGGCCCAAAAAGTTC	199	156	131
1235	YALI1_A02301g_6	CTGCCTGCCTCTTTATGCTCCGAAA	176	165	135
1236	YALI1_A02301g_7	TGCTCCGAAACAGCGTGGTTCCTAT	279	192	161
1238	YALI1_A02335g_1	CGTCATTGTCTTTGGTCTTCTGGGC	229	168	134
1239	YALI1_A02335g_2	GTCTTCTGGGCTCTGCCCGAGGTTT	303	187	182
1240	YALI1_A02335g_3	GACGAAGGCATGATTGCTGGAACAA	203	150	84
1241	YALI1_A02335g_4	TGCAGGATCGAATTGGACGAATCAG	171	105	125
1242	YALI1_A02335g_5	AGATTGAATTGACGCTCGAAGGAGG	181	120	116
1243	YALI1_A02335g_6	TGGGGTCTTTGAGATTGAATTGACG	350	185	209
1244	YALI1_A02335g_7	GGGGCCACTTCAGCCAGATAGGTGG	293	142	127
1245	YALI1_A02335g_8	GAGACATGTGCAAAGTGGTGGAGTA	216	134	121
1246	YALI1_A02365g_1	GACTGCGCTCTTCCAACACCAACCA	119	100	70
1247	YALI1_A02365g_2	CAAGGAAATCTCGTCTCCAGCTCAT	136	104	105
1248	YALI1_A02365g_3	CTCCTCTGGCTCCCAGATCAATTGA	234	151	110
1249	YALI1_A02365g_4	AGGTCTCTCGGAACTCAACCTGCCC	242	171	152
1250	YALI1_A02365g_5	TAGCTCCATCACTTCTCGACGATGG	221	131	119
1251	YALI1_A02365g_6	CTTGCAAATGTGGTTGATTTGTAGC	220	189	118
1252	YALI1_A02365g_7	AGGTGTAATGAGCTCGGGCAGGTTG	280	195	127
1253	YALI1_A02365g_8	GCTCATCGTCTACCACAAAGTCGTC	248	139	115
1254	YALI1_A02394g_1	CCGTGCTTAATGGAGCCATTGCGGC	219	162	133
1255	YALI1_A02394g_2	GGTCGGCCCCGTGACTCTCAGCAAC	259	184	152
1256	YALI1_A02394g_3	AGTTTGCCGTGGCCGACAAGGCGGT	173	124	121
1257	YALI1_A02394g_4	CCGTGGCCGACAAGGCGGTGGGCAA	238	136	163
1258	YALI1_A02394g_5	GGGGCTGAAGGGGCCGCAATGGCTC	247	200	195
1259	YALI1_A02394g_6	TGACGGGGATCTGGAGCACTTTGGG	200	128	100
1260	YALI1_A02394g_7	GGTGTACGCTCCGTCTCGACGAGCT	305	166	110
1261	YALI1_A02394g_8	CGTTGAACTGGCCTGTGAATTCGCA	284	184	134
1262	YALI1_A02426g_1	AGTTTCATGACTTTGTGAAAGACGA	232	165	115
1263	YALI1_A02426g_2	ATGACTTTGTGAAAGACGAGCATGG	249	131	133
1264	YALI1_A02426g_3	TGAAAGACGAGCATGGGGAAATACA	209	159	154
1265	YALI1_A02426g_4	CGGAATCTGGTCAGGCCCAAGGAGT	210	142	139
1266	YALI1_A02426g_5	ACCACTCCGATTCTATGCTCTGCCT	265	186	130
1267	YALI1_A02426g_6	CATGCGCTTTAACCACTCCGATTCT	196	135	146
1268	YALI1_A02426g_7	ACAAAGTCATGAAACTGAAAGAACT	161	108	92
1269	YALI1_A02426g_8	CCCATGCTCGTCTTTCACAAAGTCA	274	145	156
1270	YALI1_A02443g_1	TCTGCAACATAAACACGCAGGTGGG	100	56	61
1271	YALI1_A02443g_2	CGATGCCTTCAACCGACGCCCCACA	168	94	81
1272	YALI1_A02443g_3	AGAGCAACTTCTTCCATCACGTGAA	214	160	133
1273	YALI1_A02443g_4	GGCGCCAGCTCCAGGGCCATATCAT	209	128	132
1274	YALI1_A02443g_5	TGTTGCAGATAAACCACACCTGCGC	212	159	134
1275	YALI1_A02443g_6	GACGCCCACCTGCGTGTTTATGTTG	270	172	163
1276	YALI1_A02443g_7	CCCCACCTCCAGATTGCCCAGACCC	218	154	152
1277	YALI1_A02443g_8	CTCAGCAGAAGTTGCAGGTTGTCTT	316	196	193
1278	YALI1_A02461g_1	CCAGCTCGCGGCAGATTTTCCAGCG	121	95	113
1279	YALI1_A02461g_2	CAGCGTGGTGGCGAAGAGAATGCGC	228	180	148
1280	YALI1_A02461g_3	CATTCTCGCCAACTACACACACAAG	199	128	94
1281	YALI1_A02461g_4	CCCGAGGCAGCCATCGACAAACGAA	240	125	119
1282	YALI1_A02461g_5	GCGATTCCTCGAATCCCTCCATGTT	143	119	111
1283	YALI1_A02461g_6	CTTGCCCTTTCGCGATTCCTCGAAT	262	149	126
1284	YALI1_A02461g_7	CGGGCTTGATGGTGTCGACAGCAAT	258	190	149
1285	YALI1_A02461g_8	GACCCAGGGCAGATGATCCTTTCCG	366	205	126
1286	YALI1_A02470g_1	TGGGCAACGTGACCGACGACGACTC	201	123	103
1287	YALI1_A02470g_2	CATCACCGCCAACATCTGTGCCGGT	227	136	124
1288	YALI1_A02470g_3	CATGGACAACTTCGAGTTTGGATTC	199	186	128
1289	YALI1_A02470g_4	GATTCGCCAACTTGACGATTGATGT	285	152	157
1290	YALI1_A02470g_5	TGGACTCTGTGTGCGTCGTAGTACT	271	153	152
1291	YALI1_A02470g_6	ATCACGTAGTCCACGGGCTGGTTGT	177	131	97
1292	YALI1_A02470g_7	TAGTTGAGGTTAGGTGGACCGGCAC	300	207	188
1293	YALI1_A02470g_8	TCGACATTGTTGACATCTGAGTCGA	237	156	131
1294	YALI1_A02499g_1	GATCTCCCTCAAACTCGTCGTATCG	205	129	103
1295	YALI1_A02499g_2	CACCTCGCTACGACGGGCCAATCAC	367	213	160
1296	YALI1_A02499g_3	AACGTCTCCAGAAGGCGGCAAGCAC	264	149	144
1297	YALI1_A02499g_4	CCGATCTTATGACTGACGAGGACAA	122	95	62
1298	YALI1_A02499g_5	GTCCAAGGGCCCTGAACTCATGCAT	386	222	200
1299	YALI1_A02499g_6	AGGGAGATCGAAACCCCAAGACTGG	216	124	114
1300	YALI1_A02546g_1	AGTTGGCAGTAAGATGCATACAGGA	210	173	116
1301	YALI1_A02546g_2	GTCAGAAGCCGCAATTCAACTTTGG	293	209	193
1302	YALI1_A02546g_3	GTGCCACTACCGCCAAGTCTGACGA	157	125	95
1303	YALI1_A02546g_4	ACACCCCGGCCAAACCCAAGGCCTC	188	144	142
1304	YALI1_A02546g_5	CTGTATGCATCTTACTGCCAACTGA	193	95	87
1305	YALI1_A02546g_6	GGGCCCTGCATTACGAGGTTATTTT	101	90	52
1306	YALI1_A02546g_7	AACTTGATTTTTGGGGCCCTGCATT	175	139	126
1307	YALI1_A02546g_8	GCCGTCACCAGCGTTCGAATTGGAC	281	164	142
1308	YALI1_A02552g_1	CGAGATTCGTGTGGTCTACGACTCG	261	181	141
1309	YALI1_A02552g_2	GGCGCCTCGTTGAGCACCTTGCGGG	229	135	130
1310	YALI1_A02552g_3	CCCTTGCCCTTTTTGGGCGCCTCGT	266	163	134
1311	YALI1_A02552g_4	GGACTTTGCCCTTGCCCTTTTTGGG	323	151	160
1313	YALI1_A02552g_6	AGGAAGTAAGCCCGTTCCGCAGCAT	179	108	117
1314	YALI1_A02552g_7	CACTTCGGGACTCTCCAGCAACTTG	240	184	130
1315	YALI1_A02552g_8	TTTTCCACTTCGGGACTCTCCAGCA	309	212	143
1316	YALI1_A02561g_1	TATGTGTCCAGCAAAATGGCCTTTG	154	120	95
1317	YALI1_A02561g_2	TGTCTGCTCTCAAGAAGGTGACCAA	219	160	107
1318	YALI1_A02561g_3	AGAAAGAGGGATACAAGGTGGATAT	233	149	111
1319	YALI1_A02561g_4	ATGAGATCAAGGTGGCTCACGAGAC	264	153	132
1320	YALI1_A02561g_5	CAACCAGTCTGATCGGCGCATGCTT	258	182	110
1321	YALI1_A02561g_6	CTGGACACATAGAAACAGTCCTGCG	347	186	170
1322	YALI1_A02561g_7	GCAGCTTGGTCACCTTCTTGAGAGC	271	213	151
1323	YALI1_A02561g_8	CCATGCCCATCATTCGAATGTACTG	259	164	148
1324	YALI1_A02568g_1	GTGGACAGAGTTTGGTTTTAACATC	263	146	134
1325	YALI1_A02568g_2	GTTTTAACATCAATGAAACGAGGGA	155	101	104
1326	YALI1_A02568g_3	ACATCAATGAAACGAGGGATTGAAC	159	96	99
1327	YALI1_A02568g_4	GAGCAGCAGCAGCAGGTTCTTCTGG	179	177	106
1328	YALI1_A02568g_5	ATTGATGTTAAAACCAAACTCTGTC	184	112	102
1329	YALI1_A02568g_6	CGCGTGTAGAACTTGCCCACGTGTC	400	197	181
1330	YALI1_A02568g_7	GCCGCGATTTTGCGCGTGTAGAACT	263	115	144
1331	YALI1_A02568g_8	GTCTGCGCCAGAAGAACCTGCTGCT	263	174	153
1332	YALI1_A02615g_1	CGCAATTCATCAAAAAGCGAGGAGC	165	129	91
1333	YALI1_A02615g_2	ACGAGATTGCACGTGTGGGCGAGCG	203	128	110
1334	YALI1_A02615g_3	TCACAAAGCTCAATGCTATGAACGA	165	95	97
1335	YALI1_A02615g_4	TACGACGATCTGGAACGGGCACGAA	265	200	158
1336	YALI1_A02615g_5	TGTGGTCGACGAGTTGTTGCTGGGC	225	132	145
1337	YALI1_A02615g_6	TGGTGGTGGGGGTTTCTGTGGTCGA	215	142	114
1338	YALI1_A02615g_7	TGTCCTCCACAGACATGCGTGACAT	208	174	148
1339	YALI1_A02615g_8	CTGCAGCTTGGGGTCCTCCAGCAGG	288	157	97
1340	YALI1_A02653g_1	GACGGCTACCAGGACTCGCGGTGGC	337	205	196
1341	YALI1_A02653g_2	TGCATCACGGCGGTCATTATGACGG	207	111	120
1342	YALI1_A02653g_3	TGGTCTTCATCTTTTGCTGGGCCAC	185	102	99
1343	YALI1_A02653g_4	CTGGGCCACGGTGGTTTACTGCCCC	157	100	122
1344	YALI1_A02653g_5	TTTTTTCCGACCTGATCTGGAATAC	243	151	125
1345	YALI1_A02653g_6	GTTCGATTCTGTAGTCCAGCACGGC	232	128	136
1346	YALI1_A02653g_7	TCGGCAAACAGCCCGACTAGCAGCG	152	115	101
1347	YALI1_A02653g_8	GCCACTTCTTTCTCGGCAAACAGCC	233	202	118
1348	YALI1_A02682g_1	ACCGTTCGAAGCCAATTCTGTATCG	271	185	157
1349	YALI1_A02682g_2	TCAATGAAGGACATCGATTCGTTCA	224	164	147
1350	YALI1_A02682g_3	GACAAACAGACATTGATATGGAGCC	259	164	125
1351	YALI1_A02682g_4	TCGTTGAGAACACTTACGTCGACTA	130	66	68
1352	YALI1_A02682g_5	TAGTCGAGTCGATACAGAATTGGCT	269	112	141
1353	YALI1_A02682g_6	TCGAAACACATGGCTCAGTGTGTTG	238	133	137
1354	YALI1_A02682g_7	GAGGAACAGCTCTGCCCCGAGTTCT	271	148	148
1355	YALI1_A02682g_8	GAAGGTCCCCTGGTTTCGAGGAACA	182	130	106
1356	YALI1_A02728g_1	CCGTGTGGCTCGCGCCGGCAGCAGC	227	127	150
1357	YALI1_A02728g_2	CGACTGCTTTCACCAGCGCAACAAC	218	130	91
1358	YALI1_A02728g_3	ACCAGCGCAACAACCCCCTGGGGCT	209	173	154
1359	YALI1_A02728g_4	GCCGACTACGACAAGGACGATGGCC	227	133	110
1360	YALI1_A02728g_5	CGTCTCGTTGAGGTCGCTGAGCACC	300	214	185
1361	YALI1_A02728g_6	GGGCTTGGTGTCCTTGCTGACCTCG	330	198	172
1362	YALI1_A02728g_7	GCGAGTCCTGTCAATAGAGATGCAA	212	120	78
1363	YALI1_A02728g_8	GGATTGCGAGTTAAGATCGTCGTTG	218	173	134
1364	YALI1_A02775g_1	GCATCTGCGAAGCAGCCACGGTGGT	287	127	141
1365	YALI1_A02775g_2	GCTGTCGAGCTCGTTGTTCTCGACG	265	197	162
1366	YALI1_A02775g_3	AACACCGACGAGGACACCCAGACCA	164	94	73
1367	YALI1_A02775g_4	ACCAGTCGCGGTTCCCCCGAGTCTT	144	98	98
1368	YALI1_A02775g_5	AGGACTCCAACCTGCCCGTGCCCAA	203	149	131
1369	YALI1_A02775g_6	AGTCTCTGCACAACTCCGGCGTTCT	157	120	118
1370	YALI1_A02775g_7	GCGGTTCTCCTCTCATCAAGCTCGG	200	169	136
1371	YALI1_A02775g_8	GAGCTTGACCATCTGACCATCACTG	161	61	87
1372	YALI1_A02813g_1	AAAAGGACATCAAAAAGCTGCGGCA	140	94	101
1373	YALI1_A02813g_2	GAGTCGGAGCTGTCTCGGCCCTTAT	305	173	144
1374	YALI1_A02813g_3	CGACTACGTGCGATCTACCCAGCCG	288	187	152
1375	YALI1_A02813g_4	ATCATCAACGTGAAGAGTTTCAAGG	291	161	147
1376	YALI1_A02813g_5	ATGTCCTTTTCAAAGTCGCCATCTC	174	115	89
1377	YALI1_A02813g_6	CGTCTGCCGCAGCTTTTTGATGTCC	331	279	207
1378	YALI1_A02813g_7	CAGCTCCGTCCACCTGAGCACTATT	212	159	124
1379	YALI1_A02813g_8	CACCTTGAGCGCCGTGTCTCTGACG	277	212	171
1382	YALI1_A02819g_3	AGGTCACGTGACCGGTGGCGTTTGG	286	189	167
1383	YALI1_A02819g_4	GTTCCGTCGGCTGTCGCTTTTTTTT	233	121	158
1384	YALI1_A02819g_5	GCACCATCTCTAGCAGCCCTTTTGG	217	97	130
1385	YALI1_A02819g_6	TTGGCACGCTTTAGCACCATCTCTA	272	190	135
1386	YALI1_A02819g_7	TCGTATTGATAGGCGACAGGCGATC	318	254	189
1387	YALI1_A02819g_8	GACAGGCACTATCTTTGTCGTATTG	254	139	163
1389	YALI1_A02833g_2	CATGATCCCCGAGCACAACATCCGA	169	123	110
1390	YALI1_A02833g_3	CTGGGTAACTCAGCTGCTTCTCTCA	248	169	123
1391	YALI1_A02833g_4	GACGGCTCAAGTACGAGTACTGCGA	112	91	75
1393	YALI1_A02833g_6	GCTCGAGAATGAAGGTGGGAAGTGT	251	143	139
1394	YALI1_A02833g_7	TGATTCGCTCGAGCATGGACTTTCG	191	138	107
1395	YALI1_A02833g_8	CCACTTGGATGAACCGCTGCATGGG	204	147	125
1396	YALI1_A02875g_1	CCAGTAATGTCGACCGTGCTCTTCC	277	171	166
1397	YALI1_A02875g_2	CGACGACAACTGCAAGGGTCAGAAT	269	161	178
1398	YALI1_A02875g_3	CCAGGCGGTTCGAGAGGTTACACGA	238	111	116
1399	YALI1_A02875g_4	AAGGCCCCCAGTTTCCCCGGGCTCC	244	93	86
1400	YALI1_A02875g_5	TCCGCCAGGGCTCTCAAGCCCATGG	281	244	177
1401	YALI1_A02875g_6	CAATTTCTCCGCCAGGGCTCTCAAG	192	140	104
1402	YALI1_A02875g_7	TGCAATTCTGACCCTTGCAGTTGTC	293	143	142
1403	YALI1_A02875g_8	GAGACGGTCTTCTGTGAGCTTCGTG	313	171	145
1404	YALI1_A02895g_1	TTTTACGCGTTTCAGTCTCCTTCAA	343	177	158
1405	YALI1_A02895g_2	CGCGTTTCAGTCTCCTTCAACATGG	304	215	195
1406	YALI1_A02895g_3	AGTCTCCTTCAACATGGCCAAATCG	203	163	127
1407	YALI1_A02895g_4	CATCATGGGACCAGGTGCAGCCGCT	238	152	127
1408	YALI1_A02895g_5	GCCATGTTGAAGGAGACTGAAACGC	299	177	195
1409	YALI1_A02895g_6	AATTCGATTTGGCCATGTTGAAGGA	228	120	148
1410	YALI1_A02895g_7	TGACGGCGTAGTATGGCTTTGAATT	269	158	144
1411	YALI1_A02895g_8	GGCCCTTTCTGACGGCGTAGTATGG	279	159	134
1412	YALI1_A02947g_1	AACTGGTGGAGGACAAGAACATCAC	197	109	103
1413	YALI1_A02947g_2	GTGGCTCAGAAGACATTTAGAAGCG	303	194	189
1414	YALI1_A02947g_3	GAAGCGCCATTGATGCATCGCCAGT	241	118	109
1415	YALI1_A02947g_4	GCTGCTTATGAACACCATTCGGCTA	166	124	83
1417	YALI1_A02947g_6	GGCACACAGGCGGTCGTGATGTTCT	253	155	122
1418	YALI1_A02947g_7	GACGTGAGCAGCAGATCCAGAAACC	174	110	106
1419	YALI1_A02947g_8	TTGAGTTTAGACGTGAGCAGCAGAT	182	119	105
1420	YALI1_A02974g_1	TGGATCTCGAGTCCAACCAGCAAAA	137	132	68
1421	YALI1_A02974g_2	TCTCGAATCGGACGAAAACTATCTA	250	151	136
1422	YALI1_A02974g_3	CTGTGCGACGACCAGACCGCAACCC	124	138	91
1423	YALI1_A02974g_4	GGAGAAGTCATTGAGTCGGTGATCG	332	202	184
1424	YALI1_A02974g_5	AACACTCTGTCTCCGTCGGTGACGT	179	105	88
1425	YALI1_A02974g_6	GTTGTTGCTTATTCCCTCCTCAGTG	282	144	135
1426	YALI1_A02974g_7	CGGAGAGGGCATCAGGTCCTTGGTG	248	173	169
1427	YALI1_A02974g_8	CTGGTTGGACTCGAGATCCACAAAA	253	175	163
1428	YALI1_A02977g_1	ATATAAATGGCTGCTCCAATCACGC	240	200	136
1429	YALI1_A02977g_2	TCCTTACACCGCATGACGTCGGTTG	195	141	105
1431	YALI1_A02977g_4	TCGCAGCTGGAGACCCCAGGTGGCG	138	128	86
1432	YALI1_A02977g_5	GCCGTCGCTGGCGGTCTTTTCTCGC	264	186	151
1433	YALI1_A02998g_1	GACTGCGGGTCGGAAGTCGAGCGGT	111	79	77
1434	YALI1_A02998g_2	CGCTGGACCAAAACAAGCTCCTGGT	206	186	125
1435	YALI1_A02998g_3	GACTTTCAGAAACGCTGGCAACAAG	358	204	195
1436	YALI1_A02998g_4	AGAAACGCTGGCAACAAGGATGTGA	266	165	146
1437	YALI1_A02998g_5	GTCCAGCGCAAAGAACCGCTCGACT	167	154	122
1438	YALI1_A02998g_6	TCATGGGGGTACCTGACCTTGAGAT	119	72	64
1439	YALI1_A02998g_7	TGAAAGTCGAAAACAGCGTTTTGTC	271	207	166
1440	YALI1_A02998g_8	CGGTCCTGGCAAAATGGGGCCACTG	305	164	153
1441	YALI1_A03017g_1	AGAAAGTAGGACAACAAGTAGAGTC	152	103	79
1442	YALI1_A03017g_2	TCTATTGCGAGTATTCGTATTGTAC	194	125	102
1443	YALI1_A03017g_3	TGAGACCTTCCGTGCTTGCAGCGTT	271	143	110
1444	YALI1_A03017g_4	GGTTGGACTGCAGATGGTGCAGGGG	240	125	119
1445	YALI1_A03017g_5	TGAAACTCACATGCATTCCTCAGCA	193	101	113
1446	YALI1_A03017g_6	AAGTTGAGTGGTAGGAGTTGAGTGG	325	179	141
1447	YALI1_A03017g_7	GTGTAAGATTCGGGCTTTGAAGTTG	298	181	149
1448	YALI1_A03017g_8	CCAGACAACGTTGGTGAGCGATGAC	326	150	163
1449	YALI1_A03029g_1	GTGGTAACAACTCCAACTCTGGATT	136	126	111
1450	YALI1_A03029g_2	GAATGGACCAGAAGAACGAGACTGC	153	68	92
1451	YALI1_A03029g_3	TAGCCAGCTGTCTGGAAACTCCAAC	245	196	165
1452	YALI1_A03029g_4	GGCTGTTGCCTCGGTTGTCGTCGTA	132	115	108
1453	YALI1_A03029g_5	GGCCCTGGTTGCCGTAGGAGTCGTT	210	223	164
1454	YALI1_A03029g_6	GGCCCTCGTTTCGGCCCTGGTTGCC	321	230	224
1455	YALI1_A03029g_7	CGTAGGACTCGTTTCGGCCCTCGTT	303	197	164
1456	YALI1_A03029g_8	AGTTGGAGTTGTTGCCGTAGTTGGA	226	167	127
1457	YALI1_A03069g_1	TACACCTGCAAACCATACCGACGTC	254	164	72
1458	YALI1_A03069g_2	ACAAAGCCTACAACTTCAGAAATGT	171	104	102
1459	YALI1_A03069g_3	CAGCAAGCTTGGAGTTGAAAAAGCT	183	117	132
1460	YALI1_A03069g_4	CAAAGGCTGCGGGAGTTGAAATCAC	248	160	163
1461	YALI1_A03069g_5	GATCGGGTCGAGTCCGACGCGGTGT	372	177	160
1462	YALI1_A03069g_6	AGGAAGACCACATCTTTGGATCGGG	277	152	164
1463	YALI1_A03069g_7	AGCAGCAAGTCTTTGAGGAAGACCA	244	185	155
1464	YALI1_A03069g_8	GTTGCCATGCATCTACTCCAATGAA	229	112	114
1465	YALI1_A03081g_1	CCTCCAATGAACCAACCACCTTTTC	260	119	114
1466	YALI1_A03081g_2	CGTGACACAACGATTCAACTACCCC	167	99	118
1467	YALI1_A03081g_3	TGCCCTTTTGCGAAGGCTCGACAAT	501	314	289
1468	YALI1_A03081g_4	CGAAGGCTCGACAATCACAAAAACA	102	55	61
1469	YALI1_A03081g_5	TGATTGTCGAGCCTTCGCAAAAGGG	369	275	217
1470	YALI1_A03081g_6	CGTCTCCATCTGTTTTTGTGATTGT	320	169	178
1471	YALI1_A03081g_7	GCACCGCCTCGACCGGGTTTCCGTC	339	261	241
1472	YALI1_A03081g_8	CTGGCGAATTCCTCGTTGAATTGGT	153	110	112
1473	YALI1_A03091g_1	CACCCCCTTGGCAGTGCTCCGCTCA	220	164	123
1474	YALI1_A03091g_2	GAGTCAAGTACACCGGTGATATCCG	264	185	138
1475	YALI1_A03091g_3	CGGCTAAACTATCCCTCGGACGACG	181	85	101
1476	YALI1_A03091g_4	CGACCTGGACGACTCGGACCATGCT	267	191	162
1477	YALI1_A03091g_5	GAGCTCGGGAGGGATCGTTCCAAGA	289	218	151
1478	YALI1_A03091g_6	TGTGGATGTGGGGGGTGCTGGGTGC	159	74	98
1479	YALI1_A03091g_7	TGGCCCAGGAGGGAATGTTAAGGGG	212	102	93
1480	YALI1_A03091g_8	GGCTTCAATCGGCGTGTTGAGAGGC	296	154	150
1481	YALI1_A03116g_1	GCGGTTCGACCTGGAAAGAACAACG	305	221	179
1482	YALI1_A03116g_2	CTCGGGTGTGTGGGCCGGAAAGATC	144	130	149
1483	YALI1_A03116g_3	TGACCGAGTTGGAACGAATCGGATT	204	161	133
1484	YALI1_A03116g_4	GAACTTCATATCGAACAGGGTCCCA	140	88	97
1485	YALI1_A03116g_5	AGCCTGCAAGTATGTCTGTGCCTGA	256	169	183
1486	YALI1_A03116g_6	TCGTCATCATTGAGAGTGAGCCGGT	236	167	143
1487	YALI1_A03116g_7	CAGCCCAGAGCTTCGGCTTCGGCAA	296	216	141
1488	YALI1_A03116g_8	CAGGTCGAACCGCGAAAATGTTGCC	230	153	134
1489	YALI1_A03137g_1	TATATTGCCATCTTCCACATTTTCG	232	139	109
1490	YALI1_A03137g_2	GTCAACACGTCGAGCGGGTCGATCG	296	118	148
1491	YALI1_A03137g_3	TCACGGTGGTCATCAACTCGCTGGT	192	90	71
1492	YALI1_A03137g_4	CGGACCTGCAAGTTGCGGATGTTGG	256	141	139
1493	YALI1_A03137g_5	CGATGCCTTTGCGGACCTGCAAGTT	143	122	110
1494	YALI1_A03137g_6	AGGTACAGATGTGGTGGTGAGGCGC	238	157	125
1495	YALI1_A03137g_7	GTGAGGATCTCCATGCACAGAACCA	171	108	116
1497	YALI1_A03153g_2	CGAGGGCCTGGGTGAAAGAAACACC	243	145	121
1499	YALI1_A03153g_4	GATCAGAAGACCGTGACCGGTCTGC	289	194	178
1500	YALI1_A03153g_5	TTTCACCCAGGCCCTCGGAAAGTCC	229	118	122
1501	YALI1_A03153g_6	ACCCAGGCCCTCGGAAAGTCCTCTA	259	156	161
1502	YALI1_A03170g_1	CCGACCACAAGTCGCTTGAGGAGCT	213	188	161
1503	YALI1_A03170g_2	GAACATTGAGGTGCTAGACAAGCTG	267	193	104
1504	YALI1_A03170g_3	AAGAACCAGACGTGGTTCAAGATGC	149	77	107
1505	YALI1_A03170g_4	GACGGGCCTGAGAAGGCCAAACTGA	98	63	35
1506	YALI1_A03170g_5	CTCCAGGCTTGGTAATTCGATGCAG	238	170	128
1507	YALI1_A03170g_6	GGTGGAGATCTTCTGCCAATGAGAC	146	133	127
1508	YALI1_A03170g_7	CTGGTAGGGCATCTTGAACCACGTC	171	107	113
1509	YALI1_A03170g_8	GCCTTCTCAGGCCCGTCCAAAGCAG	216	115	113
1510	YALI1_A03183g_1	TGTGGATGCTGATCCCACCACCACC	283	115	141
1511	YALI1_A03183g_2	CCCTGATGGAACCAAGCTCATTGTT	196	149	154
1512	YALI1_A03183g_3	CGTGTTCAACGTCAAGGCCGACGTG	265	195	131
1513	YALI1_A03183g_4	GTTTGCCGTGTGGTCGTACGGAGGC	331	179	172
1514	YALI1_A03183g_5	CCGTGTGGTCGTACGGAGGCAAGTA	204	173	163
1515	YALI1_A03183g_6	TCATTCTGGGAGGAGGACAGGACGC	207	139	134
1516	YALI1_A03183g_7	AGGCCCGATTCTACCACAAGATCTT	308	184	133
1517	YALI1_A03183g_8	AGGACGAGGTTGGCCGAGTCAAGGG	227	164	139
1518	YALI1_A03210g_1	TGCGGCCGCTGATTTCCGCCCACCG	153	76	113
1519	YALI1_A03210g_2	CGCCCACCGCTCGGCCTCCGCCAAC	235	195	174
1520	YALI1_A03210g_3	TGCTCGGCTTTTCCGGGCCCCAGGG	199	147	130
1521	YALI1_A03210g_4	CGGGCCCCAGGGCTGTGGAAAGTCC	383	344	242
1522	YALI1_A03210g_5	CACAGCCCTGGGGCCCGGAAAAGCC	213	151	143
1523	YALI1_A03210g_6	GCCCAGAGCGACATCGTGGGTGCCA	241	128	141
1524	YALI1_A03210g_7	TGTCCAGCGAGTCAAGGTGCACAAA	208	157	119
1525	YALI1_A03210g_8	TGGATCAACGCGTGTTCCTGTTGCA	260	179	136
1526	YALI1_A03258g_1	AAGACTCTTCTCATCTCTGCCACTG	191	109	100
1527	YALI1_A03258g_2	AGGGAGAGAACTCGGTCAAGTCTGT	255	189	128
1528	YALI1_A03258g_3	CAAGGTTGTCGCCAACAGCCTCCAG	322	189	189
1529	YALI1_A03258g_4	CTACGGAAGCAGGGTGCTCGTTGAT	301	209	199
1530	YALI1_A03278g_1	GACACACCGTAGAACAGGTTGAACA	323	186	162
1531	YALI1_A03278g_2	GATCGGGGGCATCCTCCTCGGCAAC	248	169	120
1532	YALI1_A03278g_3	TGACCCAGCTGCTGCGACCATGGAA	191	138	120
1533	YALI1_A03278g_4	TCGTTCCTGCCGGTCTGGAGGCTTG	183	166	107
1534	YALI1_A03278g_5	TGTCCCCCACCCTGGAGCCCATCAA	169	131	92
1535	YALI1_A03278g_6	CGAGGCTTCTCGGGTCCCCTCGACC	273	196	129
1536	YALI1_A03289g_1	ATCCGTTGTGGATCTCGTAGTCATC	248	129	104
1537	YALI1_A03300g_1	GGAGCAGGTCCCGAAACCAACGTCC	166	103	89
1538	YALI1_A03300g_2	TTACCAGCCCGGAATCGGAACCCAC	159	90	80
1539	YALI1_A03300g_3	AAGTCGACATTCAGTGTCCCTTCTG	247	192	140
1540	YALI1_A03300g_4	TGGGACTCCATCAACAGCAGTGGCA	195	100	103
1541	YALI1_A03300g_5	CCCATGCCTGGTCGAAGCCGATTGT	156	93	119
1542	YALI1_A03300g_6	GGGACCTGCTCCGAAACTGTTGGAC	228	163	110
1543	YALI1_A03300g_7	GAGCATGCGGAACAGCTTGAGGACG	237	143	135
1544	YALI1_A03300g_8	GGCAGGTCGACGGTGATGTGGGTTC	316	202	173
1545	YALI1_A03322g_1	CGGCCACAAGAGGAGTGTAGGCCTT	247	168	152
1546	YALI1_A03322g_2	GGTCCTTCTTGAGGTAAGGAGTGAA	262	119	140
1547	YALI1_A03322g_3	CTCGCCACTTGATGATGACGTTCTT	299	194	134
1548	YALI1_A03322g_4	CTCAGACCCGATCTGTCTCTTCACA	221	177	155
1549	YALI1_A03322g_5	GCATGCTCTCCGCTGCCGGCGCCAA	157	111	110
1550	YALI1_A03322g_6	CAACATGTCTGCTTCCGCTGACGTT	153	87	82
1551	YALI1_A03322g_7	ATCCGACACCGAACCTCCGAAGAGA	223	121	189
1552	YALI1_A03322g_8	GCGGCTGGTTCTGCCCCTGCCACGG	186	141	127
1553	YALI1_A03351g_1	TGCGGTACCTGTCGGAACAGGCTGG	324	194	180
1554	YALI1_A03351g_2	TGCAGGACATCATCCCCAGAACCAT	158	130	92
1555	YALI1_A03351g_3	GCTAACCAACTTCTTCAAGCCCAGC	217	156	112
1556	YALI1_A03351g_4	TTCTTCCTGGGCCTCGTGAGTGTCC	220	143	128
1557	YALI1_A03351g_5	CGCGTTGTTTTCTTCTTCCTGGGCC	271	141	180
1558	YALI1_A03351g_6	ATTTGCGCGTTGTTTTCTTCTTCCT	234	172	103
1559	YALI1_A03351g_7	TGTGGACGCTCCGGATTCTTTGATT	233	159	123
1560	YALI1_A03351g_8	GAGTCTTGTCGGCGGCAGTTGTTGG	230	155	178
1561	YALI1_A03356g_1	GACCGAGTGGCTCGCCGACCTCAAA	116	121	119
1562	YALI1_A03356g_2	CTGCTGGGGCACCGAGGGAGACCAC	223	109	117
1563	YALI1_A03356g_3	GACTGCTCAATTACTTTGTCTATGT	284	146	148
1564	YALI1_A03356g_4	TCTATGTGGGATTTGCTGCCGGATT	248	137	126
1565	YALI1_A03356g_5	AGGTCGGCGAGCCACTCGGTCGAAA	246	140	102
1566	YALI1_A03356g_6	TGAAATGCCTGAGCCAGCAGCGTAA	418	217	215
1567	YALI1_A03356g_7	CGACGGACAGACCAGACGCAATGGC	224	132	115
1568	YALI1_A03356g_8	GGTACCGTCCAAAGAGCGAGGCAAT	91	87	61
1569	YALI1_A03396g_1	ACAGAGACGACAGAGACCTGGACCG	311	171	203
1570	YALI1_A03396g_2	GCGAGGTTCTCAAGTGCCAGATCAT	195	178	125
1571	YALI1_A03396g_3	GTTTCGTCATGATGGCCGACGTTAC	161	105	83
1572	YALI1_A03396g_4	GTCATGATGGCCGACGTTACGGGCG	242	127	177
1573	YALI1_A03396g_5	GTCGTCCCGGTCATCTCGACGGTCG	194	168	121
1574	YALI1_A03396g_6	ACCGTCGGTCCAGGTCTCTGTCGTC	417	312	194
1575	YALI1_A03396g_7	GCCAGAGCCTCGTCGGCGCCCGTAA	294	238	163
1576	YALI1_A03396g_8	GCTTGGCCTTCTCAATGGCAAGAGT	126	136	104
1577	YALI1_A03402g_1	TGAGGGCAGCTCCCAGAGATCGAAG	361	205	182
1578	YALI1_A03402g_2	GTCGGTAAGGCACAGGTCGGCCTCC	254	143	143
1579	YALI1_A03402g_3	GCTGAGGGCACGACTCGAGATCGGG	236	152	122
1580	YALI1_A03402g_4	GCTGGGCAGAGTTGGGCTTCTTGGG	295	197	174
1581	YALI1_A03422g_1	CAGGATCTGGTCAAGTGCGGCGCCA	264	117	128
1582	YALI1_A03422g_2	GCTGCTGCTCAACCTCACAGACGGC	200	76	69
1583	YALI1_A03422g_3	CTGCTCCATTCGAAAAGGCCTTTGA	189	112	106
1584	YALI1_A03422g_4	ACAAGTTCGACCAGCTGGCCGAGGA	273	182	145
1585	YALI1_A03422g_5	GGGGTCCAGACGCTCGCTGAGCACC	388	260	162
1586	YALI1_A03422g_6	TCTTGAGCAGTGCAATCTTGTTGAC	282	216	167
1587	YALI1_A03422g_7	GAATGGAGCAGCAAACGTGTTTCTC	302	213	185
1588	YALI1_A03422g_8	GGGGGCGTACAGGTCCTTGCCCTCG	146	146	125
1589	YALI1_A03442g_1	CCCCTTCCTTTCTCCTACTGTAACG	237	131	120
1590	YALI1_A03442g_2	TCCTACTGTAACGCTTCTTGGGTGG	286	200	205
1591	YALI1_A03442g_3	GGCCGAAGTTACGTTGACACAAGTT	187	100	105
1592	YALI1_A03442g_4	AACTGGCCATCTGTTGTTGAATGAA	156	84	64
1593	YALI1_A03442g_5	AACATTAATCGACTTTGAACTGGCC	182	109	102
1594	YALI1_A03442g_6	TCGACTATTCCCCTCGCCTTAACGA	213	152	99
1595	YALI1_A03442g_7	CTCTCAATACCTCTTTTATCGACTA	319	242	198
1596	YALI1_A03442g_8	TTCCTCTTTTGCTCTCAATACCTCT	309	237	166
1597	YALI1_A03450g_1	TGTCCAACACAGCGTCACTTCTGGA	183	150	109
1598	YALI1_A03450g_2	AAAGAAGAAAGAGGGCCATCTGAAA	186	159	149
1599	YALI1_A03450g_3	TTGCTTCTCATATTGTTTCAAGGGA	211	146	137
1600	YALI1_A03450g_4	AAGGGACGTGATTGGAGTGACTGTC	276	141	184
1601	YALI1_A03450g_5	GTGTCCTCGAGATGTTCAATTGAGG	214	199	155
1602	YALI1_A03450g_6	AAATGGAGACGTCTGACACTTGTCC	267	185	146
1603	YALI1_A03450g_7	TTCTTTGAAATGGAGACGTCTGACA	210	116	106
1604	YALI1_A03450g_8	AGATGGCCCTCTTTCTTCTTTGAAA	343	239	133
1605	YALI1_A03487g_1	TGGTTGCCCGTATGGTGCGTCTGCG	354	239	211
1606	YALI1_A03487g_2	CGCCTGGATGGCGGCCGTTTTGTGG	197	118	110
1607	YALI1_A03487g_3	GCACCCGGTTGGCGCCTCGTCGGAA	155	103	55
1608	YALI1_A03507g_1	CTTGTTCGAGTCTTGGCAGGCTTGG	251	138	133
1609	YALI1_A03507g_2	TCGACCACAATACCCTCCAACGCCC	221	171	144
1610	YALI1_A03507g_3	GACGGCGCGAAGCTTGATTGGATTC	200	135	99
1611	YALI1_A03512g_1	CAAGCTGCAAATGTTTGGAATCGCC	156	118	125
1612	YALI1_A03512g_2	TGTGTGCGTTTTGCGTCATGAGTGT	299	206	168
1613	YALI1_A03512g_3	CGTCATGAGTGTGGGGCTCACCATG	250	206	167
1614	YALI1_A03512g_4	TTTTGCGCCCGACAAGCTGAAGCGC	135	129	96
1615	YALI1_A03512g_5	CAGCTTGGAAAAGTTGCGCTTCAGT	195	108	105
1616	YALI1_A03512g_6	GACGGGTTCCAGCGTCCATCTGTTG	255	125	158
1617	YALI1_A03512g_7	TGGCGCCGATTGGCAGAGCAATCAT	133	91	80
1618	YALI1_A03512g_8	CCAAACAGTCGTAAACCAGCTGGGC	265	176	138
1619	YALI1_A03549g_1	GACTCACGGGTTTCACTGAGTGCGG	200	111	76
1620	YALI1_A03549g_2	ACTGAGTGCGGAAATCTGCTGGGGA	231	174	114
1621	YALI1_A03549g_3	CTTCCACAACGCCAGGCTGATGGTG	235	219	131
1622	YALI1_A03549g_4	TTCTAACGCACACGTCGAGCACCTG	221	186	121
1623	YALI1_A03549g_5	CTCTTCCACCTGATCTGGACGCCAA	103	86	69
1624	YALI1_A03549g_6	CGCACTCAGTGAAACCCGTGAGTCC	335	195	141
1625	YALI1_A03549g_7	AGACTCGTGGGGCACCATCAGCCTG	189	123	134
1626	YALI1_A03549g_8	CGAGCCGTTTTTCAGACTCGTGGGG	258	142	126
1627	YALI1_A03567g_1	GGGCTGTGTGTCGACTTTTCAGGTG	333	164	179
1628	YALI1_A03567g_2	AGGTGCGACGTCATATTGAGGCTGA	240	153	105
1629	YALI1_A03567g_3	GGCGGTTCGATTTCGTCTTCAACGG	301	157	194
1630	YALI1_A03567g_4	GTCTTCAACGGATTGCCAGAAACCA	252	130	128
1631	YALI1_A03567g_5	TATCAGCCTCAATATGACGTCGCAC	158	79	76
1632	YALI1_A03567g_6	ATAGTGGTCATGTGGGAGAGGTGTT	254	199	151
1633	YALI1_A03567g_7	GCTTTCATAGTGGTCATGTGGGAGA	224	135	158
1634	YALI1_A03567g_8	GTTTCGCTTTCATAGTGGTCATGTG	229	233	150
1635	YALI1_A03579g_1	AGACATACACCAGTCCCATATCTGA	195	95	115
1636	YALI1_A03579g_2	ACACGAATTACACCTTCGACGATCC	305	243	145
1637	YALI1_A03579g_3	CATTACAACTCCCAATAAGGGGTGC	130	87	90
1638	YALI1_A03579g_4	CAGTCGTTTTGTGATTTTATACCGT	161	143	155
1639	YALI1_A03579g_5	TGATTTTATACCGTTTTTGCAGCGT	237	157	160
1640	YALI1_A03579g_6	TACCGTTTTTGCAGCGTTGTTTTTA	272	234	151
1641	YALI1_A03579g_7	CAGCGTTGTTTTTAATTTGTATTCT	212	153	111
1642	YALI1_A03579g_8	ATTTGTATTCTAATGATCAATTACC	258	178	132
1644	YALI1_A03599g_2	TGCTTGTAGATGTCTGTGAAGGCAG	241	183	161
1645	YALI1_A03599g_3	AGAAACTCTTCAAAGCCCTCAGGGT	122	108	82
1646	YALI1_A03599g_4	TTCTCCGACACACCCTCTATTGGCC	218	140	125
1647	YALI1_A03599g_5	AAGAGTTTCTGAAAGAGGTTCCTGA	212	211	119
1648	YALI1_A03599g_6	TGAAAGAGGTTCCTGAGTCGGTTCT	295	173	145
1649	YALI1_A03599g_7	CAACGACAGCTTGACTCACCCGAAG	264	130	163
1650	YALI1_A03624g_1	GCAGTGGCTTGCGGTTCTGGAACGC	216	153	115
1651	YALI1_A03624g_2	CCCAATGGCCAGAATCTTGTTTCTG	199	125	105
1652	YALI1_A03624g_3	GTCATGCTCGCCCATGGCCTTCTTG	221	168	113
1653	YALI1_A03624g_4	TTAAGGACCACATTTACCGAGAAGG	207	127	107
1654	YALI1_A03624g_5	GAGCCGAAAAGAGCAACGCACACTT	209	127	84
1655	YALI1_A03624g_6	CCCTCGGTAATGACCATCTTCTCGG	212	106	100
1656	YALI1_A03624g_7	ACCAGCGAAGGGCTCTCAGAAACAA	149	108	118
1657	YALI1_A03624g_8	CGAGCTTAAGGCTGTGTCTGGAGGC	204	100	131
1658	YALI1_A03669g_1	TGATGACCCCCCTCGCAAATAATCA	113	75	66
1659	YALI1_A03669g_2	TGAAGGCGAGCGTCATGTGTTTGTG	214	160	135
1660	YALI1_A03669g_3	TGAAAAAGTCCGACTATTCTCCCAT	290	218	158
1661	YALI1_A03669g_4	GAGGATCTCGAACGTGCCGACGCAA	302	224	125
1662	YALI1_A03669g_5	CCTTCCTCAATGCGGCGAATATCTG	324	188	172
1663	YALI1_A03669g_6	CGAGGGGGGTCATCACAAAATTTCC	262	195	169
1664	YALI1_A03669g_7	ACAAACACATGACGCTCGCCTTCAG	137	101	96
1665	YALI1_A03669g_8	GAATGGGAGAATAGTCGGACTTTTT	310	198	146
1666	YALI1_A03688g_1	CTACTTCTATGCCGACTCGGTTGGA	184	158	140
1667	YALI1_A03688g_2	TCGTCCTACGGCACCACCCAGTTCT	231	125	168
1668	YALI1_A03688g_3	TGTCTTCAACGGAGGCTACGCCTGC	207	140	151
1669	YALI1_A03688g_4	GGGGTTCTTCGCAGACAATGGGGGC	237	146	83
1670	YALI1_A03688g_5	CAACCGAGTCGGCATAGAAGTAGGA	232	161	132
1671	YALI1_A03688g_6	CAGCTCCAATGGTGAACTTGATGGG	270	148	127
1672	YALI1_A03721g_1	GGCGGCCACTACAGCCGTGGAGCGA	174	108	93
1673	YALI1_A03721g_2	GACATGTTCCATCCCATAGACGGCC	179	119	136
1674	YALI1_A03721g_3	CTACAAGCGGCTTTTGGAGACCATC	249	150	111
1675	YALI1_A03721g_4	GAGACCATCAACGTTTCGGGCGAAG	426	171	199
1676	YALI1_A03721g_5	GCAGGGTGACAAAAGTTCGCACTGC	223	134	128
1677	YALI1_A03721g_6	CAGCCGCTGATATCGTTTCGCAGGG	226	155	138
1678	YALI1_A03721g_7	GATCAATCGTTCGTCCGTTGAACTC	204	190	84
1679	YALI1_A03721g_8	GCCACTCGGTCCAGAAGAACACACA	113	46	62
1680	YALI1_A03757g_1	TTTGTGCGGTCCATCCCTCTGGAGG	275	195	120
1681	YALI1_A03757g_2	TGCGGTCCATCCCTCTGGAGGTGAC	293	172	147
1682	YALI1_A03757g_3	TCACAGGACTTCCCCGTGAAGCATG	197	133	112
1683	YALI1_A03757g_4	TGTCTTTCACGACCGAGGAGGATGC	226	121	137
1684	YALI1_A03757g_5	GGCACTTGAGCAGCGCCTCCGCAGC	187	86	91
1685	YALI1_A03757g_6	GCTCTCGAGGCTTGGCAAACTCGAT	256	137	136
1686	YALI1_A03757g_7	GCTTCTCCACAGAAGTATTGTTGTC	283	173	170
1687	YALI1_A03757g_8	GCACAATTAGTCGCGGCTTTCGCTT	212	134	132
1688	YALI1_A03763g_1	CGACGAAACGCGCTCAACAAGTGTT	198	108	123
1689	YALI1_A03763g_2	TTCGACTTGGACGCGCTCTCAGACG	133	104	77
1690	YALI1_A03763g_3	GGGAGACGTTTTTGAACGTCCAGAA	290	188	158
1691	YALI1_A03763g_4	AACGTCCAGAAATGCTGGTTTGGAG	165	136	79
1692	YALI1_A03763g_5	GTCGCAAATTCGTGGTCTGCTTCAG	339	210	231
1693	YALI1_A03763g_6	GACCCCAGCCACAGCTGAGTCAGGT	155	67	86
1694	YALI1_A03763g_7	GTACTTGGGACCACCTCGAGCCACA	282	152	149
1695	YALI1_A03763g_8	CGAGCATCGTCCATGATCTTTTCGT	460	279	223
1696	YALI1_A03803g_1	ATTCGTCGGTGGTGGCTCTGGCACC	247	168	134
1697	YALI1_A03803g_2	GGGCTCGGGAAACCTGATTCGACGT	138	88	74
1698	YALI1_A03803g_3	GAACAGCGGTTTTGTGTGTCTGCTC	309	203	201
1699	YALI1_A03803g_4	TGTGTCTGCTCAACAATGGCCAATT	338	223	184
1700	YALI1_A03803g_5	CCGTCCGTCTCGTTCCAGCTCATAG	226	112	88
1701	YALI1_A03803g_6	CCATGGCCACGAGCTTGTGCTCGTC	279	200	145
1702	YALI1_A03803g_7	ACGAGCTGCGTTTCCCATGGCCACG	381	281	214
1703	YALI1_A03803g_8	CCGAGCCCGAAAACACACCTATCGA	236	110	110
1704	YALI1_A03809g_1	CAGCGACGGACACGAGTTCTGGATC	244	174	141
1705	YALI1_A03809g_2	GAGAAACACTGGACAATAAGATCCC	237	146	127
1706	YALI1_A03809g_3	AAATCCCCCCGGAGATGGCTTTGGA	247	132	127
1707	YALI1_A03809g_4	GAGCTGTTGGTGGCGGCGGACTATT	382	231	194
1708	YALI1_A03809g_5	AGCACCTTGGAGACACAGGCCGCCT	115	121	78
1709	YALI1_A03809g_6	TCGAAAATGTCCGTCTCCCTGAACC	319	138	159
1710	YALI1_A03809g_7	TGCCACGTCATGGGGAATGTCCTGT	292	222	150
1711	YALI1_A03809g_8	AAGCTGTAGTACAGATACTCGCACA	241	155	114
1712	YALI1_A03815g_1	CGCCACCAAAACCTGGTATCTTCCA	263	219	169
1713	YALI1_A03815g_2	TCCAGTCGGTGCTGTAGATCATGTG	254	132	123
1714	YALI1_A03815g_3	GTGGCGTAAACAGTGACTCGGTAGG	225	134	114
1716	YALI1_A03815g_5	AAGTCTGGTGAAGGTGATGTTCCAC	218	165	116
1717	YALI1_A03815g_6	CAACAACGACAAGATGCAGTACGAC	171	100	92
1718	YALI1_A03815g_7	CACAGCAAGTACGACAAGATTTACA	242	189	116
1719	YALI1_A03837g_1	TCAAGCCCGGCAACTCGTCTTCCGA	291	188	149
1720	YALI1_A03837g_2	CGGCCTCAACACCTACCAGTGGTGC	355	137	182
1721	YALI1_A03837g_3	ACGAGGTCGACCAGGGTTTGTACGG	273	182	144
1722	YALI1_A03837g_4	TACGGCGGCCTCAAGGACACCTTCT	214	165	115
1723	YALI1_A03837g_5	ATCCTCGGAAGACGAGTTGCCGGGC	147	140	92
1724	YALI1_A03837g_6	CTTGTTGTTGAAGACCTCGTTACCG	200	130	149
1725	YALI1_A03837g_7	GACCAGACCGTAGTTGTTGGCCTCC	223	185	169
1726	YALI1_A03837g_8	CAACGTTGTTGTTGCCAGAGCCAGA	145	161	99
1727	YALI1_A03842g_1	ATCGACCGCCGGTCACGTGACGAAA	172	140	92
1728	YALI1_A03842g_2	CTGGCCACTCCTCCTGTTGTGCGAG	240	168	112
1729	YALI1_A03842g_3	CACTCCATCTTTCCTGGCCACTCCT	233	136	146
1730	YALI1_A03842g_4	TCTGTTGCGACTTGCCCTCGCTGTG	280	177	147
1731	YALI1_A03842g_5	TCTCCTATTCCAGACCCCTGTCAGA	196	157	142
1732	YALI1_A03842g_6	GCGGTCACATGATTGGCCGCGGCGA	254	135	127
1733	YALI1_A03842g_7	ACTGCTCACATTCTCCGCGCTGTTG	173	78	107
1734	YALI1_A03857g_1	TCGACGGGCTTCCGCTGGAGATTCT	249	227	173
1735	YALI1_A03857g_2	GTCGAGTCGGCCAACCCGGACTTGG	164	141	147
1736	YALI1_A03857g_3	TCCGCGCTCAACTCCACGTGCATAT	307	173	159
1737	YALI1_A03857g_4	CGCTCCAGCATGCTTCTCAACTGGG	195	168	125
1738	YALI1_A03857g_5	GGAATCAGCATTCGGCGCTTCATAT	231	136	123
1739	YALI1_A03857g_6	TTCCTCACTCGAAGATGTTTAGGAA	225	137	117
1740	YALI1_A03857g_7	GTTTCTTCCTCACTCGAAGATGTTT	252	124	120
1741	YALI1_A03857g_8	GGGCTCCTTCTTCTCAACCCAGTTG	192	128	107
1742	YALI1_A03883g_1	CACCTTCCACTCGTCGCACGATTCG	202	137	92
1743	YALI1_A03883g_2	CGTGTGTCAGGCGCCGCAGGACCAA	246	119	124
1744	YALI1_A03883g_3	GTACTCGGCGTTCTCGTTCCGCCAC	345	232	160
1745	YALI1_A03883g_4	AGCTGCCGCGGCAGTCATACGAGCT	207	171	150
1746	YALI1_A03883g_5	TGTTCCATGCGAATCGTGCGACGAG	296	182	142
1747	YALI1_A03883g_6	TGGTCGCCGCCCTGCGACATATTGT	178	130	123
1748	YALI1_A03883g_7	CTCCCGTGACGGTTGTCTGTTGCGT	267	199	159
1749	YALI1_A03883g_8	GCGTGACAGCTCGTATGACTGCCGC	280	177	157
1750	YALI1_A03900g_1	CAAGTTGGGGATCGCTCTGTGTTTC	219	124	155
1751	YALI1_A03900g_2	TTCAACGGGGCTCTGGACTCGGTGG	323	143	172
1752	YALI1_A03900g_3	GCAGTGTGCTCCAGGGTTGTATCCG	358	209	135
1753	YALI1_A03900g_4	GGGAGCCGCTCCAGAAAGGAGGAGG	382	231	160
1754	YALI1_A03900g_5	AGAGACTCCAATGGGCTTTGAACAC	256	159	164
1755	YALI1_A03900g_6	CCGAGTTTCAGAGACTCCAATGGGC	251	186	145
1756	YALI1_A03900g_7	TGAAGCGCTTCCAGCTGTGATTCGA	272	163	134
1757	YALI1_A03900g_8	GGGTCGATCTCGCGGTAGGAGGCTC	354	223	200
1758	YALI1_A03907g_1	TGTTCCTCGATATTCCCGGCTGCAG	212	139	128
1759	YALI1_A03907g_2	CAAACCGCAGGAAGAAGACCGACAG	72	76	78
1760	YALI1_A03907g_3	TACGTGAAAATAGCCGCTGATAATG	150	109	86
1761	YALI1_A03907g_4	CTTACCTCTACAACTCGCAGACAAA	214	117	118
1762	YALI1_A03907g_5	GACCGTTCCGTAGGATGTTGCGTTG	252	161	166
1763	YALI1_A03907g_6	GAAAAACTGCACATTAGGGAACGAG	201	144	136
1764	YALI1_A03907g_7	ACGTAGAAATGCGACTCTCTGCCAA	225	179	150
1765	YALI1_A03907g_8	TCTGCGAGTTGTAGAGGTAAGTAAA	192	133	120
1766	YALI1_A03937g_1	ATCCCAGTGTGCGAATGACAGCAAG	242	159	133
1767	YALI1_A03937g_2	ATCCGATCATGACTGAGCAGGACAT	179	100	88
1768	YALI1_A03937g_3	CGGCTGGGACGCCTGCCACCGAGCT	144	122	92
1769	YALI1_A03937g_4	AGCGGAGGAGAAAAAGATACCCAAG	246	214	132
1770	YALI1_A03937g_5	TCCTCCGCTGAAAGTTGCCTGTTGG	188	155	129
1771	YALI1_A03937g_6	AATATGGCTTGGGTATCTTTTTCTC	283	151	104
1772	YALI1_A03937g_7	ACCGCACAGCCGCCAGAATCACCCA	213	92	90
1773	YALI1_A03937g_8	CACCTCCGCAAACCAGCTCCGAGCC	230	127	158
1774	YALI1_A03964g_1	CTTCGAATTAACCTGCCCAAGTCCA	179	129	95
1775	YALI1_A03964g_2	GCCTACGTTGACGTCCCCACCGCCG	253	181	125
1776	YALI1_A03964g_3	TTGGAAACCTGCCTTTCAACGCAAC	284	158	112
1777	YALI1_A03964g_4	AACGCAACCGAGGAGATGCTGCAGG	363	229	124
1778	YALI1_A03964g_5	GCTTGACGGTCACCTCGGAATCACT	167	120	86
1779	YALI1_A03964g_6	CTCCTCGATCTTTCGCTTGACGGTC	247	199	153
1780	YALI1_A03964g_7	CAAGTCGATCTCAATTTCCTCCTCG	265	198	147
1781	YALI1_A03964g_8	TTGGACAGAGGAGCGGACTTTTCCA	176	96	100
1782	YALI1_A04006g_1	CGCCCAGTCTCAGGACAATGTGGCT	265	189	142
1783	YALI1_A04006g_2	CGAGTCGCTGTCAAGCCCCGAACCA	207	175	170
1784	YALI1_A04006g_3	GAGCAATGAAGTTGTCATCGTGGGT	326	236	148
1785	YALI1_A04022g_1	GAAGACGCTACGCCTGATGTGGTGA	262	172	178
1786	YALI1_A04022g_2	CCGATGATGGCCTCACAGATGAGGA	290	182	140
1787	YALI1_A04022g_3	AGGAGGGAGGAGGGCTCCCCGAGCA	278	226	195
1788	YALI1_A04022g_4	ACCAACATGACCGGTGTTTCGCCCG	204	105	135
1789	YALI1_A04022g_5	CGTGTGTCGTAGGGTAGCCTCGTAG	395	208	195
1790	YALI1_A04022g_6	GTCGCTCCTCATCTGTGAGGCCATC	271	143	161
1791	YALI1_A04022g_7	CGTGAGCAACATGACCAATAGTACC	234	148	153
1792	YALI1_A04022g_8	GCTCCAGCTCGTTCTTGAATCGCAC	254	183	114
1793	YALI1_A04044g_1	AGCAACCAAGAAGCTGGGTTCGTCA	349	202	227
1794	YALI1_A04044g_2	GGAGTCAAAGCTCGTTTTCAGCAAC	302	180	155
1795	YALI1_A04044g_3	GACCAGAACCGGAATGGTCTTGACA	226	228	175
1797	YALI1_A04044g_5	CAGTCTTTTGCCAAGCGCTTTGTCA	366	174	180
1798	YALI1_A04044g_6	CCAAGCGCTTTGTCAAGACCATTCC	311	209	202
1799	YALI1_A04044g_7	TCAAGACCATTCCGGTTCTGGTCCA	214	136	92
1800	YALI1_A04071g_1	GCGACTACGAAATCAACACTTGGCA	215	125	121
1801	YALI1_A04071g_2	CATCTGGGAAGTTGATGGTGCGCGT	400	196	181
1802	YALI1_A04071g_3	TCAACTCGAAAACGCTTTACTACGA	212	138	105
1803	YALI1_A04071g_4	CTACGACGTGGAGCCCTTCATGTTC	174	158	129
1804	YALI1_A04071g_5	CGCGGCCGCCCGACCTGCCGCTTGA	152	126	105
1805	YALI1_A04071g_6	GGGCGGTTGCGTCTTCGGGGCTCGA	239	162	120
1806	YALI1_A04071g_7	GGGGGCTGCTTTTGGGGCGGTTGCG	177	119	105
1807	YALI1_A04071g_8	GCGGCCGTCGCACCCTCACTCTCAG	300	197	172
1808	YALI1_A04109g_1	ATTCCGGTGAGCATGTGAGCTCATC	158	153	92
1809	YALI1_A04109g_2	GGCTGGTGGTTGTGGGGAACAAGGC	228	107	113
1810	YALI1_A04109g_3	CACATAGTCTGGGAGTCCAGGATAA	224	200	154
1811	YALI1_A04109g_4	AAGGACGTTGGACATCCCGGTCTGG	279	166	121
1812	YALI1_A04109g_5	CCGCAGCTTTCGAATATTGCCAATT	244	155	139
1813	YALI1_A04109g_6	CGTCACATCGTCGTTGAAGAGCGTC	343	161	142
1814	YALI1_A04109g_7	GGAGCCATAATCCGCCAGACTGTCC	247	145	131
1815	YALI1_A04109g_8	TGTCTCGCAGAGTCCAGTAGTTGAG	265	193	145
1816	YALI1_A04119g_1	TGCCCGGCCAGACCTCCAACCAGCT	151	152	125
1817	YALI1_A04119g_2	TGCTCTCAAGCTGCCCGATGGCAAG	288	159	190
1818	YALI1_A04119g_3	AGGATGTGTCCTCGTTGGAATTCTT	327	209	162
1819	YALI1_A04119g_4	GTCGTCTAACAAGAAGCGACCCAAC	159	87	102
1820	YALI1_A04119g_5	TGTTCTCGACAATCTTGGGCTCCTT	293	222	213
1821	YALI1_A04119g_6	GTTCTTCTTGTTGAATCGCTTGCCA	189	161	120
1822	YALI1_A04119g_7	CGAGAAGAATTCCAACGAGGACACA	241	166	119
1823	YALI1_A04119g_8	AAAGCCGGTACCGTTGAAGGTAAAC	184	177	123
1824	YALI1_A04164g_1	CATTATCCCAATCTTCAGGAGAGTA	114	96	90
1825	YALI1_A04164g_2	TACCTCCACAGAGAGAAAACCAGAA	169	125	73
1826	YALI1_A04164g_3	TTGCTGTCTACCCACTCAAATACCT	215	170	124
1827	YALI1_A04164g_4	CTCGTCCATCGCCAGCAACCAGCGG	192	77	91
1828	YALI1_A04164g_5	GACTATTCCTCTTAATCCTACTCTC	307	201	212
1829	YALI1_A04164g_6	CTCACGAAGCAACTTGTTTGGACTA	151	140	107
1830	YALI1_A04164g_7	TCTCTGTGGAGGTATAAATGACACG	123	99	98
1831	YALI1_A04164g_8	AGTGGGTAGACAGCAATAAAATCAA	218	120	110
1832	YALI1_A04178g_1	TTTGCTGTTACCAGAAGGAAATGCA	54	51	55
1833	YALI1_A04178g_2	CTGTTACCAGAAGGAAATGCAGGGG	225	171	152
1834	YALI1_A04178g_3	GACAAGGTCAAGGAGGGCCAAAGTC	293	227	174
1835	YALI1_A04178g_4	CTGGCCCGGCTGGCACCGGCAAGTC	247	120	145
1836	YALI1_A04178g_5	CGGTTAGAACTTAGCGAGTCATTCA	208	165	108
1837	YALI1_A04178g_6	CTTCTGGTAACAGCAAACAAATGTC	239	143	168
1838	YALI1_A04178g_7	ACCCCCTGCATTTCCTTCTGGTAAC	218	123	124
1839	YALI1_A04178g_8	AAGATTGAAGAGAGCATCTCTGTCC	233	187	164
1840	YALI1_A04261g_1	TGCCTGAGGGCTGGGTTCCCACCTT	363	237	180
1841	YALI1_A04261g_2	TTGCCGAGGCAGTGGAGCCTGATCT	141	105	70
1842	YALI1_A04261g_3	TACACAGTCCATTTCGACGACGGAA	187	110	111
1843	YALI1_A04261g_4	GACGACGGAAATCTCAGCTCAGAGT	186	150	120
1844	YALI1_A04261g_5	GGCGGCTCGTTGTGGAAGGTGGGAA	259	168	148
1845	YALI1_A04261g_6	TCTGTATTTTTGGGCGGCTCGTTGT	193	207	130
1846	YALI1_A04261g_7	TCGTATCCCTTGTCCTGGTCCACGG	264	158	120
1847	YALI1_A04261g_8	ACCCACACGCTGGGCAATGTACCGC	187	108	113
1848	YALI1_A04309g_1	TGTCTGAAAACCACAAGTGGATAGA	200	178	107
1849	YALI1_A04309g_2	AACCCCTTGTTTGTTACAGAGATGC	277	180	157
1850	YALI1_A04309g_3	TTACAGAGATGCCTACACCTTGTGG	232	116	143
1851	YALI1_A04309g_4	TCGACCTGACGACATTGGAATACTC	208	142	112
1852	YALI1_A04309g_5	AGAGAGTGCGACAATTGACTCCAGC	193	92	130
1853	YALI1_A04309g_6	GGAGAAGAGGGCAGGTTTGAGAGAG	265	157	171
1854	YALI1_A04309g_7	ACAATGGTGCCATCCAGACCCTCCA	196	130	128
1855	YALI1_A04309g_8	TTTGACAATGGTGCCATCCAGACCC	173	146	90
1856	YALI1_A04332g_1	TCTGGTGAGAACGAAATGCGCCCCA	112	99	51
1857	YALI1_A04332g_2	ACGAAGCGGTGGAACTGGTTATGGT	238	144	133
1858	YALI1_A04332g_3	CGAGTCGATTAATGAGCTCTCAAGA	129	108	85
1859	YALI1_A04332g_4	GTTCTCACCAGAGAAAGGCCAGATT	89	36	68
1860	YALI1_A04332g_5	GGGCGCATTTCGTTCTCACCAGAGA	204	123	91
1861	YALI1_A04332g_6	CGACGCTTCCCGCATGCCCGAACTG	396	250	194
1862	YALI1_A04332g_7	CGCTACCATAACCAGTTCCACCGCT	225	116	132
1863	YALI1_A04332g_8	CGCCACAGGATCATAGCTTGGGTAA	271	133	122
1864	YALI1_A04341g_1	CAGGACCTTTGCTTGGCGTCGTTGG	277	155	141
1865	YALI1_A04341g_2	CTTGGCGTCGTTGGTCGCTCTCCAC	145	123	92
1866	YALI1_A04341g_3	GGACCCTTTTAGCATCTCTGGATGG	323	211	196
1867	YALI1_A04341g_4	GCATCTCTGGATGGCTCTGTCATTC	236	247	186
1868	YALI1_A04341g_5	TCGAATGACAGAGCCATCCAGAGAT	231	168	147
1869	YALI1_A04341g_6	CATCCACGGGACCCGCTCGGTGACT	208	136	116
1870	YALI1_A04341g_7	CGGACAGGAGATCATGGATTGTCTC	279	150	143
1871	YALI1_A04341g_8	CAGTAAGTCCTCCGCAGGGAGTGGG	348	213	164
1872	YALI1_A04385g_1	GCGAGGTTGAGGGTGTTCTTTTTGA	285	215	185
1873	YALI1_A04385g_2	AGGTCAAAGACGGAGTAAAAGTTGT	181	135	65
1874	YALI1_A04385g_3	CTTGTCTCCGTTGTTCAGAACGTCA	254	166	136
1875	YALI1_A04385g_4	CGGCATCTACGAACCAGAGAGACGA	251	155	129
1876	YALI1_A04385g_5	ACCTCAAAAAGAACACCCTCAACCT	75	67	53
1877	YALI1_A04385g_6	CTCCGTCTTTGACCTCAAAAAGAAC	163	112	127
1878	YALI1_A04385g_7	TCAACAACTTTTACTCCGTCTTTGA	310	234	178
1879	YALI1_A04385g_8	AACAATCTCGGAGACTCCAATGTTC	313	180	177
1880	YALI1_A04415g_1	AGCCTGGAACACAGCGACTGGAGCT	87	76	51
1881	YALI1_A04415g_2	ACACACATCCAGATGGACGACCACT	246	172	142
1882	YALI1_A04415g_3	TGGATCTCAGGACAGACTCCGGCAC	160	123	108
1883	YALI1_A04415g_4	GAAACGTGAGATCCGACGATGACTA	183	151	136
1884	YALI1_A04415g_5	CGCCAGAGCAAGAAGATCCCGGGGC	192	134	134
1885	YALI1_A04415g_6	CGGATGTCTGAGAGCGCCACGTGCT	242	174	122
1886	YALI1_A04415g_7	TGGCTGTTGTAGTTGTCTGCTAGCG	314	149	159
1887	YALI1_A04415g_8	TTCGTCGCTGTCGCATCGGTACACA	247	186	143
1888	YALI1_A04462g_1	GAGTATGTGAGAATCATGGAGCCTC	396	262	229
1889	YALI1_A04462g_2	CAGAGTTCAGAGACCAGGAGAAGGC	280	165	144
1890	YALI1_A04462g_3	GGAGGCTTTCGTTTCAAGGTGCAGG	309	194	231
1891	YALI1_A04462g_4	GTTTCAAGGTGCAGGCTACCAAAGA	226	151	140
1892	YALI1_A04462g_5	CTTAGATCCCATTCCAACAGATGTT	179	132	134
1893	YALI1_A04462g_6	GTAGCCTGCACCTTGAAACGAAAGC	143	115	91
1894	YALI1_A04462g_7	GGTGAAGAGTTCGTTGTCGTCTCCT	421	267	211
1895	YALI1_A04462g_8	CACTTCCCGGAACCGTAATGACGAC	311	222	217
1896	YALI1_A04495g_1	ACTCGGGGTCGCCTCTGTCGTCTCC	42	64	90
1897	YALI1_A04495g_2	TCAGGACACTTATAGATGGTACACC	259	202	131
1898	YALI1_A04495g_3	CAAAGTACATCAAATTGATCACTCG	138	146	116
1899	YALI1_A04495g_4	TGGCCCCGTACTCTGCGGGAGCTCT	224	136	155
1900	YALI1_A04495g_5	CTTGTACACGTCTGTGATGGACTGG	208	110	99
1901	YALI1_A04495g_6	TGAACGCGAATTGCATCGCCCAATT	239	135	153
1902	YALI1_A04495g_7	TCTCAATTTCTGAACGCGAATTGCA	157	99	102
1903	YALI1_A04495g_8	TGCCCGCTGTTGCCATTGTTATTGC	304	216	120
1904	YALI1_A04533g_1	GAGTCGACTACACCCAATTCCCTGA	145	83	68
1905	YALI1_A04533g_2	GAGAGTTTGCCGTCAAATACCCCTC	315	188	121
1906	YALI1_A04533g_3	CCGTCAAATACCCCTCCTTCCTGCG	323	213	181
1907	YALI1_A04533g_4	GACTCTACCTCCACCTGCTACAGGC	276	187	150
1908	YALI1_A04533g_5	TATCCGGGGGCCGCGGACAGCGCGT	127	96	104
1909	YALI1_A04533g_6	ATCGGCCGAGCCCTGCACGTACTTG	207	165	139
1910	YALI1_A04533g_7	ACGGCAAACTCTCCAAAGACTCCGT	137	68	88
1911	YALI1_A04533g_8	CAGATCCATTGACCTGACCCTTGTT	204	161	142
1912	YALI1_A04561g_1	CAACACCAACGGCATCACACATTTC	243	168	183
1913	YALI1_A04561g_2	CCGTTTCTGCAGCGCTCGGACGTGA	211	161	126
1914	YALI1_A04561g_3	TGCAGCGCTCGGACGTGATCAAGTG	285	194	159
1915	YALI1_A04561g_4	GAGTACGGCAACTTTGTGGAACCTC	271	146	100
1916	YALI1_A04561g_5	TGTCGTTAGCCCCTCCCTTGATGGC	187	86	125
1917	YALI1_A04561g_6	AGAATATTAGTGTAGCAGTCCTTCT	221	138	119
1918	YALI1_A04561g_7	TTCGGTCATGCGCATTCTGCTGCTT	276	117	107
1919	YALI1_A04561g_8	GTGGCTGTCCACAACCACATATGTG	169	149	97
1920	YALI1_A04576g_1	TGACCCGCTACGTCAACAACAAGTT	321	217	125
1921	YALI1_A04576g_2	CTACGACGTGACGAGCCGCGCGTCG	212	151	142
1922	YALI1_A04576g_3	AGGTGATCATCACAAAGCTGCTGGA	156	92	94
1923	YALI1_A04576g_4	CATACAGACGAAGACGAACAGAAGA	239	164	142
1924	YALI1_A04576g_5	CCCACTCCCTGGGCGCCCAGCAGCA	231	134	109
1925	YALI1_A04576g_6	CGCGAGAAGGAGGCCCCGATGGTCG	230	144	182
1926	YALI1_A04576g_7	CAGCCGCACCGTCGTGTCGTTGACC	128	94	75
1927	YALI1_A04576g_8	AGCTCCAGCAGCCACAGATGCATGG	242	143	89
1928	YALI1_A04620g_1	GGACGACTTTTACGCCCTCATCAAG	234	141	111
1929	YALI1_A04620g_2	CGCCCTCATCAAGCATCTGGAATAC	208	133	127
1930	YALI1_A04620g_3	TGCGGTGCTCCAACTACAACAGAAG	286	167	175
1931	YALI1_A04620g_4	TCAAGAGCCTGTTCAACGTGCTTAC	230	147	135
1932	YALI1_A04620g_5	TCCGGCCGTGCCCTTGAAGATCTCG	294	188	139
1933	YALI1_A04620g_6	GCAAGTACACGTTGAGGGGGTTCTT	157	115	67
1934	YALI1_A04620g_7	AACATGACCTCGTTATCCTCCTCCA	252	177	142
1935	YALI1_A04620g_8	TCGTCGCAGCAGCTTGAGAACTCGA	199	140	142
1936	YALI1_A04653g_1	GAGCAACAGAATCACTCTGACCAGC	298	174	154
1937	YALI1_A04653g_2	ATGCTGACCTCTAATATTGTGTTGG	205	149	152
1938	YALI1_A04653g_3	GACTCATCACTTCCAAGAAACAAGA	186	149	117
1939	YALI1_A04653g_4	GTCATCGGAGGGGCCTCTAGCAGGG	254	143	133
1940	YALI1_A04653g_5	TTGGAAGTGATGAGTCCAAAGGCCT	261	130	143
1941	YALI1_A04661g_1	CTGACTCTAGCGTCGATAATGCAGG	157	110	88
1942	YALI1_A04661g_2	CACCAAATTTCGGGCGCGGACAGTT	198	146	141
1943	YALI1_A04661g_3	GGGCGCGGACAGTTCCACTCGCCCT	333	242	156
1944	YALI1_A04661g_4	CAGCGAGCATGAAGTTACCCAAGCC	193	121	131
1945	YALI1_A04661g_5	GTGTAAAGTAAGGTTCTTATCTCAT	261	152	131
1946	YALI1_A04661g_6	AAACATTCGGGCCCGAGCTCCGCTC	200	138	93
1947	YALI1_A04661g_7	TTATCCACATGGCTCGCCCTGTGTT	231	143	111
1948	YALI1_A04661g_8	CTGGACCCCAGATATATCCCCGGTT	215	202	129
1949	YALI1_A04676g_1	AACTGGCAGGACGCCGAGAATCAGG	167	107	104
1950	YALI1_A04676g_2	GGCTCCGGAAACCGCTGCAACCACG	189	99	108
1951	YALI1_A04676g_3	CAAGAGCTCCAAGTCCGATCCTGCC	125	110	93
1952	YALI1_A04676g_4	ATGCATGGAGAGAGGGCGAGATGGA	160	87	101
1953	YALI1_A04676g_5	CGGAGCCCAAAAATACCGCAGAGCC	176	83	121
1954	YALI1_A04676g_6	AAGGAGACAAGGTGGCGTGGTTGCA	195	148	69
1955	YALI1_A04676g_7	TAGAAGTGCAAGATGGCCTCTAGTC	269	183	173
1956	YALI1_A04676g_8	TACGATGCAGCGGTGGCAGGATCGG	237	135	117
1957	YALI1_A04715g_1	GGAAACAGCCGATTGAAGAGGTGCG	251	138	129
1958	YALI1_A04715g_2	CCAACGAGAAGTTTGAGATACACGA	261	159	116
1959	YALI1_A04715g_3	AGATACACGAGGAGAACACTCTGTT	199	145	117
1960	YALI1_A04715g_4	CGAAACCCGTTCTCAGGATCGTAGT	219	147	138
1961	YALI1_A04715g_5	GCGCACCTCTTCAATCGGCTGTTTC	269	193	137
1962	YALI1_A04715g_6	GGCCTGCGCGTCTAGATAACACTGC	101	43	79
1963	YALI1_A04715g_7	TGCGAGTTCCTTCATTTCGGCCTGC	170	120	160
1964	YALI1_A04715g_8	GTCACCTGCAACGCAGACTCTCTCA	195	123	133
1965	YALI1_A04742g_1	GGCGAGATGGGCATTCTGGGCGACT	293	200	176
1966	YALI1_A04742g_2	GCGGGTCGAATATGGCGGTCAGCAG	187	146	136
1967	YALI1_A04742g_3	GTCGTTCTCAGGCTCGCAGGTGGCA	231	94	96
1968	YALI1_A04742g_4	CGGTTCCCAGCTTTGGAGGATTCAA	221	110	131
1969	YALI1_A04742g_5	GGCAGCTCCACCGGATGCACCGCGT	216	128	112
1970	YALI1_A04742g_6	TGCCACCTGCGAGCCTGAGAACGAC	184	138	110
1971	YALI1_A04742g_7	GCGTCAGTTGCACCTGGGCCAGACT	300	184	143
1972	YALI1_A04742g_8	TCCTCCCACAAGCACCGAGCCCTCC	182	118	143
1973	YALI1_A04781g_1	CTGGTGAATGAGACTGTCCGAATTC	223	187	130
1974	YALI1_A04781g_2	TTCGACAGATCATACTCTGCCCTTC	176	118	125
1975	YALI1_A04795g_1	TGAGATTGAGGCCTGTGTTGATCTC	234	140	140
1976	YALI1_A04795g_2	TGGAACGAGGCCTTCAAACAGGCCG	211	115	103
1977	YALI1_A04795g_3	TGGCGCGTTTGCGCAGCTCTAAATG	295	182	156
1978	YALI1_A04795g_4	CGCAGCTCTAAATGGAGGGCTATCG	301	184	155
1979	YALI1_A04795g_5	AAGGCCTCGTTCCAGAAAGAGCTAA	227	170	100
1980	YALI1_A04795g_6	ACAATCTCATCGGCCTGTTTGAAGG	290	169	108
1981	YALI1_A04795g_7	GTCCCAGCACCTTGTGTTTGACAAT	410	233	151
1982	YALI1_A04795g_8	GAGCTGCGCAAACGCGCCACAAATA	299	191	146
1983	YALI1_A04815g_1	GAAAACAGCAGGAGACGTCCAATCT	268	175	186
1984	YALI1_A04815g_2	CGAGCATCTCGAAACAGCCAGTCTC	166	107	115
1985	YALI1_A04815g_3	AGAGAGGTGGATCAAGATGCCCAAG	170	79	84
1986	YALI1_A04815g_4	TGAGACGAAGAAAGTCAAGATCTAC	170	112	101
1987	YALI1_A04815g_5	AACAGGCCAAGTACCAACGTTACCA	244	134	117
1988	YALI1_A04815g_6	CAAACGATGTGAGCTGTGTTAGAGC	288	118	188
1989	YALI1_A04815g_7	GATGCTTGAAGTCCTCACGAAGAGC	192	137	126
1990	YALI1_A04815g_8	GCTGATTTCGATGCTTGAAGTCCTC	312	165	166
1991	YALI1_A04817g_1	GTCGGCGGCCCACCCCAACAGATGG	146	120	81
1992	YALI1_A04817g_2	AGTGAGTCTGCCGTGCGAGAAACGT	180	114	101
1993	YALI1_A04817g_3	CGAAATGGAGGTCGAGAACCTGGCA	296	202	189
1994	YALI1_A04817g_4	AAGAGGCCAAGGCTGATCTGACCAA	277	167	142
1995	YALI1_A04817g_5	CCGTCTTTGGCCTCTTTGGTGTCTT	143	127	113
1996	YALI1_A04817g_6	CTTCTTGTCTTTACCGTCTTTGGCC	268	146	124
1997	YALI1_A04817g_7	TCGCACGGCAGACTCACTGAAATCG	360	167	196
1998	YALI1_A04817g_8	AGATCTTGCCCGTGACTCCGGCCTC	232	193	130
1999	YALI1_A04848g_1	AGCGAAACCGGTCGACGTCGGCGTC	336	236	216
2000	YALI1_A04848g_2	TGCGGGGTAGATCGCCCTCCACCCC	321	195	186
2001	YALI1_A04848g_3	CCCCCAAGTTGCATTACCCCAAACA	212	149	110
2002	YALI1_A04848g_4	CAACTCGCATTCTCACTCCGGTGGC	367	221	236
2003	YALI1_A04848g_5	GCGGTCGTGGTGTCGTCTCCCGGAC	192	106	111
2004	YALI1_A04848g_6	CCCGAGTCTTTGGCGGTCGTGGTGT	277	156	137
2005	YALI1_A04848g_7	TGTTGTTGAACTTGAAGAAGCTCTT	166	126	107
2006	YALI1_A04848g_8	TTCGTCGGGGCCGTTGCCCGAGTTG	253	208	155
2007	YALI1_A04859g_1	GGAGAGGCGAGCCTGCTACACACAT	277	251	191
2008	YALI1_A04859g_2	CCAAGGACTCTTTCGGAACTTTACT	229	119	132
2009	YALI1_A04859g_3	GGAACTTTACTTACCAAGTGGTACT	222	123	109
2010	YALI1_A04859g_4	CTTACCAAGTGGTACTCGTACTGCT	164	153	139
2011	YALI1_A04859g_5	CAGTCCGCCAACGATGTGTGTAGCA	262	130	165
2012	YALI1_A04859g_6	TCAACGTTGGAGAGGTCTTGACGTT	344	234	179
2013	YALI1_A04859g_7	TCAGGTCAATGTTTGTCAACGTTGG	273	191	207
2014	YALI1_A04859g_8	GGGTGGCGATATGGAGCTCGGCACC	320	230	175
2015	YALI1_A04864g_1	TTCGGATAGCCTCTCAGATGCGAAA	223	171	115
2016	YALI1_A04864g_2	CAGATTTTGTTCGGATAGCCTCTCA	282	142	123
2017	YALI1_A04864g_3	CTCAACCAAAATTCCATGTCTCGAT	119	93	69
2018	YALI1_A04864g_4	CAGACATTCCACAGCGCGTTTCTCA	197	106	86
2019	YALI1_A04864g_5	TCATTTCCCCATTTTTCGCATCTGA	292	205	190
2020	YALI1_A04864g_6	CCCATTTTTCGCATCTGAGAGGCTA	308	214	217
2021	YALI1_A04864g_7	GCATCTGAGAGGCTATCCGAACAAA	198	145	120
2022	YALI1_A04864g_8	TTGACTGGGTCTGCAACGCATCATG	208	95	133
2023	YALI1_A04884g_1	AGGGTGCTTCCCCATCTCAAGACAG	216	107	116
2024	YALI1_A04884g_2	CAGCGCGCACCCGAAATTCGACAGT	189	58	95
2025	YALI1_A04884g_3	TGCAAAGAATTGTATCCACCCATGG	150	121	77
2026	YALI1_A04884g_4	GGGTGCGCGCTGGAAAAGTTGTGGA	485	246	172
2027	YALI1_A04884g_5	CAGAAACCCTGCTCAAGACACTGTC	228	136	112
2028	YALI1_A04893g_1	AACGAAATTAAGCGCGAAAACGACG	197	117	105
2029	YALI1_A04893g_2	TTACTGTGCGAACATGACCAGCAGA	227	121	120
2030	YALI1_A04893g_3	AAGGCGCCACCATCCCAACCAGCCT	169	97	95
2031	YALI1_A04893g_4	TAACATGTCTAGTCAACGTGCTGGT	328	211	169
2032	YALI1_A04893g_5	GTCAACTTTCAGATTCGTTATTGAG	332	215	164
2033	YALI1_A04893g_6	GTTGAAACTTGATCCCAGTACGCAG	310	186	186
2034	YALI1_A04893g_7	GCGCTTAATTTCGTTGAAACTTGAT	234	152	137
2035	YALI1_A04893g_8	TGGGTCTGATGCTCGATGTCGGATG	191	131	123
2036	YALI1_A04927g_1	GAACCGAGTTTTTTCCCGGAGGAAA	165	150	114
2037	YALI1_A04927g_2	CCGGAGGAAAGCGCTTCTTCAGTGC	319	173	189
2038	YALI1_A04927g_3	CAAACATCCGCAACTGGCTGATTTC	192	77	62
2039	YALI1_A04927g_4	AAGATCATCGACGAAGATGACAAAA	271	183	137
2040	YALI1_A04927g_5	CTCCGGGAAAAAACTCGGTTCCAAA	197	144	126
2041	YALI1_A04927g_6	GTGTCTTGTTGGACCATGTGGAAGT	235	148	111
2042	YALI1_A04927g_7	TACCGTAGCTGATTGGTGCAGGCAC	158	79	122
2043	YALI1_A04927g_8	TAAATCTCTTGAAGTGCCTTTGTAC	249	148	122
2044	YALI1_A04976g_1	TTCCCGCTGCAAAACCCACATCTTG	173	135	108
2045	YALI1_A04976g_2	AGCGGCCAAGCTGAGGGTTGAGACC	241	171	126
2046	YALI1_A04976g_3	AAGACTCGGATGCCGCTCCTCTCAA	231	150	146
2047	YALI1_A04976g_4	TCCCTTAATCTCATTACCGGAGGTG	281	191	160
2048	YALI1_A04976g_5	GTGTATGATTTCGAGCGGCAGAGCA	206	138	124
2049	YALI1_A04976g_6	CAGCGGGAACAAATGTGTCGAGAGC	252	144	107
2050	YALI1_A04976g_7	TGATTGCGGTCTCAACCCTCAGCTT	287	196	162
2051	YALI1_A04976g_8	TCGGCGTGGGGACGTCCATTGTCTG	166	184	146
2052	YALI1_A04983g_1	ATGCCTCTATACAGCCCCAGTCACC	166	90	98
2053	YALI1_A04983g_2	CCCATTCTACAGCAGCTTCCAGATC	182	109	112
2054	YALI1_A04983g_3	CATCTTGTTCAAACATTCGACCATT	223	185	132
2055	YALI1_A04983g_4	TATCTCTTCCTCACCGTCGTAAATC	335	207	163
2056	YALI1_A04983g_5	TAGTTGGCGGTTAACAGGATGCGCC	102	68	67
2057	YALI1_A04983g_6	AACAAGATGTAAAGTACGAGTACGA	210	126	129
2058	YALI1_A04983g_7	CGACGGTGAGGAAGAGATACAAATG	176	136	95
2059	YALI1_A04983g_8	GGTGAGATTTACGACGGTGAGGAAG	297	170	158
2060	YALI1_A04990g_1	AATAAGCCTACTCCCACCAAGCCTA	122	65	74
2061	YALI1_A04990g_2	GACCATTTCGGCTCGGGATTCAAGA	244	106	116
2062	YALI1_A04990g_3	GGCTCGGGATTCAAGAAGATGATCC	339	246	195
2063	YALI1_A05003g_1	TCCTCCTCCACAACAACACATCACA	216	122	93
2064	YALI1_A05003g_2	ATCGCCCTCGCCACGGCCGTGGTCG	282	174	116
2065	YALI1_A05003g_3	ATGGTGTGGAGTGTGATGTGATGTG	292	190	190
2066	YALI1_A05003g_4	CATCGGGCGCGGGCGAGGCGACCAC	184	105	126
2067	YALI1_A05003g_5	CAATGTCCTTGAGTCCTCCCTGGGC	332	261	173
2068	YALI1_A05003g_6	CAGCAGCTGCTCGTATTCGGCGTCG	259	211	229
2069	YALI1_A05003g_7	ATTTCCAGCAGCTGCTCGTATTCGG	175	137	76
2070	YALI1_A05003g_8	CTTGTTGAGCTTGAGGTCGCCGGCC	274	182	131
2071	YALI1_A05031g_1	TCGCATCTTGTTGATTCGCAGCATG	230	159	96
2072	YALI1_A05031g_2	GAGACAGGTACTTGAGGCCCCAGCC	167	187	148
2073	YALI1_A05031g_3	GAGAATTATTTCTCGGTTCAGGTCT	294	217	155
2074	YALI1_A05031g_4	TCGGTTCAGGTCTTCTTCATCATCT	258	169	172
2075	YALI1_A05031g_5	CATCTACGGACACGATCTGTGGGGC	243	195	157
2076	YALI1_A05031g_6	TGACCACCCTTCGAGAGGGAATGGA	228	134	135
2077	YALI1_A05031g_7	CTCGGCGGTATCGGTGTCAACCAGC	53	57	42
2078	YALI1_A05031g_8	TCTGCTTTCCCCCTTCCCGTCATCA	158	86	95
2079	YALI1_A05052g_1	GAAAAATCAAAAACGGCTTTGTGGA	174	131	111
2080	YALI1_A05052g_2	TGGAGCCTCGAAAAGCGAAAGCGGC	298	255	182
2081	YALI1_A05052g_3	TGCTGCTGATCTGAGTGCCAGCGAG	201	145	109
2082	YALI1_A05052g_4	GCCAAGTTTGACGATGATGAAGAGG	392	230	232
2083	YALI1_A05052g_5	CACCTGGCTTGCCAGGCTTGCCGCC	292	161	183
2084	YALI1_A05052g_6	GAAACACCTTCTTGCCGCCAGCAGG	300	170	145
2085	YALI1_A05052g_7	ATTTTTCGAAACACCTTCTTGCCGC	170	94	109
2086	YALI1_A05052g_8	GAGGCTCCACAAAGCCGTTTTTGAT	168	112	79
2087	YALI1_A05091g_1	CCCTACGTCATTACTAACTCAGGTA	143	116	102
2088	YALI1_A05091g_2	ATTGATGATACTCCCAAGGCCAAGA	272	148	124
2089	YALI1_A05091g_3	TTCTCTTGGCCTTGGGAGTATCATC	382	190	190
2090	YALI1_A05116g_1	TGAAGGACTTGGGCCCCCAGATCCC	242	119	110
2091	YALI1_A05116g_2	GCCAGAAGTTCTTTTACCGACAGAG	216	172	183
2092	YALI1_A05116g_3	CCGACAGAGCTTTGAGTACACGTTT	353	273	253
2093	YALI1_A05116g_4	AGTACACGTTTGCTCAGAAGCTGGT	283	143	141
2094	YALI1_A05116g_5	GCCACCACAGAGGCCACCGTGTCCT	243	122	92
2095	YALI1_A05116g_6	GTGGCAGCGCTCAATTTCGCCACCA	211	159	114
2096	YALI1_A05116g_7	TCAGAGAAGCCAAGTTGAAGTGGGT	243	155	136
2097	YALI1_A05116g_8	GAGGGTACCGGTCTCCAAACTCCCG	304	220	168
2098	YALI1_A05143g_1	CGTGTACGACAACTCTGAGAAAACT	168	114	104
2099	YALI1_A05143g_2	GGGAGCAGGCACCGGAACTAGTATG	132	82	68
2100	YALI1_A05143g_3	CTGATGAAGATGTCTAATGGTTTGA	295	185	159
2101	YALI1_A05143g_4	ATTTTCATCATCAATGGAGATGCGT	185	141	138
2102	YALI1_A05143g_5	AACCTGGTCCATGTTATTGTCGGTC	214	155	161
2103	YALI1_A05143g_6	CAGGCTCTCTAGCTTGATTTGAACC	254	241	183
2104	YALI1_A05143g_7	TGCAGGTCAATTGCATACCTCGCCT	173	126	110
2105	YALI1_A05143g_8	TCCCTCGGAGCATAGGTAAGCTGTT	213	118	98
2106	YALI1_A05168g_1	AACCCGATCTTTCCCGTTCGAAGGA	232	112	138
2107	YALI1_A05168g_2	CCGTTCGAAGGAGTGTTTCAAATGT	271	182	115
2109	YALI1_A05168g_4	GAACCAGGCCAGTGCAGATCCCGAT	244	142	129
2110	YALI1_A05168g_5	TAGACCCGACGTGTGTGTACACTGT	173	127	111
2111	YALI1_A05168g_6	AAACACTCCTTCGAACGGGAAAGAT	133	119	87
2113	YALI1_A05168g_8	TTGGTGTGGCCAGATTGAGTGTTTG	269	177	139
2114	YALI1_A05210g_1	TCATTTCCAAGCCCGATTTGGCCAT	139	116	65
2115	YALI1_A05210g_2	CAAGCCCGATTTGGCCATGAAACTC	171	124	93
2116	YALI1_A05210g_3	GCCATGAAACTCGGAGCAGCAGCCA	228	150	143
2117	YALI1_A05210g_4	GACTTTCCGGGCGTGGAGAGTGACA	211	146	116
2118	YALI1_A05210g_5	ATGGCCAAATCGGGCTTGGAAATGA	109	127	102
2119	YALI1_A05210g_6	CACACACCATGGCACGGCACCATGA	123	86	59
2120	YALI1_A05210g_7	GGGGCTGTTTCCACACACCATGGCA	161	152	117
2121	YALI1_A05210g_8	CCCTCCAGAAACGGGCCTGCAACCC	227	112	89
2122	YALI1_A05220g_1	AGACCGGGCTGGGGTTGCTTGTGCA	249	142	127
2124	YALI1_A05220g_3	GCACAAAGAAGGGTCGTCGGGCCCG	297	164	161
2125	YALI1_A05220g_4	AGGTGCACAAGCAACCCCAGCCCGG	159	99	133
2126	YALI1_A05220g_5	CGAAAGGGCAAGTACATTGACCCCA	187	135	101
2127	YALI1_A05220g_6	TGCGAAACATGCTCGCTCTGGCCGG	159	93	106
2128	YALI1_A05220g_7	TCGCCGGTATCTACGGATACACCAT	235	109	83
2129	YALI1_A05220g_8	GCGATGTGCCTATTCCTCCTCTTGA	198	186	197
2130	YALI1_A05229g_1	ATTTGCGAGCCCAGCAGGAGAAGGA	101	85	78
2131	YALI1_A05229g_2	CGAGCCCAGCAGGAGAAGGAAGTAA	308	132	118
2132	YALI1_A05229g_3	TGAAAAAACACATGCCCAAACGCTG	322	201	156
2133	YALI1_A05229g_4	AGAATCTGGCGAATGACAACATCCA	193	109	97
2134	YALI1_A05229g_5	TTGTGTCGCAGTTGAATTTTTGCCA	235	138	142
2135	YALI1_A05229g_6	CCAACGCGCTGAACCGTTTCTTGTG	230	150	192
2136	YALI1_A05229g_7	TTAACGGGCTTGTTTCCCAACGCGC	365	183	208
2137	YALI1_A05229g_8	AGGAACAGCAGTCGGGGTGTCCGTG	163	83	62
2138	YALI1_A05254g_1	GCTCCAAGAACCTGGAGCAGGCTGG	172	139	92
2139	YALI1_A05254g_2	CGACGCATGGGACGAGGCCCCCGCT	253	192	165
2140	YALI1_A05254g_3	CCTCAGAGTATGACCAAGGTCAAGA	296	225	151
2141	YALI1_A05254g_4	CTAACGGTGATCACAGAGAGGCCAC	301	172	151
2142	YALI1_A05254g_5	CTTTTCTGCTCGTTTGTTTGCTCAT	342	203	218
2143	YALI1_A05254g_6	TCCACGCCTTCTTTCCTTTTCTGCT	407	202	202
2144	YALI1_A05254g_7	TCGAGCGCTGTCTAGACCGGCGTTC	240	139	124
2145	YALI1_A05254g_8	CTATGGTAAGTCTCGACATCGCCAG	266	141	140
2146	YALI1_A05259g_1	GAGAAAGAGCGACAGATGTGGGCTT	243	174	160
2147	YALI1_A05259g_2	TCTGACGCCGAAGCTCAGCTGGCCC	164	88	93
2148	YALI1_A05259g_3	CTCCCGTGAGTCTCAGTTCCAACAG	282	185	177
2149	YALI1_A05259g_4	CAAGCTAACCATCATTACCAATCAA	130	91	94
2150	YALI1_A05259g_5	TGTAACAAGACTGCCAGGTCAGCAA	189	130	95
2151	YALI1_A05259g_6	TGCCGTGTCCACTTCATGCGAGATT	253	172	146
2152	YALI1_A05259g_7	AGCTTGCCGTTGATTTCTGCCGTGT	254	167	176
2153	YALI1_A05259g_8	AACTCCGCAATGGTCGGTTCGAGGA	426	191	196
2155	YALI1_A05284g_2	TCGAGAACGAACAGAACAGTTGCGA	259	169	140
2156	YALI1_A05335g_1	TGCGCCGACGCTTGCAATCCCCGAA	164	101	103
2157	YALI1_A05335g_2	GCTGGAGCCACCGCGGCAGGACGTA	237	174	126
2158	YALI1_A05335g_3	ACTCCAATCACAATCTCAGCGTCAG	213	116	106
2159	YALI1_A05335g_4	AGGGCGACTTTGTGGGACTCGGAGG	239	143	109
2160	YALI1_A05335g_5	GTCCGAACAGGCTTGTTTTTGCCGT	182	129	126
2161	YALI1_A05335g_6	GCATTGACATGATCTTGTCGGCTCC	197	134	89
2162	YALI1_A05335g_7	GGGGATTGCAAGCGTCGGCGCAGAA	170	92	81
2163	YALI1_A05335g_8	CGTCCTGCCGCGGTGGCTCCAGCCA	245	136	131
2164	YALI1_A05355g_1	GAATGGCGAAGATGCCGACGAACAA	221	196	147
2165	YALI1_A05355g_2	AAGGTGCCTCCAAGGACAATTATTG	128	194	120
2166	YALI1_A05355g_3	TGGGTTGATGCCCAAGCAACGAGTG	342	220	171
2167	YALI1_A05355g_4	GTCCTAATCTCCATCTTCTCCAGTA	147	101	125
2168	YALI1_A05355g_5	CTTCGTCGAATTCCTTCACACCTGT	208	137	144
2169	YALI1_A05355g_6	GAGTGGATGTTGCCAATAATTGTCC	258	151	162
2170	YALI1_A05355g_7	CCCAACGGCTTCGCGTATCTGTTGT	150	106	86
2171	YALI1_A05355g_8	GGAAGTGAGCACTCCATCTCCCTTG	256	212	152
2172	YALI1_A05366g_1	TTCGATCAAAGAGGACTGGTTGCGG	151	108	93
2173	YALI1_A05366g_2	AATTTCTAATTCGCTATTATGAGGA	151	75	74
2174	YALI1_A05366g_3	TAATTCGCTATTATGAGGAACCATA	124	93	77
2175	YALI1_A05366g_4	AGCACAGGCCTATCACCTGACATAC	266	199	166
2176	YALI1_A05366g_5	GTTGTAGTAGTCGAGGTGCTCATTG	219	148	129
2177	YALI1_A05366g_6	TGGCGGCATTTGGTTGTAGTAGTCG	282	152	127
2178	YALI1_A05366g_7	TCACACGCAATCTTCCACTTGTTTT	233	159	126
2179	YALI1_A05366g_8	CTACGAGCACCTAGGCCCTGTTTAT	240	156	136
2180	YALI1_A05407g_1	TGCACCAAGGTCAAGGAGCTGCTTG	247	141	107
2181	YALI1_A05407g_2	GTGTCGAAACCATCACTCTGCTGGT	264	136	134
2182	YALI1_A05407g_3	CACCGAGTGCGTTCGCAAATACGAT	228	155	143
2183	YALI1_A05407g_4	CCGACCTTTTTGACTACCTGACGCT	284	181	200
2184	YALI1_A05407g_5	TGTACAGTCGTTCTATACACTCGTC	164	109	87
2185	YALI1_A05407g_6	AATGAGATCGTGGAACTGACCGTGG	318	229	191
2186	YALI1_A05407g_7	GGCAGTATCCTCCTATGCGGAAGAT	270	223	183
2187	YALI1_A05407g_8	TGTTTGGGCAGTATCCTCCTATGCG	318	194	153
2188	YALI1_A05459g_1	TGCGGCTTCCTTCTATTCCCGCTCT	320	160	157
2189	YALI1_A05459g_2	AAGAAATGCATATAAGATGACGAAA	192	135	118
2190	YALI1_A05459g_3	ATTGTGTTTACCATCGTTTCAATGA	244	143	141
2191	YALI1_A05459g_4	CCATCGTTTCAATGATTTATTCTTT	212	177	147
2192	YALI1_A05459g_5	TTGAAAACACCAACTTAAGCCTATT	200	141	125
2193	YALI1_A05459g_6	GTCATCTTATATGCATTTCTTGAAA	158	96	84
2194	YALI1_A05459g_7	TACACATCTTTTTCGTCATCTTATA	180	174	126
2195	YALI1_A05459g_8	ACCAGCAAAGTTAACCTTGCATAAC	107	41	74
2196	YALI1_A05473g_1	CAAGGACGCGTTGACGGCCATCCAG	281	208	197
2197	YALI1_A05473g_2	TGTCGTACATGGCGAGCCACGGAAA	169	108	82
2198	YALI1_A05473g_3	GTGGCCCTTAAGGACGTTGATCTGG	177	131	83
2199	YALI1_A05473g_4	TGCCCAGTGTGACCCAGAGTGTCAA	240	204	133
2200	YALI1_A05473g_5	CTTGGCCTGTATCGTGTTACCGGCC	271	217	179
2201	YALI1_A05473g_6	GGGTACAGGAGATCGTCGATCGAGT	290	190	127
2202	YALI1_A05473g_7	CGTGGCTCGCCATGTACGACACAAA	276	200	182
2203	YALI1_A05473g_8	GGCCTCCAGCCTCGGCCGACGCGTT	217	170	120
2204	YALI1_A05491g_1	GGGTTGGTGGGATTGAAAGGGGTTG	170	105	95
2205	YALI1_A05491g_2	CCCCGTTCTCTCCGATCCACAGTAC	193	133	145
2206	YALI1_A05491g_3	AATCCCACCAACCCCAAACCGTTTC	135	108	95
2207	YALI1_A05491g_4	TGCAAGAACTCACAGGCAAGTCCGT	214	122	107
2208	YALI1_A05491g_5	CGTCGACAGTTATATGAACCTGCAG	277	139	128
2209	YALI1_A05491g_6	ATCAGATGCAACAACGTACTGTGGA	170	114	108
2210	YALI1_A05527g_1	TCGCCGTTTCTCTCCACACATAACT	257	208	157
2211	YALI1_A05527g_2	TCTCCACACATAACTGCACTCGCAC	139	125	116
2212	YALI1_A05527g_3	AGACATCCCCCCAATCACCCTCTGC	153	87	79
2213	YALI1_A05527g_4	GCCACCACGAGGCGGTGGAGTTTGA	206	170	128
2214	YALI1_A05527g_5	GGGTAGAGTTTGTGGTGAGATGAGC	272	154	145
2215	YALI1_A05527g_6	ACCGTTCTCGACACCGTCTCCAGCC	125	148	78
2216	YALI1_A05527g_7	CCGGAAAAGACGCCGGCCCCAATCA	195	119	117
2217	YALI1_A05527g_8	AGAAAACCAAAGTCGTGGATGGGGT	99	93	58
2218	YALI1_A05571g_1	GGGCCACAACAACTTCCGACGGCGG	248	133	122
2219	YALI1_A05571g_2	TACGTCTGCTTGAATCGATCACCAA	269	148	156
2220	YALI1_A05571g_3	AAATCTCCTACACAGGTACCACGGT	249	173	184
2221	YALI1_A05571g_4	AAGCCCGGAATCATTGTGGGTGGTT	265	129	146
2222	YALI1_A05571g_5	AAAAACCGATCCGTTGGTGATCGAT	215	156	128
2223	YALI1_A05571g_6	GATGTAGCACTAGGTGCGGCAAGTG	226	153	201
2224	YALI1_A05571g_7	GATATGGTGGGTGTGGTGGTGGCAT	256	127	160
2225	YALI1_A05571g_8	CAGACTCGTCTCCTCGAGCCACGTC	289	176	172
2226	YALI1_A05583g_1	AAAACAACTTTGGTGTAATACAGTC	261	180	146
2227	YALI1_A05583g_2	GTGTAATACAGTCCCCCTACAAGTA	292	175	141
2228	YALI1_A05583g_3	TTTTCGCTGCCGTACTTAGCTCACG	139	84	97
2229	YALI1_A05583g_4	GCTGCCGTACTTAGCTCACGAGACA	251	170	150
2230	YALI1_A05583g_5	AAACTGTGATCAATACGCCGCAGTC	237	146	114
2231	YALI1_A05583g_6	CGATACCAGATGCTACAATTGTAGC	171	125	83
2234	YALI1_A05592g_1	GAGCCAAGCACGGATCGGACAAAAC	243	173	184
2235	YALI1_A05592g_2	CACTCTCTATGTTCAATCTATGATT	265	249	139
2236	YALI1_A05592g_3	GGACCGCTACGATACAACCAAAGTA	223	175	131
2237	YALI1_A05592g_4	CCGTCTCCACCACAGACCGACTACA	244	156	108
2238	YALI1_A05592g_5	TCCGATCCGTGCTTGGCTCGAAAGC	274	113	143
2240	YALI1_A05592g_7	GTTGTATCGTAGCGGTCCTAAAGAG	256	159	119
2241	YALI1_A05592g_8	AGAGGTGGTGCAATAGATACTTTGG	234	111	88
2242	YALI1_A05605g_1	TGCGGCGAGCCCCCCACGAGGACTA	311	254	204
2243	YALI1_A05605g_2	AGGACGACGACGGGCTCAACGAGGA	245	120	139
2244	YALI1_A05605g_3	GCCCCAGCAGGGCGTGGTCACACAG	202	108	97
2245	YALI1_A05605g_4	GCCGAACCACGCCCATCATTTACCC	172	118	86
2246	YALI1_A05605g_5	TATCGGCGTGGGTATCGGGGTCTGT	193	107	119
2247	YALI1_A05605g_6	TGTCTGTGTGGCGGGTTGTGTCGAA	192	93	92
2248	YALI1_A05605g_7	TTGGCCTTTTGTGTCTGTGTGGCGG	295	156	164
2249	YALI1_A05605g_8	CGTTTCTTGGCCTTTTGTGTCTGTG	295	252	217
2250	YALI1_A05662g_1	CCTTCGTTTGAACAAGTCATGCAGG	243	131	132
2251	YALI1_A05662g_2	AACAAGTCATGCAGGAACAGAGATC	177	154	118
2252	YALI1_A05662g_3	CCCCCATTGTCTCAGTGAAGTACAC	280	178	137
2253	YALI1_A05662g_4	TGCAATCTCCAATCCGGTCTCTATC	171	159	113
2254	YALI1_A05662g_5	ACCCGCGTGCTCTTCGTGTACTTCA	178	112	155
2255	YALI1_A05662g_6	AGCCCTTGTCTCCGACACTACCATG	214	124	97
2256	YALI1_A05662g_7	AGGAAGCCCAGCAGGAAGAGAGCAG	262	177	131
2257	YALI1_A05662g_8	TTGGAGTTGTGGGAAGCAGTTTCAG	176	132	145
2258	YALI1_A05701g_1	ACGGGGAGGGAATACGATCCGGTTC	90	85	59
2259	YALI1_A05701g_2	GGCATCCCCGAGTCAGTTCAAATCG	212	181	106
2260	YALI1_A05701g_3	ATGTCGCACTCCCGGCAGTAGTCTC	264	160	148
2261	YALI1_A05701g_4	GGTTCGAAGTCTTTGATGTCGCACT	249	177	140
2262	YALI1_A05701g_5	GTGAATCGTCGGACATCGGAACCGG	236	191	162
2263	YALI1_A05701g_6	AACTGACTCGGGGATGCCGAAATGG	224	184	160
2264	YALI1_A05701g_7	GTGAAGTCATTCCAAGTCGTGGGCT	217	208	154
2265	YALI1_A05737g_1	ACCACCGACCCACCACAACTCTGGC	84	60	63
2266	YALI1_A05737g_2	GCTGACCTCTGCGCAATCGCCGAAA	328	178	173
2267	YALI1_A05737g_3	CATTCCTGACTCTATTTTCAAACAA	182	161	120
2268	YALI1_A05737g_4	AAACAAAAATTGGAGCCATTATGTC	221	190	148
2269	YALI1_A05737g_5	GGCGATTGCGCAGAGGTCAGCCAAA	227	161	124
2270	YALI1_A05737g_6	TGTTTCGGCGATTGCGCAGAGGTCA	335	191	190
2271	YALI1_A05737g_7	AAAATAGAGTCAGGAATGGAAAAGA	153	98	126
2272	YALI1_A05737g_8	TTTGAAAATAGAGTCAGGAATGGAA	174	126	157
2273	YALI1_A05774g_1	ACCGCAGTACAGAAGCTGCTTCGAG	225	157	108
2274	YALI1_A05774g_2	AGAGGCTAGATCCACATCTCGGACA	344	184	180
2275	YALI1_A05774g_3	GACAGGAAAGAGCCAAAGTCTGAGG	169	114	105
2276	YALI1_A05774g_4	GCTTAGAGAAGCCAGCTCTTATTGG	192	144	138
2277	YALI1_A05774g_5	TCAGCCTCTGACTCAGTTCCATTCC	283	181	142
2278	YALI1_A05774g_6	AGCAGATGAGAACATACCACCAGCA	260	156	107
2279	YALI1_A05774g_7	TTCATCTTCTTCATGTCCTCACAGA	278	187	137
2280	YALI1_A05774g_8	TGGTTGAACTCGTCGTTCTCTCGAA	271	163	137
2281	YALI1_A05795g_1	TGGTGTTTGAAAACTCGACTGCTAC	254	156	165
2282	YALI1_A05795g_2	AAAACTCGACTGCTACGTTACGGGC	284	177	105
2283	YALI1_A05795g_3	CAACGACAAAATCAAAGACTTGCTC	423	284	152
2284	YALI1_A05795g_4	CGGCGGTGTGGCGTCTGCTATCGAC	242	146	106
2285	YALI1_A05795g_5	GGTGGAAGGAGTCGTTCAGACGAGG	284	171	191
2286	YALI1_A05795g_6	GAAGCTTGGGGTGGTGCACAGGCAC	288	202	155
2287	YALI1_A05795g_7	CAACCACGTCGTTGTCCCAGTTGAT	174	81	92
2288	YALI1_A05795g_8	AAACACCACAAAGGCGCCCCAGAAC	170	134	102
2290	YALI1_A05798g_2	CCCCAAAAAACACATCTAACCATGT	143	77	75
2291	YALI1_A05798g_3	TACTGCCAGTCTACTCTTATCACAT	200	101	95
2292	YALI1_A05798g_4	GGGGAAATGAAGCGATAGTCGTTGG	291	168	145
2293	YALI1_A05813g_1	CGTCAGTGTGAAAAGCCAGGTCTAG	226	181	147
2294	YALI1_A05813g_2	CTCCTAAAAAGGATCAGAGGAATCC	267	249	159
2295	YALI1_A05813g_3	TCGACGACAAGTTTGTGGCCAAGTT	266	149	164
2296	YALI1_A05813g_4	TGGCCAAGTTCGTTGACAGCAAAAC	279	166	167
2297	YALI1_A05813g_5	ACACTGACGGAAATGGTTGTTCAGG	182	104	115
2298	YALI1_A05813g_6	GGAGTAAACACATTGGTAGCAGTGG	176	119	98
2299	YALI1_A05813g_7	CTGTCAACGAACTTGGCCACAAACT	191	150	114
2300	YALI1_A05813g_8	TATGGTCTTGGTCTTCCATAGCTTC	272	150	136
2301	YALI1_A05821g_1	ATATCTCTCGTTGTCGACCGAGACG	257	195	167
2302	YALI1_A05821g_2	CCCCGGAATCGGCACGGCTGTTCGA	181	154	127
2303	YALI1_A05821g_3	AAAGCTCACGTCGAAACAGGCCAAC	192	152	111
2304	YALI1_A05821g_4	GGACTCAATGGCAACGAGAACGGTA	181	145	107
2305	YALI1_A05821g_5	CCGTAGCTGTGGCGACAATGGCCTT	228	126	141
2306	YALI1_A05821g_6	AAACTCGTGCAAGAATGTAATCGCC	147	76	83
2307	YALI1_A05821g_7	GACGTGAGCTTTGAAACTCGTGCAA	338	137	112
2308	YALI1_A05821g_8	ACAGAGGGTTGCTGTGGATACCGTT	220	169	131
2309	YALI1_A05836g_1	TGTGGAGGCGTATCGTGTCCAATCT	202	115	116
2310	YALI1_A05836g_2	CTTGCAAGTCGAACTCAACAAAGGG	205	131	113
2311	YALI1_A05836g_3	TAAACTTGTGGGGATCATCAACAAA	185	125	133
2312	YALI1_A05836g_4	CCCCAGCTTGGCACCTTTGTCGTCT	332	219	161
2313	YALI1_A05836g_5	TCGTCTTCCCATGTCTACAAGATTC	115	127	74
2314	YALI1_A05836g_6	TCACCCTTCAATGGACGGAGATGTC	245	159	129
2315	YALI1_A05836g_7	TTGAGTTCGACTTGCAAGGAAAGAG	230	138	139
2316	YALI1_A05836g_8	TTGATGATCCCCACAAGTTTACAAA	278	193	159
2317	YALI1_A05844g_1	CAGATCAAACGGTTCCTTGCAGCAC	269	184	148
2318	YALI1_A05844g_2	CCCTTACTTAGGATACATTGAGCCT	246	167	120
2319	YALI1_A05844g_3	TGCAGCTCCATGTGCGGATGCTGGT	368	245	217
2320	YALI1_A05844g_4	ACCAAGAATATTGCGCCACCTACAA	114	94	79
2321	YALI1_A05844g_5	TGTAGACACCGAATCGAGAGTACCA	123	83	76
2322	YALI1_A05844g_6	AGGATCTCCAGCTTGATTTCTGTAG	376	263	175
2323	YALI1_A05844g_7	CAGCTGCTGAGTTTGAGGATCTCCA	229	170	141
2325	YALI1_A05869g_1	GCAAATTCTTACAAATACCGGTCAA	169	111	101
2326	YALI1_A05869g_2	AATTGAAAATAAATTCATGTTTCCG	243	165	114
2327	YALI1_A05869g_3	CGAGAAAAAAACACGCCTATCGTAG	168	163	98
2328	YALI1_A05869g_4	ACCGGTATTTGTAAGAATTTGCCAA	185	199	108
2329	YALI1_A05869g_5	AATTCAAAACACTTGTGCCGTAGGG	238	166	150
2330	YALI1_A05869g_6	TTTTCAATTCAAAACACTTGTGCCG	289	205	172
2331	YALI1_A05869g_7	TCGGAAACATGAATTTATTTTCAAT	259	147	132
2332	YALI1_A05884g_1	CACAGTAGGGGCAAACTCGTTCATC	308	233	186
2333	YALI1_A05884g_2	TCGGACAAGCGGGGAGAATTGAAGA	215	168	119
2334	YALI1_A05884g_3	ATACTACGAGATTGGTCACTATCAA	158	125	83
2335	YALI1_A05884g_4	GAGGGGTTTAGAGTCGAAGAAAGAC	191	160	165
2336	YALI1_A05884g_5	CCCCTACTGTGGAAATATTCCTCAC	231	138	106
2337	YALI1_A05884g_6	AGAAGTGGACTCGGACGCCATTCGT	247	170	150
2338	YALI1_A05884g_7	TTGTGTCCCCTCATCTTTTTGAACC	324	150	174
2339	YALI1_A05884g_8	CTCGGTTGAAGTAGAGCATTGAGTT	179	128	126
2340	YALI1_A05904g_1	TGGCTCTCAGGGAGGCCTGCGAGGG	149	104	97
2341	YALI1_A05904g_2	TGATGCGGCCGACGACCTTGCTTTC	274	217	250
2342	YALI1_A05904g_3	AAAGCAGGTGTCATCACCATGTTCA	183	78	89
2343	YALI1_A05904g_4	CAGCCAGAGAGCCGCCAGCGAATCC	219	134	139
2344	YALI1_A05904g_5	AAAGCAAGGTCGTCGGCCGCATCAC	199	106	118
2345	YALI1_A05904g_6	CAACCGCTGGAGCTCGCTAGTCAGC	242	179	137
2346	YALI1_A05904g_7	TCAGAAGCTGTTGGTTATTGTCTCG	227	147	191
2347	YALI1_A05904g_8	CCGCAGCGTAGTCGAACAGAACCTG	268	165	142
2348	YALI1_A05927g_1	GGCTAGTTTACAACATAGATTGGAC	207	156	129
2349	YALI1_A05927g_2	CAACATAGATTGGACAGATTAAGTG	149	96	110
2350	YALI1_A05927g_3	CTTTTTACAGCGAGACTGGGAAGAC	251	124	143
2351	YALI1_A05927g_4	CAGCGAGACTGGGAAGACTGGCTGC	221	123	109
2352	YALI1_A05927g_5	ACAGAGATGACAAGAACCATCTTCG	252	180	158
2353	YALI1_A05927g_6	GTGCCACACTTAATCTGTCCAATCT	245	175	142
2354	YALI1_A05927g_7	GTGAGACCGTCTCTCGGCGCTCCCG	228	87	138
2355	YALI1_A05927g_8	TTTCGTGAGACCGTCTCTCGGCGCT	240	161	123
2356	YALI1_A05947g_1	CTGCCCCAGAAGCACCAGTAGGGAA	152	94	85
2357	YALI1_A05947g_2	AGACTGACTATGGGTTGCAACCCTG	178	136	114
2358	YALI1_A05947g_3	AAAGAAACCGGCTATTAAATCAACT	121	72	106
2359	YALI1_A05947g_4	CCTCAGCCCAGAAAGATTATTTTGA	280	180	198
2360	YALI1_A05947g_5	GGCTCTGGGAGTTCGCGGAGATCGG	170	112	73
2361	YALI1_A05947g_6	GAGCTTGAAGTGGATTTGGGCTCTG	233	172	139
2362	YALI1_A05947g_7	GGTCGTGGATGTCGGAGCGTTGGTT	274	178	168
2363	YALI1_A05947g_8	AGAACGATCCAGTATAGGCACTGTT	211	122	106
2364	YALI1_A05987g_1	AAGAATTTGTATGAAGATGACTTTT	151	108	118
2365	YALI1_A05987g_2	TATGAAGATGACTTTTCCGACGAAC	208	121	103
2366	YALI1_A05987g_3	CGACGAACCTATTGCTTCTTCTTCG	258	189	189
2368	YALI1_A05987g_5	TCAGCTTCTTCAGCTTCTGAAGAAG	266	212	147
2369	YALI1_A05987g_6	GACGTTCACGGGGTCTTCCGAATGA	296	189	141
2370	YALI1_A05987g_7	TCCGACGCGTCCAGAAACACATCAT	202	110	94
2371	YALI1_A05987g_8	CCAAGTAGTAGCGGGGCCTTCCGAA	173	92	63
2372	YALI1_A06052g_1	TGTTCAGCCACGTGGACGCCGGACG	184	161	146
2373	YALI1_A06052g_2	TGGACGCGGACGGCAAGATGTCTGC	299	141	142
2374	YALI1_A06052g_3	GCCTGGTTGTCAACGACTGGCTCAA	300	208	203
2375	YALI1_A06052g_4	TCATCGCCTGCGAGGACGGCGATAT	224	187	134
2376	YALI1_A06052g_5	AGAATCAACTTGTTAAGTTCAGACA	160	92	70
2377	YALI1_A06052g_6	AGCCAGTCGTTGACAACCAGGCCAA	284	214	170
2378	YALI1_A06052g_7	AGAATGATGGAATGAACTGGAATAT	218	209	105
2379	YALI1_A06052g_8	CTGTCGAGCAGTCTGTCAAAGAATG	290	215	148
2380	YALI1_A06073g_1	GGGCCTCAAGCGTGGTAGTGAGAGC	267	168	175
2381	YALI1_A06073g_2	CTCTGAACGACACCTGGGGCTACCG	311	193	212
2382	YALI1_A06073g_3	GCGCTTGTCCAGCTGCGGTCCAGTG	240	181	111
2383	YALI1_A06073g_4	AGTCGACGCGTCACAAACTGCTGCT	180	98	118
2384	YALI1_A06073g_5	GAGTCATGTCGAACATTGTGCCTCG	226	144	178
2385	YALI1_A06073g_6	AGACAGTCGGGCGAGAAGTTGATAG	339	163	134
2386	YALI1_A06073g_7	CGTATCCGAGGGAACACCTGTAGCA	258	136	93
2387	YALI1_A06073g_8	TGACGCGTCGACTCAAAGTCGTCCT	198	125	136
2388	YALI1_A06099g_1	ATCGGCTCTGGCGGCAGTCCCGGCC	310	154	148
2389	YALI1_A06099g_2	ACCAGCTACTAGTGAACGATTTGCA	249	193	163
2390	YALI1_A06099g_3	CAAGCAAACCGACCTGGAAACGAGC	228	134	107
2391	YALI1_A06099g_4	AAAATCATCTAAACTGGCTGAAGAA	181	159	131
2392	YALI1_A06099g_5	CTTGCAAATCGTTCACTAGTAGCTG	264	202	195
2393	YALI1_A06099g_6	CAGGTCGGTTTGCTTGCAAATCGTT	254	125	89
2394	YALI1_A06099g_7	GAACAGAGGAGCGAGAGAAGGCGGA	265	166	171
2395	YALI1_A06099g_8	AGAGTAATAATGTAGGCATTGGGCA	224	140	121
2396	YALI1_A06102g_1	TCTACACTGATCTGCATCCGCCTTT	267	179	107
2398	YALI1_A06102g_3	GGGCCACAGGAAATCTTTCAGGTGC	203	144	89
2399	YALI1_A06102g_4	AGGTGCAATCAATTCTCACCGCCGA	151	101	103
2400	YALI1_A06102g_5	CGCCGTTCTTGAGTCCGGGCGAGCA	279	203	132
2401	YALI1_A06102g_6	GGGACTTGACCAGGTTGCAGGTATA	153	119	118
2403	YALI1_A06102g_8	GATATCCTACAACAGGGCGAAAAAA	103	126	95
2404	YALI1_A06104g_1	AAGGCAGTGTTTCACGTTGCGTCAT	275	167	194
2406	YALI1_A06104g_3	TTGTCATTGGAGTAGCCGTTCTACA	219	156	121
2407	YALI1_A06104g_4	TGACGCAACGTGAAACACTGCCTTG	278	213	162
2408	YALI1_A06104g_5	CAAGCACGAATACCTTGTAGAACGG	221	172	144
2409	YALI1_A06104g_6	CTCCTTCTCCAAGCCATGAGTCTCT	159	104	83
2410	YALI1_A06116g_1	TCTGGATTCACAGTGGCTGTCTATG	288	205	188
2411	YALI1_A06116g_2	AGAAAAACACAAACTTGGGTGATGC	191	133	111
2412	YALI1_A06116g_3	GTTGTTCACGGGCTTGGTATCTTTC	300	187	159
2413	YALI1_A06116g_4	GGTGACGAATCGTTGGGGTATCGTT	288	140	124
2414	YALI1_A06116g_5	GAAGCCTTGAGAGCAGTGGGCTTCT	312	171	138
2415	YALI1_A06116g_6	TGTCTGTACTTGAAGGCGGTTTGGA	346	228	239
2416	YALI1_A06116g_7	AGATGGCTCCGAATCGTCGTATTGC	179	133	90
2417	YALI1_A06116g_8	TGAAAGCTACAAGTGGGAATGTCAT	327	216	162
2418	YALI1_A06128g_1	TCTGTGATCAAGGGAGAAGGCGACG	186	151	144
2419	YALI1_A06128g_2	GGCATCGATTCTCAAACCCGGACAC	279	159	211
2420	YALI1_A06128g_3	AAAGTCAAGAACATCACCCGATCGA	204	115	99
2421	YALI1_A06128g_4	CACCCCACACTTCGTCTCGAATGGT	275	192	139
2422	YALI1_A06128g_5	GAGGGAGGAGGCAGCAAGGTGGCCA	292	152	131
2423	YALI1_A06128g_6	TTTTTTCGAGGGAGGAGGCAGCAAG	161	106	89
2424	YALI1_A06128g_7	GCCAGTGTCCGACGCCTGGAATCGA	299	174	164
2425	YALI1_A06128g_8	GGTGGCGGCTCCAGGAACTCGCACC	267	171	129
2426	YALI1_A06149g_1	AGTCGCAACTGCACCGGCTCAAGCA	218	164	131
2427	YALI1_A06149g_2	GACGTGGCTGCTCTCGCGCCCCAGC	264	142	136
2428	YALI1_A06149g_3	GTACCGACGGATGGTACCACGTTGG	251	149	127
2429	YALI1_A06149g_4	GCTTCTGGACCAGCTGGGCAATGTG	319	182	168
2430	YALI1_A06149g_5	GCTCCAGAACCTGCTTGGAGAAGGG	334	169	151
2431	YALI1_A06149g_6	GAGCCAGACGCTGGGGCGCGAGAGC	137	126	132
2432	YALI1_A06149g_7	AGAAGCACGGCGCTTCCGGTGATCT	228	211	154
2433	YALI1_A06149g_8	GACCGCTGGGTGCGATAACCACGTC	234	138	130
2434	YALI1_A06169g_1	CAACTCCTTTGCTGAGTGCGACAAA	319	124	167
2435	YALI1_A06169g_2	CTGAGTGCGACAAACAGACGGAAAG	275	184	174
2436	YALI1_A06169g_3	CAGGGGCAGAATGGAAGGGCTTCGA	163	153	107
2437	YALI1_A06169g_4	GACTCGGATGCTAGTTCAACTTGTA	225	141	114
2438	YALI1_A06169g_5	TCGCACTCAGCAAAGGAGTTGTAAA	203	132	94
2439	YALI1_A06169g_6	CGTCTGTTTGTCGCACTCAGCAAAG	250	183	105
2440	YALI1_A06169g_7	AACAGGTGGATATCAGCCGTGGTGT	232	148	150
2441	YALI1_A06169g_8	ACAGCGACATTGATTTTGAACAGGT	258	184	147
2442	YALI1_A06174g_1	GTAGAAGTTTTGTCGATGTAGTGAT	361	254	200
2443	YALI1_A06174g_2	TCGATGTAGTGATGGTTGAGGTTCA	304	186	133
2445	YALI1_A06174g_4	AGATCTGAGTTGAAACAAGGGACAG	181	95	82
2446	YALI1_A06174g_5	AAAATAATGGTGCTGGGATTCCGTG	243	129	88
2447	YALI1_A06174g_6	AACTCAGATCTGAAATGACGTTGTC	270	230	178
2448	YALI1_A06174g_7	TTCGACAATGACACTGGGAGAAGTC	135	143	101
2449	YALI1_A06174g_8	CAGCAACTGAAGATGTTCTCATCTA	188	154	92
2450	YALI1_A06196g_1	GCCACAAGCCGCGATCGGCAGGGGG	307	185	174
2451	YALI1_A06196g_2	TGATATATCATAATATATGTCCAAA	74	95	46
2452	YALI1_A06196g_3	TCCAGACCCACGGAGTATACATCGT	152	81	101
2453	YALI1_A06196g_4	TGTACAATGTCGATCTTCTGTAGTC	312	221	175
2454	YALI1_A06196g_5	CAGCCCATATGTGAACGCTTCGGTT	188	129	99
2455	YALI1_A06207g_1	TCCAACGGCTCCAAATGAGACAGTC	195	116	145
2456	YALI1_A06207g_2	CCGACAGACAAAGCCCAATAAAGAA	202	116	109
2457	YALI1_A06207g_3	CGGGAATGGAGGTGCAGCAGGAGAG	282	154	130
2458	YALI1_A06207g_4	GAGCCGTTGGAGAAAAGGGATGAGA	235	135	115
2459	YALI1_A06207g_5	GCCAGAGTTGTGAGTGAGTGCGAGT	295	184	145
2460	YALI1_A06207g_6	CCCTGGGCGTATGGACCCGTACAGC	272	173	134
2461	YALI1_A06207g_7	TGCATTTTCCCCTGGGCGTATGGAC	400	274	210
2462	YALI1_A06207g_8	TCTGTCGGTAAAAGAGGTCGTATTT	338	173	164
2463	YALI1_A06220g_1	CTCCTCTGCTCTGCAAGTTTCTGCG	157	101	67
2464	YALI1_A06220g_2	TGCGCGCATAGAGGTTACCTGCCAA	309	200	151
2465	YALI1_A06220g_3	GGCGCGGTCGCAGAGTCGTGCCTCG	229	158	179
2466	YALI1_A06220g_4	GCAGGTAACCTCTATGCGCGCAGAA	228	97	106
2467	YALI1_A06220g_5	GCATTTTGGCAGGTAACCTCTATGC	233	132	111
2468	YALI1_A06220g_6	CCCACTGCCATTGGACCCCCAGTCG	219	138	104
2469	YALI1_A06220g_7	TTGGGCTGTGGGGTGACATCACGCG	166	119	115
2470	YALI1_A06220g_8	TCTTGCTGTGTTTGTTGGGCTGTGG	211	184	185
2471	YALI1_A06229g_1	TCGTCTACGCCTCCTTGTCGGGAGT	197	125	136
2472	YALI1_A06229g_2	GCAAGTCCATAGACGAGCTCAAAAA	179	104	83
2473	YALI1_A06229g_3	GCTGGTCCGAAACAAGGAGCTCAAA	270	186	181
2474	YALI1_A06229g_4	ACGACGACTTTATCGAGACAATGAC	228	125	140
2475	YALI1_A06229g_5	GTAGCCCTGCACTCGCACTCCCGAC	312	172	127
2476	YALI1_A06229g_6	GACTGGAGTCCTTCTGCGTCACTCG	183	115	102
2477	YALI1_A06229g_7	TTCTGGGGTGGGTTGGGGGCTTCGT	182	81	116
2478	YALI1_A06229g_8	AGCTCGTCTATGGACTTGCCAAAGT	248	203	126
2479	YALI1_A06287g_1	CTGATGTGCCGGTTAAAGAAGAGCT	188	147	101
2480	YALI1_A06287g_2	TCCAGGAGACGCCCGACAAGCCTCT	326	241	196
2481	YALI1_A06287g_3	CGACGAGGATATTGACAGTCTTTTT	381	240	180
2482	YALI1_A06287g_4	ACTCACTCATGAGCGACCACAAGGC	317	187	200
2483	YALI1_A06287g_5	GGAACCTGGACCCCAGAGCGGTGCT	278	146	153
2484	YALI1_A06287g_6	ATTTTCGGAACCTGGACCCCAGAGC	145	151	109
2485	YALI1_A06287g_7	ACCGGCACATCAGGAAAGTCGAACT	161	140	120
2486	YALI1_A06287g_8	CTCCCGACGGTCTCTCTTGTTCAGC	380	227	233
2487	YALI1_A06311g_1	TCTGGCAGATCTTTGCTCTAGTTTC	264	142	160
2488	YALI1_A06311g_2	CTCTAGTTTCAGCTTTACTGCTGTA	242	184	200
2489	YALI1_A06311g_3	AGCTTTACTGCTGTAGTGGCTCTTG	159	91	85
2490	YALI1_A06311g_4	CTGCTGTAGTGGCTCTTGCATTTCA	229	146	122
2491	YALI1_A06311g_5	AGAGGACCATCATTCTCACAGGCGA	271	144	132
2492	YALI1_A06311g_6	CAGCCGCCAGAGCAAAGTGCCAGAG	264	214	148
2493	YALI1_A06311g_7	GAACCGCATTTGCAGCCGCCAGAGC	287	141	142
2494	YALI1_A06311g_8	CAGAAGCGAGTACAACCGCCTGAGC	183	95	94
2495	YALI1_A06361g_1	TGCGACCGGACGACTCGGAGGGAGG	216	134	130
2496	YALI1_A06361g_2	CGCGCTGTGGGTCATCATGGTCCCC	233	162	166
2497	YALI1_A06361g_3	TGCGAACATGGATCTCGCTTCTCGT	174	138	97
2498	YALI1_A06361g_4	GATGCCGATCTCGCATACTACAAGA	171	82	89
2499	YALI1_A06361g_5	CCGCAGACTCGCCAGGTACGTGGAG	248	164	140
2500	YALI1_A06361g_6	TGTTGAGATTGTCCAGCAGCGCCTG	242	119	155
2501	YALI1_A06361g_7	ACCGCGCTGTCCATTCGGTGTAACG	242	127	120
2502	YALI1_A06361g_8	TCCCTCCTTGTATGGCACCACAATC	145	129	80
2503	YALI1_A06381g_1	TCAACAGATCAGTTTTTACAAATAT	216	167	127
2504	YALI1_A06381g_2	CAAATATCAACAAAATCTCCATCGT	257	185	144
2505	YALI1_A06381g_3	TCCCCGAGTCGCTCAAACAAATCAT	127	61	103
2506	YALI1_A06381g_4	TGCGAGTCCCAGTCAGCCTCATCTG	162	118	106
2507	YALI1_A06381g_5	GGCATCTGGGTGATGTGTGTCCATA	253	148	168
2508	YALI1_A06381g_6	TAAAAACTGATCTGTTGAGAAATGC	167	81	58
2509	YALI1_A06381g_7	TTGATATTTGTAAAAACTGATCTGT	228	200	133
2510	YALI1_A06381g_8	CTGCGTAGGCGCTGAGTTGGGACAC	178	153	139
2511	YALI1_A06384g_1	CAAAAACCCATAAACCAGCAGCCTT	269	191	146
2512	YALI1_A06384g_2	ATGCAAAATGGAAACACTACACATT	165	133	147
2513	YALI1_A06384g_3	TCAGGAACGTCTGCCTTGAGTGACT	195	126	103
2514	YALI1_A06384g_4	CGAGTTCGAGGAACTCTATCAGAGA	221	163	133
2515	YALI1_A06384g_5	TGGGTTTTTGGAAACAGACAGAATG	232	193	133
2516	YALI1_A06384g_6	GAAACAGACAGAATGTGTATTGTTT	255	120	125
2517	YALI1_A06384g_7	ATTTCAGAATGTGTAGTGTTTCCAT	206	177	110
2518	YALI1_A06384g_8	AGAATGTGTAGTGTTTCCATTTTGC	215	113	138
2519	YALI1_A06396g_1	GTCCCCAGAATCACCTGTTTTCTCC	269	185	154
2520	YALI1_A06396g_2	TCCTACAGCGAGCGCCAGAACCACC	138	93	60
2521	YALI1_A06396g_3	CTCCAAACGCCGGGTACATTGAGGT	210	135	134
2522	YALI1_A06396g_4	GCTGCCATACTGGACCGCCTGGTGG	296	200	154
2523	YALI1_A06396g_5	GAGTAAAGTCCTCGGTCATCTCGAT	206	124	126
2524	YALI1_A06396g_6	CTGATTATCCTTGGCGATATTCTGA	279	192	175
2525	YALI1_A06396g_7	TCTATCCTGTTCCTCCTGCAGTCGC	311	159	126
2526	YALI1_A06402g_1	AGCAGACATGCCACAGAATGACACC	148	99	73
2527	YALI1_A06402g_2	TTGACTCTTGCAATTTGAGCAGACA	166	116	97
2528	YALI1_A06402g_3	CGACTCTCATGCACAAGCGATGGTG	152	79	71
2529	YALI1_A06402g_4	ACGCAGGTGCGGGCCCTGAACCAGT	250	163	135
2530	YALI1_A06402g_5	CGTCAAGTCGTGCTTGTTCATCCAC	157	115	106
2531	YALI1_A06416g_1	CATCGATATCAAAAATGGCGAGCAG	201	150	149
2532	YALI1_A06416g_2	GAAAGGTGTCTTTGAACGGCCGAAT	287	145	133
2533	YALI1_A06416g_3	AACGGCCGAATTCCCGCCATCACCG	194	83	97
2534	YALI1_A06416g_4	CCATCTTCGAGTCTGGCGCCATTCT	327	202	172
2535	YALI1_A06416g_5	ATATCGATGGAAACCACCTTGTATG	170	102	74
2536	YALI1_A06416g_6	GAAACTCGGGGGTGTGCTGCTCGCC	160	115	119
2537	YALI1_A06416g_7	TCGTACTTGGACACCAGGTACTGCA	320	171	150
2538	YALI1_A06416g_8	TGGTCTTTGTCGTACTTGGACACCA	189	123	121
2539	YALI1_A06434g_1	GTCGCTCAGCAGCAGTGTTGGCGTC	221	104	84
2540	YALI1_A06434g_2	CTGTTCCCGCTTTCACTCGAGCCCT	259	176	122
2541	YALI1_A06434g_3	ACTCGAGCCCTCAGCACCTCTCGAC	167	121	117
2542	YALI1_A06434g_4	TGTCTCTGGGCGCCGTTGCCCAGCC	235	167	156
2543	YALI1_A06434g_5	AGAACCGATCTTACAAGACCTACCT	385	283	203
2544	YALI1_A06453g_1	ATAGGTTGGAGTTTGCTATACACCA	352	250	158
2545	YALI1_A06453g_2	CTATACACCAACTCAACCACTACTC	210	116	115
2546	YALI1_A06453g_3	TGACTCGATCATCAACAACACGGAC	323	183	176
2547	YALI1_A06453g_4	TGCTGGCAATTGGCCTCTTCCACGT	300	228	229
2548	YALI1_A06453g_5	GCGTTCACGTAGACCATTGTGAGGG	187	69	84
2549	YALI1_A06453g_6	GGCAATCTCCTGGGCCAGCTCTCGC	197	109	142
2550	YALI1_A06453g_7	GGACCTTGGACATGGCAGAGGTGAC	197	87	93
2551	YALI1_A06453g_8	GGATGTCGACGTGCATCTTGTAGTT	241	193	229
2552	YALI1_A06473g_1	CAAGTCCGAGGACGGCTCCAACACG	246	133	168
2553	YALI1_A06473g_2	TCAAGGAGGACCCCCAGAACACGTA	281	112	160
2555	YALI1_A06473g_4	CTGTGCTCTTACAGACGAAATTGGC	282	160	200
2556	YALI1_A06473g_5	CTGAGAGTTGGTACCGTCTCCCTCG	255	191	145
2557	YALI1_A06473g_6	CGAGCTCAGTCTTTTCCTGAGAGTT	437	258	227
2558	YALI1_A06473g_7	TGCACACGCTGCTTCGAGCCACCTC	120	106	93
2559	YALI1_A06473g_8	GTCTGTAAGAGCACAGTAAAAGTTC	200	136	111
2560	YALI1_A06488g_1	GATACGGAAGAGAACGGCGACATGC	246	131	127
2561	YALI1_A06488g_2	TGATCGAGCAGGTTTTCGACGTGAT	268	156	121
2562	YALI1_A06488g_3	GACGTGATGAAGTGAGAGACTACAG	217	126	120
2563	YALI1_A06488g_4	GAGATCGGCCCCCCAGCGGTCCTAG	232	104	131
2564	YALI1_A06488g_5	CACGGCCTCTTCCGCGACCTCTGTA	283	200	160
2565	YALI1_A06488g_6	CGCTGCTGGGCTTCGGACCATGCGG	348	184	124
2566	YALI1_A06488g_7	CGATCCCAGATAAAAGTGCGCCTCC	260	192	137
2567	YALI1_A06488g_8	ATGTGATACGGCTCCGACGCTCGAG	176	138	105
2568	YALI1_A06530g_1	CAGAAGTGGAAGTAGAAGAAGTAGG	198	151	110
2569	YALI1_A06530g_2	CGTCACCATCACCTCCAGATCCACT	200	130	136
2570	YALI1_A06530g_3	CTCCAGAAGATCCAGAGCCAGAGCC	150	82	75
2571	YALI1_A06591g_1	CGAAAATGCTGTCGCCCACCTTGCC	215	181	160
2572	YALI1_A06591g_2	GAGTTTGGTGGCAGCAAGAAGACGG	257	128	153
2573	YALI1_A06591g_3	GTGGCAGCAAGAAGACGGCCCAGAA	166	141	82
2574	YALI1_A06591g_4	CTGTCACTCTCAAGGTTTCCAAAAA	136	96	95
2575	YALI1_A06591g_5	GGAAACTCGACCTGCACGCAATCCG	188	108	89
2576	YALI1_A06591g_6	GAAACCTTGAGAGTGACAGGAAAGC	296	140	152
2577	YALI1_A06591g_7	GAAACATCGCTCTTGCTGTCGAGCC	319	165	193
2578	YALI1_A06591g_8	CGTGCGGCCATTGGTCTTGCTCTCC	261	145	109
2579	YALI1_A06594g_1	GGCGCTGACATATGTGCAGGGCGAC	226	168	136
2580	YALI1_A06594g_2	AGGAGTCGCCGCGACCGGCCGTACT	271	172	132
2581	YALI1_A06594g_3	TGGAGTACAAGCGACACTGCGACAA	174	85	100
2582	YALI1_A06594g_4	TGTGGCTTGTCTGTTTACTTCTGTG	292	169	220
2583	YALI1_A06594g_5	CTTGAAGCCGGCTGCCACTCCGGAG	296	191	167
2584	YALI1_A06594g_6	TCGCAGTGTCGCTTGTACTCCACAA	191	98	120
2585	YALI1_A06594g_7	ACAATCTGCTCGGGGCCGTCCACAC	279	137	151
2586	YALI1_A06594g_8	GTCTGTTTCACAATCTGCTCGGGGC	254	138	136
2587	YALI1_A06612g_1	CGGCAAGACCAAGGTCCTGGGCAAG	196	83	83
2588	YALI1_A06612g_2	CATTGGGGATAGAGGGGCCCATGGT	235	139	142
2589	YALI1_A06612g_3	TCTCTCCACCTCCGCCACTTTTGCC	171	146	99
2590	YALI1_A06612g_4	CCATTCTGGCCTCTCTTGTTGCCGC	317	188	164
2591	YALI1_A06612g_5	AGGGCTCTCCCGACTACGCCAAGGT	270	164	134
2592	YALI1_A06612g_6	CCGCCGAGGATGATGCCGCTCCCAC	319	251	179
2593	YALI1_A06612g_7	AACACCCAGCTGGCTGCCGGTGTCG	248	138	112
2594	YALI1_A06615g_1	TTGCCGATTCAGTTCTATGGCAACC	156	83	86
2595	YALI1_A06615g_2	TTGCACCGCACCTACTACTGCTCAT	157	116	91
2596	YALI1_A06615g_3	GGGGCCATACTGTTCTCACTGGTCT	314	207	159
2597	YALI1_A06625g_1	TTATGGAGACGGCGAAGAGGGACAT	241	145	110
2598	YALI1_A06625g_2	TTTCGGAGTCTGTCGGAGTCTGTCG	158	109	74
2599	YALI1_A06625g_3	TGTCCCTCTTCGCCGTCTCCATAAT	183	113	99
2600	YALI1_A06625g_4	TGACAGACTCTTTCCCGCAGACTCC	194	146	122
2601	YALI1_A06625g_5	CCGCAGACTCCCCGACAGACTCCGA	155	146	111
2602	YALI1_A06625g_6	TATTCTGTCTGACTTTTCATCACAA	275	226	108
2604	YALI1_A06634g_2	AATCAAATTCACCTCGTTCGTTGAT	188	139	118
2605	YALI1_A06634g_3	CCTCTTTATCATTCTTTTTGGCTCT	207	143	142
2606	YALI1_A06634g_4	TCATTCTTTTTGGCTCTTGTTCATC	316	203	185
2607	YALI1_A06634g_5	TCCGCCGCCCATCTCCCATCTCGTC	137	118	87
2608	YALI1_A06634g_6	CCGTGAAACAGACATGTCGTGGACT	299	132	124
2610	YALI1_A06634g_8	ATTGAAAAGCAACGTACACTCACGT	271	168	158
2611	YALI1_A06640g_1	CCCCCCTGTCTGCACCACTCTGCTC	199	162	147
2612	YALI1_A06640g_2	TGTCTGGCGCCAATGCATTCAAGCT	199	122	109
2613	YALI1_A06640g_3	GAATCTACCGTCGTCTACGCTCCCC	100	58	72
2614	YALI1_A06640g_4	CAGCTCGAGGACGCTCGAAAGGAGT	329	205	166
2615	YALI1_A06640g_5	TTCGTCGGTGAGCACGTTCTTGTGG	328	229	203
2616	YALI1_A06640g_6	GAGATCCATCTCCTTGCCCTCGCTG	245	129	116
2617	YALI1_A06640g_7	CTCCCATTCGGGCAGCTTTTCGAGA	238	185	130
2618	YALI1_A06640g_8	GCTCAATCTTGTGGACACAACAGCC	285	187	168
2619	YALI1_A06666g_1	CCGGCAATCGTCGCAGTTCAAAAAA	174	121	110
2620	YALI1_A06666g_2	CGCCGACGCAACTGGCAGCTAGACG	190	144	127
2621	YALI1_A06666g_3	TCAAACAGTCGTTTCTAGCGGCGGA	247	145	128
2622	YALI1_A06666g_4	TAGCGGCGGATCTCGATCCCGCCAT	228	134	130
2623	YALI1_A06666g_5	TGGCCTTGGATGATGCTGTAGTGCT	231	107	108
2624	YALI1_A06666g_6	AACTGCGACGATTGCCGGTAAATAT	204	132	95
2625	YALI1_A06666g_7	AAGCCGTCTAGCTGCCAGTTGCGTC	256	175	137
2626	YALI1_A06666g_8	ACAAACTCGCGGCCGTTGGTGTTGG	204	170	101
2627	YALI1_A06672g_1	CGAGAACTCGCTTCTCTACCTTTTG	287	207	152
2628	YALI1_A06672g_2	GAAAAGTCGTCGACCGACGAGTGGT	322	196	140
2629	YALI1_A06672g_3	CGACTACGACAAACAGACAGAGGAG	254	160	146
2630	YALI1_A06672g_4	TGCCTGCAAACTACACCGGCGACGC	158	126	145
2631	YALI1_A06672g_5	CAAAAGGTAGAGAAGCGAGTTCTCG	298	224	171
2632	YALI1_A06672g_6	ACCACTCGTCGGTCGACGACTTTTC	194	139	117
2633	YALI1_A06672g_7	GCCTTTAACCACTCGTCGGTCGACG	176	138	98
2634	YALI1_A06672g_8	GTTGGTGCCCGCAGGTCCAGCTTTT	332	221	169
2635	YALI1_A06721g_1	ACACAAAAGGTGGAGAAGAAGTTTG	314	240	182
2636	YALI1_A06721g_2	GTGAGCTCGTGATCGAGCACTACTT	146	113	83
2637	YALI1_A06721g_3	TGTACTCGTCTCCGCTCTTCAACAC	162	140	98
2638	YALI1_A06721g_4	CGGACCGAAAAAACATGTTTGATCG	94	112	81
2639	YALI1_A06721g_5	GCGTGTCGCCAATCGTGTTGAAGAG	329	238	210
2640	YALI1_A06721g_6	GGTCCGGAAACAGCTTTCGCGTGTC	315	177	192
2641	YALI1_A06721g_7	CGTCTCGGCTAGCGATTCCCGGTTG	205	137	138
2642	YALI1_A06721g_8	ACGAGGTCGTTGTAATTCGAAGGAG	269	172	180
2643	YALI1_A06735g_1	TGGCTGAGCAGCCGTCCTTCACAGC	193	89	104
2645	YALI1_A06735g_3	GCTGGCACTCAAACTCCTCGCTCAA	197	166	142
2646	YALI1_A06735g_4	ACCTAGCTGTGAAGGACGGCTGCTC	268	183	137
2647	YALI1_A06735g_5	AGTGCCAGCCAAACCTCCGGACACT	257	170	142
2648	YALI1_A06743g_1	ACTACCAGCGACGACACAACGCCGA	171	92	81
2649	YALI1_A06743g_2	CTGGCCCAGGTGACCCAGGCCGACG	335	187	181
2650	YALI1_A06743g_3	CCCAGGCCAACGACATCGAGAACGC	179	107	115
2651	YALI1_A06743g_4	GTCGGAAGTCGGCGTTGTGTCGTCG	275	164	142
2652	YALI1_A06743g_5	GTTCTTCTTGGCGGTGGCATGGGCA	179	150	119
2653	YALI1_A06751g_1	TCGCTGTTCTTTTTTGTCTCCGTTC	302	186	182
2654	YALI1_A06751g_2	TCTCCGTTCTTCCACATCGCCGTAT	138	91	91
2655	YALI1_A06751g_3	TATCCGTATCATCCATATCGCCTAT	176	101	112
2656	YALI1_A06751g_4	CAATCTATCACGCTCTGCTTTCCTG	283	165	187
2657	YALI1_A06751g_5	AGAGGATAGGGAAGGGGGTGATAGG	282	145	122
2658	YALI1_A06751g_6	AATCTTTGAGAGGATAGGGAAGGGG	155	96	111
2660	YALI1_A06751g_8	TGACATGTTTCTCAACTACCGAACT	206	128	83
2661	YALI1_A06761g_1	ATAGCCACACCACAGAGCAACAGAG	176	149	122
2662	YALI1_A06761g_2	GAAGGGTCATGGAATCGTCAGCCAA	206	93	94
2664	YALI1_A06761g_4	GTCTGTCCGCCTGGTGAGCCCGACT	312	156	158
2665	YALI1_A06761g_5	GCCATGAGCCGGATCCCGCCCTTGT	208	182	109
2666	YALI1_A06761g_6	TGGACTTTCGCCATGAGCCGGATCC	181	89	96
2667	YALI1_A06761g_7	TCGGACAGCAGGAGATCCTCTCCCA	300	159	155
2668	YALI1_A06761g_8	TTAACTCGTCGCACTGTTTGTCGGA	364	201	143
2669	YALI1_A06778g_1	CGCCTATCTGATCAAGCCGATTGTG	261	183	136
2670	YALI1_A06778g_2	TGGCCCACAGAATCGTGGTTGCGGT	159	85	80
2671	YALI1_A06778g_3	AAAGCAGCATGGACAAGCTGCACAG	227	208	135
2672	YALI1_A06778g_4	CGGTGCTCATCGTCCTGTATCTAGG	247	169	150
2673	YALI1_A06778g_5	GACCCGGTCGGTGATAATGTCGTGA	211	154	120
2674	YALI1_A06778g_6	ATCTGCTCATACTTGAGAGACGTTT	185	176	130
2675	YALI1_A06778g_7	GGGTGTTTTAATCTGCTCATACTTG	264	157	157
2676	YALI1_A06778g_8	CTCCTCGCAGGGACCAACCGTCACC	219	110	140
2677	YALI1_A06815g_1	AAACAGACTATGGTACCATCTCCGG	126	140	83
2678	YALI1_A06815g_2	TCCAGGTCTAGACGGCTCACCGAGA	301	240	205
2679	YALI1_A06815g_3	GCCTGGAAGTCGGTCGTATCAGAGT	220	141	144
2680	YALI1_A06815g_4	AAACGTCTCTTCGTTGCGTCTTTTC	378	181	171
2681	YALI1_A06815g_5	TCCCGAGACTGGTTTGAGTGAGTCG	179	118	90
2682	YALI1_A06815g_6	AGTGAGTCGTGGGTCGACTGGACAC	136	87	77
2683	YALI1_A06818g_1	CGTCTCGTCCCTCGAGTGTGAAGGT	224	165	163
2684	YALI1_A06818g_2	AGAGAACTCCTTGTGTCCGTTGCCC	242	145	104
2685	YALI1_A06823g_1	TCAGCTGAATCACTTGGTTCGTGCA	315	161	158
2686	YALI1_A06823g_2	GACTCTGTCAACAAGCATCTGGAGA	119	83	53
2687	YALI1_A06823g_3	AAGCGGAATTTCGCCCTGATGCTTG	237	258	148
2688	YALI1_A06823g_4	GCCCTGATGCTTGTCCTGTGGAAAG	279	199	158
2689	YALI1_A06823g_5	TCATTGCACGAACCAAGTGATTCAG	198	131	98
2690	YALI1_A06823g_6	CACAGGACAAGCATCAGGGCGAAAT	200	163	121
2691	YALI1_A06823g_7	CGAGCGTAGAAACACATTCTGTCAG	269	193	132
2692	YALI1_A06823g_8	CGGAATCATTGGGGAGTTGAGCCAG	303	179	184
2693	YALI1_A06873g_1	TTGGGGTTGGTCAGTGCGCTGGCGC	259	129	153
2694	YALI1_A06873g_2	AACGGAAACCCTTTCGTGCCTATCT	248	128	119
2695	YALI1_A06873g_3	GTGCCTATCTCGACTGCTGACCCCT	259	178	147
2696	YALI1_A06873g_4	CCCGACGAGAACACCCCGTCAAGCT	177	106	119
2697	YALI1_A06873g_5	CAGTTCGTGTGTACCCGACTGCCCG	266	120	112
2698	YALI1_A06873g_6	CGTTGAAACGGGCCCCGAACGCCTG	183	135	101
2699	YALI1_A06873g_7	TGGGAACGGCCCCTAAGGGTGTATG	209	166	122
2700	YALI1_A06873g_8	ACCACCACACGCTGTAGGGATAGAC	206	123	94
2701	YALI1_A06958g_1	TATCTTCTCTTGCTTCACTCGAAGC	154	131	72
[truncated: 55,019 more rows]

## Sheet: PO1f ku70 Day 4
Guide Number	Guide ID	Guide Sequence	Replicate #1	Replicate #2	Replicate #3
652	YALI1_A00014g_2	TTAGCCGCCGGGCTTCTGGTGTTAA	166	98	102
653	YALI1_A00014g_3	GATTCTTCTGTGTGTTGTTGACGTG	391	153	211
654	YALI1_A00014g_4	CTTTGGATTCTTCTGTGTGTTGTTG	219	114	215
655	YALI1_A00014g_5	GAAATCTCTTATTTTGCTTTGGATT	389	195	218
656	YALI1_A00014g_6	GCGTCGTTCTAGTAAGAAGTGGCTG	230	153	144
657	YALI1_A00014g_7	CAAGTAAGCCTCAGCCCTCTGAGGT	111	67	129
658	YALI1_A00014g_8	GTCCCTAAGAGTGTTACTGTGTAGT	229	139	129
659	YALI1_A00019g_1	CGCCCAGAGTCCCTCAGCTTCTACT	282	187	216
660	YALI1_A00019g_2	GTCCCACGTGACGATGTCAGAATGT	221	118	133
662	YALI1_A00019g_4	GAGTCTGAGTGCCAGTCTGAATATG	251	130	167
663	YALI1_A00032g_1	ACTGCGTCAAATGGTCTGTCGGTCG	182	141	160
664	YALI1_A00032g_2	ATATGACTGAGACAATGACTAGAAG	66	59	73
665	YALI1_A00032g_3	ACTCCGGTGGAGTCTCTCCAGCACA	147	117	101
666	YALI1_A00032g_4	CGAGGTCTCAAACGCGCTGGAAGAA	245	93	105
667	YALI1_A00032g_5	TATGCACACTTCTAGTCATTGTCTC	160	71	94
668	YALI1_A00032g_6	TACACACCACCCATGATAAGGTCAG	104	46	91
669	YALI1_A00032g_7	ATTTTGTACACACCACCCATGATAA	191	89	139
670	YALI1_A00032g_8	AAGTGTGCTTGAGTCTGTATTTTGA	192	110	125
671	YALI1_A00058g_1	TTGACATCAATCAACATACACACAA	159	65	82
672	YALI1_A00058g_2	TCTTCGGAGAAAGTCTCCTCTATGG	131	75	116
673	YALI1_A00058g_3	TCGCTCTTCAGCTGGAGATTCCTCC	249	105	157
674	YALI1_A00058g_4	CCTACCACGACCACGACAACAACTT	143	123	96
675	YALI1_A00058g_5	CTCATTGTGTGTATGTTGATTGATG	180	164	169
676	YALI1_A00058g_6	TCCGAAGAGAAAACCTCAGTGTGTT	195	103	109
677	YALI1_A00058g_7	TCCATAGAGGAGACTTTCTCCGAAG	109	69	54
678	YALI1_A00058g_8	AGGAGCTCTCTAACCTCGATTCTGT	167	119	126
679	YALI1_A00102g_1	CTGGAGCTGTCGGTATCGATCTTGG	192	158	165
680	YALI1_A00102g_2	ACGCCAAGCGACTCATTGGTCGACG	146	59	97
681	YALI1_A00102g_3	GATGTCTCTCTGCTTTCCATCCAGG	315	155	147
682	YALI1_A00102g_4	CATCCAGGGCGGTGTTTTCACCGTC	154	74	101
683	YALI1_A00102g_5	CCTGCTCGTTGGCAATGATCTCGAC	286	140	168
684	YALI1_A00102g_6	GCTTGAACTCAGCCTTGAAGTGCTC	214	119	174
685	YALI1_A00102g_7	GGGGAACGACGGGGGCGAAGATGTT	256	169	187
686	YALI1_A00102g_8	CGACGGAGTTGGAGATGGTGATGTT	209	164	145
687	YALI1_A00135g_1	AAACCAGCCAGCCATGTGGGTTGTA	145	118	75
688	YALI1_A00135g_2	ATTCCTCCGGCAGCTATCATAGCAA	162	113	107
689	YALI1_A00135g_3	AAAACGATCGGCCGCTCGAGCGACC	165	47	81
690	YALI1_A00135g_4	TTCTGCCAAGAGCCCCTTCCCAATG	319	143	160
691	YALI1_A00148g_1	CCCTCGCAACAGTGGCTCTGGCTGC	192	166	141
692	YALI1_A00148g_2	CGGCAAGCCCCTCTCCGATCACAAC	327	106	149
693	YALI1_A00148g_3	CTGCTGCTTGGTCTTCTTCTGTCGG	301	125	165
694	YALI1_A00148g_4	GCACGTTCTCGGCAGGGTTCCAAGA	132	56	72
695	YALI1_A00204g_1	TGGCACCCTGGCTAAGCGAGACGAA	253	141	140
696	YALI1_A00204g_2	TGAGACTGGCACTCCCGTTGAGACT	222	117	122
697	YALI1_A00204g_3	GTCTCGCTTAGCCAGGGTGCCAGAA	150	103	84
698	YALI1_A00241g_1	CCGTCTTCAAAACCAGCATCTGAGT	177	105	152
699	YALI1_A00241g_2	CGCTGCCCAATTGCATCTCTTTCAG	333	133	161
700	YALI1_A00241g_3	AGGTCTCTCCTTACATATTTACAGC	129	71	80
701	YALI1_A00241g_4	CAGCAGCCATTCTTCTGGCGTCTAC	251	165	199
702	YALI1_A00241g_5	AAGACGGTAAATTGTCACTGTGAGT	131	75	70
703	YALI1_A00241g_6	GTTGACGAGAAACGAGTTGAGAAGT	385	210	144
704	YALI1_A00241g_7	GATCGTCTCATAGTACTGGGACTCA	173	79	98
705	YALI1_A00241g_8	CTCTTTTCGATCGTCTCATAGTACT	309	159	179
706	YALI1_A00252g_1	CGCACCGCTTCTCTGACCCGAATCA	160	53	147
707	YALI1_A00252g_2	TGCAGCTGACAGGCACCAAGAACGC	168	98	116
708	YALI1_A00252g_3	TGGGGAGATATTGGATATTTGCATA	185	103	119
709	YALI1_A00252g_4	CATACGACGAGGGAGGAGGGGTGCT	122	85	56
710	YALI1_A00252g_5	TGTAACTGAGCTGGAGCAGGGACTC	188	110	125
711	YALI1_A00252g_6	AGGCCACTGCCCGCAGTCTGGCGTT	226	89	112
712	YALI1_A00252g_7	TTGGAATAGATTTGAGGCCACTGCC	193	103	147
713	YALI1_A00252g_8	ATACCTTCTTGGTACCAGTCGGAGC	172	119	78
714	YALI1_A00309g_1	TCCAAGGAGGAAGAAGCGGTGCTCA	222	144	178
715	YALI1_A00309g_2	ACCTTCTACGATGGGCCTCCGTTTG	229	113	181
716	YALI1_A00309g_3	CCACTGGCACTCCGCACTATGGCCA	177	124	131
717	YALI1_A00309g_4	GCGTCGACCATCAAGGACATTGTGC	160	131	136
718	YALI1_A00309g_5	CAACACGGAAAAGTCGGCCTTCTTG	366	197	164
719	YALI1_A00309g_6	GGGCGTCCTCCGAGTCTTCAAAGTC	169	86	70
720	YALI1_A00309g_7	CCGGCGTCGTCGACGGGATTGGGGG	391	218	269
721	YALI1_A00309g_8	TTGATGATGGACCGGTCGGCGTCCT	246	152	152
722	YALI1_A00325g_1	TCGGGTTTCCTTCGGTTGGAAAGTC	238	108	80
723	YALI1_A00325g_2	CTTCGGTTGGAAAGTCGACTTTACT	88	54	74
724	YALI1_A00325g_3	CTGTCCAAGTTGACTGGTACTCATT	111	60	86
725	YALI1_A00325g_4	TGGTGCTGGATGTGAACAAGCCGCT	277	124	104
726	YALI1_A00325g_5	CAACCGAAGGAAACCCGATAAATCC	257	142	150
727	YALI1_A00325g_6	TGCTCCAGCGGCTTGTTCACATCCA	299	128	172
728	YALI1_A00325g_7	CTCCAGCAGCTCGTCCAGGTTCCAG	182	98	132
729	YALI1_A00325g_8	TTCCACATTTCCTCCAGCAGCTCGT	277	126	121
730	YALI1_A00375g_1	TGTCGGACCCGTCTATTCTGACCGA	226	95	157
731	YALI1_A00375g_2	AGTCCAACAATGTGCGTCTTTTGGT	197	120	128
732	YALI1_A00375g_3	GTGGCGGTGACGCGTCCGGAGCGGG	328	175	245
733	YALI1_A00375g_4	AAAAGGCCGCGCAGATGGGGGTGGG	204	79	121
734	YALI1_A00375g_5	GCAGCACGCTCATGGGCCCCAGCCA	226	119	160
735	YALI1_A00375g_6	GAACCGGGCCGAGTCGAACGTGGCC	334	137	184
736	YALI1_A00375g_7	AAACAGCCCTATCAGCCAGTCCATC	195	101	102
737	YALI1_A00375g_8	GCAGAACATGAGCGTGCCCACCCCC	126	65	118
738	YALI1_A00406g_1	CGCCGCCAAGGCTGGTGAGGCTCGA	266	123	165
739	YALI1_A00406g_2	TCTTTACGCCCAGATGGACGATGAG	268	106	152
740	YALI1_A00406g_3	CGCCCAGATGGACGATGAGGATGTC	305	183	145
741	YALI1_A00406g_4	CGTCATCAACAAGGTTGACCGAGCT	105	75	75
742	YALI1_A00406g_5	GCACATTGCTAACCTTGTCCATCAG	85	44	57
743	YALI1_A00406g_6	CGTGGTCGACGTGGGCAATGACGGA	141	92	110
744	YALI1_A00406g_7	TCGGTCAACACCAAACTTCTTGGCG	276	135	162
745	YALI1_A00406g_8	CGTCAGCGTCGGTGTCCTTGTTGGT	253	95	155
746	YALI1_A00447g_1	ATACGGAGGACAGACACAAACCCAG	154	99	93
747	YALI1_A00447g_2	CACCACGCCTGTTCACCCCCCTCAT	187	74	121
748	YALI1_A00447g_3	CCGTAATTGCCGGCCATCACAGACA	238	117	156
749	YALI1_A00447g_4	CTGATCGTAATCTCTCGAAGAGCCC	137	72	71
750	YALI1_A00447g_5	TGTCTGTCCTCCGTATGAAAACGAT	210	114	169
751	YALI1_A00447g_6	CACGACACGCTGGCTGACTGCAGAT	350	180	223
752	YALI1_A00447g_7	GCCAGCAACTGGGTCAGACGAGCCA	195	118	152
753	YALI1_A00447g_8	TTTGGCCAGCAACTGGGTCAGACGA	164	134	198
754	YALI1_A00468g_1	ACGACGCTCTTCCTGCCGTTGCCGG	278	173	174
755	YALI1_A00468g_2	TAGCGAGTGGGACGCCGCCACCGCC	233	206	189
756	YALI1_A00468g_3	GGGTTCTGCTGATGCCTCGGGTTCT	242	114	123
757	YALI1_A00468g_4	CCTGAATGTTCTGCAGGGCTTGGGG	189	70	106
758	YALI1_A00504g_1	GGTGCTGATGGAGCCTGCAATCTGC	187	98	137
759	YALI1_A00504g_2	CAACCTGGGCAAATTGGAAAGCCAC	197	78	126
760	YALI1_A00504g_3	GTAGTTGGAGGTACAATCGACCATA	257	166	166
761	YALI1_A00504g_4	TGGACGACTCCGGTTCCATGGCCTT	298	149	200
762	YALI1_A00504g_5	AGGAGAACGGTGAGCGAATCGACGA	184	114	152
763	YALI1_A00504g_6	ACCGAGACGGTATCGAGGTGCGATT	244	140	147
764	YALI1_A00504g_7	ACGTGATCAAGCGAACCAAGCAGGC	145	93	92
765	YALI1_A00504g_8	CAATTTGCCCAGGTTGGAAACGATC	244	94	110
766	YALI1_A00538g_1	CCGATCGGAGACCCGAGAGAGCACC	276	192	261
767	YALI1_A00538g_2	GGATCTGGTCGAACCCACCTCGTCC	271	166	200
768	YALI1_A00538g_3	TGATATCCCGCCTCTGTACCCGGAG	206	130	178
769	YALI1_A00538g_4	GGTCCTTCTGTGGCCTTGTGGTGTC	276	136	102
770	YALI1_A00538g_5	CTTGTCTTGGACTTCTCTTCCTGTC	128	87	90
771	YALI1_A00538g_6	GTCCGTTTCCTTGTCTTGGACTTCT	335	145	178
772	YALI1_A00538g_7	GGCCGCCCTCCGGGTACAGAGGCGG	157	102	143
773	YALI1_A00538g_8	GGAAATGTACGAGTTGACGGAACCA	182	102	137
774	YALI1_A00558g_1	TTGCCCACCTGCTCCACCTGCTGCG	176	102	130
775	YALI1_A00558g_2	AGGTCAGAGGGTTGCTCTCGACAAT	320	147	190
776	YALI1_A00558g_3	ATGAGCTCTTGGTAGTCGGTCTCGT	252	125	163
777	YALI1_A00558g_4	GCAGCAGGTGGAGCAGGTGGGCAAG	181	145	152
778	YALI1_A00558g_5	TGGGGCTCATCAGTGGAGTTGTGAT	100	75	105
779	YALI1_A00558g_6	CAAGATTCTCGTGTGGGTTCTGGGA	125	96	91
780	YALI1_A00558g_7	TCAAGAGCCGGGGAATTGTCGAGAG	236	130	151
782	YALI1_A00574g_2	GCCTCTCAAATCACATTCTCTCTTC	179	123	109
784	YALI1_A00574g_4	ATACTGGAGCGGAGCCGTAGATAGC	189	91	142
785	YALI1_A00574g_5	AGAGGCGAAAGTATCTGGCATCTTT	105	44	83
786	YALI1_A00574g_6	TTGACCAACATTGAAGTTGACCTGA	143	121	102
787	YALI1_A00574g_7	CCCCATGTATATAGATTAATTTTAT	117	33	75
788	YALI1_A00574g_8	CCAAGTTCAAGGACTGTGTCCAGAA	167	102	89
789	YALI1_A00601g_1	GCTCTCGTCTGACATACGGCCGGCG	291	114	113
790	YALI1_A00601g_2	TGCGAGAAAAACAGGAGGAGCAAAT	122	71	71
791	YALI1_A00601g_3	TTCTCTGTCTTCCGACCATGGATCA	248	154	169
792	YALI1_A00601g_4	TCGAAAACAATCTCAACTCGTTGCT	202	108	141
793	YALI1_A00601g_5	TCGCAGAAACGACGACTTGTTGCGC	105	54	72
794	YALI1_A00601g_6	CTCCTCCTGTTTTTCTCGCAGAAAC	255	154	165
795	YALI1_A00601g_7	CTGCTGGTCCCACAGCATTTGCTCC	191	81	110
796	YALI1_A00601g_8	AGCGCAGCCAGCGACGAGACGGAGT	338	189	186
797	YALI1_A00661g_1	TTCACCCTCATCGCCTTCACGGCCT	132	74	90
798	YALI1_A00661g_2	CGAGCTGAACAACACCTACGCCATT	293	129	161
799	YALI1_A00661g_3	TGTGGCCGGCCTAGGTCTGGGATGT	213	126	155
800	YALI1_A00661g_4	GTTCCGTTCTCCCACAAGTTTGGCA	213	150	203
801	YALI1_A00661g_5	CAGAACCACCGTTCCAGGTGGCTCG	336	223	171
802	YALI1_A00661g_6	CGCCATCGGGCCCAGTTGAGAGGTT	129	112	111
803	YALI1_A00661g_7	CCAAACTTGTGGGAGAACGGAACCA	319	189	208
804	YALI1_A00661g_8	GGTGACACTCACGGCCAATCCCTGG	249	151	119
805	YALI1_A00683g_1	TGAACTTCAAGAGCTAGATCTCACC	175	81	117
806	YALI1_A00683g_2	ATGAGATTGTGCACAAGGCTTCTCA	292	140	168
807	YALI1_A00683g_3	AATGTGGATATGGGCATGGTCAATC	184	97	107
808	YALI1_A00683g_4	AATCCAGAAAAGTCTTACTTGGGGT	97	75	101
809	YALI1_A00683g_5	TCATAATCAGGCTCTTGTCGAGTGA	207	128	173
810	YALI1_A00683g_6	GTCCAGGACAAGTATTCGTTACTTA	204	127	112
811	YALI1_A00683g_7	CTTCTGGCAATAAGAACACGAGCAC	197	125	89
812	YALI1_A00683g_8	CATCCTGAGCCTTTTTGCTTCTGGC	436	250	299
813	YALI1_A00715g_1	CGACTCCCCTGAGCTTCAGCAGCTT	322	154	161
814	YALI1_A00715g_2	AACACCATTGCCGAGCTTGAGGCTT	168	124	148
815	YALI1_A00715g_3	CAGCGATGGGGGAGACAGAAGCAGA	191	118	176
816	YALI1_A00715g_4	ATGGTCTCAACAACCTTGTAGCCAG	246	120	107
817	YALI1_A00715g_5	GACGGGAATGGGCAGGATGTCAGGG	309	175	187
818	YALI1_A00715g_6	GAGGACTCTGGTGACAAGAATAGTT	221	105	108
819	YALI1_A00746g_1	TTGCCCACTCCGCCTTCACCTCTCC	159	93	107
820	YALI1_A00746g_2	AGGTTCTGATGGACTCCAACCGACG	167	59	82
821	YALI1_A00746g_3	AGTACCTCGACGAGGATGTTCCCGA	210	103	130
822	YALI1_A00746g_4	GGTGGGCCCGTCGGATCTGGTCCTC	94	54	42
823	YALI1_A00746g_5	CGGCCTTAGCAGCGGCCTCTCGGGC	186	107	106
824	YALI1_A00746g_6	GCACAGCTCGCTTGTTCTTCTTCTT	392	224	182
825	YALI1_A00789g_1	CCGCGGTCCGGTTCGTTCTCTCCGA	189	127	185
826	YALI1_A00789g_2	TGCAGCTGGACAAGCGGCGGAAGTG	138	60	110
827	YALI1_A00789g_3	CGCTGCAGGACCGCGAGCTCAAGGC	294	138	211
828	YALI1_A00789g_4	CGAAGTAGAGGCTGAGATTGAGACT	290	125	163
829	YALI1_A00789g_5	TACGACTTGAATCCTTGGATTCGAA	198	104	121
830	YALI1_A00789g_6	GGCCAACCACCACGTTGAACCGTGG	195	127	164
831	YALI1_A00789g_7	TCCTCCGGTGGGCAGTCGACGATCA	276	111	114
832	YALI1_A00789g_8	GCGTTGGTGAGCGCTGTGATTCGTC	320	162	196
833	YALI1_A00801g_1	GTACTGGGCGTCGGTACCTGCTACC	204	138	144
834	YALI1_A00801g_2	TCCGACGGCTCAAGACCCGAATGCC	191	65	159
835	YALI1_A00801g_3	TGAACCAGGCCAAACAGGATCTGGC	196	99	143
836	YALI1_A00801g_4	TGGATATTGGCGCCCAGGACTTTGT	382	184	198
837	YALI1_A00801g_5	GCCTGGTTCACAAACTGCTCCACCG	359	116	203
838	YALI1_A00801g_6	AGGCACAAAGTCCTGGGCGCCAATA	208	130	132
839	YALI1_A00801g_7	AAGTACAGCACGAGATTCTCGTCGT	294	161	195
840	YALI1_A00801g_8	CAGACCGTCAATGCATCGTTTGAAG	113	84	90
841	YALI1_A00829g_1	GGAGCGGCGTCTTCCTTGGATCCAA	79	41	57
842	YALI1_A00829g_2	GCTTGACAGAGCCGCCGTCAGGAGA	357	238	214
843	YALI1_A00829g_3	GATCCAAGGAAGACGCCGCTCCCAA	201	119	119
844	YALI1_A00829g_4	GCTCTGCCAACGCAGAGTCCACCCC	248	173	121
845	YALI1_A00829g_5	GCTCGGCAATGTCGCCGACCATGTC	101	95	98
846	YALI1_A00829g_6	GGCTTGTTGCCGCCTACTCCAACTC	220	101	147
847	YALI1_A00867g_1	GTCCAGCAACCAGCCCCCCCGGAAA	237	121	124
848	YALI1_A00867g_2	AATTCAAAGCAAGGAAGAGTGAAGT	149	77	126
849	YALI1_A00867g_3	CTTTTTGCAACTTGTCTGGGATTGC	385	145	229
850	YALI1_A00867g_4	CAACTTGTCTGGGATTGCCGTGGTT	281	133	152
851	YALI1_A00867g_5	CGGGGGGGCTGGTTGCTGGACCAAA	233	86	102
852	YALI1_A00867g_6	CGCTTATTTCCGGGGGGGCTGGTTG	152	100	107
853	YALI1_A00867g_7	AACAAGGTTTGCGCTTATTTCCGGG	63	69	44
854	YALI1_A00867g_8	AATTTAAACAAGGTTTGCGCTTATT	57	23	40
855	YALI1_A00905g_1	CAGTCCAGGACTAGGTCTGATCCAA	263	129	127
856	YALI1_A00905g_2	ACATTGCTGGGGTCTTCTAGCCTAT	243	99	134
857	YALI1_A00905g_3	GTTCAAGTGCAAGGTGAAAATCAAG	139	98	98
858	YALI1_A00905g_4	AGTGCTGAGTACAGTGGCTAACTCA	182	89	99
859	YALI1_A00905g_5	ACCTTGCACTTGAACGAAACATGGT	205	90	115
860	YALI1_A00911g_1	CGATTCTGCCCTTGGGCCTGGAAGA	260	120	162
861	YALI1_A00911g_2	TCCGATCTGTGTCAATGTCTCGTAT	343	256	302
864	YALI1_A00947g_1	AGCGGTTCCGTCGTGACCTGTCCAA	245	110	109
865	YALI1_A00947g_2	GACGACTCTCGACGAGGCTCCGAGA	356	149	195
866	YALI1_A00947g_3	TCGAAACCGCCAGCGCCGAAAACGT	284	171	181
867	YALI1_A00947g_4	TTGCTGTCCATCTCCACCTCGGCGT	315	105	140
868	YALI1_A00947g_5	GACAGGTCACGACGGAACCGCTGAA	260	155	160
869	YALI1_A00947g_6	AGCACCTTGGAGAAGCCCGTGGCGT	228	139	127
870	YALI1_A00947g_7	GACCGCTTGTCCCACTTTTTGAGCA	207	78	112
871	YALI1_A00947g_8	GTCTGCTGTTTGGACCGCTTGTCCC	137	101	96
872	YALI1_A00983g_1	TCGATCTGCTCGACGACGACGAGGC	313	167	167
873	YALI1_A00983g_2	CATCCCGATTTCACTCGATGCAAAA	181	63	86
874	YALI1_A00983g_3	ACTCGATGCAAAATCATGGACAGCA	183	110	79
875	YALI1_A00983g_4	GTACGTGTGGATGCGTCCAAGGCAC	204	134	100
876	YALI1_A00983g_5	CATCGAGTGAAATCGGGATGGAAAA	210	123	154
877	YALI1_A00983g_6	CTGTCCATGATTTTGCATCGAGTGA	268	115	126
878	YALI1_A00983g_7	TGGCGAGAAACGGTGCCTTGGACGC	275	147	162
879	YALI1_A00983g_8	CAGTGCGCTGAGCTGGAAGTTGTCT	267	107	146
880	YALI1_A01061g_1	TTGTATTCTGGGCCACGTCGATACC	181	76	106
881	YALI1_A01061g_2	ACCAACCTGCGATCCCGAGGTTCGT	325	189	177
882	YALI1_A01061g_3	AGGACCGACTCGAGAAGACCAAGAC	204	128	111
883	YALI1_A01061g_4	GGAACCACCATCGATGTTGTTCTGT	314	107	155
884	YALI1_A01061g_5	GCAGCGCTCCCATCAGTCCTCCGCC	165	85	92
885	YALI1_A01061g_6	CGTCCTTGGCGTCTCGCGCGTCCTT	187	148	142
886	YALI1_A01061g_7	GTGCGTCGGCAGCAGCCTTCTTCTT	267	107	183
887	YALI1_A01061g_8	CGTCGGCAGCGGCCTTTCGTGCGTC	207	164	204
889	YALI1_A01074g_2	ACCATAGCATTGACCCACTCCATGA	233	105	162
891	YALI1_A01074g_4	ACGCCATTGGCGACCTCAAGGACCA	120	132	117
893	YALI1_A01074g_6	CCGACTCTTCTACTATGCCTACGCA	322	150	195
894	YALI1_A01074g_7	GAGGACATCCGACACCTGAAGGAAT	186	104	155
895	YALI1_A01074g_8	TAGGAAGCTGGTCTGTCATACAGAC	250	126	137
896	YALI1_A01093g_1	GGATGTGCTCGGCGGAGTCAAGCAA	117	30	60
897	YALI1_A01093g_2	CAGAAGGTTCGAGAAAACTCGCCCT	157	93	99
898	YALI1_A01093g_3	GGAAAGAATAGGGTCAGGCGTCAGG	267	136	171
899	YALI1_A01093g_4	TTGCAAACATCCAGCCAAGAAGAGG	71	48	81
900	YALI1_A01093g_5	TGGTCAACTCGCCGCTGCCTCCAAC	127	61	72
901	YALI1_A01093g_6	TGTTTCTGGTCAACTCGCCGCTGCC	169	103	115
902	YALI1_A01093g_7	GACGTGGCCCGGCTGGTGTTTCTGT	249	192	174
903	YALI1_A01093g_8	TCGAACCTTCTGGAAAAACCCACTG	253	87	160
904	YALI1_A01122g_1	TCGGCCCGTCCGGTCTGCGAGTGTC	259	131	137
905	YALI1_A01122g_2	GACAAAGCGTTCAAGTCCGGCATCA	360	206	222
906	YALI1_A01122g_3	CCCACCGACCCGACAGATACACCCC	136	34	128
907	YALI1_A01122g_4	TCGAGCTGTCGGAAGAGCTTGGGGT	249	150	244
908	YALI1_A01122g_5	TCGAAAATCTCGAGCGTCTTCTTGT	170	62	105
909	YALI1_A01122g_6	GAGACAGACCCAGCGCGTTGACCGT	253	137	182
910	YALI1_A01122g_7	GAAGAAGTCTCGCTCCAGCAGGTTG	185	72	150
911	YALI1_A01122g_8	AGGAGCCAGGCCAGAGCCAGGTTGG	205	120	155
912	YALI1_A01143g_1	CAACCAGTCTCAATGTCGGCCTGCA	184	140	131
913	YALI1_A01143g_2	TGCAAGTCATATCATCTGCCGAGAT	232	103	156
914	YALI1_A01143g_3	GTCGGGAGCGGTTGGAATCCAGAAA	240	128	130
915	YALI1_A01143g_4	TATTTCCCCTATGCCGTGTTTCCTC	240	143	166
916	YALI1_A01143g_5	TCTGTTGATTGGAGAAGAAGGGTTC	237	105	138
917	YALI1_A01143g_6	CAAGTCTTCACCCGAAGCCGACTCC	165	66	122
918	YALI1_A01143g_7	TCACTGATGGGGTCCACAGAGGTCT	288	136	138
919	YALI1_A01143g_8	TTGGCTTGTTGCGGCGTGAGCACGT	255	111	164
920	YALI1_A01173g_1	GTTATTTGGGGTCAAGGAAAAACGC	259	151	139
921	YALI1_A01173g_2	GGGTCAAGGAAAAACGCTGGCGGGC	125	62	74
922	YALI1_A01173g_3	AGGTAGCCCGCACCGGCGAAAAAGC	136	54	108
923	YALI1_A01173g_4	TGGGAGACTACGTGGACCGAGGCTA	236	128	128
924	YALI1_A01173g_5	CTTGACCCCAAATAACCAAATTCGC	241	173	110
925	YALI1_A01173g_6	TCGGGAATACGAGCCCGCCAGCGTT	189	96	121
926	YALI1_A01173g_7	GCCGGTGCGGGCTACCTGAAAAGCG	250	103	164
927	YALI1_A01173g_8	ACCCAATCCCTGGCTTTTTCGCCGG	303	166	227
928	YALI1_A01198g_1	AACTGGTTGAGCTCTCGAGAGGCTT	208	110	164
929	YALI1_A01198g_2	GGACAAGTCCAACTTCTGGCTGCCC	181	124	135
930	YALI1_A01198g_3	GACAATTCGCCCCTAGACAATCTTG	175	81	118
931	YALI1_A01198g_4	TTGGTGTTTCCAAGTACCATGACAT	135	71	89
932	YALI1_A01198g_5	CGCCCCCGACGAAGCCTCTCGAGAG	235	109	127
933	YALI1_A01198g_6	TGTCTTGTCTTTTTTCCGCCCCCGA	202	92	229
934	YALI1_A01198g_7	CTTCGGTTCTTGTCGTTTGTGTCTT	298	152	176
935	YALI1_A01198g_8	TTTGCTTCGGTTCTTGTCGTTTGTG	210	107	148
936	YALI1_A01230g_1	ATCTCTTCTGGTCCTGCATTATCGA	121	91	112
937	YALI1_A01230g_2	TTAGTAAGTGAAAATGAGGTGGGAT	120	57	59
938	YALI1_A01230g_3	CGTCGATAATGCAGGACCAGAAGAG	165	46	88
939	YALI1_A01230g_4	GTGCGAGAGAGTACTCGTATAAGCA	94	90	117
940	YALI1_A01230g_5	CCGATTGCCTTGCCATCCCACCTCA	235	115	150
941	YALI1_A01230g_6	ACTTACTAACAAAGATGGGCGTCAT	230	152	199
942	YALI1_A01240g_1	ATGATGAGACCATCTATTGACATGA	179	85	100
943	YALI1_A01240g_2	ACACGACACAACCAGTCAGCTTCAC	137	85	86
944	YALI1_A01240g_3	GGTCATGTCAATAGATGGTCTCATC	211	151	151
945	YALI1_A01240g_4	GGGGGCAACACTCTGACCGGCAACA	177	91	111
946	YALI1_A01240g_5	ATCATTAATCCTCGCCCATTTCCTC	125	93	91
947	YALI1_A01240g_6	CTCAACAACATTCCTTCTTCGAACT	257	150	143
948	YALI1_A01240g_7	GTCTCGATGCGATCAATATTCTCTT	149	120	103
949	YALI1_A01240g_8	GAATGCAGAGGGTGACTGCAGGTTG	166	72	133
950	YALI1_A01241g_1	TCCCGAGGCCCTGTCTTGGCACTAT	316	175	191
951	YALI1_A01249g_1	TGAGCCCAGCAGAGATCGATGAGAT	468	247	289
952	YALI1_A01249g_2	TTCTTGTTTCGGAAACAGACACCCA	183	83	96
953	YALI1_A01249g_3	GGAAACAGACACCCAGACACACATG	171	93	121
954	YALI1_A01249g_4	TGGATCCAGAATGCTTCGGGTCGGG	179	87	118
955	YALI1_A01249g_5	CGAAACAAGAACAAAGGCCTTGATG	161	109	130
956	YALI1_A01249g_6	TACGAGCTGAGACCCGATTCCCGAC	326	163	187
957	YALI1_A01249g_7	TGCCTCGCCTGTTCCACCACTCTTT	232	147	172
958	YALI1_A01249g_8	CGTAGAATTGCGCCGCCCGGGGGTT	96	54	72
959	YALI1_A01260g_1	AAGTCGGGGGTGGTAAATGGTTATA	189	119	150
960	YALI1_A01260g_2	ACCACTGCCAGATGATAAGCTTGAA	187	87	130
961	YALI1_A01260g_3	CCACCCCCGACTTTAAACTCTTTCT	187	128	157
962	YALI1_A01260g_4	AACTCTTTCTCTAAGGTACACTTGC	174	93	114
963	YALI1_A01260g_5	TCTAAGGTACACTTGCTGACACTTG	210	138	108
964	YALI1_A01260g_6	CTTTTTTTTCTTCGATTTTTCTTCG	337	128	188
965	YALI1_A01260g_7	TTCGGAGCTTCTGTGCACGGCACCA	283	184	169
966	YALI1_A01267g_1	ACGGGCGACGAGCAGGCGTGGTTTC	282	146	156
967	YALI1_A01267g_2	TGACGTTTGCGTCGTCGGTGGCCTG	301	174	214
968	YALI1_A01267g_3	CGTCGTCGGTGGCCTGCATTCTGGG	295	134	164
969	YALI1_A01267g_4	TGATCATCTCGCTGTCGCTGTCAGG	189	93	129
970	YALI1_A01267g_5	GCCCGCAGGTTCTCCGGTGATCCAG	166	118	84
971	YALI1_A01267g_6	TTGGGGCGTCAGCAGCTCCGAGTGT	282	211	212
972	YALI1_A01267g_7	GAGGTGGCGGCGTGAACCAGGTAGT	189	93	100
973	YALI1_A01267g_8	GTTCGTCTCCGTGCACGCAATGGAC	215	131	125
974	YALI1_A01298g_1	CAGTCCTTCTACACAAAGTACTCGC	145	98	124
975	YALI1_A01298g_2	GCGCAGGTGGCGTGGGAGTTTCCCA	141	65	77
976	YALI1_A01298g_3	CCAGCCAGCGCGGAGTCATTCGACA	224	127	139
977	YALI1_A01298g_4	AGGGCTCTCGAGCCACCCGCACCCA	186	79	94
978	YALI1_A01298g_5	TGTAGAAGGACTGGAAAATGACGAT	268	136	153
979	YALI1_A01298g_6	AAGCCACCCGGATGCGACTCATCCT	205	131	125
980	YALI1_A01298g_7	ACAGCGATGGGGAGTAGTGCGGTGA	204	100	113
981	YALI1_A01298g_8	TTCTGCAACGCCTTGGACAGGTTGA	213	81	103
982	YALI1_A01394g_1	CTCCAACTCCACCACGGCTCGAACA	229	109	130
983	YALI1_A01394g_2	CGACTCTGAGGTCAAGGACCGTCTC	207	121	139
984	YALI1_A01394g_3	GCTCATCAAGGTCATTGTCGGCCAG	164	77	143
985	YALI1_A01394g_4	CATGTGCATTTCGTTCGGAATCCGA	176	110	132
986	YALI1_A01394g_5	CACGTAAGGAGGAGGCACTTCTAGA	316	200	200
987	YALI1_A01394g_6	CTGCTTGGTCACCTGCTCAATGGTT	139	108	90
988	YALI1_A01394g_7	GAATCACTCGAGCGGTGGGAGAAGA	120	110	103
989	YALI1_A01394g_8	GCAATGGGTAGGGACTCACCGGTCA	172	102	96
991	YALI1_A01430g_2	ACACTGCGGAGGCCATTGTCATCTG	282	136	129
992	YALI1_A01430g_3	AAGCAAACAATCAATTATCTATCAT	124	114	100
993	YALI1_A01430g_4	CTTGAAAAAGAAGTTTGTAGTTGTA	190	76	78
994	YALI1_A01434g_1	TCCATTCTCATCTCAACATGGTGCA	228	117	117
995	YALI1_A01434g_2	CGTGCACAGCTCCATATACTGCACC	322	124	189
996	YALI1_A01434g_3	TGTCCCGCTAGCAGTGGGGTGAGTT	177	94	97
997	YALI1_A01434g_4	ACCACAGTATCTTTGTGTCCCGCTA	295	123	167
998	YALI1_A01468g_1	GCCAGCGAGTAGTCACACGTCTGCT	262	81	123
999	YALI1_A01468g_2	ATGCACGGAGGCGAGGCGATTCCGC	238	150	155
1000	YALI1_A01468g_3	CCGAGGAGACGCTCGACGACTGGCG	319	131	138
1001	YALI1_A01468g_4	CGTGACGCCGATCTGCCCGATGCGG	304	159	154
1002	YALI1_A01468g_5	CCGCCGGCGCGGTCGTCAGCAGACG	244	108	166
1003	YALI1_A01468g_6	AACCCGTACAGTTCTGCCACCTGTC	272	138	131
1004	YALI1_A01468g_7	CGTGAGCCGGTGGTACGGCCACACG	188	116	127
1005	YALI1_A01468g_8	TTGGGGAGCACCCAGAAGTCGTCCT	243	120	121
1006	YALI1_A01505g_1	GCGGACAGTCGCTGGACGACACAAA	227	114	140
1007	YALI1_A01505g_2	CAGCACGCACCGACTGCTGGAGCAG	349	178	257
1008	YALI1_A01505g_3	CGGACACAAACTTGACAGTGAAGGG	165	67	76
1009	YALI1_A01505g_4	TGTCGTCCAGCGACTGTCCGCCAAA	147	90	151
1010	YALI1_A01505g_5	GAGTCGAGGTCAAGCTCCTCGATGG	241	108	124
1011	YALI1_A01505g_6	GGGGCCGAGTTGCGGCTGGCCACGT	207	95	174
1012	YALI1_A01537g_1	TCTATTCGCCCTATGACTACGAGCA	250	92	111
1013	YALI1_A01537g_2	ACTACATGTACATGCAGCAGTTGCA	59	51	64
1014	YALI1_A01537g_3	CCACTCCGCTCCCAAGCCCGTGCAA	224	122	141
1015	YALI1_A01537g_4	CTCAGGCTCTCAAACAGCTCGGAGT	161	92	120
1016	YALI1_A01537g_5	CAGAGAGGCGGCCTTGGCAGCAGAC	299	190	169
1017	YALI1_A01537g_6	CTCCTGGCGCTTCTCCTCTTCCAAT	179	111	111
1018	YALI1_A01537g_7	CTCCTGGCGCTTTTCCTCCTGGCGC	294	151	197
1019	YALI1_A01537g_8	GCCTCAGCCTCAGCCTGGCGCTTTT	189	89	145
1020	YALI1_A01577g_1	AGCCGTGTGCCACTCTCAAGCAGCT	286	161	219
1021	YALI1_A01577g_2	CAGGCCTCATCTACGTTGTTTTTGT	404	199	222
1022	YALI1_A01577g_3	TCAACGGACGATCGCGGGAGGTCAT	212	113	98
1023	YALI1_A01577g_4	ACGCCATGTGTGATATTGCAAAGGA	89	30	30
1024	YALI1_A01577g_5	TGCTCCGCCTGAGAGTGGGACGAGT	199	112	225
1025	YALI1_A01577g_6	TTCGTACTGCTTGTTGAGTCTCTCG	171	112	149
1026	YALI1_A01577g_7	CATGATGACCTCCCGCGATCGTCCG	191	103	120
1027	YALI1_A01577g_8	ACGTCTCCTCTGTTGATCCGCTCCA	226	99	118
1028	YALI1_A01602g_1	GCGCGCACAACGATCTCTGGAGTGC	218	136	174
1029	YALI1_A01602g_2	TCTTTACGGGTTCCTCTCAACGTTG	269	104	161
1030	YALI1_A01602g_3	CGGGTTCCTCTCAACGTTGCGGGAC	242	127	151
1031	YALI1_A01602g_4	ACGTTTCTGGCGTCGTATGCCGACG	281	111	176
1032	YALI1_A01602g_5	CCCGTCTTCACCAGGTCCTTCAGGG	174	63	73
1033	YALI1_A01602g_6	AGACGATTGGCCAGTCGGCAGCCCT	194	76	68
1034	YALI1_A01602g_7	TCGTTTGAGACGATTGGCCAGTCGG	394	214	198
1035	YALI1_A01602g_8	TTCTGGATGAACGTCTCCGAGTCCT	209	84	168
1036	YALI1_A01618g_1	GAGAAGTCCTTAGAAGCTCTCTATG	190	136	116
1037	YALI1_A01618g_2	ACGACTTTGACACATTGGGGATCAC	204	89	112
1038	YALI1_A01618g_3	ACACATTGGGGATCACGGTGTCATG	123	76	89
1039	YALI1_A01618g_4	GTCCCATGTCTCCTCTCAATTCGCT	250	94	176
1040	YALI1_A01618g_5	GGGTCTCATATCACCACATTTTCGT	279	206	183
1041	YALI1_A01618g_6	ACGTCGATACTAGACTCTCCAGTCC	343	185	210
1042	YALI1_A01628g_1	TGATGAACGTGGTCAACCGCCGGGG	243	168	202
1043	YALI1_A01628g_2	TGCCATGCAGCAGGTGGAGAAGGGT	109	75	80
1044	YALI1_A01628g_3	GTACTCCTTTTTCCACCCCTGGCTC	346	211	240
1045	YALI1_A01628g_4	CACCCCTGGCTCATCAAACTGTTCC	320	83	176
1046	YALI1_A01628g_5	GCCGGCCGCGTAGTTGACCAGCAGC	266	111	116
1047	YALI1_A01628g_6	CTCCAGCTTGTCGGAGTCGTCCAGG	351	201	207
1048	YALI1_A01628g_7	AGTTCGGGGCAGATTTCCTCCAGCT	179	121	121
1049	YALI1_A01628g_8	ATCACCTTGACGTCTTTCAGTTCGG	233	170	147
1050	YALI1_A01670g_1	CAAGACAACAATCTCCCTTTCCCGG	277	121	228
1051	YALI1_A01670g_2	CCGGTCCGACTCGCCTCTACCTTCG	218	133	140
1052	YALI1_A01670g_3	AACAAGTGATGCACGAACAGAGATC	129	68	57
1053	YALI1_A01670g_4	CACCCATTGTCACCGTGAAGTACAC	185	125	182
1054	YALI1_A01670g_5	ACCCGCATGCTCTTCGTGTACTTCA	163	115	139
1055	YALI1_A01670g_6	AGTCCTAGTCTCCGACACGATCATG	236	119	148
1056	YALI1_A01670g_7	TTTGAGTCCTAGTCTCCGACACGAT	135	56	67
1057	YALI1_A01670g_8	AGAAATGGGCCCTTCCACAGGCTTG	153	91	116
1058	YALI1_A01717g_1	TTTCCGAAACCACCATGACGTGGCC	259	163	186
1059	YALI1_A01717g_2	CGAAACCACCATGACGTGGCCGTCT	282	165	180
1060	YALI1_A01717g_3	GCAGGACAAGGAGGAAAAGGAGAAG	149	76	105
1061	YALI1_A01717g_4	ATGGCATCTATCAACGGTGAGGGCA	288	144	181
1062	YALI1_A01717g_5	GGAAACAAACGAGTACATGTACGGA	218	117	149
1063	YALI1_A01717g_6	CTCCTTGTCCTGCGAAAAGGTGCCC	271	155	204
1064	YALI1_A01717g_7	CCCAGGTCGCCCAAGTCGAGCGGAA	269	170	191
1065	YALI1_A01717g_8	GAGTAACAGGTGTCTCATCGACGCT	313	191	174
1066	YALI1_A01732g_1	CAGAGTCAGGGCTTGAAAAATCAAG	184	81	131
1067	YALI1_A01732g_2	TGCTTCAAGGAGGACCTCTGATATC	157	103	111
1068	YALI1_A01732g_3	CCGACATCTGTGGGCAAGAAAAACC	155	102	129
1070	YALI1_A01732g_5	AAGCCCTGACTCTGTAAAAGTCGGC	264	110	189
1071	YALI1_A01732g_6	TGGGCTCCGGGGCTGGCAGAGAACG	190	110	126
1072	YALI1_A01732g_7	TTGCCCACAGATGTCGGGAAACTCA	23	31	24
1073	YALI1_A01736g_1	GAGGCTGGGCTAGTGCCAGGAGCCG	155	75	108
1074	YALI1_A01736g_2	TCGGCCTATCGACATCTGAACAGCT	129	131	95
1075	YALI1_A01736g_3	GAGATCTTCCTCTCGGGCGTTTCTG	287	126	129
1076	YALI1_A01736g_4	TGGACAAGGGTACTCGTATCGGCTC	215	100	122
1077	YALI1_A01736g_5	GGTGGAAGCAGCATAAGATCTCCCG	263	101	120
1078	YALI1_A01766g_1	ATCTACCGAGACCAGCTGCAAGACA	205	92	135
1079	YALI1_A01766g_2	CCGACTGGTTCGAGTGCCCGGAATC	141	100	133
1080	YALI1_A01766g_3	CTCACACTGCAAAGACCAGATCAAA	234	131	145
1081	YALI1_A01766g_4	TCGACCAGCAGGTGCTCAAGATGCA	155	109	103
1082	YALI1_A01766g_5	GTAGTCGCTCGTCTGCCTCATCCAT	195	94	84
1083	YALI1_A01766g_6	CAGTGTGAGCAAATGAGAGTGACCG	211	156	141
1084	YALI1_A01766g_7	ATCTGGTCTTTGCAGTGTGAGCAAA	165	149	182
1085	YALI1_A01766g_8	GCTTCTCCATTGGGGTTGGGGGGTC	108	66	75
1087	YALI1_A01777g_2	GAGGGGGGTTGAGGCGCAGCTCCTC	403	169	147
1088	YALI1_A01777g_3	GCACCACATGGTCCACCTGCACCTT	65	36	71
1089	YALI1_A01777g_4	GTTACTCAACATTGACGTTCTCAAC	334	155	166
1092	YALI1_A01777g_7	GAACACGACCAGGAACTCGACTCGC	159	89	109
1093	YALI1_A01777g_8	TGTCACCGTCATCATTCTGTCGTGT	229	99	163
1094	YALI1_A01794g_1	CTCATAGCCCTCACCCACTCCTCCA	183	89	146
1095	YALI1_A01794g_2	CAGTGGCGGTCCACTCCCGCAGCGC	251	106	126
1096	YALI1_A01794g_3	AAAGCAGCGGTACCAAGCCCGTGCT	110	56	87
1097	YALI1_A01794g_4	CACAAATCAAAGATCAAGGCAACGA	204	108	154
1098	YALI1_A01794g_5	ACGCTTTGCGGCGCAGACACCGGCC	202	108	101
1099	YALI1_A01794g_6	GTGATGATCTTGCGGTTGACGCCGT	181	73	119
1100	YALI1_A01794g_7	AAAGGTGATGTTGCCTGGCTCCAGA	360	126	180
1101	YALI1_A01794g_8	GTCCTCCAGAACAACGGCATTCTCG	303	128	176
1102	YALI1_A01824g_1	CCGAGACCGTCAAGTTTTCGGGATC	205	109	120
1103	YALI1_A01824g_2	GGGATCCAAGCAGGAGCTCCAGAAG	207	145	160
1104	YALI1_A01824g_3	CCGATTTGTACGAGGTCCAGTTCTC	354	214	232
1105	YALI1_A01824g_4	TACGAGGTCCAGTTCTCCATCCCCA	205	107	123
1106	YALI1_A01824g_5	AGCGACACCGATTTGTCGACGACCT	319	170	208
1107	YALI1_A01824g_6	TCGACGACCTGTCCATCCAGAACGT	200	99	111
1109	YALI1_A01842g_1	CGCACCGGGTCGAGGCCATTGCCAC	279	142	190
1110	YALI1_A01842g_2	CCATCCCCGACTTTATCAAGCTGGC	258	149	159
1111	YALI1_A01842g_3	TCAAGCTGGCTCCCTCATTGTCCTA	265	157	204
1112	YALI1_A01842g_4	CTACCCGAGAGGGCAGTGAGCCGTT	285	147	187
1113	YALI1_A01842g_5	TCTCCGAGAACGGCGTACTTGTGGA	142	105	86
1114	YALI1_A01842g_6	CGGATCCAAGAAGAGCGGGGCTCGG	327	173	224
1115	YALI1_A01842g_7	GCCATCCATACCAGCTATCGGGGAA	135	78	94
1116	YALI1_A01842g_8	GGAAGGTACTAGGAGTCTGTAGCCA	167	127	96
1117	YALI1_A01854g_1	ACTCTAAAATGCCTCCATACAGCCC	275	137	163
1119	YALI1_A01854g_3	TCAGAACAGTGGTTATCCGTGGAAT	142	85	107
1120	YALI1_A01854g_4	ATCTTTTATCAGAACAGTGGTTATC	406	135	164
1121	YALI1_A01854g_5	AATGATCTATTTTCATCTTTTATCA	227	108	196
1122	YALI1_A01854g_6	GAGTGAAAGAAGACTTTCAATGATC	135	122	144
1123	YALI1_A01864g_1	TTCTGGAGCAGGACCAGGTAGTTTC	359	162	226
1124	YALI1_A01864g_2	CTGCTGAGACAAGAGCCGCTAACAG	202	122	123
1125	YALI1_A01864g_3	ACACGATGGCCTTCTTGACCTGGTC	314	113	211
1126	YALI1_A01864g_4	CATATTCCTTGGTGGTCTTGAGGTA	219	122	137
1127	YALI1_A01868g_1	ATTGTCTGTGAGCGTCGATGGACGG	196	146	170
1130	YALI1_A01868g_4	GCCGACTTTCGCCGATTTTTCACCA	327	202	237
1131	YALI1_A01868g_5	TCCCCGATTTTCGCCGACTTTCGCC	125	116	90
1132	YALI1_A01868g_6	CATTTCTCCCCGATTTTCGCCGACT	208	91	122
1133	YALI1_A01868g_7	GTTTCCATTTCTCCCCGATTTTCGC	251	129	112
1134	YALI1_A01868g_8	CCAATTGATGGGTTTCGTTTCCATT	239	137	213
1135	YALI1_A01888g_1	CGGGACGACTTTGTGTCGCTTTCGG	394	228	210
1136	YALI1_A01888g_2	TGTCGCTTTCGGCGCTCACAGACAC	282	120	138
1137	YALI1_A01888g_3	GGCGCTCACAGACACGTGTCAAACG	253	196	223
1138	YALI1_A01888g_4	TGTGGAAAAACGCGGCCCGCGATCT	148	109	101
1139	YALI1_A01888g_5	CCATCAGCTCCGCCGGTAGATGGTT	212	162	151
1140	YALI1_A01888g_6	ACACGTGTCTGTGAGCGCCGAAAGC	296	158	171
1141	YALI1_A01888g_7	AGCATCGGCCAGCACATTGCGGGTC	258	149	216
1142	YALI1_A01888g_8	CACAGAAAGTCGTTTTCAGCATCGG	139	116	81
1143	YALI1_A01905g_1	CGCCTATCCAAGTTGGCAATTGCCA	244	131	175
1144	YALI1_A01905g_2	CGCCATTGACTCGGTGCAGAAACGT	155	94	144
1145	YALI1_A01905g_3	GTCTTCCGAGCAAACCGAAGGCTGG	238	167	114
1146	YALI1_A01905g_4	AGCCTCTGATCACTACACCGAAGAC	183	132	133
1147	YALI1_A01905g_5	TGCACCGAGTCAATGGCGCAAACAC	198	101	117
1148	YALI1_A01905g_6	CGAGATCATTGTAGCCTCTGAGATC	266	156	153
1149	YALI1_A01905g_7	CTCGGAAGACCAAATTCCAGGCAGG	114	89	97
1150	YALI1_A01905g_8	TCCAGCCTTCGGTTTGCTCGGAAGA	185	99	142
1151	YALI1_A02022g_1	TGGCCTCTCTATATACTCATACCAC	155	92	108
1152	YALI1_A02022g_2	TGAGTGGTATGAGTATATAGAGAGG	231	130	136
1153	YALI1_A02022g_3	TGGAGTCGACAGTAACTGCGGGTCC	161	85	130
1154	YALI1_A02037g_1	AGGACGAAATAAAAGACAGGATTGT	257	120	156
1155	YALI1_A02037g_2	CGAGAGAAAAGGCCCCGGCTGGCTC	274	102	168
1156	YALI1_A02037g_3	GCCATTGACCAAAACACCTTTCTTT	279	114	125
1157	YALI1_A02037g_4	TTTTTGACAGCACGTTGCTCTTACT	331	124	136
1158	YALI1_A02037g_5	GTGTCTCTCGCGTTTCTGCCATCTC	189	107	155
1159	YALI1_A02037g_6	GTTCTTGTCGTTCCCGTTCTTGTAG	339	227	228
1160	YALI1_A02037g_7	GTCTGTTTTTTCGTTCTTGTCGTTC	290	175	215
1161	YALI1_A02037g_8	GTGTTTTGGTCTGTTTTTTCGTTCT	408	215	301
1162	YALI1_A02075g_1	TGGCAGCGGAAAGAAGACGAGTTTT	195	124	131
1163	YALI1_A02075g_2	TGGATCAAGTCTGATGACCAAGGAG	190	117	105
1164	YALI1_A02075g_3	ATCGAGGGTCCGAGAATGTGACTGG	429	187	231
1165	YALI1_A02075g_4	CAGAGGAAGGAGCTCTCGCCAAGAC	338	170	202
1166	YALI1_A02075g_5	GAGACATTGGAGTCGATTTCAGCCG	151	88	96
1167	YALI1_A02075g_6	GCGCGTGTCGGGATTTTGGAGACAT	277	186	212
1168	YALI1_A02075g_7	CGCTGCCATAAAAAGCTCTTGGGTC	386	149	239
1169	YALI1_A02075g_8	CTGCTCCTGCTCCTTGGTCATCAGA	150	87	109
1170	YALI1_A02083g_1	TGGACATTCCCCAGAGTGAAGCCAT	200	110	168
1171	YALI1_A02083g_2	TATGCCAAGTTTGGCAACTCCATTT	422	151	130
1172	YALI1_A02083g_3	GCAACTCCATTTCTCTTGAGAGATA	267	120	123
1173	YALI1_A02083g_4	CTGGTCGACGACTCCTTCTCATCGT	231	119	162
1174	YALI1_A02096g_1	AACACCCTCACAAAACTTCCCAGAC	167	87	91
1175	YALI1_A02096g_2	AGCGAGAAAACCACAGCATACACCG	173	95	110
1176	YALI1_A02096g_3	AACGACACAAAAGAACTTTCAATGC	152	137	134
1177	YALI1_A02096g_4	AATGCGACAGGCGCGTTATTCGAAA	215	65	82
1178	YALI1_A02096g_5	TGATATCATGTAGGCCAGTGCCATT	223	129	88
1179	YALI1_A02096g_6	TCGCTCAAACCGGGTGTTTGTGATA	343	223	237
1180	YALI1_A02096g_7	GGCCTCCGAAGACGATTCACTCCGT	225	120	179
1181	YALI1_A02096g_8	GTGAACGTTTTGGGCCTCCGAAGAC	130	94	114
1182	YALI1_A02113g_1	ATTGGACCCTCGAATGCGAAATTGA	153	92	123
1183	YALI1_A02113g_2	AACGTTTTCAAGTGTGCACTCGCCA	208	210	197
1184	YALI1_A02113g_3	AAGTGTGCACTCGCCATAGAGCTTG	149	90	106
1185	YALI1_A02113g_4	TTTTCAAAAACTGCTCTGCAGTGCA	272	125	142
1187	YALI1_A02113g_6	TGAAGCTCAACTTCTATTTTTGGCG	399	230	269
1188	YALI1_A02113g_7	ACGTATTCTTGAAGTTTTATGAAGC	212	72	99
1189	YALI1_A02113g_8	GCATTCGAGGGTCCAATGAAAGCTC	172	89	118
1190	YALI1_A02131g_1	AAGGCATCAAATCAATCCCCCCCGG	199	111	124
1191	YALI1_A02131g_2	AAATGGGACTCCAAAAAGGAAGAAA	141	60	87
1192	YALI1_A02131g_3	TTCCACCACTGCGACTGCCCAGGAG	195	85	101
1193	YALI1_A02131g_4	AGAATCTTGACAAGGAGCCCACTCT	288	161	158
1194	YALI1_A02131g_5	AAAGTGGGAGTTGAAGTGAAGTAGT	138	98	54
1195	YALI1_A02131g_6	ATGCCTTTAAAAGTGGGAGTTGAAG	222	94	106
1196	YALI1_A02131g_7	GTCCTGGCCCCAGTGCAAGATGTGC	110	69	101
1197	YALI1_A02131g_8	GGACACTGGTTTCGTCCTGGCCCCA	152	78	88
1198	YALI1_A02150g_1	TCTCACCGACCTAACCATTTGCGAC	178	111	146
1199	YALI1_A02150g_2	CGACCGGTCGGAAACCGACTTCGAC	344	142	175
1200	YALI1_A02150g_3	ACAGAAACCCAGGCGAATGGCACCC	305	167	175
1201	YALI1_A02150g_4	CGAAAATGACTGACCGAACCTCCAT	166	78	99
1202	YALI1_A02150g_5	AACATGTGGAGCTCTCTGAGCGTCC	170	93	121
1203	YALI1_A02150g_6	CGACCGGTCGCAAATGGTTAGGTCG	348	196	197
1204	YALI1_A02150g_7	TGTAGGGTGCCATTCGCCTGGGTTT	179	105	95
1205	YALI1_A02150g_8	TCAGCACCACTACATCACCGACTTG	143	73	93
1206	YALI1_A02190g_1	TACGACCCGATTTCCGACAGCCACG	171	62	153
1207	YALI1_A02190g_2	CGACAGCCACGCTTCCAAACAACTC	287	116	129
1208	YALI1_A02190g_3	GACGTTCTGGAACTACGGACTGATC	235	144	148
1209	YALI1_A02190g_4	TATCTTCAGAGGTATCCACGACGAT	300	154	163
1210	YALI1_A02190g_5	GAAGCGTGGCTGTCGGAAATCGGGT	218	160	125
1211	YALI1_A02190g_6	TTGATATCTCGTTAGTATCTCGGAA	195	136	165
1212	YALI1_A02190g_7	GTTCCATTCTCTTGATACACGCTAC	179	94	99
1213	YALI1_A02190g_8	AGCAGTGCAACTGTGCAGAAGGCCG	273	116	166
1214	YALI1_A02198g_1	CGTGGTTTCTTTCCTCGACTCGTTT	358	126	186
1215	YALI1_A02198g_2	TTTCCTCGACTCGTTTTCTGGCAAA	257	147	167
1216	YALI1_A02198g_3	CTCGACTCGTTTTCTGGCAAACAAA	313	136	152
1217	YALI1_A02198g_4	TGGCAAACAAACCAACGGAACGGGA	134	56	78
1218	YALI1_A02198g_5	CCAGAAAACGAGTCGAGGAAAGAAA	179	122	164
1219	YALI1_A02198g_6	TTTGCCAGAAAACGAGTCGAGGAAA	136	68	86
1220	YALI1_A02198g_7	GCCTCCCAGACTTGTCATGGGTCCT	242	125	183
1221	YALI1_A02198g_8	GTCCCAGCGACTGACAGATTGAAAT	176	97	121
1222	YALI1_A02263g_1	CGGTGCTCAGGTGGAGCCGACACAG	305	145	167
1223	YALI1_A02263g_2	GCCAAACAGGCCATCCGCAAGCTGT	201	107	143
1224	YALI1_A02263g_3	CGCGCCGTCCCAGCGACAAGCGCTC	80	63	104
1225	YALI1_A02263g_4	ATTTCGACGAGGCTCTTGCGCACGA	230	106	99
1226	YALI1_A02263g_5	AGGGTCTCTGACTGTGTCTCTGTCT	425	158	192
1227	YALI1_A02263g_6	AGGGTCTGTGTCTGTGTCGTTGTCG	308	187	196
1228	YALI1_A02263g_7	GGTCGCTTCTTTCAGGGTCTGTGTC	185	130	156
1229	YALI1_A02263g_8	TGTCGCCTGTGTTGCTTGTGTCGCT	198	98	159
1230	YALI1_A02301g_1	GCAAAAGAAAGCGCGATGACTATTC	350	158	164
1231	YALI1_A02301g_2	GGCCATTACGTTTGGCAAAAGAAAG	216	113	102
1232	YALI1_A02301g_3	GGAGCATAAAGAGGCAGGCAGGAAA	178	97	108
1233	YALI1_A02301g_4	TTTTGCCAAACGTAATGGCCCAAAA	263	145	211
1234	YALI1_A02301g_5	CCAAACGTAATGGCCCAAAAAGTTC	164	86	99
1235	YALI1_A02301g_6	CTGCCTGCCTCTTTATGCTCCGAAA	184	98	148
1236	YALI1_A02301g_7	TGCTCCGAAACAGCGTGGTTCCTAT	211	115	155
1238	YALI1_A02335g_1	CGTCATTGTCTTTGGTCTTCTGGGC	225	146	183
1239	YALI1_A02335g_2	GTCTTCTGGGCTCTGCCCGAGGTTT	243	140	145
1240	YALI1_A02335g_3	GACGAAGGCATGATTGCTGGAACAA	176	104	81
1241	YALI1_A02335g_4	TGCAGGATCGAATTGGACGAATCAG	187	93	80
1242	YALI1_A02335g_5	AGATTGAATTGACGCTCGAAGGAGG	145	86	100
1243	YALI1_A02335g_6	TGGGGTCTTTGAGATTGAATTGACG	304	166	220
1244	YALI1_A02335g_7	GGGGCCACTTCAGCCAGATAGGTGG	278	144	193
1245	YALI1_A02335g_8	GAGACATGTGCAAAGTGGTGGAGTA	207	121	128
1246	YALI1_A02365g_1	GACTGCGCTCTTCCAACACCAACCA	130	81	70
1247	YALI1_A02365g_2	CAAGGAAATCTCGTCTCCAGCTCAT	89	87	104
1248	YALI1_A02365g_3	CTCCTCTGGCTCCCAGATCAATTGA	234	117	142
1249	YALI1_A02365g_4	AGGTCTCTCGGAACTCAACCTGCCC	129	95	100
1250	YALI1_A02365g_5	TAGCTCCATCACTTCTCGACGATGG	205	95	101
1251	YALI1_A02365g_6	CTTGCAAATGTGGTTGATTTGTAGC	155	141	146
1252	YALI1_A02365g_7	AGGTGTAATGAGCTCGGGCAGGTTG	257	124	163
1253	YALI1_A02365g_8	GCTCATCGTCTACCACAAAGTCGTC	224	163	135
1254	YALI1_A02394g_1	CCGTGCTTAATGGAGCCATTGCGGC	223	109	136
1255	YALI1_A02394g_2	GGTCGGCCCCGTGACTCTCAGCAAC	267	140	205
1256	YALI1_A02394g_3	AGTTTGCCGTGGCCGACAAGGCGGT	178	125	155
1257	YALI1_A02394g_4	CCGTGGCCGACAAGGCGGTGGGCAA	188	104	146
1258	YALI1_A02394g_5	GGGGCTGAAGGGGCCGCAATGGCTC	280	179	152
1259	YALI1_A02394g_6	TGACGGGGATCTGGAGCACTTTGGG	163	98	103
1260	YALI1_A02394g_7	GGTGTACGCTCCGTCTCGACGAGCT	217	118	125
1261	YALI1_A02394g_8	CGTTGAACTGGCCTGTGAATTCGCA	235	144	171
1262	YALI1_A02426g_1	AGTTTCATGACTTTGTGAAAGACGA	237	110	143
1263	YALI1_A02426g_2	ATGACTTTGTGAAAGACGAGCATGG	175	108	123
1264	YALI1_A02426g_3	TGAAAGACGAGCATGGGGAAATACA	201	87	111
1265	YALI1_A02426g_4	CGGAATCTGGTCAGGCCCAAGGAGT	198	125	142
1266	YALI1_A02426g_5	ACCACTCCGATTCTATGCTCTGCCT	219	116	134
1267	YALI1_A02426g_6	CATGCGCTTTAACCACTCCGATTCT	118	69	72
1268	YALI1_A02426g_7	ACAAAGTCATGAAACTGAAAGAACT	166	80	77
1269	YALI1_A02426g_8	CCCATGCTCGTCTTTCACAAAGTCA	113	82	71
1270	YALI1_A02443g_1	TCTGCAACATAAACACGCAGGTGGG	52	16	41
1271	YALI1_A02443g_2	CGATGCCTTCAACCGACGCCCCACA	169	120	97
1272	YALI1_A02443g_3	AGAGCAACTTCTTCCATCACGTGAA	273	124	181
1273	YALI1_A02443g_4	GGCGCCAGCTCCAGGGCCATATCAT	190	115	108
1274	YALI1_A02443g_5	TGTTGCAGATAAACCACACCTGCGC	183	108	113
1275	YALI1_A02443g_6	GACGCCCACCTGCGTGTTTATGTTG	332	112	167
1276	YALI1_A02443g_7	CCCCACCTCCAGATTGCCCAGACCC	156	115	126
1277	YALI1_A02443g_8	CTCAGCAGAAGTTGCAGGTTGTCTT	228	127	168
1278	YALI1_A02461g_1	CCAGCTCGCGGCAGATTTTCCAGCG	134	107	102
1279	YALI1_A02461g_2	CAGCGTGGTGGCGAAGAGAATGCGC	230	122	152
1280	YALI1_A02461g_3	CATTCTCGCCAACTACACACACAAG	192	113	135
1281	YALI1_A02461g_4	CCCGAGGCAGCCATCGACAAACGAA	189	108	144
1282	YALI1_A02461g_5	GCGATTCCTCGAATCCCTCCATGTT	121	91	101
1283	YALI1_A02461g_6	CTTGCCCTTTCGCGATTCCTCGAAT	207	136	123
1284	YALI1_A02461g_7	CGGGCTTGATGGTGTCGACAGCAAT	293	205	182
1285	YALI1_A02461g_8	GACCCAGGGCAGATGATCCTTTCCG	351	155	193
1286	YALI1_A02470g_1	TGGGCAACGTGACCGACGACGACTC	181	97	104
1287	YALI1_A02470g_2	CATCACCGCCAACATCTGTGCCGGT	227	137	103
1288	YALI1_A02470g_3	CATGGACAACTTCGAGTTTGGATTC	224	100	119
1289	YALI1_A02470g_4	GATTCGCCAACTTGACGATTGATGT	222	125	134
1290	YALI1_A02470g_5	TGGACTCTGTGTGCGTCGTAGTACT	189	144	159
1291	YALI1_A02470g_6	ATCACGTAGTCCACGGGCTGGTTGT	144	77	109
1292	YALI1_A02470g_7	TAGTTGAGGTTAGGTGGACCGGCAC	391	170	201
1293	YALI1_A02470g_8	TCGACATTGTTGACATCTGAGTCGA	269	90	130
1294	YALI1_A02499g_1	GATCTCCCTCAAACTCGTCGTATCG	155	98	86
1295	YALI1_A02499g_2	CACCTCGCTACGACGGGCCAATCAC	322	164	158
1296	YALI1_A02499g_3	AACGTCTCCAGAAGGCGGCAAGCAC	221	137	137
1297	YALI1_A02499g_4	CCGATCTTATGACTGACGAGGACAA	84	63	58
1298	YALI1_A02499g_5	GTCCAAGGGCCCTGAACTCATGCAT	282	181	206
1299	YALI1_A02499g_6	AGGGAGATCGAAACCCCAAGACTGG	205	128	106
1300	YALI1_A02546g_1	AGTTGGCAGTAAGATGCATACAGGA	125	58	71
1301	YALI1_A02546g_2	GTCAGAAGCCGCAATTCAACTTTGG	321	179	166
1302	YALI1_A02546g_3	GTGCCACTACCGCCAAGTCTGACGA	187	127	76
1303	YALI1_A02546g_4	ACACCCCGGCCAAACCCAAGGCCTC	222	113	141
1304	YALI1_A02546g_5	CTGTATGCATCTTACTGCCAACTGA	158	77	69
1305	YALI1_A02546g_6	GGGCCCTGCATTACGAGGTTATTTT	90	58	65
1306	YALI1_A02546g_7	AACTTGATTTTTGGGGCCCTGCATT	229	144	173
1307	YALI1_A02546g_8	GCCGTCACCAGCGTTCGAATTGGAC	213	94	134
1308	YALI1_A02552g_1	CGAGATTCGTGTGGTCTACGACTCG	227	156	117
1309	YALI1_A02552g_2	GGCGCCTCGTTGAGCACCTTGCGGG	240	144	156
1310	YALI1_A02552g_3	CCCTTGCCCTTTTTGGGCGCCTCGT	211	182	187
1311	YALI1_A02552g_4	GGACTTTGCCCTTGCCCTTTTTGGG	230	132	155
1313	YALI1_A02552g_6	AGGAAGTAAGCCCGTTCCGCAGCAT	166	63	88
1314	YALI1_A02552g_7	CACTTCGGGACTCTCCAGCAACTTG	224	152	151
1315	YALI1_A02552g_8	TTTTCCACTTCGGGACTCTCCAGCA	383	187	235
1316	YALI1_A02561g_1	TATGTGTCCAGCAAAATGGCCTTTG	192	103	95
1317	YALI1_A02561g_2	TGTCTGCTCTCAAGAAGGTGACCAA	191	108	86
1318	YALI1_A02561g_3	AGAAAGAGGGATACAAGGTGGATAT	177	103	156
1319	YALI1_A02561g_4	ATGAGATCAAGGTGGCTCACGAGAC	201	136	125
1320	YALI1_A02561g_5	CAACCAGTCTGATCGGCGCATGCTT	207	157	140
1321	YALI1_A02561g_6	CTGGACACATAGAAACAGTCCTGCG	362	169	155
1322	YALI1_A02561g_7	GCAGCTTGGTCACCTTCTTGAGAGC	212	143	136
1323	YALI1_A02561g_8	CCATGCCCATCATTCGAATGTACTG	270	145	138
1324	YALI1_A02568g_1	GTGGACAGAGTTTGGTTTTAACATC	201	127	168
1325	YALI1_A02568g_2	GTTTTAACATCAATGAAACGAGGGA	131	66	95
1326	YALI1_A02568g_3	ACATCAATGAAACGAGGGATTGAAC	134	110	93
1327	YALI1_A02568g_4	GAGCAGCAGCAGCAGGTTCTTCTGG	190	120	135
1328	YALI1_A02568g_5	ATTGATGTTAAAACCAAACTCTGTC	155	35	82
1329	YALI1_A02568g_6	CGCGTGTAGAACTTGCCCACGTGTC	317	182	187
1330	YALI1_A02568g_7	GCCGCGATTTTGCGCGTGTAGAACT	230	128	137
1331	YALI1_A02568g_8	GTCTGCGCCAGAAGAACCTGCTGCT	237	110	149
1332	YALI1_A02615g_1	CGCAATTCATCAAAAAGCGAGGAGC	269	53	99
1333	YALI1_A02615g_2	ACGAGATTGCACGTGTGGGCGAGCG	181	116	123
1334	YALI1_A02615g_3	TCACAAAGCTCAATGCTATGAACGA	132	83	112
1335	YALI1_A02615g_4	TACGACGATCTGGAACGGGCACGAA	343	123	164
1336	YALI1_A02615g_5	TGTGGTCGACGAGTTGTTGCTGGGC	182	111	96
1337	YALI1_A02615g_6	TGGTGGTGGGGGTTTCTGTGGTCGA	252	91	174
1338	YALI1_A02615g_7	TGTCCTCCACAGACATGCGTGACAT	184	101	125
1339	YALI1_A02615g_8	CTGCAGCTTGGGGTCCTCCAGCAGG	239	121	103
1340	YALI1_A02653g_1	GACGGCTACCAGGACTCGCGGTGGC	292	108	192
1341	YALI1_A02653g_2	TGCATCACGGCGGTCATTATGACGG	131	92	142
1342	YALI1_A02653g_3	TGGTCTTCATCTTTTGCTGGGCCAC	151	114	147
1343	YALI1_A02653g_4	CTGGGCCACGGTGGTTTACTGCCCC	244	103	89
1344	YALI1_A02653g_5	TTTTTTCCGACCTGATCTGGAATAC	240	142	222
1345	YALI1_A02653g_6	GTTCGATTCTGTAGTCCAGCACGGC	161	139	107
1346	YALI1_A02653g_7	TCGGCAAACAGCCCGACTAGCAGCG	156	106	98
1347	YALI1_A02653g_8	GCCACTTCTTTCTCGGCAAACAGCC	267	126	145
1348	YALI1_A02682g_1	ACCGTTCGAAGCCAATTCTGTATCG	266	126	178
1349	YALI1_A02682g_2	TCAATGAAGGACATCGATTCGTTCA	251	94	157
1350	YALI1_A02682g_3	GACAAACAGACATTGATATGGAGCC	194	116	154
1351	YALI1_A02682g_4	TCGTTGAGAACACTTACGTCGACTA	151	86	81
1352	YALI1_A02682g_5	TAGTCGAGTCGATACAGAATTGGCT	222	109	105
1353	YALI1_A02682g_6	TCGAAACACATGGCTCAGTGTGTTG	278	123	141
1354	YALI1_A02682g_7	GAGGAACAGCTCTGCCCCGAGTTCT	205	100	170
1355	YALI1_A02682g_8	GAAGGTCCCCTGGTTTCGAGGAACA	169	106	83
1356	YALI1_A02728g_1	CCGTGTGGCTCGCGCCGGCAGCAGC	136	93	141
1357	YALI1_A02728g_2	CGACTGCTTTCACCAGCGCAACAAC	179	121	152
1358	YALI1_A02728g_3	ACCAGCGCAACAACCCCCTGGGGCT	241	131	80
1359	YALI1_A02728g_4	GCCGACTACGACAAGGACGATGGCC	246	90	157
1360	YALI1_A02728g_5	CGTCTCGTTGAGGTCGCTGAGCACC	270	124	177
1361	YALI1_A02728g_6	GGGCTTGGTGTCCTTGCTGACCTCG	294	143	189
1362	YALI1_A02728g_7	GCGAGTCCTGTCAATAGAGATGCAA	109	97	92
1363	YALI1_A02728g_8	GGATTGCGAGTTAAGATCGTCGTTG	249	113	140
1364	YALI1_A02775g_1	GCATCTGCGAAGCAGCCACGGTGGT	204	143	140
1365	YALI1_A02775g_2	GCTGTCGAGCTCGTTGTTCTCGACG	231	123	138
1366	YALI1_A02775g_3	AACACCGACGAGGACACCCAGACCA	111	89	93
1367	YALI1_A02775g_4	ACCAGTCGCGGTTCCCCCGAGTCTT	128	78	106
1368	YALI1_A02775g_5	AGGACTCCAACCTGCCCGTGCCCAA	271	141	112
1369	YALI1_A02775g_6	AGTCTCTGCACAACTCCGGCGTTCT	108	80	111
1370	YALI1_A02775g_7	GCGGTTCTCCTCTCATCAAGCTCGG	184	121	175
1371	YALI1_A02775g_8	GAGCTTGACCATCTGACCATCACTG	133	69	81
1372	YALI1_A02813g_1	AAAAGGACATCAAAAAGCTGCGGCA	113	95	74
1373	YALI1_A02813g_2	GAGTCGGAGCTGTCTCGGCCCTTAT	197	112	148
1374	YALI1_A02813g_3	CGACTACGTGCGATCTACCCAGCCG	205	140	147
1375	YALI1_A02813g_4	ATCATCAACGTGAAGAGTTTCAAGG	255	116	146
1376	YALI1_A02813g_5	ATGTCCTTTTCAAAGTCGCCATCTC	146	97	116
1377	YALI1_A02813g_6	CGTCTGCCGCAGCTTTTTGATGTCC	443	247	257
1378	YALI1_A02813g_7	CAGCTCCGTCCACCTGAGCACTATT	159	125	134
1379	YALI1_A02813g_8	CACCTTGAGCGCCGTGTCTCTGACG	330	154	257
1382	YALI1_A02819g_3	AGGTCACGTGACCGGTGGCGTTTGG	322	154	194
1383	YALI1_A02819g_4	GTTCCGTCGGCTGTCGCTTTTTTTT	204	120	134
1384	YALI1_A02819g_5	GCACCATCTCTAGCAGCCCTTTTGG	183	98	112
1385	YALI1_A02819g_6	TTGGCACGCTTTAGCACCATCTCTA	239	109	147
1386	YALI1_A02819g_7	TCGTATTGATAGGCGACAGGCGATC	332	244	221
1387	YALI1_A02819g_8	GACAGGCACTATCTTTGTCGTATTG	259	96	112
1389	YALI1_A02833g_2	CATGATCCCCGAGCACAACATCCGA	145	92	168
1390	YALI1_A02833g_3	CTGGGTAACTCAGCTGCTTCTCTCA	215	154	131
1391	YALI1_A02833g_4	GACGGCTCAAGTACGAGTACTGCGA	127	48	57
1393	YALI1_A02833g_6	GCTCGAGAATGAAGGTGGGAAGTGT	153	76	87
1394	YALI1_A02833g_7	TGATTCGCTCGAGCATGGACTTTCG	242	117	129
1395	YALI1_A02833g_8	CCACTTGGATGAACCGCTGCATGGG	213	141	171
1396	YALI1_A02875g_1	CCAGTAATGTCGACCGTGCTCTTCC	228	148	170
1397	YALI1_A02875g_2	CGACGACAACTGCAAGGGTCAGAAT	285	153	134
1398	YALI1_A02875g_3	CCAGGCGGTTCGAGAGGTTACACGA	200	95	132
1399	YALI1_A02875g_4	AAGGCCCCCAGTTTCCCCGGGCTCC	194	101	142
1400	YALI1_A02875g_5	TCCGCCAGGGCTCTCAAGCCCATGG	305	191	181
1401	YALI1_A02875g_6	CAATTTCTCCGCCAGGGCTCTCAAG	159	106	96
1402	YALI1_A02875g_7	TGCAATTCTGACCCTTGCAGTTGTC	235	133	139
1403	YALI1_A02875g_8	GAGACGGTCTTCTGTGAGCTTCGTG	218	98	170
1404	YALI1_A02895g_1	TTTTACGCGTTTCAGTCTCCTTCAA	308	175	193
1405	YALI1_A02895g_2	CGCGTTTCAGTCTCCTTCAACATGG	370	185	209
1406	YALI1_A02895g_3	AGTCTCCTTCAACATGGCCAAATCG	165	77	125
1407	YALI1_A02895g_4	CATCATGGGACCAGGTGCAGCCGCT	288	144	123
1408	YALI1_A02895g_5	GCCATGTTGAAGGAGACTGAAACGC	261	121	164
1409	YALI1_A02895g_6	AATTCGATTTGGCCATGTTGAAGGA	274	111	129
1410	YALI1_A02895g_7	TGACGGCGTAGTATGGCTTTGAATT	233	91	149
1411	YALI1_A02895g_8	GGCCCTTTCTGACGGCGTAGTATGG	357	138	142
1412	YALI1_A02947g_1	AACTGGTGGAGGACAAGAACATCAC	148	117	120
1413	YALI1_A02947g_2	GTGGCTCAGAAGACATTTAGAAGCG	316	138	180
1414	YALI1_A02947g_3	GAAGCGCCATTGATGCATCGCCAGT	172	89	100
1415	YALI1_A02947g_4	GCTGCTTATGAACACCATTCGGCTA	152	101	123
1417	YALI1_A02947g_6	GGCACACAGGCGGTCGTGATGTTCT	191	105	174
1418	YALI1_A02947g_7	GACGTGAGCAGCAGATCCAGAAACC	200	88	75
1419	YALI1_A02947g_8	TTGAGTTTAGACGTGAGCAGCAGAT	73	52	72
1420	YALI1_A02974g_1	TGGATCTCGAGTCCAACCAGCAAAA	90	82	83
1421	YALI1_A02974g_2	TCTCGAATCGGACGAAAACTATCTA	152	97	87
1422	YALI1_A02974g_3	CTGTGCGACGACCAGACCGCAACCC	123	60	108
1423	YALI1_A02974g_4	GGAGAAGTCATTGAGTCGGTGATCG	350	167	227
1424	YALI1_A02974g_5	AACACTCTGTCTCCGTCGGTGACGT	145	114	85
1425	YALI1_A02974g_6	GTTGTTGCTTATTCCCTCCTCAGTG	282	126	174
1426	YALI1_A02974g_7	CGGAGAGGGCATCAGGTCCTTGGTG	258	121	152
1427	YALI1_A02974g_8	CTGGTTGGACTCGAGATCCACAAAA	223	169	183
1428	YALI1_A02977g_1	ATATAAATGGCTGCTCCAATCACGC	217	118	161
1429	YALI1_A02977g_2	TCCTTACACCGCATGACGTCGGTTG	139	72	125
1431	YALI1_A02977g_4	TCGCAGCTGGAGACCCCAGGTGGCG	217	91	126
1432	YALI1_A02977g_5	GCCGTCGCTGGCGGTCTTTTCTCGC	263	115	127
1433	YALI1_A02998g_1	GACTGCGGGTCGGAAGTCGAGCGGT	105	59	42
1434	YALI1_A02998g_2	CGCTGGACCAAAACAAGCTCCTGGT	170	120	130
1435	YALI1_A02998g_3	GACTTTCAGAAACGCTGGCAACAAG	463	170	184
1436	YALI1_A02998g_4	AGAAACGCTGGCAACAAGGATGTGA	281	161	148
1437	YALI1_A02998g_5	GTCCAGCGCAAAGAACCGCTCGACT	212	138	119
1438	YALI1_A02998g_6	TCATGGGGGTACCTGACCTTGAGAT	113	54	62
1439	YALI1_A02998g_7	TGAAAGTCGAAAACAGCGTTTTGTC	362	147	129
1440	YALI1_A02998g_8	CGGTCCTGGCAAAATGGGGCCACTG	325	138	186
1441	YALI1_A03017g_1	AGAAAGTAGGACAACAAGTAGAGTC	187	110	84
1442	YALI1_A03017g_2	TCTATTGCGAGTATTCGTATTGTAC	174	100	100
1443	YALI1_A03017g_3	TGAGACCTTCCGTGCTTGCAGCGTT	222	98	122
1444	YALI1_A03017g_4	GGTTGGACTGCAGATGGTGCAGGGG	170	96	83
1445	YALI1_A03017g_5	TGAAACTCACATGCATTCCTCAGCA	149	89	71
1446	YALI1_A03017g_6	AAGTTGAGTGGTAGGAGTTGAGTGG	227	173	166
1447	YALI1_A03017g_7	GTGTAAGATTCGGGCTTTGAAGTTG	290	113	118
1448	YALI1_A03017g_8	CCAGACAACGTTGGTGAGCGATGAC	248	128	113
1449	YALI1_A03029g_1	GTGGTAACAACTCCAACTCTGGATT	183	111	118
1450	YALI1_A03029g_2	GAATGGACCAGAAGAACGAGACTGC	106	71	104
1451	YALI1_A03029g_3	TAGCCAGCTGTCTGGAAACTCCAAC	152	126	127
1452	YALI1_A03029g_4	GGCTGTTGCCTCGGTTGTCGTCGTA	193	107	87
1453	YALI1_A03029g_5	GGCCCTGGTTGCCGTAGGAGTCGTT	283	145	199
1454	YALI1_A03029g_6	GGCCCTCGTTTCGGCCCTGGTTGCC	346	214	248
1455	YALI1_A03029g_7	CGTAGGACTCGTTTCGGCCCTCGTT	241	104	131
1456	YALI1_A03029g_8	AGTTGGAGTTGTTGCCGTAGTTGGA	222	167	208
1457	YALI1_A03069g_1	TACACCTGCAAACCATACCGACGTC	138	96	58
1458	YALI1_A03069g_2	ACAAAGCCTACAACTTCAGAAATGT	121	45	83
1459	YALI1_A03069g_3	CAGCAAGCTTGGAGTTGAAAAAGCT	144	77	64
1460	YALI1_A03069g_4	CAAAGGCTGCGGGAGTTGAAATCAC	287	143	123
1461	YALI1_A03069g_5	GATCGGGTCGAGTCCGACGCGGTGT	281	159	201
1462	YALI1_A03069g_6	AGGAAGACCACATCTTTGGATCGGG	365	118	163
1463	YALI1_A03069g_7	AGCAGCAAGTCTTTGAGGAAGACCA	206	144	126
1464	YALI1_A03069g_8	GTTGCCATGCATCTACTCCAATGAA	178	69	92
1465	YALI1_A03081g_1	CCTCCAATGAACCAACCACCTTTTC	181	57	114
1466	YALI1_A03081g_2	CGTGACACAACGATTCAACTACCCC	144	106	92
1467	YALI1_A03081g_3	TGCCCTTTTGCGAAGGCTCGACAAT	523	273	265
1468	YALI1_A03081g_4	CGAAGGCTCGACAATCACAAAAACA	112	41	53
1469	YALI1_A03081g_5	TGATTGTCGAGCCTTCGCAAAAGGG	337	194	226
1470	YALI1_A03081g_6	CGTCTCCATCTGTTTTTGTGATTGT	378	206	227
1471	YALI1_A03081g_7	GCACCGCCTCGACCGGGTTTCCGTC	335	199	251
1472	YALI1_A03081g_8	CTGGCGAATTCCTCGTTGAATTGGT	133	110	95
1473	YALI1_A03091g_1	CACCCCCTTGGCAGTGCTCCGCTCA	190	159	134
1474	YALI1_A03091g_2	GAGTCAAGTACACCGGTGATATCCG	229	123	143
1475	YALI1_A03091g_3	CGGCTAAACTATCCCTCGGACGACG	125	94	95
1476	YALI1_A03091g_4	CGACCTGGACGACTCGGACCATGCT	215	156	163
1477	YALI1_A03091g_5	GAGCTCGGGAGGGATCGTTCCAAGA	211	130	113
1478	YALI1_A03091g_6	TGTGGATGTGGGGGGTGCTGGGTGC	133	85	84
1479	YALI1_A03091g_7	TGGCCCAGGAGGGAATGTTAAGGGG	150	111	108
1480	YALI1_A03091g_8	GGCTTCAATCGGCGTGTTGAGAGGC	204	126	111
1481	YALI1_A03116g_1	GCGGTTCGACCTGGAAAGAACAACG	377	164	190
1482	YALI1_A03116g_2	CTCGGGTGTGTGGGCCGGAAAGATC	149	93	73
1483	YALI1_A03116g_3	TGACCGAGTTGGAACGAATCGGATT	272	102	129
1484	YALI1_A03116g_4	GAACTTCATATCGAACAGGGTCCCA	140	63	71
1485	YALI1_A03116g_5	AGCCTGCAAGTATGTCTGTGCCTGA	315	196	115
1486	YALI1_A03116g_6	TCGTCATCATTGAGAGTGAGCCGGT	234	109	132
1487	YALI1_A03116g_7	CAGCCCAGAGCTTCGGCTTCGGCAA	310	149	190
1488	YALI1_A03116g_8	CAGGTCGAACCGCGAAAATGTTGCC	245	145	118
1489	YALI1_A03137g_1	TATATTGCCATCTTCCACATTTTCG	217	106	117
1490	YALI1_A03137g_2	GTCAACACGTCGAGCGGGTCGATCG	271	143	171
1491	YALI1_A03137g_3	TCACGGTGGTCATCAACTCGCTGGT	153	81	102
1492	YALI1_A03137g_4	CGGACCTGCAAGTTGCGGATGTTGG	259	92	140
1493	YALI1_A03137g_5	CGATGCCTTTGCGGACCTGCAAGTT	170	69	126
1494	YALI1_A03137g_6	AGGTACAGATGTGGTGGTGAGGCGC	240	171	180
1495	YALI1_A03137g_7	GTGAGGATCTCCATGCACAGAACCA	245	77	109
1497	YALI1_A03153g_2	CGAGGGCCTGGGTGAAAGAAACACC	163	105	109
1499	YALI1_A03153g_4	GATCAGAAGACCGTGACCGGTCTGC	264	175	214
1500	YALI1_A03153g_5	TTTCACCCAGGCCCTCGGAAAGTCC	185	110	94
1501	YALI1_A03153g_6	ACCCAGGCCCTCGGAAAGTCCTCTA	228	132	165
1502	YALI1_A03170g_1	CCGACCACAAGTCGCTTGAGGAGCT	282	159	188
1503	YALI1_A03170g_2	GAACATTGAGGTGCTAGACAAGCTG	222	119	134
1504	YALI1_A03170g_3	AAGAACCAGACGTGGTTCAAGATGC	192	61	111
1505	YALI1_A03170g_4	GACGGGCCTGAGAAGGCCAAACTGA	55	37	38
1506	YALI1_A03170g_5	CTCCAGGCTTGGTAATTCGATGCAG	230	110	164
1507	YALI1_A03170g_6	GGTGGAGATCTTCTGCCAATGAGAC	166	93	102
1508	YALI1_A03170g_7	CTGGTAGGGCATCTTGAACCACGTC	153	86	82
1509	YALI1_A03170g_8	GCCTTCTCAGGCCCGTCCAAAGCAG	175	82	96
1510	YALI1_A03183g_1	TGTGGATGCTGATCCCACCACCACC	159	103	95
1511	YALI1_A03183g_2	CCCTGATGGAACCAAGCTCATTGTT	203	119	105
1512	YALI1_A03183g_3	CGTGTTCAACGTCAAGGCCGACGTG	228	150	168
1513	YALI1_A03183g_4	GTTTGCCGTGTGGTCGTACGGAGGC	231	156	250
1514	YALI1_A03183g_5	CCGTGTGGTCGTACGGAGGCAAGTA	224	118	151
1515	YALI1_A03183g_6	TCATTCTGGGAGGAGGACAGGACGC	182	83	116
1516	YALI1_A03183g_7	AGGCCCGATTCTACCACAAGATCTT	238	160	117
1517	YALI1_A03183g_8	AGGACGAGGTTGGCCGAGTCAAGGG	299	144	152
1518	YALI1_A03210g_1	TGCGGCCGCTGATTTCCGCCCACCG	135	65	133
1519	YALI1_A03210g_2	CGCCCACCGCTCGGCCTCCGCCAAC	210	186	180
1520	YALI1_A03210g_3	TGCTCGGCTTTTCCGGGCCCCAGGG	194	79	117
1521	YALI1_A03210g_4	CGGGCCCCAGGGCTGTGGAAAGTCC	364	186	261
1522	YALI1_A03210g_5	CACAGCCCTGGGGCCCGGAAAAGCC	264	116	110
1523	YALI1_A03210g_6	GCCCAGAGCGACATCGTGGGTGCCA	149	107	125
1524	YALI1_A03210g_7	TGTCCAGCGAGTCAAGGTGCACAAA	208	94	96
1525	YALI1_A03210g_8	TGGATCAACGCGTGTTCCTGTTGCA	268	171	129
1526	YALI1_A03258g_1	AAGACTCTTCTCATCTCTGCCACTG	122	97	99
1527	YALI1_A03258g_2	AGGGAGAGAACTCGGTCAAGTCTGT	243	145	121
1528	YALI1_A03258g_3	CAAGGTTGTCGCCAACAGCCTCCAG	337	128	139
1529	YALI1_A03258g_4	CTACGGAAGCAGGGTGCTCGTTGAT	360	160	176
1530	YALI1_A03278g_1	GACACACCGTAGAACAGGTTGAACA	327	138	170
1531	YALI1_A03278g_2	GATCGGGGGCATCCTCCTCGGCAAC	244	127	166
1532	YALI1_A03278g_3	TGACCCAGCTGCTGCGACCATGGAA	238	90	134
1533	YALI1_A03278g_4	TCGTTCCTGCCGGTCTGGAGGCTTG	193	93	116
1534	YALI1_A03278g_5	TGTCCCCCACCCTGGAGCCCATCAA	146	66	95
1535	YALI1_A03278g_6	CGAGGCTTCTCGGGTCCCCTCGACC	249	107	133
1536	YALI1_A03289g_1	ATCCGTTGTGGATCTCGTAGTCATC	258	159	167
1537	YALI1_A03300g_1	GGAGCAGGTCCCGAAACCAACGTCC	125	67	91
1538	YALI1_A03300g_2	TTACCAGCCCGGAATCGGAACCCAC	180	64	99
1539	YALI1_A03300g_3	AAGTCGACATTCAGTGTCCCTTCTG	181	94	107
1540	YALI1_A03300g_4	TGGGACTCCATCAACAGCAGTGGCA	152	75	68
1541	YALI1_A03300g_5	CCCATGCCTGGTCGAAGCCGATTGT	171	94	102
1542	YALI1_A03300g_6	GGGACCTGCTCCGAAACTGTTGGAC	296	109	146
1543	YALI1_A03300g_7	GAGCATGCGGAACAGCTTGAGGACG	276	151	157
1544	YALI1_A03300g_8	GGCAGGTCGACGGTGATGTGGGTTC	256	155	167
1545	YALI1_A03322g_1	CGGCCACAAGAGGAGTGTAGGCCTT	227	153	132
1546	YALI1_A03322g_2	GGTCCTTCTTGAGGTAAGGAGTGAA	245	119	140
1547	YALI1_A03322g_3	CTCGCCACTTGATGATGACGTTCTT	236	146	147
1548	YALI1_A03322g_4	CTCAGACCCGATCTGTCTCTTCACA	242	156	221
1549	YALI1_A03322g_5	GCATGCTCTCCGCTGCCGGCGCCAA	131	99	93
1550	YALI1_A03322g_6	CAACATGTCTGCTTCCGCTGACGTT	129	117	102
1551	YALI1_A03322g_7	ATCCGACACCGAACCTCCGAAGAGA	236	65	167
1552	YALI1_A03322g_8	GCGGCTGGTTCTGCCCCTGCCACGG	216	65	135
1553	YALI1_A03351g_1	TGCGGTACCTGTCGGAACAGGCTGG	337	194	213
1554	YALI1_A03351g_2	TGCAGGACATCATCCCCAGAACCAT	107	35	59
1555	YALI1_A03351g_3	GCTAACCAACTTCTTCAAGCCCAGC	198	115	91
1556	YALI1_A03351g_4	TTCTTCCTGGGCCTCGTGAGTGTCC	171	75	100
1557	YALI1_A03351g_5	CGCGTTGTTTTCTTCTTCCTGGGCC	309	178	222
1558	YALI1_A03351g_6	ATTTGCGCGTTGTTTTCTTCTTCCT	260	152	150
1559	YALI1_A03351g_7	TGTGGACGCTCCGGATTCTTTGATT	264	114	158
1560	YALI1_A03351g_8	GAGTCTTGTCGGCGGCAGTTGTTGG	221	128	156
1561	YALI1_A03356g_1	GACCGAGTGGCTCGCCGACCTCAAA	191	112	106
1562	YALI1_A03356g_2	CTGCTGGGGCACCGAGGGAGACCAC	166	109	126
1563	YALI1_A03356g_3	GACTGCTCAATTACTTTGTCTATGT	268	141	167
1564	YALI1_A03356g_4	TCTATGTGGGATTTGCTGCCGGATT	202	166	145
1565	YALI1_A03356g_5	AGGTCGGCGAGCCACTCGGTCGAAA	217	77	118
1566	YALI1_A03356g_6	TGAAATGCCTGAGCCAGCAGCGTAA	370	176	183
1567	YALI1_A03356g_7	CGACGGACAGACCAGACGCAATGGC	218	133	177
1568	YALI1_A03356g_8	GGTACCGTCCAAAGAGCGAGGCAAT	75	44	52
1569	YALI1_A03396g_1	ACAGAGACGACAGAGACCTGGACCG	239	175	202
1570	YALI1_A03396g_2	GCGAGGTTCTCAAGTGCCAGATCAT	219	100	154
1571	YALI1_A03396g_3	GTTTCGTCATGATGGCCGACGTTAC	155	114	125
1572	YALI1_A03396g_4	GTCATGATGGCCGACGTTACGGGCG	231	109	189
1573	YALI1_A03396g_5	GTCGTCCCGGTCATCTCGACGGTCG	140	105	115
1574	YALI1_A03396g_6	ACCGTCGGTCCAGGTCTCTGTCGTC	338	184	211
1575	YALI1_A03396g_7	GCCAGAGCCTCGTCGGCGCCCGTAA	341	193	205
1576	YALI1_A03396g_8	GCTTGGCCTTCTCAATGGCAAGAGT	129	40	129
1577	YALI1_A03402g_1	TGAGGGCAGCTCCCAGAGATCGAAG	254	161	191
1578	YALI1_A03402g_2	GTCGGTAAGGCACAGGTCGGCCTCC	215	82	136
1579	YALI1_A03402g_3	GCTGAGGGCACGACTCGAGATCGGG	260	183	129
1580	YALI1_A03402g_4	GCTGGGCAGAGTTGGGCTTCTTGGG	222	151	152
1581	YALI1_A03422g_1	CAGGATCTGGTCAAGTGCGGCGCCA	250	87	134
1582	YALI1_A03422g_2	GCTGCTGCTCAACCTCACAGACGGC	196	126	148
1583	YALI1_A03422g_3	CTGCTCCATTCGAAAAGGCCTTTGA	214	142	113
1584	YALI1_A03422g_4	ACAAGTTCGACCAGCTGGCCGAGGA	260	126	132
1585	YALI1_A03422g_5	GGGGTCCAGACGCTCGCTGAGCACC	484	231	270
1586	YALI1_A03422g_6	TCTTGAGCAGTGCAATCTTGTTGAC	259	112	159
1587	YALI1_A03422g_7	GAATGGAGCAGCAAACGTGTTTCTC	253	154	164
1588	YALI1_A03422g_8	GGGGGCGTACAGGTCCTTGCCCTCG	182	112	106
1589	YALI1_A03442g_1	CCCCTTCCTTTCTCCTACTGTAACG	256	116	142
1590	YALI1_A03442g_2	TCCTACTGTAACGCTTCTTGGGTGG	303	126	149
1591	YALI1_A03442g_3	GGCCGAAGTTACGTTGACACAAGTT	199	80	108
1592	YALI1_A03442g_4	AACTGGCCATCTGTTGTTGAATGAA	127	51	105
1593	YALI1_A03442g_5	AACATTAATCGACTTTGAACTGGCC	174	71	114
1594	YALI1_A03442g_6	TCGACTATTCCCCTCGCCTTAACGA	272	118	149
1595	YALI1_A03442g_7	CTCTCAATACCTCTTTTATCGACTA	370	221	264
1596	YALI1_A03442g_8	TTCCTCTTTTGCTCTCAATACCTCT	265	197	237
1597	YALI1_A03450g_1	TGTCCAACACAGCGTCACTTCTGGA	150	113	81
1598	YALI1_A03450g_2	AAAGAAGAAAGAGGGCCATCTGAAA	206	114	153
1599	YALI1_A03450g_3	TTGCTTCTCATATTGTTTCAAGGGA	206	70	120
1600	YALI1_A03450g_4	AAGGGACGTGATTGGAGTGACTGTC	248	146	168
1601	YALI1_A03450g_5	GTGTCCTCGAGATGTTCAATTGAGG	229	132	151
1602	YALI1_A03450g_6	AAATGGAGACGTCTGACACTTGTCC	245	116	133
1603	YALI1_A03450g_7	TTCTTTGAAATGGAGACGTCTGACA	140	102	98
1604	YALI1_A03450g_8	AGATGGCCCTCTTTCTTCTTTGAAA	331	163	146
1605	YALI1_A03487g_1	TGGTTGCCCGTATGGTGCGTCTGCG	356	164	183
1606	YALI1_A03487g_2	CGCCTGGATGGCGGCCGTTTTGTGG	153	103	97
1607	YALI1_A03487g_3	GCACCCGGTTGGCGCCTCGTCGGAA	116	74	58
1608	YALI1_A03507g_1	CTTGTTCGAGTCTTGGCAGGCTTGG	216	72	82
1609	YALI1_A03507g_2	TCGACCACAATACCCTCCAACGCCC	190	96	107
1610	YALI1_A03507g_3	GACGGCGCGAAGCTTGATTGGATTC	140	101	99
1611	YALI1_A03512g_1	CAAGCTGCAAATGTTTGGAATCGCC	197	77	127
1612	YALI1_A03512g_2	TGTGTGCGTTTTGCGTCATGAGTGT	321	160	198
1613	YALI1_A03512g_3	CGTCATGAGTGTGGGGCTCACCATG	246	114	145
1614	YALI1_A03512g_4	TTTTGCGCCCGACAAGCTGAAGCGC	190	110	174
1615	YALI1_A03512g_5	CAGCTTGGAAAAGTTGCGCTTCAGT	204	116	118
1616	YALI1_A03512g_6	GACGGGTTCCAGCGTCCATCTGTTG	185	123	120
1617	YALI1_A03512g_7	TGGCGCCGATTGGCAGAGCAATCAT	94	64	54
1618	YALI1_A03512g_8	CCAAACAGTCGTAAACCAGCTGGGC	264	107	176
1619	YALI1_A03549g_1	GACTCACGGGTTTCACTGAGTGCGG	171	73	123
1620	YALI1_A03549g_2	ACTGAGTGCGGAAATCTGCTGGGGA	224	66	109
1621	YALI1_A03549g_3	CTTCCACAACGCCAGGCTGATGGTG	278	140	133
1622	YALI1_A03549g_4	TTCTAACGCACACGTCGAGCACCTG	226	120	154
1623	YALI1_A03549g_5	CTCTTCCACCTGATCTGGACGCCAA	69	64	31
1624	YALI1_A03549g_6	CGCACTCAGTGAAACCCGTGAGTCC	312	213	191
1625	YALI1_A03549g_7	AGACTCGTGGGGCACCATCAGCCTG	245	110	110
1626	YALI1_A03549g_8	CGAGCCGTTTTTCAGACTCGTGGGG	298	120	187
1627	YALI1_A03567g_1	GGGCTGTGTGTCGACTTTTCAGGTG	339	182	178
1628	YALI1_A03567g_2	AGGTGCGACGTCATATTGAGGCTGA	141	130	157
1629	YALI1_A03567g_3	GGCGGTTCGATTTCGTCTTCAACGG	316	161	180
1630	YALI1_A03567g_4	GTCTTCAACGGATTGCCAGAAACCA	231	128	143
1631	YALI1_A03567g_5	TATCAGCCTCAATATGACGTCGCAC	125	101	89
1632	YALI1_A03567g_6	ATAGTGGTCATGTGGGAGAGGTGTT	215	130	163
1633	YALI1_A03567g_7	GCTTTCATAGTGGTCATGTGGGAGA	157	78	115
1634	YALI1_A03567g_8	GTTTCGCTTTCATAGTGGTCATGTG	249	154	202
1635	YALI1_A03579g_1	AGACATACACCAGTCCCATATCTGA	115	66	87
1636	YALI1_A03579g_2	ACACGAATTACACCTTCGACGATCC	297	151	183
1637	YALI1_A03579g_3	CATTACAACTCCCAATAAGGGGTGC	124	46	109
1638	YALI1_A03579g_4	CAGTCGTTTTGTGATTTTATACCGT	231	118	161
1639	YALI1_A03579g_5	TGATTTTATACCGTTTTTGCAGCGT	338	177	217
1640	YALI1_A03579g_6	TACCGTTTTTGCAGCGTTGTTTTTA	348	172	208
1641	YALI1_A03579g_7	CAGCGTTGTTTTTAATTTGTATTCT	243	151	170
1642	YALI1_A03579g_8	ATTTGTATTCTAATGATCAATTACC	336	178	175
1644	YALI1_A03599g_2	TGCTTGTAGATGTCTGTGAAGGCAG	190	140	125
1645	YALI1_A03599g_3	AGAAACTCTTCAAAGCCCTCAGGGT	157	89	105
1646	YALI1_A03599g_4	TTCTCCGACACACCCTCTATTGGCC	229	128	148
1647	YALI1_A03599g_5	AAGAGTTTCTGAAAGAGGTTCCTGA	163	120	103
1648	YALI1_A03599g_6	TGAAAGAGGTTCCTGAGTCGGTTCT	328	145	227
1649	YALI1_A03599g_7	CAACGACAGCTTGACTCACCCGAAG	207	108	133
1650	YALI1_A03624g_1	GCAGTGGCTTGCGGTTCTGGAACGC	159	104	118
1651	YALI1_A03624g_2	CCCAATGGCCAGAATCTTGTTTCTG	186	114	96
1652	YALI1_A03624g_3	GTCATGCTCGCCCATGGCCTTCTTG	212	140	96
1653	YALI1_A03624g_4	TTAAGGACCACATTTACCGAGAAGG	160	81	121
1654	YALI1_A03624g_5	GAGCCGAAAAGAGCAACGCACACTT	129	94	90
1655	YALI1_A03624g_6	CCCTCGGTAATGACCATCTTCTCGG	186	91	69
1656	YALI1_A03624g_7	ACCAGCGAAGGGCTCTCAGAAACAA	104	85	96
1657	YALI1_A03624g_8	CGAGCTTAAGGCTGTGTCTGGAGGC	141	64	127
1658	YALI1_A03669g_1	TGATGACCCCCCTCGCAAATAATCA	130	62	82
1659	YALI1_A03669g_2	TGAAGGCGAGCGTCATGTGTTTGTG	217	132	128
1660	YALI1_A03669g_3	TGAAAAAGTCCGACTATTCTCCCAT	249	119	155
1661	YALI1_A03669g_4	GAGGATCTCGAACGTGCCGACGCAA	288	149	171
1662	YALI1_A03669g_5	CCTTCCTCAATGCGGCGAATATCTG	346	160	183
1663	YALI1_A03669g_6	CGAGGGGGGTCATCACAAAATTTCC	283	184	162
1664	YALI1_A03669g_7	ACAAACACATGACGCTCGCCTTCAG	110	78	64
1665	YALI1_A03669g_8	GAATGGGAGAATAGTCGGACTTTTT	184	131	167
1666	YALI1_A03688g_1	CTACTTCTATGCCGACTCGGTTGGA	153	134	127
1667	YALI1_A03688g_2	TCGTCCTACGGCACCACCCAGTTCT	219	132	134
1668	YALI1_A03688g_3	TGTCTTCAACGGAGGCTACGCCTGC	196	120	135
1669	YALI1_A03688g_4	GGGGTTCTTCGCAGACAATGGGGGC	167	130	99
1670	YALI1_A03688g_5	CAACCGAGTCGGCATAGAAGTAGGA	243	93	162
1671	YALI1_A03688g_6	CAGCTCCAATGGTGAACTTGATGGG	347	150	161
1672	YALI1_A03721g_1	GGCGGCCACTACAGCCGTGGAGCGA	143	60	72
1673	YALI1_A03721g_2	GACATGTTCCATCCCATAGACGGCC	205	95	160
1674	YALI1_A03721g_3	CTACAAGCGGCTTTTGGAGACCATC	217	144	109
1675	YALI1_A03721g_4	GAGACCATCAACGTTTCGGGCGAAG	331	144	197
1676	YALI1_A03721g_5	GCAGGGTGACAAAAGTTCGCACTGC	154	144	87
1677	YALI1_A03721g_6	CAGCCGCTGATATCGTTTCGCAGGG	199	143	152
1678	YALI1_A03721g_7	GATCAATCGTTCGTCCGTTGAACTC	229	100	113
1679	YALI1_A03721g_8	GCCACTCGGTCCAGAAGAACACACA	52	27	25
1680	YALI1_A03757g_1	TTTGTGCGGTCCATCCCTCTGGAGG	182	116	140
1681	YALI1_A03757g_2	TGCGGTCCATCCCTCTGGAGGTGAC	301	102	168
1682	YALI1_A03757g_3	TCACAGGACTTCCCCGTGAAGCATG	160	71	88
1683	YALI1_A03757g_4	TGTCTTTCACGACCGAGGAGGATGC	189	109	111
1684	YALI1_A03757g_5	GGCACTTGAGCAGCGCCTCCGCAGC	145	62	75
1685	YALI1_A03757g_6	GCTCTCGAGGCTTGGCAAACTCGAT	226	110	127
1686	YALI1_A03757g_7	GCTTCTCCACAGAAGTATTGTTGTC	258	119	140
1687	YALI1_A03757g_8	GCACAATTAGTCGCGGCTTTCGCTT	167	82	119
1688	YALI1_A03763g_1	CGACGAAACGCGCTCAACAAGTGTT	140	98	153
1689	YALI1_A03763g_2	TTCGACTTGGACGCGCTCTCAGACG	98	43	53
1690	YALI1_A03763g_3	GGGAGACGTTTTTGAACGTCCAGAA	365	244	205
1691	YALI1_A03763g_4	AACGTCCAGAAATGCTGGTTTGGAG	152	77	90
1692	YALI1_A03763g_5	GTCGCAAATTCGTGGTCTGCTTCAG	320	205	250
1693	YALI1_A03763g_6	GACCCCAGCCACAGCTGAGTCAGGT	110	53	64
1694	YALI1_A03763g_7	GTACTTGGGACCACCTCGAGCCACA	226	110	149
1695	YALI1_A03763g_8	CGAGCATCGTCCATGATCTTTTCGT	568	294	309
1696	YALI1_A03803g_1	ATTCGTCGGTGGTGGCTCTGGCACC	197	136	157
1697	YALI1_A03803g_2	GGGCTCGGGAAACCTGATTCGACGT	96	58	98
1698	YALI1_A03803g_3	GAACAGCGGTTTTGTGTGTCTGCTC	297	182	173
1699	YALI1_A03803g_4	TGTGTCTGCTCAACAATGGCCAATT	328	164	273
1700	YALI1_A03803g_5	CCGTCCGTCTCGTTCCAGCTCATAG	157	113	128
1701	YALI1_A03803g_6	CCATGGCCACGAGCTTGTGCTCGTC	185	122	145
1702	YALI1_A03803g_7	ACGAGCTGCGTTTCCCATGGCCACG	468	200	223
1703	YALI1_A03803g_8	CCGAGCCCGAAAACACACCTATCGA	167	59	116
1704	YALI1_A03809g_1	CAGCGACGGACACGAGTTCTGGATC	328	174	163
1705	YALI1_A03809g_2	GAGAAACACTGGACAATAAGATCCC	230	95	108
1706	YALI1_A03809g_3	AAATCCCCCCGGAGATGGCTTTGGA	225	99	138
1707	YALI1_A03809g_4	GAGCTGTTGGTGGCGGCGGACTATT	362	210	269
1708	YALI1_A03809g_5	AGCACCTTGGAGACACAGGCCGCCT	147	123	98
1709	YALI1_A03809g_6	TCGAAAATGTCCGTCTCCCTGAACC	207	129	138
1710	YALI1_A03809g_7	TGCCACGTCATGGGGAATGTCCTGT	326	161	208
1711	YALI1_A03809g_8	AAGCTGTAGTACAGATACTCGCACA	128	78	116
1712	YALI1_A03815g_1	CGCCACCAAAACCTGGTATCTTCCA	289	155	142
1713	YALI1_A03815g_2	TCCAGTCGGTGCTGTAGATCATGTG	162	114	135
1714	YALI1_A03815g_3	GTGGCGTAAACAGTGACTCGGTAGG	130	75	91
1716	YALI1_A03815g_5	AAGTCTGGTGAAGGTGATGTTCCAC	170	128	142
1717	YALI1_A03815g_6	CAACAACGACAAGATGCAGTACGAC	174	86	119
1718	YALI1_A03815g_7	CACAGCAAGTACGACAAGATTTACA	258	106	115
1719	YALI1_A03837g_1	TCAAGCCCGGCAACTCGTCTTCCGA	284	161	175
1720	YALI1_A03837g_2	CGGCCTCAACACCTACCAGTGGTGC	297	141	223
1721	YALI1_A03837g_3	ACGAGGTCGACCAGGGTTTGTACGG	252	107	135
1722	YALI1_A03837g_4	TACGGCGGCCTCAAGGACACCTTCT	173	142	119
1723	YALI1_A03837g_5	ATCCTCGGAAGACGAGTTGCCGGGC	144	86	70
1724	YALI1_A03837g_6	CTTGTTGTTGAAGACCTCGTTACCG	243	116	161
1725	YALI1_A03837g_7	GACCAGACCGTAGTTGTTGGCCTCC	216	99	101
1726	YALI1_A03837g_8	CAACGTTGTTGTTGCCAGAGCCAGA	151	70	134
1727	YALI1_A03842g_1	ATCGACCGCCGGTCACGTGACGAAA	142	80	98
1728	YALI1_A03842g_2	CTGGCCACTCCTCCTGTTGTGCGAG	256	132	120
1729	YALI1_A03842g_3	CACTCCATCTTTCCTGGCCACTCCT	166	131	110
1730	YALI1_A03842g_4	TCTGTTGCGACTTGCCCTCGCTGTG	227	134	159
1731	YALI1_A03842g_5	TCTCCTATTCCAGACCCCTGTCAGA	232	115	121
1732	YALI1_A03842g_6	GCGGTCACATGATTGGCCGCGGCGA	186	103	117
1733	YALI1_A03842g_7	ACTGCTCACATTCTCCGCGCTGTTG	183	66	106
1734	YALI1_A03857g_1	TCGACGGGCTTCCGCTGGAGATTCT	270	193	263
1735	YALI1_A03857g_2	GTCGAGTCGGCCAACCCGGACTTGG	174	122	153
1736	YALI1_A03857g_3	TCCGCGCTCAACTCCACGTGCATAT	284	108	153
1737	YALI1_A03857g_4	CGCTCCAGCATGCTTCTCAACTGGG	234	91	120
1738	YALI1_A03857g_5	GGAATCAGCATTCGGCGCTTCATAT	175	137	128
1739	YALI1_A03857g_6	TTCCTCACTCGAAGATGTTTAGGAA	234	105	163
1740	YALI1_A03857g_7	GTTTCTTCCTCACTCGAAGATGTTT	213	89	140
1741	YALI1_A03857g_8	GGGCTCCTTCTTCTCAACCCAGTTG	242	75	142
1742	YALI1_A03883g_1	CACCTTCCACTCGTCGCACGATTCG	230	110	136
1743	YALI1_A03883g_2	CGTGTGTCAGGCGCCGCAGGACCAA	194	97	143
1744	YALI1_A03883g_3	GTACTCGGCGTTCTCGTTCCGCCAC	221	130	175
1745	YALI1_A03883g_4	AGCTGCCGCGGCAGTCATACGAGCT	212	78	153
1746	YALI1_A03883g_5	TGTTCCATGCGAATCGTGCGACGAG	247	145	171
1747	YALI1_A03883g_6	TGGTCGCCGCCCTGCGACATATTGT	151	111	133
1748	YALI1_A03883g_7	CTCCCGTGACGGTTGTCTGTTGCGT	310	116	214
1749	YALI1_A03883g_8	GCGTGACAGCTCGTATGACTGCCGC	319	146	245
1750	YALI1_A03900g_1	CAAGTTGGGGATCGCTCTGTGTTTC	212	114	138
1751	YALI1_A03900g_2	TTCAACGGGGCTCTGGACTCGGTGG	280	144	181
1752	YALI1_A03900g_3	GCAGTGTGCTCCAGGGTTGTATCCG	301	143	198
1753	YALI1_A03900g_4	GGGAGCCGCTCCAGAAAGGAGGAGG	227	176	153
1754	YALI1_A03900g_5	AGAGACTCCAATGGGCTTTGAACAC	239	64	127
1755	YALI1_A03900g_6	CCGAGTTTCAGAGACTCCAATGGGC	232	109	164
1756	YALI1_A03900g_7	TGAAGCGCTTCCAGCTGTGATTCGA	206	92	175
1757	YALI1_A03900g_8	GGGTCGATCTCGCGGTAGGAGGCTC	339	185	239
1758	YALI1_A03907g_1	TGTTCCTCGATATTCCCGGCTGCAG	153	128	97
1759	YALI1_A03907g_2	CAAACCGCAGGAAGAAGACCGACAG	100	58	77
1760	YALI1_A03907g_3	TACGTGAAAATAGCCGCTGATAATG	128	60	94
1761	YALI1_A03907g_4	CTTACCTCTACAACTCGCAGACAAA	263	154	167
1762	YALI1_A03907g_5	GACCGTTCCGTAGGATGTTGCGTTG	182	152	135
1763	YALI1_A03907g_6	GAAAAACTGCACATTAGGGAACGAG	187	105	161
1764	YALI1_A03907g_7	ACGTAGAAATGCGACTCTCTGCCAA	212	98	135
1765	YALI1_A03907g_8	TCTGCGAGTTGTAGAGGTAAGTAAA	158	96	131
1766	YALI1_A03937g_1	ATCCCAGTGTGCGAATGACAGCAAG	188	121	142
1767	YALI1_A03937g_2	ATCCGATCATGACTGAGCAGGACAT	223	52	100
1768	YALI1_A03937g_3	CGGCTGGGACGCCTGCCACCGAGCT	157	69	69
1769	YALI1_A03937g_4	AGCGGAGGAGAAAAAGATACCCAAG	330	133	194
1770	YALI1_A03937g_5	TCCTCCGCTGAAAGTTGCCTGTTGG	187	116	139
1771	YALI1_A03937g_6	AATATGGCTTGGGTATCTTTTTCTC	257	133	162
1772	YALI1_A03937g_7	ACCGCACAGCCGCCAGAATCACCCA	109	64	129
1773	YALI1_A03937g_8	CACCTCCGCAAACCAGCTCCGAGCC	200	89	96
1774	YALI1_A03964g_1	CTTCGAATTAACCTGCCCAAGTCCA	152	66	102
1775	YALI1_A03964g_2	GCCTACGTTGACGTCCCCACCGCCG	267	157	191
1776	YALI1_A03964g_3	TTGGAAACCTGCCTTTCAACGCAAC	203	124	170
1777	YALI1_A03964g_4	AACGCAACCGAGGAGATGCTGCAGG	289	140	157
1778	YALI1_A03964g_5	GCTTGACGGTCACCTCGGAATCACT	131	88	77
1779	YALI1_A03964g_6	CTCCTCGATCTTTCGCTTGACGGTC	255	103	158
1780	YALI1_A03964g_7	CAAGTCGATCTCAATTTCCTCCTCG	250	110	134
1781	YALI1_A03964g_8	TTGGACAGAGGAGCGGACTTTTCCA	164	101	111
1782	YALI1_A04006g_1	CGCCCAGTCTCAGGACAATGTGGCT	259	160	215
1783	YALI1_A04006g_2	CGAGTCGCTGTCAAGCCCCGAACCA	254	156	196
1784	YALI1_A04006g_3	GAGCAATGAAGTTGTCATCGTGGGT	298	169	162
1785	YALI1_A04022g_1	GAAGACGCTACGCCTGATGTGGTGA	250	148	164
1786	YALI1_A04022g_2	CCGATGATGGCCTCACAGATGAGGA	229	144	207
1787	YALI1_A04022g_3	AGGAGGGAGGAGGGCTCCCCGAGCA	359	160	193
1788	YALI1_A04022g_4	ACCAACATGACCGGTGTTTCGCCCG	214	64	137
1789	YALI1_A04022g_5	CGTGTGTCGTAGGGTAGCCTCGTAG	362	188	187
1790	YALI1_A04022g_6	GTCGCTCCTCATCTGTGAGGCCATC	230	123	126
1791	YALI1_A04022g_7	CGTGAGCAACATGACCAATAGTACC	276	160	159
1792	YALI1_A04022g_8	GCTCCAGCTCGTTCTTGAATCGCAC	224	123	141
1793	YALI1_A04044g_1	AGCAACCAAGAAGCTGGGTTCGTCA	437	209	260
1794	YALI1_A04044g_2	GGAGTCAAAGCTCGTTTTCAGCAAC	321	184	192
1795	YALI1_A04044g_3	GACCAGAACCGGAATGGTCTTGACA	248	152	203
1797	YALI1_A04044g_5	CAGTCTTTTGCCAAGCGCTTTGTCA	312	157	235
1798	YALI1_A04044g_6	CCAAGCGCTTTGTCAAGACCATTCC	327	228	218
1799	YALI1_A04044g_7	TCAAGACCATTCCGGTTCTGGTCCA	135	112	168
1800	YALI1_A04071g_1	GCGACTACGAAATCAACACTTGGCA	146	75	108
1801	YALI1_A04071g_2	CATCTGGGAAGTTGATGGTGCGCGT	352	135	209
1802	YALI1_A04071g_3	TCAACTCGAAAACGCTTTACTACGA	111	100	102
1803	YALI1_A04071g_4	CTACGACGTGGAGCCCTTCATGTTC	224	136	134
1804	YALI1_A04071g_5	CGCGGCCGCCCGACCTGCCGCTTGA	108	83	130
1805	YALI1_A04071g_6	GGGCGGTTGCGTCTTCGGGGCTCGA	231	105	160
1806	YALI1_A04071g_7	GGGGGCTGCTTTTGGGGCGGTTGCG	156	89	125
1807	YALI1_A04071g_8	GCGGCCGTCGCACCCTCACTCTCAG	228	143	243
1808	YALI1_A04109g_1	ATTCCGGTGAGCATGTGAGCTCATC	149	104	117
1809	YALI1_A04109g_2	GGCTGGTGGTTGTGGGGAACAAGGC	162	111	77
1810	YALI1_A04109g_3	CACATAGTCTGGGAGTCCAGGATAA	198	108	129
1811	YALI1_A04109g_4	AAGGACGTTGGACATCCCGGTCTGG	213	148	178
1812	YALI1_A04109g_5	CCGCAGCTTTCGAATATTGCCAATT	259	128	133
1813	YALI1_A04109g_6	CGTCACATCGTCGTTGAAGAGCGTC	247	160	161
1814	YALI1_A04109g_7	GGAGCCATAATCCGCCAGACTGTCC	226	87	148
1815	YALI1_A04109g_8	TGTCTCGCAGAGTCCAGTAGTTGAG	243	153	149
1816	YALI1_A04119g_1	TGCCCGGCCAGACCTCCAACCAGCT	188	70	106
1817	YALI1_A04119g_2	TGCTCTCAAGCTGCCCGATGGCAAG	302	128	160
1818	YALI1_A04119g_3	AGGATGTGTCCTCGTTGGAATTCTT	316	156	191
1819	YALI1_A04119g_4	GTCGTCTAACAAGAAGCGACCCAAC	128	71	97
1820	YALI1_A04119g_5	TGTTCTCGACAATCTTGGGCTCCTT	311	190	196
1821	YALI1_A04119g_6	GTTCTTCTTGTTGAATCGCTTGCCA	224	122	125
1822	YALI1_A04119g_7	CGAGAAGAATTCCAACGAGGACACA	237	98	168
1823	YALI1_A04119g_8	AAAGCCGGTACCGTTGAAGGTAAAC	156	96	141
1824	YALI1_A04164g_1	CATTATCCCAATCTTCAGGAGAGTA	72	54	71
1825	YALI1_A04164g_2	TACCTCCACAGAGAGAAAACCAGAA	162	75	124
1826	YALI1_A04164g_3	TTGCTGTCTACCCACTCAAATACCT	108	100	114
1827	YALI1_A04164g_4	CTCGTCCATCGCCAGCAACCAGCGG	119	84	121
1828	YALI1_A04164g_5	GACTATTCCTCTTAATCCTACTCTC	380	174	160
1829	YALI1_A04164g_6	CTCACGAAGCAACTTGTTTGGACTA	117	87	72
1830	YALI1_A04164g_7	TCTCTGTGGAGGTATAAATGACACG	118	72	93
1831	YALI1_A04164g_8	AGTGGGTAGACAGCAATAAAATCAA	162	92	90
1832	YALI1_A04178g_1	TTTGCTGTTACCAGAAGGAAATGCA	28	26	31
1833	YALI1_A04178g_2	CTGTTACCAGAAGGAAATGCAGGGG	159	111	117
1834	YALI1_A04178g_3	GACAAGGTCAAGGAGGGCCAAAGTC	258	104	151
1835	YALI1_A04178g_4	CTGGCCCGGCTGGCACCGGCAAGTC	208	89	127
1836	YALI1_A04178g_5	CGGTTAGAACTTAGCGAGTCATTCA	147	133	111
1837	YALI1_A04178g_6	CTTCTGGTAACAGCAAACAAATGTC	280	127	199
1838	YALI1_A04178g_7	ACCCCCTGCATTTCCTTCTGGTAAC	214	104	97
1839	YALI1_A04178g_8	AAGATTGAAGAGAGCATCTCTGTCC	206	133	124
1840	YALI1_A04261g_1	TGCCTGAGGGCTGGGTTCCCACCTT	403	215	268
1841	YALI1_A04261g_2	TTGCCGAGGCAGTGGAGCCTGATCT	121	76	82
1842	YALI1_A04261g_3	TACACAGTCCATTTCGACGACGGAA	188	91	125
1843	YALI1_A04261g_4	GACGACGGAAATCTCAGCTCAGAGT	139	113	144
1844	YALI1_A04261g_5	GGCGGCTCGTTGTGGAAGGTGGGAA	213	145	159
1845	YALI1_A04261g_6	TCTGTATTTTTGGGCGGCTCGTTGT	212	136	161
1846	YALI1_A04261g_7	TCGTATCCCTTGTCCTGGTCCACGG	278	126	105
1847	YALI1_A04261g_8	ACCCACACGCTGGGCAATGTACCGC	203	120	107
1848	YALI1_A04309g_1	TGTCTGAAAACCACAAGTGGATAGA	132	65	105
1849	YALI1_A04309g_2	AACCCCTTGTTTGTTACAGAGATGC	235	110	184
1850	YALI1_A04309g_3	TTACAGAGATGCCTACACCTTGTGG	160	112	129
1851	YALI1_A04309g_4	TCGACCTGACGACATTGGAATACTC	155	117	121
1852	YALI1_A04309g_5	AGAGAGTGCGACAATTGACTCCAGC	210	108	133
1853	YALI1_A04309g_6	GGAGAAGAGGGCAGGTTTGAGAGAG	281	135	221
1854	YALI1_A04309g_7	ACAATGGTGCCATCCAGACCCTCCA	164	94	132
1855	YALI1_A04309g_8	TTTGACAATGGTGCCATCCAGACCC	198	84	100
1856	YALI1_A04332g_1	TCTGGTGAGAACGAAATGCGCCCCA	109	76	73
1857	YALI1_A04332g_2	ACGAAGCGGTGGAACTGGTTATGGT	185	128	149
1858	YALI1_A04332g_3	CGAGTCGATTAATGAGCTCTCAAGA	200	118	98
1859	YALI1_A04332g_4	GTTCTCACCAGAGAAAGGCCAGATT	71	57	26
1860	YALI1_A04332g_5	GGGCGCATTTCGTTCTCACCAGAGA	163	106	85
1861	YALI1_A04332g_6	CGACGCTTCCCGCATGCCCGAACTG	287	153	215
1862	YALI1_A04332g_7	CGCTACCATAACCAGTTCCACCGCT	166	99	136
1863	YALI1_A04332g_8	CGCCACAGGATCATAGCTTGGGTAA	212	91	159
1864	YALI1_A04341g_1	CAGGACCTTTGCTTGGCGTCGTTGG	268	146	144
1865	YALI1_A04341g_2	CTTGGCGTCGTTGGTCGCTCTCCAC	121	76	100
1866	YALI1_A04341g_3	GGACCCTTTTAGCATCTCTGGATGG	411	187	183
1867	YALI1_A04341g_4	GCATCTCTGGATGGCTCTGTCATTC	246	96	130
1868	YALI1_A04341g_5	TCGAATGACAGAGCCATCCAGAGAT	172	92	144
1869	YALI1_A04341g_6	CATCCACGGGACCCGCTCGGTGACT	145	116	122
1870	YALI1_A04341g_7	CGGACAGGAGATCATGGATTGTCTC	209	147	160
1871	YALI1_A04341g_8	CAGTAAGTCCTCCGCAGGGAGTGGG	266	116	128
1872	YALI1_A04385g_1	GCGAGGTTGAGGGTGTTCTTTTTGA	364	197	228
1873	YALI1_A04385g_2	AGGTCAAAGACGGAGTAAAAGTTGT	110	65	79
1874	YALI1_A04385g_3	CTTGTCTCCGTTGTTCAGAACGTCA	256	145	137
1875	YALI1_A04385g_4	CGGCATCTACGAACCAGAGAGACGA	214	133	107
1876	YALI1_A04385g_5	ACCTCAAAAAGAACACCCTCAACCT	39	22	39
1877	YALI1_A04385g_6	CTCCGTCTTTGACCTCAAAAAGAAC	238	85	151
1878	YALI1_A04385g_7	TCAACAACTTTTACTCCGTCTTTGA	322	208	197
1879	YALI1_A04385g_8	AACAATCTCGGAGACTCCAATGTTC	287	135	155
1880	YALI1_A04415g_1	AGCCTGGAACACAGCGACTGGAGCT	109	49	48
1881	YALI1_A04415g_2	ACACACATCCAGATGGACGACCACT	245	102	164
1882	YALI1_A04415g_3	TGGATCTCAGGACAGACTCCGGCAC	159	86	77
1883	YALI1_A04415g_4	GAAACGTGAGATCCGACGATGACTA	212	110	109
1884	YALI1_A04415g_5	CGCCAGAGCAAGAAGATCCCGGGGC	189	114	156
1885	YALI1_A04415g_6	CGGATGTCTGAGAGCGCCACGTGCT	207	109	88
1886	YALI1_A04415g_7	TGGCTGTTGTAGTTGTCTGCTAGCG	237	118	121
1887	YALI1_A04415g_8	TTCGTCGCTGTCGCATCGGTACACA	233	143	145
1888	YALI1_A04462g_1	GAGTATGTGAGAATCATGGAGCCTC	392	210	253
1889	YALI1_A04462g_2	CAGAGTTCAGAGACCAGGAGAAGGC	146	80	85
1890	YALI1_A04462g_3	GGAGGCTTTCGTTTCAAGGTGCAGG	357	209	191
1891	YALI1_A04462g_4	GTTTCAAGGTGCAGGCTACCAAAGA	205	143	180
1892	YALI1_A04462g_5	CTTAGATCCCATTCCAACAGATGTT	212	118	124
1893	YALI1_A04462g_6	GTAGCCTGCACCTTGAAACGAAAGC	141	63	79
1894	YALI1_A04462g_7	GGTGAAGAGTTCGTTGTCGTCTCCT	346	231	248
1895	YALI1_A04462g_8	CACTTCCCGGAACCGTAATGACGAC	260	164	178
1896	YALI1_A04495g_1	ACTCGGGGTCGCCTCTGTCGTCTCC	42	53	64
1897	YALI1_A04495g_2	TCAGGACACTTATAGATGGTACACC	265	111	161
1898	YALI1_A04495g_3	CAAAGTACATCAAATTGATCACTCG	196	73	89
1899	YALI1_A04495g_4	TGGCCCCGTACTCTGCGGGAGCTCT	253	95	140
1900	YALI1_A04495g_5	CTTGTACACGTCTGTGATGGACTGG	188	78	111
1901	YALI1_A04495g_6	TGAACGCGAATTGCATCGCCCAATT	178	118	118
1902	YALI1_A04495g_7	TCTCAATTTCTGAACGCGAATTGCA	130	61	119
1903	YALI1_A04495g_8	TGCCCGCTGTTGCCATTGTTATTGC	302	171	172
1904	YALI1_A04533g_1	GAGTCGACTACACCCAATTCCCTGA	59	44	49
1905	YALI1_A04533g_2	GAGAGTTTGCCGTCAAATACCCCTC	247	122	134
1906	YALI1_A04533g_3	CCGTCAAATACCCCTCCTTCCTGCG	282	161	196
1907	YALI1_A04533g_4	GACTCTACCTCCACCTGCTACAGGC	227	117	156
1908	YALI1_A04533g_5	TATCCGGGGGCCGCGGACAGCGCGT	162	87	114
1909	YALI1_A04533g_6	ATCGGCCGAGCCCTGCACGTACTTG	156	144	138
1910	YALI1_A04533g_7	ACGGCAAACTCTCCAAAGACTCCGT	136	53	112
1911	YALI1_A04533g_8	CAGATCCATTGACCTGACCCTTGTT	195	134	130
1912	YALI1_A04561g_1	CAACACCAACGGCATCACACATTTC	297	116	124
1913	YALI1_A04561g_2	CCGTTTCTGCAGCGCTCGGACGTGA	235	121	165
1914	YALI1_A04561g_3	TGCAGCGCTCGGACGTGATCAAGTG	298	140	192
1915	YALI1_A04561g_4	GAGTACGGCAACTTTGTGGAACCTC	220	97	149
1916	YALI1_A04561g_5	TGTCGTTAGCCCCTCCCTTGATGGC	139	98	93
1917	YALI1_A04561g_6	AGAATATTAGTGTAGCAGTCCTTCT	210	113	114
1918	YALI1_A04561g_7	TTCGGTCATGCGCATTCTGCTGCTT	192	157	139
1919	YALI1_A04561g_8	GTGGCTGTCCACAACCACATATGTG	212	100	115
1920	YALI1_A04576g_1	TGACCCGCTACGTCAACAACAAGTT	198	106	140
1921	YALI1_A04576g_2	CTACGACGTGACGAGCCGCGCGTCG	266	105	123
1922	YALI1_A04576g_3	AGGTGATCATCACAAAGCTGCTGGA	105	80	49
1923	YALI1_A04576g_4	CATACAGACGAAGACGAACAGAAGA	261	119	164
1924	YALI1_A04576g_5	CCCACTCCCTGGGCGCCCAGCAGCA	258	116	123
1925	YALI1_A04576g_6	CGCGAGAAGGAGGCCCCGATGGTCG	260	128	187
1926	YALI1_A04576g_7	CAGCCGCACCGTCGTGTCGTTGACC	160	61	81
1927	YALI1_A04576g_8	AGCTCCAGCAGCCACAGATGCATGG	114	110	104
1928	YALI1_A04620g_1	GGACGACTTTTACGCCCTCATCAAG	257	108	137
1929	YALI1_A04620g_2	CGCCCTCATCAAGCATCTGGAATAC	231	105	147
1930	YALI1_A04620g_3	TGCGGTGCTCCAACTACAACAGAAG	245	109	148
1931	YALI1_A04620g_4	TCAAGAGCCTGTTCAACGTGCTTAC	278	185	196
1932	YALI1_A04620g_5	TCCGGCCGTGCCCTTGAAGATCTCG	253	135	200
1933	YALI1_A04620g_6	GCAAGTACACGTTGAGGGGGTTCTT	184	91	133
1934	YALI1_A04620g_7	AACATGACCTCGTTATCCTCCTCCA	274	163	156
1935	YALI1_A04620g_8	TCGTCGCAGCAGCTTGAGAACTCGA	147	92	81
1936	YALI1_A04653g_1	GAGCAACAGAATCACTCTGACCAGC	219	128	139
1937	YALI1_A04653g_2	ATGCTGACCTCTAATATTGTGTTGG	214	85	123
1938	YALI1_A04653g_3	GACTCATCACTTCCAAGAAACAAGA	156	92	152
1939	YALI1_A04653g_4	GTCATCGGAGGGGCCTCTAGCAGGG	282	103	128
1940	YALI1_A04653g_5	TTGGAAGTGATGAGTCCAAAGGCCT	196	104	82
1941	YALI1_A04661g_1	CTGACTCTAGCGTCGATAATGCAGG	111	54	85
1942	YALI1_A04661g_2	CACCAAATTTCGGGCGCGGACAGTT	258	140	131
1943	YALI1_A04661g_3	GGGCGCGGACAGTTCCACTCGCCCT	296	170	171
1944	YALI1_A04661g_4	CAGCGAGCATGAAGTTACCCAAGCC	166	108	101
1945	YALI1_A04661g_5	GTGTAAAGTAAGGTTCTTATCTCAT	178	114	137
1946	YALI1_A04661g_6	AAACATTCGGGCCCGAGCTCCGCTC	176	129	122
1947	YALI1_A04661g_7	TTATCCACATGGCTCGCCCTGTGTT	232	109	108
1948	YALI1_A04661g_8	CTGGACCCCAGATATATCCCCGGTT	216	160	117
1949	YALI1_A04676g_1	AACTGGCAGGACGCCGAGAATCAGG	198	62	95
1950	YALI1_A04676g_2	GGCTCCGGAAACCGCTGCAACCACG	241	124	143
1951	YALI1_A04676g_3	CAAGAGCTCCAAGTCCGATCCTGCC	118	97	113
1952	YALI1_A04676g_4	ATGCATGGAGAGAGGGCGAGATGGA	212	77	118
1953	YALI1_A04676g_5	CGGAGCCCAAAAATACCGCAGAGCC	126	84	116
1954	YALI1_A04676g_6	AAGGAGACAAGGTGGCGTGGTTGCA	210	97	113
1955	YALI1_A04676g_7	TAGAAGTGCAAGATGGCCTCTAGTC	214	162	174
1956	YALI1_A04676g_8	TACGATGCAGCGGTGGCAGGATCGG	197	91	127
1957	YALI1_A04715g_1	GGAAACAGCCGATTGAAGAGGTGCG	192	129	163
1958	YALI1_A04715g_2	CCAACGAGAAGTTTGAGATACACGA	216	101	154
1959	YALI1_A04715g_3	AGATACACGAGGAGAACACTCTGTT	197	96	105
1960	YALI1_A04715g_4	CGAAACCCGTTCTCAGGATCGTAGT	251	134	148
1961	YALI1_A04715g_5	GCGCACCTCTTCAATCGGCTGTTTC	301	147	174
1962	YALI1_A04715g_6	GGCCTGCGCGTCTAGATAACACTGC	105	41	77
1963	YALI1_A04715g_7	TGCGAGTTCCTTCATTTCGGCCTGC	186	125	133
1964	YALI1_A04715g_8	GTCACCTGCAACGCAGACTCTCTCA	178	89	83
1965	YALI1_A04742g_1	GGCGAGATGGGCATTCTGGGCGACT	353	160	199
1966	YALI1_A04742g_2	GCGGGTCGAATATGGCGGTCAGCAG	196	97	139
1967	YALI1_A04742g_3	GTCGTTCTCAGGCTCGCAGGTGGCA	168	131	175
1968	YALI1_A04742g_4	CGGTTCCCAGCTTTGGAGGATTCAA	162	65	96
1969	YALI1_A04742g_5	GGCAGCTCCACCGGATGCACCGCGT	191	76	102
1970	YALI1_A04742g_6	TGCCACCTGCGAGCCTGAGAACGAC	121	115	104
1971	YALI1_A04742g_7	GCGTCAGTTGCACCTGGGCCAGACT	244	152	127
1972	YALI1_A04742g_8	TCCTCCCACAAGCACCGAGCCCTCC	166	85	109
1973	YALI1_A04781g_1	CTGGTGAATGAGACTGTCCGAATTC	256	165	144
1974	YALI1_A04781g_2	TTCGACAGATCATACTCTGCCCTTC	174	82	127
1975	YALI1_A04795g_1	TGAGATTGAGGCCTGTGTTGATCTC	199	118	130
1976	YALI1_A04795g_2	TGGAACGAGGCCTTCAAACAGGCCG	270	140	130
1977	YALI1_A04795g_3	TGGCGCGTTTGCGCAGCTCTAAATG	202	119	154
1978	YALI1_A04795g_4	CGCAGCTCTAAATGGAGGGCTATCG	256	99	135
1979	YALI1_A04795g_5	AAGGCCTCGTTCCAGAAAGAGCTAA	147	121	115
1980	YALI1_A04795g_6	ACAATCTCATCGGCCTGTTTGAAGG	201	61	152
1981	YALI1_A04795g_7	GTCCCAGCACCTTGTGTTTGACAAT	243	163	209
1982	YALI1_A04795g_8	GAGCTGCGCAAACGCGCCACAAATA	214	171	152
1983	YALI1_A04815g_1	GAAAACAGCAGGAGACGTCCAATCT	268	106	171
1984	YALI1_A04815g_2	CGAGCATCTCGAAACAGCCAGTCTC	166	90	114
1985	YALI1_A04815g_3	AGAGAGGTGGATCAAGATGCCCAAG	106	53	76
1986	YALI1_A04815g_4	TGAGACGAAGAAAGTCAAGATCTAC	99	63	92
1987	YALI1_A04815g_5	AACAGGCCAAGTACCAACGTTACCA	205	94	86
1988	YALI1_A04815g_6	CAAACGATGTGAGCTGTGTTAGAGC	166	121	123
1989	YALI1_A04815g_7	GATGCTTGAAGTCCTCACGAAGAGC	183	89	94
1990	YALI1_A04815g_8	GCTGATTTCGATGCTTGAAGTCCTC	250	134	106
1991	YALI1_A04817g_1	GTCGGCGGCCCACCCCAACAGATGG	142	97	108
1992	YALI1_A04817g_2	AGTGAGTCTGCCGTGCGAGAAACGT	158	78	84
1993	YALI1_A04817g_3	CGAAATGGAGGTCGAGAACCTGGCA	257	148	178
1994	YALI1_A04817g_4	AAGAGGCCAAGGCTGATCTGACCAA	248	116	132
1995	YALI1_A04817g_5	CCGTCTTTGGCCTCTTTGGTGTCTT	171	119	158
1996	YALI1_A04817g_6	CTTCTTGTCTTTACCGTCTTTGGCC	183	125	137
1997	YALI1_A04817g_7	TCGCACGGCAGACTCACTGAAATCG	258	213	202
1998	YALI1_A04817g_8	AGATCTTGCCCGTGACTCCGGCCTC	271	181	140
1999	YALI1_A04848g_1	AGCGAAACCGGTCGACGTCGGCGTC	365	237	240
2000	YALI1_A04848g_2	TGCGGGGTAGATCGCCCTCCACCCC	280	175	272
2001	YALI1_A04848g_3	CCCCCAAGTTGCATTACCCCAAACA	279	97	125
2002	YALI1_A04848g_4	CAACTCGCATTCTCACTCCGGTGGC	282	166	189
2003	YALI1_A04848g_5	GCGGTCGTGGTGTCGTCTCCCGGAC	124	86	99
2004	YALI1_A04848g_6	CCCGAGTCTTTGGCGGTCGTGGTGT	224	172	164
2005	YALI1_A04848g_7	TGTTGTTGAACTTGAAGAAGCTCTT	143	109	113
2006	YALI1_A04848g_8	TTCGTCGGGGCCGTTGCCCGAGTTG	234	140	213
2007	YALI1_A04859g_1	GGAGAGGCGAGCCTGCTACACACAT	350	200	196
2008	YALI1_A04859g_2	CCAAGGACTCTTTCGGAACTTTACT	191	93	148
2009	YALI1_A04859g_3	GGAACTTTACTTACCAAGTGGTACT	190	64	114
2010	YALI1_A04859g_4	CTTACCAAGTGGTACTCGTACTGCT	285	123	124
2011	YALI1_A04859g_5	CAGTCCGCCAACGATGTGTGTAGCA	180	150	120
2012	YALI1_A04859g_6	TCAACGTTGGAGAGGTCTTGACGTT	221	132	144
2013	YALI1_A04859g_7	TCAGGTCAATGTTTGTCAACGTTGG	304	96	197
2014	YALI1_A04859g_8	GGGTGGCGATATGGAGCTCGGCACC	303	163	230
2015	YALI1_A04864g_1	TTCGGATAGCCTCTCAGATGCGAAA	224	86	139
2016	YALI1_A04864g_2	CAGATTTTGTTCGGATAGCCTCTCA	291	136	152
2017	YALI1_A04864g_3	CTCAACCAAAATTCCATGTCTCGAT	102	55	51
2018	YALI1_A04864g_4	CAGACATTCCACAGCGCGTTTCTCA	129	75	63
2019	YALI1_A04864g_5	TCATTTCCCCATTTTTCGCATCTGA	329	212	218
2020	YALI1_A04864g_6	CCCATTTTTCGCATCTGAGAGGCTA	420	246	224
2021	YALI1_A04864g_7	GCATCTGAGAGGCTATCCGAACAAA	187	90	95
2022	YALI1_A04864g_8	TTGACTGGGTCTGCAACGCATCATG	232	107	90
2023	YALI1_A04884g_1	AGGGTGCTTCCCCATCTCAAGACAG	207	112	123
2024	YALI1_A04884g_2	CAGCGCGCACCCGAAATTCGACAGT	190	70	158
2025	YALI1_A04884g_3	TGCAAAGAATTGTATCCACCCATGG	162	56	30
2026	YALI1_A04884g_4	GGGTGCGCGCTGGAAAAGTTGTGGA	432	214	197
2027	YALI1_A04884g_5	CAGAAACCCTGCTCAAGACACTGTC	226	126	142
2028	YALI1_A04893g_1	AACGAAATTAAGCGCGAAAACGACG	202	82	108
2029	YALI1_A04893g_2	TTACTGTGCGAACATGACCAGCAGA	179	98	114
2030	YALI1_A04893g_3	AAGGCGCCACCATCCCAACCAGCCT	186	138	134
2031	YALI1_A04893g_4	TAACATGTCTAGTCAACGTGCTGGT	213	116	198
2032	YALI1_A04893g_5	GTCAACTTTCAGATTCGTTATTGAG	215	133	172
2033	YALI1_A04893g_6	GTTGAAACTTGATCCCAGTACGCAG	322	178	174
2034	YALI1_A04893g_7	GCGCTTAATTTCGTTGAAACTTGAT	251	146	108
2035	YALI1_A04893g_8	TGGGTCTGATGCTCGATGTCGGATG	206	92	98
2036	YALI1_A04927g_1	GAACCGAGTTTTTTCCCGGAGGAAA	213	124	148
2037	YALI1_A04927g_2	CCGGAGGAAAGCGCTTCTTCAGTGC	337	158	237
2038	YALI1_A04927g_3	CAAACATCCGCAACTGGCTGATTTC	147	88	83
2039	YALI1_A04927g_4	AAGATCATCGACGAAGATGACAAAA	174	132	126
2040	YALI1_A04927g_5	CTCCGGGAAAAAACTCGGTTCCAAA	210	133	119
2041	YALI1_A04927g_6	GTGTCTTGTTGGACCATGTGGAAGT	200	91	120
2042	YALI1_A04927g_7	TACCGTAGCTGATTGGTGCAGGCAC	99	84	89
2043	YALI1_A04927g_8	TAAATCTCTTGAAGTGCCTTTGTAC	167	94	133
2044	YALI1_A04976g_1	TTCCCGCTGCAAAACCCACATCTTG	143	67	85
2045	YALI1_A04976g_2	AGCGGCCAAGCTGAGGGTTGAGACC	239	100	123
2046	YALI1_A04976g_3	AAGACTCGGATGCCGCTCCTCTCAA	194	109	129
2047	YALI1_A04976g_4	TCCCTTAATCTCATTACCGGAGGTG	211	158	195
2048	YALI1_A04976g_5	GTGTATGATTTCGAGCGGCAGAGCA	245	122	90
2049	YALI1_A04976g_6	CAGCGGGAACAAATGTGTCGAGAGC	214	121	129
2050	YALI1_A04976g_7	TGATTGCGGTCTCAACCCTCAGCTT	356	129	177
2051	YALI1_A04976g_8	TCGGCGTGGGGACGTCCATTGTCTG	177	110	136
2052	YALI1_A04983g_1	ATGCCTCTATACAGCCCCAGTCACC	168	72	106
2053	YALI1_A04983g_2	CCCATTCTACAGCAGCTTCCAGATC	167	85	110
2054	YALI1_A04983g_3	CATCTTGTTCAAACATTCGACCATT	252	137	132
2055	YALI1_A04983g_4	TATCTCTTCCTCACCGTCGTAAATC	344	160	174
2056	YALI1_A04983g_5	TAGTTGGCGGTTAACAGGATGCGCC	149	67	63
2057	YALI1_A04983g_6	AACAAGATGTAAAGTACGAGTACGA	182	110	79
2058	YALI1_A04983g_7	CGACGGTGAGGAAGAGATACAAATG	196	91	87
2059	YALI1_A04983g_8	GGTGAGATTTACGACGGTGAGGAAG	223	118	157
2060	YALI1_A04990g_1	AATAAGCCTACTCCCACCAAGCCTA	61	36	49
2061	YALI1_A04990g_2	GACCATTTCGGCTCGGGATTCAAGA	180	141	130
2062	YALI1_A04990g_3	GGCTCGGGATTCAAGAAGATGATCC	312	141	174
2063	YALI1_A05003g_1	TCCTCCTCCACAACAACACATCACA	101	56	92
2064	YALI1_A05003g_2	ATCGCCCTCGCCACGGCCGTGGTCG	305	152	176
2065	YALI1_A05003g_3	ATGGTGTGGAGTGTGATGTGATGTG	316	141	174
2066	YALI1_A05003g_4	CATCGGGCGCGGGCGAGGCGACCAC	124	53	106
2067	YALI1_A05003g_5	CAATGTCCTTGAGTCCTCCCTGGGC	421	174	194
2068	YALI1_A05003g_6	CAGCAGCTGCTCGTATTCGGCGTCG	270	181	168
2069	YALI1_A05003g_7	ATTTCCAGCAGCTGCTCGTATTCGG	145	75	95
2070	YALI1_A05003g_8	CTTGTTGAGCTTGAGGTCGCCGGCC	250	149	167
2071	YALI1_A05031g_1	TCGCATCTTGTTGATTCGCAGCATG	168	97	114
2072	YALI1_A05031g_2	GAGACAGGTACTTGAGGCCCCAGCC	185	109	98
2073	YALI1_A05031g_3	GAGAATTATTTCTCGGTTCAGGTCT	200	175	147
2074	YALI1_A05031g_4	TCGGTTCAGGTCTTCTTCATCATCT	243	209	210
2075	YALI1_A05031g_5	CATCTACGGACACGATCTGTGGGGC	228	135	158
2076	YALI1_A05031g_6	TGACCACCCTTCGAGAGGGAATGGA	204	125	123
2077	YALI1_A05031g_7	CTCGGCGGTATCGGTGTCAACCAGC	56	38	73
2078	YALI1_A05031g_8	TCTGCTTTCCCCCTTCCCGTCATCA	144	36	74
2079	YALI1_A05052g_1	GAAAAATCAAAAACGGCTTTGTGGA	206	89	160
2080	YALI1_A05052g_2	TGGAGCCTCGAAAAGCGAAAGCGGC	339	148	187
2081	YALI1_A05052g_3	TGCTGCTGATCTGAGTGCCAGCGAG	193	118	83
2082	YALI1_A05052g_4	GCCAAGTTTGACGATGATGAAGAGG	340	146	228
2083	YALI1_A05052g_5	CACCTGGCTTGCCAGGCTTGCCGCC	326	110	179
2084	YALI1_A05052g_6	GAAACACCTTCTTGCCGCCAGCAGG	211	125	176
2085	YALI1_A05052g_7	ATTTTTCGAAACACCTTCTTGCCGC	209	130	127
2086	YALI1_A05052g_8	GAGGCTCCACAAAGCCGTTTTTGAT	133	67	95
2087	YALI1_A05091g_1	CCCTACGTCATTACTAACTCAGGTA	145	59	137
2088	YALI1_A05091g_2	ATTGATGATACTCCCAAGGCCAAGA	166	104	142
2089	YALI1_A05091g_3	TTCTCTTGGCCTTGGGAGTATCATC	275	178	177
2090	YALI1_A05116g_1	TGAAGGACTTGGGCCCCCAGATCCC	94	65	117
2091	YALI1_A05116g_2	GCCAGAAGTTCTTTTACCGACAGAG	287	202	121
2092	YALI1_A05116g_3	CCGACAGAGCTTTGAGTACACGTTT	359	213	254
2093	YALI1_A05116g_4	AGTACACGTTTGCTCAGAAGCTGGT	270	113	177
2094	YALI1_A05116g_5	GCCACCACAGAGGCCACCGTGTCCT	226	166	119
2095	YALI1_A05116g_6	GTGGCAGCGCTCAATTTCGCCACCA	275	105	155
2096	YALI1_A05116g_7	TCAGAGAAGCCAAGTTGAAGTGGGT	311	111	155
2097	YALI1_A05116g_8	GAGGGTACCGGTCTCCAAACTCCCG	333	125	141
2098	YALI1_A05143g_1	CGTGTACGACAACTCTGAGAAAACT	123	82	99
2099	YALI1_A05143g_2	GGGAGCAGGCACCGGAACTAGTATG	106	54	40
2100	YALI1_A05143g_3	CTGATGAAGATGTCTAATGGTTTGA	319	107	149
2101	YALI1_A05143g_4	ATTTTCATCATCAATGGAGATGCGT	162	109	112
2102	YALI1_A05143g_5	AACCTGGTCCATGTTATTGTCGGTC	207	150	160
2103	YALI1_A05143g_6	CAGGCTCTCTAGCTTGATTTGAACC	276	124	165
2104	YALI1_A05143g_7	TGCAGGTCAATTGCATACCTCGCCT	117	92	83
2105	YALI1_A05143g_8	TCCCTCGGAGCATAGGTAAGCTGTT	196	127	121
2106	YALI1_A05168g_1	AACCCGATCTTTCCCGTTCGAAGGA	172	91	117
2107	YALI1_A05168g_2	CCGTTCGAAGGAGTGTTTCAAATGT	212	77	124
2109	YALI1_A05168g_4	GAACCAGGCCAGTGCAGATCCCGAT	249	103	117
2110	YALI1_A05168g_5	TAGACCCGACGTGTGTGTACACTGT	167	111	113
2111	YALI1_A05168g_6	AAACACTCCTTCGAACGGGAAAGAT	149	77	80
2113	YALI1_A05168g_8	TTGGTGTGGCCAGATTGAGTGTTTG	257	109	172
2114	YALI1_A05210g_1	TCATTTCCAAGCCCGATTTGGCCAT	195	83	123
2115	YALI1_A05210g_2	CAAGCCCGATTTGGCCATGAAACTC	99	44	98
2116	YALI1_A05210g_3	GCCATGAAACTCGGAGCAGCAGCCA	171	100	154
2117	YALI1_A05210g_4	GACTTTCCGGGCGTGGAGAGTGACA	194	129	143
2118	YALI1_A05210g_5	ATGGCCAAATCGGGCTTGGAAATGA	151	84	78
2119	YALI1_A05210g_6	CACACACCATGGCACGGCACCATGA	159	54	62
2120	YALI1_A05210g_7	GGGGCTGTTTCCACACACCATGGCA	144	95	110
2121	YALI1_A05210g_8	CCCTCCAGAAACGGGCCTGCAACCC	176	100	79
2122	YALI1_A05220g_1	AGACCGGGCTGGGGTTGCTTGTGCA	242	109	111
2124	YALI1_A05220g_3	GCACAAAGAAGGGTCGTCGGGCCCG	257	147	150
2125	YALI1_A05220g_4	AGGTGCACAAGCAACCCCAGCCCGG	158	78	91
2126	YALI1_A05220g_5	CGAAAGGGCAAGTACATTGACCCCA	202	107	160
2127	YALI1_A05220g_6	TGCGAAACATGCTCGCTCTGGCCGG	177	112	98
2128	YALI1_A05220g_7	TCGCCGGTATCTACGGATACACCAT	168	119	107
2129	YALI1_A05220g_8	GCGATGTGCCTATTCCTCCTCTTGA	198	132	111
2130	YALI1_A05229g_1	ATTTGCGAGCCCAGCAGGAGAAGGA	107	37	70
2131	YALI1_A05229g_2	CGAGCCCAGCAGGAGAAGGAAGTAA	260	99	196
2132	YALI1_A05229g_3	TGAAAAAACACATGCCCAAACGCTG	253	89	145
2133	YALI1_A05229g_4	AGAATCTGGCGAATGACAACATCCA	200	114	92
2134	YALI1_A05229g_5	TTGTGTCGCAGTTGAATTTTTGCCA	227	155	189
2135	YALI1_A05229g_6	CCAACGCGCTGAACCGTTTCTTGTG	237	121	116
2136	YALI1_A05229g_7	TTAACGGGCTTGTTTCCCAACGCGC	350	146	193
2137	YALI1_A05229g_8	AGGAACAGCAGTCGGGGTGTCCGTG	176	83	84
2138	YALI1_A05254g_1	GCTCCAAGAACCTGGAGCAGGCTGG	205	61	118
2139	YALI1_A05254g_2	CGACGCATGGGACGAGGCCCCCGCT	270	155	173
2140	YALI1_A05254g_3	CCTCAGAGTATGACCAAGGTCAAGA	268	151	189
2141	YALI1_A05254g_4	CTAACGGTGATCACAGAGAGGCCAC	213	133	160
2142	YALI1_A05254g_5	CTTTTCTGCTCGTTTGTTTGCTCAT	361	174	170
2143	YALI1_A05254g_6	TCCACGCCTTCTTTCCTTTTCTGCT	351	217	216
2144	YALI1_A05254g_7	TCGAGCGCTGTCTAGACCGGCGTTC	222	97	183
2145	YALI1_A05254g_8	CTATGGTAAGTCTCGACATCGCCAG	217	116	137
2146	YALI1_A05259g_1	GAGAAAGAGCGACAGATGTGGGCTT	230	145	160
2147	YALI1_A05259g_2	TCTGACGCCGAAGCTCAGCTGGCCC	156	71	68
2148	YALI1_A05259g_3	CTCCCGTGAGTCTCAGTTCCAACAG	318	170	177
2149	YALI1_A05259g_4	CAAGCTAACCATCATTACCAATCAA	119	63	103
2150	YALI1_A05259g_5	TGTAACAAGACTGCCAGGTCAGCAA	150	83	87
2151	YALI1_A05259g_6	TGCCGTGTCCACTTCATGCGAGATT	200	147	125
2152	YALI1_A05259g_7	AGCTTGCCGTTGATTTCTGCCGTGT	349	181	204
2153	YALI1_A05259g_8	AACTCCGCAATGGTCGGTTCGAGGA	338	171	224
2155	YALI1_A05284g_2	TCGAGAACGAACAGAACAGTTGCGA	215	107	148
2156	YALI1_A05335g_1	TGCGCCGACGCTTGCAATCCCCGAA	126	84	131
2157	YALI1_A05335g_2	GCTGGAGCCACCGCGGCAGGACGTA	257	110	156
2158	YALI1_A05335g_3	ACTCCAATCACAATCTCAGCGTCAG	247	138	136
2159	YALI1_A05335g_4	AGGGCGACTTTGTGGGACTCGGAGG	198	92	135
2160	YALI1_A05335g_5	GTCCGAACAGGCTTGTTTTTGCCGT	182	140	146
2161	YALI1_A05335g_6	GCATTGACATGATCTTGTCGGCTCC	159	107	106
2162	YALI1_A05335g_7	GGGGATTGCAAGCGTCGGCGCAGAA	144	95	107
2163	YALI1_A05335g_8	CGTCCTGCCGCGGTGGCTCCAGCCA	257	152	159
2164	YALI1_A05355g_1	GAATGGCGAAGATGCCGACGAACAA	179	101	132
2165	YALI1_A05355g_2	AAGGTGCCTCCAAGGACAATTATTG	116	85	114
2166	YALI1_A05355g_3	TGGGTTGATGCCCAAGCAACGAGTG	232	153	91
2167	YALI1_A05355g_4	GTCCTAATCTCCATCTTCTCCAGTA	100	63	85
2168	YALI1_A05355g_5	CTTCGTCGAATTCCTTCACACCTGT	216	90	153
2169	YALI1_A05355g_6	GAGTGGATGTTGCCAATAATTGTCC	199	110	132
2170	YALI1_A05355g_7	CCCAACGGCTTCGCGTATCTGTTGT	120	89	119
2171	YALI1_A05355g_8	GGAAGTGAGCACTCCATCTCCCTTG	244	113	159
2172	YALI1_A05366g_1	TTCGATCAAAGAGGACTGGTTGCGG	126	87	86
2173	YALI1_A05366g_2	AATTTCTAATTCGCTATTATGAGGA	111	77	89
2174	YALI1_A05366g_3	TAATTCGCTATTATGAGGAACCATA	138	67	64
2175	YALI1_A05366g_4	AGCACAGGCCTATCACCTGACATAC	252	137	102
2176	YALI1_A05366g_5	GTTGTAGTAGTCGAGGTGCTCATTG	215	123	154
2177	YALI1_A05366g_6	TGGCGGCATTTGGTTGTAGTAGTCG	196	121	130
2178	YALI1_A05366g_7	TCACACGCAATCTTCCACTTGTTTT	197	128	122
2179	YALI1_A05366g_8	CTACGAGCACCTAGGCCCTGTTTAT	268	154	157
2180	YALI1_A05407g_1	TGCACCAAGGTCAAGGAGCTGCTTG	193	115	113
2181	YALI1_A05407g_2	GTGTCGAAACCATCACTCTGCTGGT	229	141	173
2182	YALI1_A05407g_3	CACCGAGTGCGTTCGCAAATACGAT	234	103	150
2183	YALI1_A05407g_4	CCGACCTTTTTGACTACCTGACGCT	383	200	270
2184	YALI1_A05407g_5	TGTACAGTCGTTCTATACACTCGTC	162	102	94
2185	YALI1_A05407g_6	AATGAGATCGTGGAACTGACCGTGG	302	159	193
2186	YALI1_A05407g_7	GGCAGTATCCTCCTATGCGGAAGAT	313	140	153
2187	YALI1_A05407g_8	TGTTTGGGCAGTATCCTCCTATGCG	252	128	111
2188	YALI1_A05459g_1	TGCGGCTTCCTTCTATTCCCGCTCT	319	165	180
2189	YALI1_A05459g_2	AAGAAATGCATATAAGATGACGAAA	143	101	84
2190	YALI1_A05459g_3	ATTGTGTTTACCATCGTTTCAATGA	245	164	183
2191	YALI1_A05459g_4	CCATCGTTTCAATGATTTATTCTTT	273	157	180
2192	YALI1_A05459g_5	TTGAAAACACCAACTTAAGCCTATT	178	95	137
2193	YALI1_A05459g_6	GTCATCTTATATGCATTTCTTGAAA	98	67	57
2194	YALI1_A05459g_7	TACACATCTTTTTCGTCATCTTATA	181	179	136
2195	YALI1_A05459g_8	ACCAGCAAAGTTAACCTTGCATAAC	34	15	24
2196	YALI1_A05473g_1	CAAGGACGCGTTGACGGCCATCCAG	358	153	181
2197	YALI1_A05473g_2	TGTCGTACATGGCGAGCCACGGAAA	137	58	58
2198	YALI1_A05473g_3	GTGGCCCTTAAGGACGTTGATCTGG	133	74	68
2199	YALI1_A05473g_4	TGCCCAGTGTGACCCAGAGTGTCAA	300	131	115
2200	YALI1_A05473g_5	CTTGGCCTGTATCGTGTTACCGGCC	260	167	173
2201	YALI1_A05473g_6	GGGTACAGGAGATCGTCGATCGAGT	286	128	128
2202	YALI1_A05473g_7	CGTGGCTCGCCATGTACGACACAAA	254	128	144
2203	YALI1_A05473g_8	GGCCTCCAGCCTCGGCCGACGCGTT	186	120	161
2204	YALI1_A05491g_1	GGGTTGGTGGGATTGAAAGGGGTTG	185	67	99
2205	YALI1_A05491g_2	CCCCGTTCTCTCCGATCCACAGTAC	181	137	125
2206	YALI1_A05491g_3	AATCCCACCAACCCCAAACCGTTTC	86	49	75
2207	YALI1_A05491g_4	TGCAAGAACTCACAGGCAAGTCCGT	126	83	146
2208	YALI1_A05491g_5	CGTCGACAGTTATATGAACCTGCAG	252	157	196
2209	YALI1_A05491g_6	ATCAGATGCAACAACGTACTGTGGA	141	79	109
2210	YALI1_A05527g_1	TCGCCGTTTCTCTCCACACATAACT	268	149	199
2211	YALI1_A05527g_2	TCTCCACACATAACTGCACTCGCAC	150	86	79
2212	YALI1_A05527g_3	AGACATCCCCCCAATCACCCTCTGC	147	54	51
2213	YALI1_A05527g_4	GCCACCACGAGGCGGTGGAGTTTGA	255	135	141
2214	YALI1_A05527g_5	GGGTAGAGTTTGTGGTGAGATGAGC	209	128	87
2215	YALI1_A05527g_6	ACCGTTCTCGACACCGTCTCCAGCC	140	67	90
2216	YALI1_A05527g_7	CCGGAAAAGACGCCGGCCCCAATCA	160	72	159
2217	YALI1_A05527g_8	AGAAAACCAAAGTCGTGGATGGGGT	73	38	48
2218	YALI1_A05571g_1	GGGCCACAACAACTTCCGACGGCGG	137	104	115
2219	YALI1_A05571g_2	TACGTCTGCTTGAATCGATCACCAA	255	153	147
2220	YALI1_A05571g_3	AAATCTCCTACACAGGTACCACGGT	301	155	152
2221	YALI1_A05571g_4	AAGCCCGGAATCATTGTGGGTGGTT	228	106	128
2222	YALI1_A05571g_5	AAAAACCGATCCGTTGGTGATCGAT	200	97	118
2223	YALI1_A05571g_6	GATGTAGCACTAGGTGCGGCAAGTG	243	122	139
2224	YALI1_A05571g_7	GATATGGTGGGTGTGGTGGTGGCAT	289	115	114
2225	YALI1_A05571g_8	CAGACTCGTCTCCTCGAGCCACGTC	267	119	163
2226	YALI1_A05583g_1	AAAACAACTTTGGTGTAATACAGTC	242	110	144
2227	YALI1_A05583g_2	GTGTAATACAGTCCCCCTACAAGTA	353	172	204
2228	YALI1_A05583g_3	TTTTCGCTGCCGTACTTAGCTCACG	193	65	105
2229	YALI1_A05583g_4	GCTGCCGTACTTAGCTCACGAGACA	270	110	175
2230	YALI1_A05583g_5	AAACTGTGATCAATACGCCGCAGTC	199	120	148
2231	YALI1_A05583g_6	CGATACCAGATGCTACAATTGTAGC	152	110	86
2234	YALI1_A05592g_1	GAGCCAAGCACGGATCGGACAAAAC	334	139	157
2235	YALI1_A05592g_2	CACTCTCTATGTTCAATCTATGATT	242	151	182
2236	YALI1_A05592g_3	GGACCGCTACGATACAACCAAAGTA	217	103	126
2237	YALI1_A05592g_4	CCGTCTCCACCACAGACCGACTACA	273	113	158
2238	YALI1_A05592g_5	TCCGATCCGTGCTTGGCTCGAAAGC	246	109	132
2240	YALI1_A05592g_7	GTTGTATCGTAGCGGTCCTAAAGAG	216	63	166
2241	YALI1_A05592g_8	AGAGGTGGTGCAATAGATACTTTGG	233	101	117
2242	YALI1_A05605g_1	TGCGGCGAGCCCCCCACGAGGACTA	262	151	214
2243	YALI1_A05605g_2	AGGACGACGACGGGCTCAACGAGGA	216	129	127
2244	YALI1_A05605g_3	GCCCCAGCAGGGCGTGGTCACACAG	213	146	119
2245	YALI1_A05605g_4	GCCGAACCACGCCCATCATTTACCC	175	83	98
2246	YALI1_A05605g_5	TATCGGCGTGGGTATCGGGGTCTGT	146	129	110
2247	YALI1_A05605g_6	TGTCTGTGTGGCGGGTTGTGTCGAA	131	72	114
2248	YALI1_A05605g_7	TTGGCCTTTTGTGTCTGTGTGGCGG	244	117	194
2249	YALI1_A05605g_8	CGTTTCTTGGCCTTTTGTGTCTGTG	483	215	238
2250	YALI1_A05662g_1	CCTTCGTTTGAACAAGTCATGCAGG	193	86	97
2251	YALI1_A05662g_2	AACAAGTCATGCAGGAACAGAGATC	138	75	81
2252	YALI1_A05662g_3	CCCCCATTGTCTCAGTGAAGTACAC	182	122	156
2253	YALI1_A05662g_4	TGCAATCTCCAATCCGGTCTCTATC	216	102	122
2254	YALI1_A05662g_5	ACCCGCGTGCTCTTCGTGTACTTCA	142	109	98
2255	YALI1_A05662g_6	AGCCCTTGTCTCCGACACTACCATG	190	116	109
2256	YALI1_A05662g_7	AGGAAGCCCAGCAGGAAGAGAGCAG	206	106	119
2257	YALI1_A05662g_8	TTGGAGTTGTGGGAAGCAGTTTCAG	141	109	98
2258	YALI1_A05701g_1	ACGGGGAGGGAATACGATCCGGTTC	78	53	59
2259	YALI1_A05701g_2	GGCATCCCCGAGTCAGTTCAAATCG	195	114	117
2260	YALI1_A05701g_3	ATGTCGCACTCCCGGCAGTAGTCTC	226	157	150
2261	YALI1_A05701g_4	GGTTCGAAGTCTTTGATGTCGCACT	223	147	130
2262	YALI1_A05701g_5	GTGAATCGTCGGACATCGGAACCGG	180	148	147
2263	YALI1_A05701g_6	AACTGACTCGGGGATGCCGAAATGG	234	101	160
2264	YALI1_A05701g_7	GTGAAGTCATTCCAAGTCGTGGGCT	214	177	181
2265	YALI1_A05737g_1	ACCACCGACCCACCACAACTCTGGC	32	34	83
2266	YALI1_A05737g_2	GCTGACCTCTGCGCAATCGCCGAAA	264	129	147
2267	YALI1_A05737g_3	CATTCCTGACTCTATTTTCAAACAA	245	136	138
2268	YALI1_A05737g_4	AAACAAAAATTGGAGCCATTATGTC	213	124	126
2269	YALI1_A05737g_5	GGCGATTGCGCAGAGGTCAGCCAAA	217	97	120
2270	YALI1_A05737g_6	TGTTTCGGCGATTGCGCAGAGGTCA	249	161	179
2271	YALI1_A05737g_7	AAAATAGAGTCAGGAATGGAAAAGA	134	58	106
2272	YALI1_A05737g_8	TTTGAAAATAGAGTCAGGAATGGAA	188	74	130
2273	YALI1_A05774g_1	ACCGCAGTACAGAAGCTGCTTCGAG	184	80	118
2274	YALI1_A05774g_2	AGAGGCTAGATCCACATCTCGGACA	221	124	154
2275	YALI1_A05774g_3	GACAGGAAAGAGCCAAAGTCTGAGG	144	91	92
2276	YALI1_A05774g_4	GCTTAGAGAAGCCAGCTCTTATTGG	228	95	144
2277	YALI1_A05774g_5	TCAGCCTCTGACTCAGTTCCATTCC	256	119	127
2278	YALI1_A05774g_6	AGCAGATGAGAACATACCACCAGCA	245	147	127
2279	YALI1_A05774g_7	TTCATCTTCTTCATGTCCTCACAGA	218	121	152
2280	YALI1_A05774g_8	TGGTTGAACTCGTCGTTCTCTCGAA	247	148	141
2281	YALI1_A05795g_1	TGGTGTTTGAAAACTCGACTGCTAC	237	137	115
2282	YALI1_A05795g_2	AAAACTCGACTGCTACGTTACGGGC	229	126	149
2283	YALI1_A05795g_3	CAACGACAAAATCAAAGACTTGCTC	275	153	191
2284	YALI1_A05795g_4	CGGCGGTGTGGCGTCTGCTATCGAC	219	99	140
2285	YALI1_A05795g_5	GGTGGAAGGAGTCGTTCAGACGAGG	279	184	152
2286	YALI1_A05795g_6	GAAGCTTGGGGTGGTGCACAGGCAC	258	142	151
2287	YALI1_A05795g_7	CAACCACGTCGTTGTCCCAGTTGAT	124	58	127
2288	YALI1_A05795g_8	AAACACCACAAAGGCGCCCCAGAAC	178	85	119
2290	YALI1_A05798g_2	CCCCAAAAAACACATCTAACCATGT	98	53	72
2291	YALI1_A05798g_3	TACTGCCAGTCTACTCTTATCACAT	189	52	106
2292	YALI1_A05798g_4	GGGGAAATGAAGCGATAGTCGTTGG	277	204	209
2293	YALI1_A05813g_1	CGTCAGTGTGAAAAGCCAGGTCTAG	140	117	112
2294	YALI1_A05813g_2	CTCCTAAAAAGGATCAGAGGAATCC	220	180	146
2295	YALI1_A05813g_3	TCGACGACAAGTTTGTGGCCAAGTT	200	80	148
2296	YALI1_A05813g_4	TGGCCAAGTTCGTTGACAGCAAAAC	250	139	156
2297	YALI1_A05813g_5	ACACTGACGGAAATGGTTGTTCAGG	127	96	106
2298	YALI1_A05813g_6	GGAGTAAACACATTGGTAGCAGTGG	111	92	110
2299	YALI1_A05813g_7	CTGTCAACGAACTTGGCCACAAACT	214	101	170
2300	YALI1_A05813g_8	TATGGTCTTGGTCTTCCATAGCTTC	293	107	131
2301	YALI1_A05821g_1	ATATCTCTCGTTGTCGACCGAGACG	235	132	129
2302	YALI1_A05821g_2	CCCCGGAATCGGCACGGCTGTTCGA	171	103	91
2303	YALI1_A05821g_3	AAAGCTCACGTCGAAACAGGCCAAC	256	102	151
2304	YALI1_A05821g_4	GGACTCAATGGCAACGAGAACGGTA	191	93	97
2305	YALI1_A05821g_5	CCGTAGCTGTGGCGACAATGGCCTT	219	97	121
2306	YALI1_A05821g_6	AAACTCGTGCAAGAATGTAATCGCC	87	50	49
2307	YALI1_A05821g_7	GACGTGAGCTTTGAAACTCGTGCAA	304	138	133
2308	YALI1_A05821g_8	ACAGAGGGTTGCTGTGGATACCGTT	201	114	125
2309	YALI1_A05836g_1	TGTGGAGGCGTATCGTGTCCAATCT	169	96	101
2310	YALI1_A05836g_2	CTTGCAAGTCGAACTCAACAAAGGG	212	89	127
2311	YALI1_A05836g_3	TAAACTTGTGGGGATCATCAACAAA	107	90	98
2312	YALI1_A05836g_4	CCCCAGCTTGGCACCTTTGTCGTCT	378	167	186
2313	YALI1_A05836g_5	TCGTCTTCCCATGTCTACAAGATTC	175	78	56
2314	YALI1_A05836g_6	TCACCCTTCAATGGACGGAGATGTC	175	111	124
2315	YALI1_A05836g_7	TTGAGTTCGACTTGCAAGGAAAGAG	120	81	78
2316	YALI1_A05836g_8	TTGATGATCCCCACAAGTTTACAAA	221	108	155
2317	YALI1_A05844g_1	CAGATCAAACGGTTCCTTGCAGCAC	220	99	148
2318	YALI1_A05844g_2	CCCTTACTTAGGATACATTGAGCCT	192	86	122
2319	YALI1_A05844g_3	TGCAGCTCCATGTGCGGATGCTGGT	295	159	200
2320	YALI1_A05844g_4	ACCAAGAATATTGCGCCACCTACAA	114	61	103
2321	YALI1_A05844g_5	TGTAGACACCGAATCGAGAGTACCA	96	26	89
2322	YALI1_A05844g_6	AGGATCTCCAGCTTGATTTCTGTAG	373	192	184
2323	YALI1_A05844g_7	CAGCTGCTGAGTTTGAGGATCTCCA	139	98	93
2325	YALI1_A05869g_1	GCAAATTCTTACAAATACCGGTCAA	173	85	109
2326	YALI1_A05869g_2	AATTGAAAATAAATTCATGTTTCCG	158	137	148
2327	YALI1_A05869g_3	CGAGAAAAAAACACGCCTATCGTAG	202	131	120
2328	YALI1_A05869g_4	ACCGGTATTTGTAAGAATTTGCCAA	224	131	124
2329	YALI1_A05869g_5	AATTCAAAACACTTGTGCCGTAGGG	287	131	144
2330	YALI1_A05869g_6	TTTTCAATTCAAAACACTTGTGCCG	265	156	163
2331	YALI1_A05869g_7	TCGGAAACATGAATTTATTTTCAAT	262	167	157
2332	YALI1_A05884g_1	CACAGTAGGGGCAAACTCGTTCATC	351	173	209
2333	YALI1_A05884g_2	TCGGACAAGCGGGGAGAATTGAAGA	241	93	111
2334	YALI1_A05884g_3	ATACTACGAGATTGGTCACTATCAA	99	70	110
2335	YALI1_A05884g_4	GAGGGGTTTAGAGTCGAAGAAAGAC	178	93	161
2336	YALI1_A05884g_5	CCCCTACTGTGGAAATATTCCTCAC	192	92	111
2337	YALI1_A05884g_6	AGAAGTGGACTCGGACGCCATTCGT	266	125	182
2338	YALI1_A05884g_7	TTGTGTCCCCTCATCTTTTTGAACC	349	176	221
2339	YALI1_A05884g_8	CTCGGTTGAAGTAGAGCATTGAGTT	99	98	101
2340	YALI1_A05904g_1	TGGCTCTCAGGGAGGCCTGCGAGGG	179	108	99
2341	YALI1_A05904g_2	TGATGCGGCCGACGACCTTGCTTTC	268	203	271
2342	YALI1_A05904g_3	AAAGCAGGTGTCATCACCATGTTCA	106	72	66
2343	YALI1_A05904g_4	CAGCCAGAGAGCCGCCAGCGAATCC	196	115	119
2344	YALI1_A05904g_5	AAAGCAAGGTCGTCGGCCGCATCAC	195	112	127
2345	YALI1_A05904g_6	CAACCGCTGGAGCTCGCTAGTCAGC	245	154	142
2346	YALI1_A05904g_7	TCAGAAGCTGTTGGTTATTGTCTCG	225	148	147
2347	YALI1_A05904g_8	CCGCAGCGTAGTCGAACAGAACCTG	249	152	127
2348	YALI1_A05927g_1	GGCTAGTTTACAACATAGATTGGAC	311	148	151
2349	YALI1_A05927g_2	CAACATAGATTGGACAGATTAAGTG	102	92	86
2350	YALI1_A05927g_3	CTTTTTACAGCGAGACTGGGAAGAC	290	146	160
2351	YALI1_A05927g_4	CAGCGAGACTGGGAAGACTGGCTGC	189	74	72
2352	YALI1_A05927g_5	ACAGAGATGACAAGAACCATCTTCG	234	135	138
2353	YALI1_A05927g_6	GTGCCACACTTAATCTGTCCAATCT	228	156	116
2354	YALI1_A05927g_7	GTGAGACCGTCTCTCGGCGCTCCCG	225	72	149
2355	YALI1_A05927g_8	TTTCGTGAGACCGTCTCTCGGCGCT	249	98	140
2356	YALI1_A05947g_1	CTGCCCCAGAAGCACCAGTAGGGAA	133	86	65
2357	YALI1_A05947g_2	AGACTGACTATGGGTTGCAACCCTG	204	109	130
2358	YALI1_A05947g_3	AAAGAAACCGGCTATTAAATCAACT	86	60	76
2359	YALI1_A05947g_4	CCTCAGCCCAGAAAGATTATTTTGA	290	198	174
2360	YALI1_A05947g_5	GGCTCTGGGAGTTCGCGGAGATCGG	121	66	102
2361	YALI1_A05947g_6	GAGCTTGAAGTGGATTTGGGCTCTG	241	145	152
2362	YALI1_A05947g_7	GGTCGTGGATGTCGGAGCGTTGGTT	308	134	146
2363	YALI1_A05947g_8	AGAACGATCCAGTATAGGCACTGTT	163	83	95
2364	YALI1_A05987g_1	AAGAATTTGTATGAAGATGACTTTT	167	96	101
2365	YALI1_A05987g_2	TATGAAGATGACTTTTCCGACGAAC	185	87	133
2366	YALI1_A05987g_3	CGACGAACCTATTGCTTCTTCTTCG	363	189	233
2368	YALI1_A05987g_5	TCAGCTTCTTCAGCTTCTGAAGAAG	351	180	146
2369	YALI1_A05987g_6	GACGTTCACGGGGTCTTCCGAATGA	234	87	154
2370	YALI1_A05987g_7	TCCGACGCGTCCAGAAACACATCAT	152	115	95
2371	YALI1_A05987g_8	CCAAGTAGTAGCGGGGCCTTCCGAA	140	74	72
2372	YALI1_A06052g_1	TGTTCAGCCACGTGGACGCCGGACG	229	109	141
2373	YALI1_A06052g_2	TGGACGCGGACGGCAAGATGTCTGC	265	141	178
2374	YALI1_A06052g_3	GCCTGGTTGTCAACGACTGGCTCAA	308	189	189
2375	YALI1_A06052g_4	TCATCGCCTGCGAGGACGGCGATAT	188	122	118
2376	YALI1_A06052g_5	AGAATCAACTTGTTAAGTTCAGACA	107	76	85
2377	YALI1_A06052g_6	AGCCAGTCGTTGACAACCAGGCCAA	290	189	233
2378	YALI1_A06052g_7	AGAATGATGGAATGAACTGGAATAT	194	152	191
2379	YALI1_A06052g_8	CTGTCGAGCAGTCTGTCAAAGAATG	283	118	172
2380	YALI1_A06073g_1	GGGCCTCAAGCGTGGTAGTGAGAGC	283	172	125
2381	YALI1_A06073g_2	CTCTGAACGACACCTGGGGCTACCG	356	194	189
2382	YALI1_A06073g_3	GCGCTTGTCCAGCTGCGGTCCAGTG	181	103	123
2383	YALI1_A06073g_4	AGTCGACGCGTCACAAACTGCTGCT	155	107	93
2384	YALI1_A06073g_5	GAGTCATGTCGAACATTGTGCCTCG	242	131	175
2385	YALI1_A06073g_6	AGACAGTCGGGCGAGAAGTTGATAG	256	139	141
2386	YALI1_A06073g_7	CGTATCCGAGGGAACACCTGTAGCA	208	113	161
2387	YALI1_A06073g_8	TGACGCGTCGACTCAAAGTCGTCCT	210	120	154
2388	YALI1_A06099g_1	ATCGGCTCTGGCGGCAGTCCCGGCC	204	102	134
2389	YALI1_A06099g_2	ACCAGCTACTAGTGAACGATTTGCA	239	167	175
2390	YALI1_A06099g_3	CAAGCAAACCGACCTGGAAACGAGC	136	130	149
2391	YALI1_A06099g_4	AAAATCATCTAAACTGGCTGAAGAA	249	120	120
2392	YALI1_A06099g_5	CTTGCAAATCGTTCACTAGTAGCTG	350	156	200
2393	YALI1_A06099g_6	CAGGTCGGTTTGCTTGCAAATCGTT	241	132	133
2394	YALI1_A06099g_7	GAACAGAGGAGCGAGAGAAGGCGGA	296	129	114
2395	YALI1_A06099g_8	AGAGTAATAATGTAGGCATTGGGCA	156	83	103
2396	YALI1_A06102g_1	TCTACACTGATCTGCATCCGCCTTT	185	105	125
2398	YALI1_A06102g_3	GGGCCACAGGAAATCTTTCAGGTGC	215	90	110
2399	YALI1_A06102g_4	AGGTGCAATCAATTCTCACCGCCGA	119	39	68
2400	YALI1_A06102g_5	CGCCGTTCTTGAGTCCGGGCGAGCA	221	122	166
2401	YALI1_A06102g_6	GGGACTTGACCAGGTTGCAGGTATA	165	64	93
2403	YALI1_A06102g_8	GATATCCTACAACAGGGCGAAAAAA	142	77	118
2404	YALI1_A06104g_1	AAGGCAGTGTTTCACGTTGCGTCAT	280	221	234
2406	YALI1_A06104g_3	TTGTCATTGGAGTAGCCGTTCTACA	188	124	150
2407	YALI1_A06104g_4	TGACGCAACGTGAAACACTGCCTTG	214	111	129
2408	YALI1_A06104g_5	CAAGCACGAATACCTTGTAGAACGG	213	111	116
2409	YALI1_A06104g_6	CTCCTTCTCCAAGCCATGAGTCTCT	161	100	83
2410	YALI1_A06116g_1	TCTGGATTCACAGTGGCTGTCTATG	254	127	163
2411	YALI1_A06116g_2	AGAAAAACACAAACTTGGGTGATGC	142	96	113
2412	YALI1_A06116g_3	GTTGTTCACGGGCTTGGTATCTTTC	271	147	197
2413	YALI1_A06116g_4	GGTGACGAATCGTTGGGGTATCGTT	202	97	108
2414	YALI1_A06116g_5	GAAGCCTTGAGAGCAGTGGGCTTCT	278	129	158
2415	YALI1_A06116g_6	TGTCTGTACTTGAAGGCGGTTTGGA	292	165	209
2416	YALI1_A06116g_7	AGATGGCTCCGAATCGTCGTATTGC	156	133	100
2417	YALI1_A06116g_8	TGAAAGCTACAAGTGGGAATGTCAT	296	167	172
2418	YALI1_A06128g_1	TCTGTGATCAAGGGAGAAGGCGACG	172	87	123
2419	YALI1_A06128g_2	GGCATCGATTCTCAAACCCGGACAC	332	140	156
2420	YALI1_A06128g_3	AAAGTCAAGAACATCACCCGATCGA	166	88	88
2421	YALI1_A06128g_4	CACCCCACACTTCGTCTCGAATGGT	289	176	162
2422	YALI1_A06128g_5	GAGGGAGGAGGCAGCAAGGTGGCCA	264	155	128
2423	YALI1_A06128g_6	TTTTTTCGAGGGAGGAGGCAGCAAG	194	89	137
2424	YALI1_A06128g_7	GCCAGTGTCCGACGCCTGGAATCGA	189	178	154
2425	YALI1_A06128g_8	GGTGGCGGCTCCAGGAACTCGCACC	189	112	141
2426	YALI1_A06149g_1	AGTCGCAACTGCACCGGCTCAAGCA	186	110	112
2427	YALI1_A06149g_2	GACGTGGCTGCTCTCGCGCCCCAGC	241	105	131
2428	YALI1_A06149g_3	GTACCGACGGATGGTACCACGTTGG	231	123	147
2429	YALI1_A06149g_4	GCTTCTGGACCAGCTGGGCAATGTG	365	209	186
2430	YALI1_A06149g_5	GCTCCAGAACCTGCTTGGAGAAGGG	289	120	109
2431	YALI1_A06149g_6	GAGCCAGACGCTGGGGCGCGAGAGC	156	92	76
2432	YALI1_A06149g_7	AGAAGCACGGCGCTTCCGGTGATCT	280	126	161
2433	YALI1_A06149g_8	GACCGCTGGGTGCGATAACCACGTC	265	134	106
2434	YALI1_A06169g_1	CAACTCCTTTGCTGAGTGCGACAAA	272	144	184
2435	YALI1_A06169g_2	CTGAGTGCGACAAACAGACGGAAAG	253	117	161
2436	YALI1_A06169g_3	CAGGGGCAGAATGGAAGGGCTTCGA	218	165	136
2437	YALI1_A06169g_4	GACTCGGATGCTAGTTCAACTTGTA	219	106	119
2438	YALI1_A06169g_5	TCGCACTCAGCAAAGGAGTTGTAAA	165	116	119
2439	YALI1_A06169g_6	CGTCTGTTTGTCGCACTCAGCAAAG	253	138	189
2440	YALI1_A06169g_7	AACAGGTGGATATCAGCCGTGGTGT	156	124	130
2441	YALI1_A06169g_8	ACAGCGACATTGATTTTGAACAGGT	226	92	159
2442	YALI1_A06174g_1	GTAGAAGTTTTGTCGATGTAGTGAT	245	207	212
2443	YALI1_A06174g_2	TCGATGTAGTGATGGTTGAGGTTCA	347	175	170
2445	YALI1_A06174g_4	AGATCTGAGTTGAAACAAGGGACAG	112	85	75
2446	YALI1_A06174g_5	AAAATAATGGTGCTGGGATTCCGTG	223	121	150
2447	YALI1_A06174g_6	AACTCAGATCTGAAATGACGTTGTC	241	160	143
2448	YALI1_A06174g_7	TTCGACAATGACACTGGGAGAAGTC	101	59	69
2449	YALI1_A06174g_8	CAGCAACTGAAGATGTTCTCATCTA	166	95	144
2450	YALI1_A06196g_1	GCCACAAGCCGCGATCGGCAGGGGG	260	143	203
2451	YALI1_A06196g_2	TGATATATCATAATATATGTCCAAA	128	55	80
2452	YALI1_A06196g_3	TCCAGACCCACGGAGTATACATCGT	193	67	100
2453	YALI1_A06196g_4	TGTACAATGTCGATCTTCTGTAGTC	352	108	170
2454	YALI1_A06196g_5	CAGCCCATATGTGAACGCTTCGGTT	135	62	81
2455	YALI1_A06207g_1	TCCAACGGCTCCAAATGAGACAGTC	184	98	122
2456	YALI1_A06207g_2	CCGACAGACAAAGCCCAATAAAGAA	132	97	124
2457	YALI1_A06207g_3	CGGGAATGGAGGTGCAGCAGGAGAG	207	98	108
2458	YALI1_A06207g_4	GAGCCGTTGGAGAAAAGGGATGAGA	175	92	149
2459	YALI1_A06207g_5	GCCAGAGTTGTGAGTGAGTGCGAGT	182	105	131
2460	YALI1_A06207g_6	CCCTGGGCGTATGGACCCGTACAGC	248	116	182
2461	YALI1_A06207g_7	TGCATTTTCCCCTGGGCGTATGGAC	335	238	234
2462	YALI1_A06207g_8	TCTGTCGGTAAAAGAGGTCGTATTT	325	128	220
2463	YALI1_A06220g_1	CTCCTCTGCTCTGCAAGTTTCTGCG	113	63	77
2464	YALI1_A06220g_2	TGCGCGCATAGAGGTTACCTGCCAA	235	131	180
2465	YALI1_A06220g_3	GGCGCGGTCGCAGAGTCGTGCCTCG	254	118	178
2466	YALI1_A06220g_4	GCAGGTAACCTCTATGCGCGCAGAA	100	69	91
2467	YALI1_A06220g_5	GCATTTTGGCAGGTAACCTCTATGC	235	153	111
2468	YALI1_A06220g_6	CCCACTGCCATTGGACCCCCAGTCG	244	130	123
2469	YALI1_A06220g_7	TTGGGCTGTGGGGTGACATCACGCG	122	88	115
2470	YALI1_A06220g_8	TCTTGCTGTGTTTGTTGGGCTGTGG	258	147	199
2471	YALI1_A06229g_1	TCGTCTACGCCTCCTTGTCGGGAGT	141	76	150
2472	YALI1_A06229g_2	GCAAGTCCATAGACGAGCTCAAAAA	121	79	91
2473	YALI1_A06229g_3	GCTGGTCCGAAACAAGGAGCTCAAA	335	150	221
2474	YALI1_A06229g_4	ACGACGACTTTATCGAGACAATGAC	289	134	169
2475	YALI1_A06229g_5	GTAGCCCTGCACTCGCACTCCCGAC	268	160	153
2476	YALI1_A06229g_6	GACTGGAGTCCTTCTGCGTCACTCG	191	73	134
2477	YALI1_A06229g_7	TTCTGGGGTGGGTTGGGGGCTTCGT	183	80	118
2478	YALI1_A06229g_8	AGCTCGTCTATGGACTTGCCAAAGT	285	199	174
2479	YALI1_A06287g_1	CTGATGTGCCGGTTAAAGAAGAGCT	130	89	121
2480	YALI1_A06287g_2	TCCAGGAGACGCCCGACAAGCCTCT	287	183	198
2481	YALI1_A06287g_3	CGACGAGGATATTGACAGTCTTTTT	409	157	194
2482	YALI1_A06287g_4	ACTCACTCATGAGCGACCACAAGGC	278	165	168
2483	YALI1_A06287g_5	GGAACCTGGACCCCAGAGCGGTGCT	245	133	146
2484	YALI1_A06287g_6	ATTTTCGGAACCTGGACCCCAGAGC	140	86	131
2485	YALI1_A06287g_7	ACCGGCACATCAGGAAAGTCGAACT	116	102	114
2486	YALI1_A06287g_8	CTCCCGACGGTCTCTCTTGTTCAGC	281	212	195
2487	YALI1_A06311g_1	TCTGGCAGATCTTTGCTCTAGTTTC	248	116	130
2488	YALI1_A06311g_2	CTCTAGTTTCAGCTTTACTGCTGTA	184	161	149
2489	YALI1_A06311g_3	AGCTTTACTGCTGTAGTGGCTCTTG	208	91	82
2490	YALI1_A06311g_4	CTGCTGTAGTGGCTCTTGCATTTCA	276	85	114
2491	YALI1_A06311g_5	AGAGGACCATCATTCTCACAGGCGA	176	104	152
2492	YALI1_A06311g_6	CAGCCGCCAGAGCAAAGTGCCAGAG	239	127	153
2493	YALI1_A06311g_7	GAACCGCATTTGCAGCCGCCAGAGC	185	159	120
2494	YALI1_A06311g_8	CAGAAGCGAGTACAACCGCCTGAGC	138	68	89
2495	YALI1_A06361g_1	TGCGACCGGACGACTCGGAGGGAGG	194	126	149
2496	YALI1_A06361g_2	CGCGCTGTGGGTCATCATGGTCCCC	261	165	180
2497	YALI1_A06361g_3	TGCGAACATGGATCTCGCTTCTCGT	170	117	115
2498	YALI1_A06361g_4	GATGCCGATCTCGCATACTACAAGA	120	54	106
2499	YALI1_A06361g_5	CCGCAGACTCGCCAGGTACGTGGAG	248	201	168
2500	YALI1_A06361g_6	TGTTGAGATTGTCCAGCAGCGCCTG	190	102	167
2501	YALI1_A06361g_7	ACCGCGCTGTCCATTCGGTGTAACG	226	122	155
2502	YALI1_A06361g_8	TCCCTCCTTGTATGGCACCACAATC	235	81	146
2503	YALI1_A06381g_1	TCAACAGATCAGTTTTTACAAATAT	239	131	141
2504	YALI1_A06381g_2	CAAATATCAACAAAATCTCCATCGT	242	101	162
2505	YALI1_A06381g_3	TCCCCGAGTCGCTCAAACAAATCAT	115	62	84
2506	YALI1_A06381g_4	TGCGAGTCCCAGTCAGCCTCATCTG	143	96	88
2507	YALI1_A06381g_5	GGCATCTGGGTGATGTGTGTCCATA	198	115	108
2508	YALI1_A06381g_6	TAAAAACTGATCTGTTGAGAAATGC	108	66	55
2509	YALI1_A06381g_7	TTGATATTTGTAAAAACTGATCTGT	179	117	168
2510	YALI1_A06381g_8	CTGCGTAGGCGCTGAGTTGGGACAC	233	131	114
2511	YALI1_A06384g_1	CAAAAACCCATAAACCAGCAGCCTT	308	129	126
2512	YALI1_A06384g_2	ATGCAAAATGGAAACACTACACATT	172	93	152
2513	YALI1_A06384g_3	TCAGGAACGTCTGCCTTGAGTGACT	183	124	158
2514	YALI1_A06384g_4	CGAGTTCGAGGAACTCTATCAGAGA	156	64	109
2515	YALI1_A06384g_5	TGGGTTTTTGGAAACAGACAGAATG	273	137	190
2516	YALI1_A06384g_6	GAAACAGACAGAATGTGTATTGTTT	184	83	130
2517	YALI1_A06384g_7	ATTTCAGAATGTGTAGTGTTTCCAT	142	87	99
2518	YALI1_A06384g_8	AGAATGTGTAGTGTTTCCATTTTGC	213	107	160
2519	YALI1_A06396g_1	GTCCCCAGAATCACCTGTTTTCTCC	281	138	164
2520	YALI1_A06396g_2	TCCTACAGCGAGCGCCAGAACCACC	125	46	81
2521	YALI1_A06396g_3	CTCCAAACGCCGGGTACATTGAGGT	190	128	142
2522	YALI1_A06396g_4	GCTGCCATACTGGACCGCCTGGTGG	197	167	207
2523	YALI1_A06396g_5	GAGTAAAGTCCTCGGTCATCTCGAT	184	164	186
2524	YALI1_A06396g_6	CTGATTATCCTTGGCGATATTCTGA	195	133	163
2525	YALI1_A06396g_7	TCTATCCTGTTCCTCCTGCAGTCGC	242	109	120
2526	YALI1_A06402g_1	AGCAGACATGCCACAGAATGACACC	146	82	77
2527	YALI1_A06402g_2	TTGACTCTTGCAATTTGAGCAGACA	130	125	112
2528	YALI1_A06402g_3	CGACTCTCATGCACAAGCGATGGTG	122	29	104
2529	YALI1_A06402g_4	ACGCAGGTGCGGGCCCTGAACCAGT	247	149	146
2530	YALI1_A06402g_5	CGTCAAGTCGTGCTTGTTCATCCAC	133	72	91
2531	YALI1_A06416g_1	CATCGATATCAAAAATGGCGAGCAG	185	101	88
2532	YALI1_A06416g_2	GAAAGGTGTCTTTGAACGGCCGAAT	176	133	122
2533	YALI1_A06416g_3	AACGGCCGAATTCCCGCCATCACCG	264	62	99
2534	YALI1_A06416g_4	CCATCTTCGAGTCTGGCGCCATTCT	182	164	157
2535	YALI1_A06416g_5	ATATCGATGGAAACCACCTTGTATG	130	78	59
2536	YALI1_A06416g_6	GAAACTCGGGGGTGTGCTGCTCGCC	169	128	108
2537	YALI1_A06416g_7	TCGTACTTGGACACCAGGTACTGCA	332	135	190
2538	YALI1_A06416g_8	TGGTCTTTGTCGTACTTGGACACCA	189	92	135
2539	YALI1_A06434g_1	GTCGCTCAGCAGCAGTGTTGGCGTC	134	81	107
2540	YALI1_A06434g_2	CTGTTCCCGCTTTCACTCGAGCCCT	287	174	133
2541	YALI1_A06434g_3	ACTCGAGCCCTCAGCACCTCTCGAC	251	72	135
2542	YALI1_A06434g_4	TGTCTCTGGGCGCCGTTGCCCAGCC	192	97	174
2543	YALI1_A06434g_5	AGAACCGATCTTACAAGACCTACCT	371	212	236
2544	YALI1_A06453g_1	ATAGGTTGGAGTTTGCTATACACCA	204	93	183
2545	YALI1_A06453g_2	CTATACACCAACTCAACCACTACTC	169	104	138
2546	YALI1_A06453g_3	TGACTCGATCATCAACAACACGGAC	205	157	183
2547	YALI1_A06453g_4	TGCTGGCAATTGGCCTCTTCCACGT	247	204	201
2548	YALI1_A06453g_5	GCGTTCACGTAGACCATTGTGAGGG	110	45	79
2549	YALI1_A06453g_6	GGCAATCTCCTGGGCCAGCTCTCGC	171	94	118
2550	YALI1_A06453g_7	GGACCTTGGACATGGCAGAGGTGAC	126	88	97
2551	YALI1_A06453g_8	GGATGTCGACGTGCATCTTGTAGTT	297	147	180
2552	YALI1_A06473g_1	CAAGTCCGAGGACGGCTCCAACACG	264	107	118
2553	YALI1_A06473g_2	TCAAGGAGGACCCCCAGAACACGTA	422	152	194
2555	YALI1_A06473g_4	CTGTGCTCTTACAGACGAAATTGGC	313	148	219
2556	YALI1_A06473g_5	CTGAGAGTTGGTACCGTCTCCCTCG	302	153	159
2557	YALI1_A06473g_6	CGAGCTCAGTCTTTTCCTGAGAGTT	399	275	280
2558	YALI1_A06473g_7	TGCACACGCTGCTTCGAGCCACCTC	110	67	77
2559	YALI1_A06473g_8	GTCTGTAAGAGCACAGTAAAAGTTC	155	92	108
2560	YALI1_A06488g_1	GATACGGAAGAGAACGGCGACATGC	269	115	105
2561	YALI1_A06488g_2	TGATCGAGCAGGTTTTCGACGTGAT	267	109	126
2562	YALI1_A06488g_3	GACGTGATGAAGTGAGAGACTACAG	162	87	107
2563	YALI1_A06488g_4	GAGATCGGCCCCCCAGCGGTCCTAG	182	112	116
2564	YALI1_A06488g_5	CACGGCCTCTTCCGCGACCTCTGTA	208	160	188
2565	YALI1_A06488g_6	CGCTGCTGGGCTTCGGACCATGCGG	300	145	181
2566	YALI1_A06488g_7	CGATCCCAGATAAAAGTGCGCCTCC	233	175	181
2567	YALI1_A06488g_8	ATGTGATACGGCTCCGACGCTCGAG	157	96	115
2568	YALI1_A06530g_1	CAGAAGTGGAAGTAGAAGAAGTAGG	217	107	132
2569	YALI1_A06530g_2	CGTCACCATCACCTCCAGATCCACT	189	101	147
2570	YALI1_A06530g_3	CTCCAGAAGATCCAGAGCCAGAGCC	139	82	94
2571	YALI1_A06591g_1	CGAAAATGCTGTCGCCCACCTTGCC	213	110	114
2572	YALI1_A06591g_2	GAGTTTGGTGGCAGCAAGAAGACGG	230	117	152
2573	YALI1_A06591g_3	GTGGCAGCAAGAAGACGGCCCAGAA	209	96	84
2574	YALI1_A06591g_4	CTGTCACTCTCAAGGTTTCCAAAAA	142	59	103
2575	YALI1_A06591g_5	GGAAACTCGACCTGCACGCAATCCG	160	57	83
2576	YALI1_A06591g_6	GAAACCTTGAGAGTGACAGGAAAGC	295	117	138
2577	YALI1_A06591g_7	GAAACATCGCTCTTGCTGTCGAGCC	273	119	174
2578	YALI1_A06591g_8	CGTGCGGCCATTGGTCTTGCTCTCC	221	137	139
2579	YALI1_A06594g_1	GGCGCTGACATATGTGCAGGGCGAC	187	107	143
2580	YALI1_A06594g_2	AGGAGTCGCCGCGACCGGCCGTACT	283	192	187
2581	YALI1_A06594g_3	TGGAGTACAAGCGACACTGCGACAA	130	72	86
2582	YALI1_A06594g_4	TGTGGCTTGTCTGTTTACTTCTGTG	336	139	236
2583	YALI1_A06594g_5	CTTGAAGCCGGCTGCCACTCCGGAG	387	160	166
2584	YALI1_A06594g_6	TCGCAGTGTCGCTTGTACTCCACAA	164	127	140
2585	YALI1_A06594g_7	ACAATCTGCTCGGGGCCGTCCACAC	236	108	139
2586	YALI1_A06594g_8	GTCTGTTTCACAATCTGCTCGGGGC	216	160	144
2587	YALI1_A06612g_1	CGGCAAGACCAAGGTCCTGGGCAAG	184	88	107
2588	YALI1_A06612g_2	CATTGGGGATAGAGGGGCCCATGGT	190	102	105
2589	YALI1_A06612g_3	TCTCTCCACCTCCGCCACTTTTGCC	151	127	102
2590	YALI1_A06612g_4	CCATTCTGGCCTCTCTTGTTGCCGC	383	157	204
2591	YALI1_A06612g_5	AGGGCTCTCCCGACTACGCCAAGGT	195	110	146
2592	YALI1_A06612g_6	CCGCCGAGGATGATGCCGCTCCCAC	384	130	184
2593	YALI1_A06612g_7	AACACCCAGCTGGCTGCCGGTGTCG	206	108	135
2594	YALI1_A06615g_1	TTGCCGATTCAGTTCTATGGCAACC	142	58	63
2595	YALI1_A06615g_2	TTGCACCGCACCTACTACTGCTCAT	127	92	150
2596	YALI1_A06615g_3	GGGGCCATACTGTTCTCACTGGTCT	361	195	208
2597	YALI1_A06625g_1	TTATGGAGACGGCGAAGAGGGACAT	157	109	150
2598	YALI1_A06625g_2	TTTCGGAGTCTGTCGGAGTCTGTCG	200	130	101
2599	YALI1_A06625g_3	TGTCCCTCTTCGCCGTCTCCATAAT	171	81	91
2600	YALI1_A06625g_4	TGACAGACTCTTTCCCGCAGACTCC	277	104	165
2601	YALI1_A06625g_5	CCGCAGACTCCCCGACAGACTCCGA	215	115	106
2602	YALI1_A06625g_6	TATTCTGTCTGACTTTTCATCACAA	253	138	168
2604	YALI1_A06634g_2	AATCAAATTCACCTCGTTCGTTGAT	179	124	103
2605	YALI1_A06634g_3	CCTCTTTATCATTCTTTTTGGCTCT	280	147	133
2606	YALI1_A06634g_4	TCATTCTTTTTGGCTCTTGTTCATC	314	246	180
2607	YALI1_A06634g_5	TCCGCCGCCCATCTCCCATCTCGTC	143	87	113
2608	YALI1_A06634g_6	CCGTGAAACAGACATGTCGTGGACT	199	97	118
2610	YALI1_A06634g_8	ATTGAAAAGCAACGTACACTCACGT	241	85	124
2611	YALI1_A06640g_1	CCCCCCTGTCTGCACCACTCTGCTC	166	92	137
2612	YALI1_A06640g_2	TGTCTGGCGCCAATGCATTCAAGCT	181	57	70
2613	YALI1_A06640g_3	GAATCTACCGTCGTCTACGCTCCCC	115	43	58
2614	YALI1_A06640g_4	CAGCTCGAGGACGCTCGAAAGGAGT	246	162	145
2615	YALI1_A06640g_5	TTCGTCGGTGAGCACGTTCTTGTGG	318	184	265
2616	YALI1_A06640g_6	GAGATCCATCTCCTTGCCCTCGCTG	218	120	118
2617	YALI1_A06640g_7	CTCCCATTCGGGCAGCTTTTCGAGA	265	137	161
2618	YALI1_A06640g_8	GCTCAATCTTGTGGACACAACAGCC	277	136	149
2619	YALI1_A06666g_1	CCGGCAATCGTCGCAGTTCAAAAAA	165	91	115
2620	YALI1_A06666g_2	CGCCGACGCAACTGGCAGCTAGACG	212	118	167
2621	YALI1_A06666g_3	TCAAACAGTCGTTTCTAGCGGCGGA	210	99	115
2622	YALI1_A06666g_4	TAGCGGCGGATCTCGATCCCGCCAT	195	104	195
2623	YALI1_A06666g_5	TGGCCTTGGATGATGCTGTAGTGCT	165	125	133
2624	YALI1_A06666g_6	AACTGCGACGATTGCCGGTAAATAT	212	109	107
2625	YALI1_A06666g_7	AAGCCGTCTAGCTGCCAGTTGCGTC	263	89	136
2626	YALI1_A06666g_8	ACAAACTCGCGGCCGTTGGTGTTGG	206	121	141
2627	YALI1_A06672g_1	CGAGAACTCGCTTCTCTACCTTTTG	370	147	230
2628	YALI1_A06672g_2	GAAAAGTCGTCGACCGACGAGTGGT	347	155	200
2629	YALI1_A06672g_3	CGACTACGACAAACAGACAGAGGAG	205	130	176
2630	YALI1_A06672g_4	TGCCTGCAAACTACACCGGCGACGC	199	99	117
2631	YALI1_A06672g_5	CAAAAGGTAGAGAAGCGAGTTCTCG	265	130	165
2632	YALI1_A06672g_6	ACCACTCGTCGGTCGACGACTTTTC	209	123	94
2633	YALI1_A06672g_7	GCCTTTAACCACTCGTCGGTCGACG	213	164	120
2634	YALI1_A06672g_8	GTTGGTGCCCGCAGGTCCAGCTTTT	393	198	250
2635	YALI1_A06721g_1	ACACAAAAGGTGGAGAAGAAGTTTG	131	141	106
2636	YALI1_A06721g_2	GTGAGCTCGTGATCGAGCACTACTT	208	82	97
2637	YALI1_A06721g_3	TGTACTCGTCTCCGCTCTTCAACAC	215	128	127
2638	YALI1_A06721g_4	CGGACCGAAAAAACATGTTTGATCG	102	33	82
2639	YALI1_A06721g_5	GCGTGTCGCCAATCGTGTTGAAGAG	284	212	237
2640	YALI1_A06721g_6	GGTCCGGAAACAGCTTTCGCGTGTC	289	163	170
2641	YALI1_A06721g_7	CGTCTCGGCTAGCGATTCCCGGTTG	192	143	198
2642	YALI1_A06721g_8	ACGAGGTCGTTGTAATTCGAAGGAG	272	131	141
2643	YALI1_A06735g_1	TGGCTGAGCAGCCGTCCTTCACAGC	176	82	108
2645	YALI1_A06735g_3	GCTGGCACTCAAACTCCTCGCTCAA	159	81	97
2646	YALI1_A06735g_4	ACCTAGCTGTGAAGGACGGCTGCTC	217	133	157
2647	YALI1_A06735g_5	AGTGCCAGCCAAACCTCCGGACACT	176	141	138
2648	YALI1_A06743g_1	ACTACCAGCGACGACACAACGCCGA	84	74	54
2649	YALI1_A06743g_2	CTGGCCCAGGTGACCCAGGCCGACG	301	151	201
2650	YALI1_A06743g_3	CCCAGGCCAACGACATCGAGAACGC	151	93	123
2651	YALI1_A06743g_4	GTCGGAAGTCGGCGTTGTGTCGTCG	252	144	116
2652	YALI1_A06743g_5	GTTCTTCTTGGCGGTGGCATGGGCA	237	119	130
2653	YALI1_A06751g_1	TCGCTGTTCTTTTTTGTCTCCGTTC	307	208	193
2654	YALI1_A06751g_2	TCTCCGTTCTTCCACATCGCCGTAT	144	71	125
2655	YALI1_A06751g_3	TATCCGTATCATCCATATCGCCTAT	193	76	104
2656	YALI1_A06751g_4	CAATCTATCACGCTCTGCTTTCCTG	290	145	155
2657	YALI1_A06751g_5	AGAGGATAGGGAAGGGGGTGATAGG	258	125	111
2658	YALI1_A06751g_6	AATCTTTGAGAGGATAGGGAAGGGG	188	42	60
2660	YALI1_A06751g_8	TGACATGTTTCTCAACTACCGAACT	163	83	116
2661	YALI1_A06761g_1	ATAGCCACACCACAGAGCAACAGAG	233	94	109
2662	YALI1_A06761g_2	GAAGGGTCATGGAATCGTCAGCCAA	186	68	79
2664	YALI1_A06761g_4	GTCTGTCCGCCTGGTGAGCCCGACT	352	145	140
2665	YALI1_A06761g_5	GCCATGAGCCGGATCCCGCCCTTGT	263	120	116
2666	YALI1_A06761g_6	TGGACTTTCGCCATGAGCCGGATCC	180	77	118
2667	YALI1_A06761g_7	TCGGACAGCAGGAGATCCTCTCCCA	278	156	161
2668	YALI1_A06761g_8	TTAACTCGTCGCACTGTTTGTCGGA	234	131	187
2669	YALI1_A06778g_1	CGCCTATCTGATCAAGCCGATTGTG	200	101	143
2670	YALI1_A06778g_2	TGGCCCACAGAATCGTGGTTGCGGT	168	82	87
2671	YALI1_A06778g_3	AAAGCAGCATGGACAAGCTGCACAG	215	117	142
2672	YALI1_A06778g_4	CGGTGCTCATCGTCCTGTATCTAGG	263	136	183
2673	YALI1_A06778g_5	GACCCGGTCGGTGATAATGTCGTGA	236	120	143
2674	YALI1_A06778g_6	ATCTGCTCATACTTGAGAGACGTTT	272	148	146
2675	YALI1_A06778g_7	GGGTGTTTTAATCTGCTCATACTTG	136	118	124
2676	YALI1_A06778g_8	CTCCTCGCAGGGACCAACCGTCACC	201	130	119
2677	YALI1_A06815g_1	AAACAGACTATGGTACCATCTCCGG	121	91	92
2678	YALI1_A06815g_2	TCCAGGTCTAGACGGCTCACCGAGA	275	143	187
2679	YALI1_A06815g_3	GCCTGGAAGTCGGTCGTATCAGAGT	226	156	124
2680	YALI1_A06815g_4	AAACGTCTCTTCGTTGCGTCTTTTC	277	178	156
2681	YALI1_A06815g_5	TCCCGAGACTGGTTTGAGTGAGTCG	233	96	104
2682	YALI1_A06815g_6	AGTGAGTCGTGGGTCGACTGGACAC	123	89	87
2683	YALI1_A06818g_1	CGTCTCGTCCCTCGAGTGTGAAGGT	240	148	187
2684	YALI1_A06818g_2	AGAGAACTCCTTGTGTCCGTTGCCC	214	96	119
2685	YALI1_A06823g_1	TCAGCTGAATCACTTGGTTCGTGCA	185	125	153
2686	YALI1_A06823g_2	GACTCTGTCAACAAGCATCTGGAGA	110	34	62
2687	YALI1_A06823g_3	AAGCGGAATTTCGCCCTGATGCTTG	324	166	174
2688	YALI1_A06823g_4	GCCCTGATGCTTGTCCTGTGGAAAG	232	146	134
2689	YALI1_A06823g_5	TCATTGCACGAACCAAGTGATTCAG	137	91	95
2690	YALI1_A06823g_6	CACAGGACAAGCATCAGGGCGAAAT	245	112	108
2691	YALI1_A06823g_7	CGAGCGTAGAAACACATTCTGTCAG	367	141	199
2692	YALI1_A06823g_8	CGGAATCATTGGGGAGTTGAGCCAG	260	127	177
2693	YALI1_A06873g_1	TTGGGGTTGGTCAGTGCGCTGGCGC	227	112	159
2694	YALI1_A06873g_2	AACGGAAACCCTTTCGTGCCTATCT	198	93	93
2695	YALI1_A06873g_3	GTGCCTATCTCGACTGCTGACCCCT	338	150	180
2696	YALI1_A06873g_4	CCCGACGAGAACACCCCGTCAAGCT	134	98	77
2697	YALI1_A06873g_5	CAGTTCGTGTGTACCCGACTGCCCG	147	55	104
2698	YALI1_A06873g_6	CGTTGAAACGGGCCCCGAACGCCTG	180	124	95
2699	YALI1_A06873g_7	TGGGAACGGCCCCTAAGGGTGTATG	207	122	137
2700	YALI1_A06873g_8	ACCACCACACGCTGTAGGGATAGAC	166	100	84
2701	YALI1_A06958g_1	TATCTTCTCTTGCTTCACTCGAAGC	210	53	62
[truncated: 55,019 more rows]

## Sheet: PO1f ku70 Day 6
Guide Number	Guide ID	Guide Sequence	Replicate #1	Replicate #2	Replicate #3
652	YALI1_A00014g_2	TTAGCCGCCGGGCTTCTGGTGTTAA	243	133	116
653	YALI1_A00014g_3	GATTCTTCTGTGTGTTGTTGACGTG	414	241	223
654	YALI1_A00014g_4	CTTTGGATTCTTCTGTGTGTTGTTG	361	307	275
655	YALI1_A00014g_5	GAAATCTCTTATTTTGCTTTGGATT	542	299	211
656	YALI1_A00014g_6	GCGTCGTTCTAGTAAGAAGTGGCTG	200	178	101
657	YALI1_A00014g_7	CAAGTAAGCCTCAGCCCTCTGAGGT	165	90	73
658	YALI1_A00014g_8	GTCCCTAAGAGTGTTACTGTGTAGT	341	147	123
659	YALI1_A00019g_1	CGCCCAGAGTCCCTCAGCTTCTACT	473	188	185
660	YALI1_A00019g_2	GTCCCACGTGACGATGTCAGAATGT	279	114	138
662	YALI1_A00019g_4	GAGTCTGAGTGCCAGTCTGAATATG	433	249	174
663	YALI1_A00032g_1	ACTGCGTCAAATGGTCTGTCGGTCG	368	180	118
664	YALI1_A00032g_2	ATATGACTGAGACAATGACTAGAAG	76	62	51
665	YALI1_A00032g_3	ACTCCGGTGGAGTCTCTCCAGCACA	277	119	114
666	YALI1_A00032g_4	CGAGGTCTCAAACGCGCTGGAAGAA	278	126	127
667	YALI1_A00032g_5	TATGCACACTTCTAGTCATTGTCTC	106	73	84
668	YALI1_A00032g_6	TACACACCACCCATGATAAGGTCAG	127	75	50
669	YALI1_A00032g_7	ATTTTGTACACACCACCCATGATAA	251	184	191
670	YALI1_A00032g_8	AAGTGTGCTTGAGTCTGTATTTTGA	233	125	132
671	YALI1_A00058g_1	TTGACATCAATCAACATACACACAA	180	107	77
672	YALI1_A00058g_2	TCTTCGGAGAAAGTCTCCTCTATGG	174	108	99
673	YALI1_A00058g_3	TCGCTCTTCAGCTGGAGATTCCTCC	330	182	195
674	YALI1_A00058g_4	CCTACCACGACCACGACAACAACTT	164	93	132
675	YALI1_A00058g_5	CTCATTGTGTGTATGTTGATTGATG	308	171	169
676	YALI1_A00058g_6	TCCGAAGAGAAAACCTCAGTGTGTT	293	126	138
677	YALI1_A00058g_7	TCCATAGAGGAGACTTTCTCCGAAG	174	93	104
678	YALI1_A00058g_8	AGGAGCTCTCTAACCTCGATTCTGT	207	103	105
679	YALI1_A00102g_1	CTGGAGCTGTCGGTATCGATCTTGG	325	180	157
680	YALI1_A00102g_2	ACGCCAAGCGACTCATTGGTCGACG	233	158	70
681	YALI1_A00102g_3	GATGTCTCTCTGCTTTCCATCCAGG	296	190	130
682	YALI1_A00102g_4	CATCCAGGGCGGTGTTTTCACCGTC	233	86	95
683	YALI1_A00102g_5	CCTGCTCGTTGGCAATGATCTCGAC	356	189	105
684	YALI1_A00102g_6	GCTTGAACTCAGCCTTGAAGTGCTC	398	153	71
685	YALI1_A00102g_7	GGGGAACGACGGGGGCGAAGATGTT	300	165	185
686	YALI1_A00102g_8	CGACGGAGTTGGAGATGGTGATGTT	218	141	141
687	YALI1_A00135g_1	AAACCAGCCAGCCATGTGGGTTGTA	135	86	72
688	YALI1_A00135g_2	ATTCCTCCGGCAGCTATCATAGCAA	179	116	88
689	YALI1_A00135g_3	AAAACGATCGGCCGCTCGAGCGACC	281	139	84
690	YALI1_A00135g_4	TTCTGCCAAGAGCCCCTTCCCAATG	354	173	159
691	YALI1_A00148g_1	CCCTCGCAACAGTGGCTCTGGCTGC	249	113	88
692	YALI1_A00148g_2	CGGCAAGCCCCTCTCCGATCACAAC	518	185	221
693	YALI1_A00148g_3	CTGCTGCTTGGTCTTCTTCTGTCGG	316	168	153
694	YALI1_A00148g_4	GCACGTTCTCGGCAGGGTTCCAAGA	63	68	85
695	YALI1_A00204g_1	TGGCACCCTGGCTAAGCGAGACGAA	278	144	96
696	YALI1_A00204g_2	TGAGACTGGCACTCCCGTTGAGACT	228	101	105
697	YALI1_A00204g_3	GTCTCGCTTAGCCAGGGTGCCAGAA	179	115	101
698	YALI1_A00241g_1	CCGTCTTCAAAACCAGCATCTGAGT	329	164	176
699	YALI1_A00241g_2	CGCTGCCCAATTGCATCTCTTTCAG	331	136	143
700	YALI1_A00241g_3	AGGTCTCTCCTTACATATTTACAGC	141	92	75
701	YALI1_A00241g_4	CAGCAGCCATTCTTCTGGCGTCTAC	380	174	184
702	YALI1_A00241g_5	AAGACGGTAAATTGTCACTGTGAGT	153	84	74
703	YALI1_A00241g_6	GTTGACGAGAAACGAGTTGAGAAGT	351	207	131
704	YALI1_A00241g_7	GATCGTCTCATAGTACTGGGACTCA	194	100	86
705	YALI1_A00241g_8	CTCTTTTCGATCGTCTCATAGTACT	295	203	189
706	YALI1_A00252g_1	CGCACCGCTTCTCTGACCCGAATCA	207	56	117
707	YALI1_A00252g_2	TGCAGCTGACAGGCACCAAGAACGC	192	109	94
708	YALI1_A00252g_3	TGGGGAGATATTGGATATTTGCATA	230	142	102
709	YALI1_A00252g_4	CATACGACGAGGGAGGAGGGGTGCT	140	66	47
710	YALI1_A00252g_5	TGTAACTGAGCTGGAGCAGGGACTC	237	130	118
711	YALI1_A00252g_6	AGGCCACTGCCCGCAGTCTGGCGTT	126	117	104
712	YALI1_A00252g_7	TTGGAATAGATTTGAGGCCACTGCC	230	86	142
713	YALI1_A00252g_8	ATACCTTCTTGGTACCAGTCGGAGC	278	169	111
714	YALI1_A00309g_1	TCCAAGGAGGAAGAAGCGGTGCTCA	306	195	168
715	YALI1_A00309g_2	ACCTTCTACGATGGGCCTCCGTTTG	289	210	179
716	YALI1_A00309g_3	CCACTGGCACTCCGCACTATGGCCA	202	138	105
717	YALI1_A00309g_4	GCGTCGACCATCAAGGACATTGTGC	176	67	100
718	YALI1_A00309g_5	CAACACGGAAAAGTCGGCCTTCTTG	413	253	229
719	YALI1_A00309g_6	GGGCGTCCTCCGAGTCTTCAAAGTC	203	80	93
720	YALI1_A00309g_7	CCGGCGTCGTCGACGGGATTGGGGG	559	300	338
721	YALI1_A00309g_8	TTGATGATGGACCGGTCGGCGTCCT	291	172	150
722	YALI1_A00325g_1	TCGGGTTTCCTTCGGTTGGAAAGTC	204	120	101
723	YALI1_A00325g_2	CTTCGGTTGGAAAGTCGACTTTACT	188	138	144
724	YALI1_A00325g_3	CTGTCCAAGTTGACTGGTACTCATT	171	105	81
725	YALI1_A00325g_4	TGGTGCTGGATGTGAACAAGCCGCT	227	111	58
726	YALI1_A00325g_5	CAACCGAAGGAAACCCGATAAATCC	286	200	104
727	YALI1_A00325g_6	TGCTCCAGCGGCTTGTTCACATCCA	358	219	173
728	YALI1_A00325g_7	CTCCAGCAGCTCGTCCAGGTTCCAG	327	125	99
729	YALI1_A00325g_8	TTCCACATTTCCTCCAGCAGCTCGT	276	214	156
730	YALI1_A00375g_1	TGTCGGACCCGTCTATTCTGACCGA	197	150	165
731	YALI1_A00375g_2	AGTCCAACAATGTGCGTCTTTTGGT	314	151	128
732	YALI1_A00375g_3	GTGGCGGTGACGCGTCCGGAGCGGG	296	219	140
733	YALI1_A00375g_4	AAAAGGCCGCGCAGATGGGGGTGGG	227	104	98
734	YALI1_A00375g_5	GCAGCACGCTCATGGGCCCCAGCCA	268	119	163
735	YALI1_A00375g_6	GAACCGGGCCGAGTCGAACGTGGCC	401	206	178
736	YALI1_A00375g_7	AAACAGCCCTATCAGCCAGTCCATC	281	122	171
737	YALI1_A00375g_8	GCAGAACATGAGCGTGCCCACCCCC	121	57	47
738	YALI1_A00406g_1	CGCCGCCAAGGCTGGTGAGGCTCGA	361	174	195
739	YALI1_A00406g_2	TCTTTACGCCCAGATGGACGATGAG	335	166	132
740	YALI1_A00406g_3	CGCCCAGATGGACGATGAGGATGTC	350	154	186
741	YALI1_A00406g_4	CGTCATCAACAAGGTTGACCGAGCT	95	83	29
742	YALI1_A00406g_5	GCACATTGCTAACCTTGTCCATCAG	96	43	25
743	YALI1_A00406g_6	CGTGGTCGACGTGGGCAATGACGGA	227	150	108
744	YALI1_A00406g_7	TCGGTCAACACCAAACTTCTTGGCG	242	163	160
745	YALI1_A00406g_8	CGTCAGCGTCGGTGTCCTTGTTGGT	215	132	121
746	YALI1_A00447g_1	ATACGGAGGACAGACACAAACCCAG	166	133	110
747	YALI1_A00447g_2	CACCACGCCTGTTCACCCCCCTCAT	296	103	139
748	YALI1_A00447g_3	CCGTAATTGCCGGCCATCACAGACA	240	147	124
749	YALI1_A00447g_4	CTGATCGTAATCTCTCGAAGAGCCC	217	112	100
750	YALI1_A00447g_5	TGTCTGTCCTCCGTATGAAAACGAT	289	109	136
751	YALI1_A00447g_6	CACGACACGCTGGCTGACTGCAGAT	266	131	135
752	YALI1_A00447g_7	GCCAGCAACTGGGTCAGACGAGCCA	278	144	117
753	YALI1_A00447g_8	TTTGGCCAGCAACTGGGTCAGACGA	324	163	109
754	YALI1_A00468g_1	ACGACGCTCTTCCTGCCGTTGCCGG	319	199	137
755	YALI1_A00468g_2	TAGCGAGTGGGACGCCGCCACCGCC	416	219	229
756	YALI1_A00468g_3	GGGTTCTGCTGATGCCTCGGGTTCT	221	180	129
757	YALI1_A00468g_4	CCTGAATGTTCTGCAGGGCTTGGGG	310	181	118
758	YALI1_A00504g_1	GGTGCTGATGGAGCCTGCAATCTGC	261	106	91
759	YALI1_A00504g_2	CAACCTGGGCAAATTGGAAAGCCAC	219	81	91
760	YALI1_A00504g_3	GTAGTTGGAGGTACAATCGACCATA	372	197	137
761	YALI1_A00504g_4	TGGACGACTCCGGTTCCATGGCCTT	289	216	163
762	YALI1_A00504g_5	AGGAGAACGGTGAGCGAATCGACGA	227	96	179
763	YALI1_A00504g_6	ACCGAGACGGTATCGAGGTGCGATT	346	171	159
764	YALI1_A00504g_7	ACGTGATCAAGCGAACCAAGCAGGC	106	87	41
765	YALI1_A00504g_8	CAATTTGCCCAGGTTGGAAACGATC	286	154	125
766	YALI1_A00538g_1	CCGATCGGAGACCCGAGAGAGCACC	320	215	136
767	YALI1_A00538g_2	GGATCTGGTCGAACCCACCTCGTCC	423	196	167
768	YALI1_A00538g_3	TGATATCCCGCCTCTGTACCCGGAG	349	159	128
769	YALI1_A00538g_4	GGTCCTTCTGTGGCCTTGTGGTGTC	271	148	144
770	YALI1_A00538g_5	CTTGTCTTGGACTTCTCTTCCTGTC	221	91	121
771	YALI1_A00538g_6	GTCCGTTTCCTTGTCTTGGACTTCT	353	160	140
772	YALI1_A00538g_7	GGCCGCCCTCCGGGTACAGAGGCGG	122	82	88
773	YALI1_A00538g_8	GGAAATGTACGAGTTGACGGAACCA	276	127	90
774	YALI1_A00558g_1	TTGCCCACCTGCTCCACCTGCTGCG	191	121	87
775	YALI1_A00558g_2	AGGTCAGAGGGTTGCTCTCGACAAT	378	225	225
776	YALI1_A00558g_3	ATGAGCTCTTGGTAGTCGGTCTCGT	359	194	143
777	YALI1_A00558g_4	GCAGCAGGTGGAGCAGGTGGGCAAG	265	145	143
778	YALI1_A00558g_5	TGGGGCTCATCAGTGGAGTTGTGAT	105	67	45
779	YALI1_A00558g_6	CAAGATTCTCGTGTGGGTTCTGGGA	103	122	59
780	YALI1_A00558g_7	TCAAGAGCCGGGGAATTGTCGAGAG	308	159	182
782	YALI1_A00574g_2	GCCTCTCAAATCACATTCTCTCTTC	219	165	113
784	YALI1_A00574g_4	ATACTGGAGCGGAGCCGTAGATAGC	227	122	143
785	YALI1_A00574g_5	AGAGGCGAAAGTATCTGGCATCTTT	145	86	90
786	YALI1_A00574g_6	TTGACCAACATTGAAGTTGACCTGA	233	108	79
787	YALI1_A00574g_7	CCCCATGTATATAGATTAATTTTAT	96	73	67
788	YALI1_A00574g_8	CCAAGTTCAAGGACTGTGTCCAGAA	181	95	61
789	YALI1_A00601g_1	GCTCTCGTCTGACATACGGCCGGCG	259	122	118
790	YALI1_A00601g_2	TGCGAGAAAAACAGGAGGAGCAAAT	158	65	58
791	YALI1_A00601g_3	TTCTCTGTCTTCCGACCATGGATCA	319	228	234
792	YALI1_A00601g_4	TCGAAAACAATCTCAACTCGTTGCT	286	146	138
793	YALI1_A00601g_5	TCGCAGAAACGACGACTTGTTGCGC	242	97	134
794	YALI1_A00601g_6	CTCCTCCTGTTTTTCTCGCAGAAAC	482	180	182
795	YALI1_A00601g_7	CTGCTGGTCCCACAGCATTTGCTCC	187	80	66
796	YALI1_A00601g_8	AGCGCAGCCAGCGACGAGACGGAGT	511	293	223
797	YALI1_A00661g_1	TTCACCCTCATCGCCTTCACGGCCT	260	152	164
798	YALI1_A00661g_2	CGAGCTGAACAACACCTACGCCATT	369	226	185
799	YALI1_A00661g_3	TGTGGCCGGCCTAGGTCTGGGATGT	233	110	92
800	YALI1_A00661g_4	GTTCCGTTCTCCCACAAGTTTGGCA	280	163	190
801	YALI1_A00661g_5	CAGAACCACCGTTCCAGGTGGCTCG	441	243	194
802	YALI1_A00661g_6	CGCCATCGGGCCCAGTTGAGAGGTT	244	90	120
803	YALI1_A00661g_7	CCAAACTTGTGGGAGAACGGAACCA	467	212	201
804	YALI1_A00661g_8	GGTGACACTCACGGCCAATCCCTGG	337	175	127
805	YALI1_A00683g_1	TGAACTTCAAGAGCTAGATCTCACC	195	136	164
806	YALI1_A00683g_2	ATGAGATTGTGCACAAGGCTTCTCA	393	187	196
807	YALI1_A00683g_3	AATGTGGATATGGGCATGGTCAATC	184	89	108
808	YALI1_A00683g_4	AATCCAGAAAAGTCTTACTTGGGGT	153	81	99
809	YALI1_A00683g_5	TCATAATCAGGCTCTTGTCGAGTGA	296	164	73
810	YALI1_A00683g_6	GTCCAGGACAAGTATTCGTTACTTA	250	153	107
811	YALI1_A00683g_7	CTTCTGGCAATAAGAACACGAGCAC	228	149	169
812	YALI1_A00683g_8	CATCCTGAGCCTTTTTGCTTCTGGC	618	370	332
813	YALI1_A00715g_1	CGACTCCCCTGAGCTTCAGCAGCTT	424	196	191
814	YALI1_A00715g_2	AACACCATTGCCGAGCTTGAGGCTT	183	89	95
815	YALI1_A00715g_3	CAGCGATGGGGGAGACAGAAGCAGA	301	188	197
816	YALI1_A00715g_4	ATGGTCTCAACAACCTTGTAGCCAG	171	203	88
817	YALI1_A00715g_5	GACGGGAATGGGCAGGATGTCAGGG	341	143	149
818	YALI1_A00715g_6	GAGGACTCTGGTGACAAGAATAGTT	252	84	111
819	YALI1_A00746g_1	TTGCCCACTCCGCCTTCACCTCTCC	219	107	139
820	YALI1_A00746g_2	AGGTTCTGATGGACTCCAACCGACG	178	68	52
821	YALI1_A00746g_3	AGTACCTCGACGAGGATGTTCCCGA	264	145	110
822	YALI1_A00746g_4	GGTGGGCCCGTCGGATCTGGTCCTC	115	48	62
823	YALI1_A00746g_5	CGGCCTTAGCAGCGGCCTCTCGGGC	295	175	120
824	YALI1_A00746g_6	GCACAGCTCGCTTGTTCTTCTTCTT	454	214	169
825	YALI1_A00789g_1	CCGCGGTCCGGTTCGTTCTCTCCGA	296	176	181
826	YALI1_A00789g_2	TGCAGCTGGACAAGCGGCGGAAGTG	203	101	80
827	YALI1_A00789g_3	CGCTGCAGGACCGCGAGCTCAAGGC	406	149	153
828	YALI1_A00789g_4	CGAAGTAGAGGCTGAGATTGAGACT	283	178	152
829	YALI1_A00789g_5	TACGACTTGAATCCTTGGATTCGAA	209	141	99
830	YALI1_A00789g_6	GGCCAACCACCACGTTGAACCGTGG	334	204	133
831	YALI1_A00789g_7	TCCTCCGGTGGGCAGTCGACGATCA	250	151	109
832	YALI1_A00789g_8	GCGTTGGTGAGCGCTGTGATTCGTC	248	151	141
833	YALI1_A00801g_1	GTACTGGGCGTCGGTACCTGCTACC	260	128	142
834	YALI1_A00801g_2	TCCGACGGCTCAAGACCCGAATGCC	230	67	58
835	YALI1_A00801g_3	TGAACCAGGCCAAACAGGATCTGGC	219	86	122
836	YALI1_A00801g_4	TGGATATTGGCGCCCAGGACTTTGT	332	286	269
837	YALI1_A00801g_5	GCCTGGTTCACAAACTGCTCCACCG	399	239	178
838	YALI1_A00801g_6	AGGCACAAAGTCCTGGGCGCCAATA	246	113	104
839	YALI1_A00801g_7	AAGTACAGCACGAGATTCTCGTCGT	330	183	133
840	YALI1_A00801g_8	CAGACCGTCAATGCATCGTTTGAAG	124	83	137
841	YALI1_A00829g_1	GGAGCGGCGTCTTCCTTGGATCCAA	61	63	69
842	YALI1_A00829g_2	GCTTGACAGAGCCGCCGTCAGGAGA	390	321	179
843	YALI1_A00829g_3	GATCCAAGGAAGACGCCGCTCCCAA	250	135	135
844	YALI1_A00829g_4	GCTCTGCCAACGCAGAGTCCACCCC	304	205	157
845	YALI1_A00829g_5	GCTCGGCAATGTCGCCGACCATGTC	162	93	52
846	YALI1_A00829g_6	GGCTTGTTGCCGCCTACTCCAACTC	221	199	138
847	YALI1_A00867g_1	GTCCAGCAACCAGCCCCCCCGGAAA	216	148	117
848	YALI1_A00867g_2	AATTCAAAGCAAGGAAGAGTGAAGT	187	103	90
849	YALI1_A00867g_3	CTTTTTGCAACTTGTCTGGGATTGC	468	212	227
850	YALI1_A00867g_4	CAACTTGTCTGGGATTGCCGTGGTT	419	158	123
851	YALI1_A00867g_5	CGGGGGGGCTGGTTGCTGGACCAAA	334	124	122
852	YALI1_A00867g_6	CGCTTATTTCCGGGGGGGCTGGTTG	250	122	100
853	YALI1_A00867g_7	AACAAGGTTTGCGCTTATTTCCGGG	72	68	57
854	YALI1_A00867g_8	AATTTAAACAAGGTTTGCGCTTATT	44	11	20
855	YALI1_A00905g_1	CAGTCCAGGACTAGGTCTGATCCAA	235	138	109
856	YALI1_A00905g_2	ACATTGCTGGGGTCTTCTAGCCTAT	230	108	140
857	YALI1_A00905g_3	GTTCAAGTGCAAGGTGAAAATCAAG	239	157	91
858	YALI1_A00905g_4	AGTGCTGAGTACAGTGGCTAACTCA	207	121	84
859	YALI1_A00905g_5	ACCTTGCACTTGAACGAAACATGGT	287	143	107
860	YALI1_A00911g_1	CGATTCTGCCCTTGGGCCTGGAAGA	309	126	137
861	YALI1_A00911g_2	TCCGATCTGTGTCAATGTCTCGTAT	568	313	260
864	YALI1_A00947g_1	AGCGGTTCCGTCGTGACCTGTCCAA	187	121	113
865	YALI1_A00947g_2	GACGACTCTCGACGAGGCTCCGAGA	389	200	199
866	YALI1_A00947g_3	TCGAAACCGCCAGCGCCGAAAACGT	221	144	138
867	YALI1_A00947g_4	TTGCTGTCCATCTCCACCTCGGCGT	284	160	153
868	YALI1_A00947g_5	GACAGGTCACGACGGAACCGCTGAA	229	167	106
869	YALI1_A00947g_6	AGCACCTTGGAGAAGCCCGTGGCGT	178	109	97
870	YALI1_A00947g_7	GACCGCTTGTCCCACTTTTTGAGCA	160	123	106
871	YALI1_A00947g_8	GTCTGCTGTTTGGACCGCTTGTCCC	107	104	111
872	YALI1_A00983g_1	TCGATCTGCTCGACGACGACGAGGC	302	241	135
873	YALI1_A00983g_2	CATCCCGATTTCACTCGATGCAAAA	141	124	67
874	YALI1_A00983g_3	ACTCGATGCAAAATCATGGACAGCA	135	64	54
875	YALI1_A00983g_4	GTACGTGTGGATGCGTCCAAGGCAC	235	86	66
876	YALI1_A00983g_5	CATCGAGTGAAATCGGGATGGAAAA	255	85	143
877	YALI1_A00983g_6	CTGTCCATGATTTTGCATCGAGTGA	335	174	141
878	YALI1_A00983g_7	TGGCGAGAAACGGTGCCTTGGACGC	239	165	115
879	YALI1_A00983g_8	CAGTGCGCTGAGCTGGAAGTTGTCT	313	204	168
880	YALI1_A01061g_1	TTGTATTCTGGGCCACGTCGATACC	215	103	127
881	YALI1_A01061g_2	ACCAACCTGCGATCCCGAGGTTCGT	500	197	274
882	YALI1_A01061g_3	AGGACCGACTCGAGAAGACCAAGAC	263	152	109
883	YALI1_A01061g_4	GGAACCACCATCGATGTTGTTCTGT	308	132	195
884	YALI1_A01061g_5	GCAGCGCTCCCATCAGTCCTCCGCC	238	86	98
885	YALI1_A01061g_6	CGTCCTTGGCGTCTCGCGCGTCCTT	252	156	149
886	YALI1_A01061g_7	GTGCGTCGGCAGCAGCCTTCTTCTT	357	189	172
887	YALI1_A01061g_8	CGTCGGCAGCGGCCTTTCGTGCGTC	348	139	187
889	YALI1_A01074g_2	ACCATAGCATTGACCCACTCCATGA	314	148	172
891	YALI1_A01074g_4	ACGCCATTGGCGACCTCAAGGACCA	204	109	68
893	YALI1_A01074g_6	CCGACTCTTCTACTATGCCTACGCA	356	221	169
894	YALI1_A01074g_7	GAGGACATCCGACACCTGAAGGAAT	193	96	146
895	YALI1_A01074g_8	TAGGAAGCTGGTCTGTCATACAGAC	329	116	126
896	YALI1_A01093g_1	GGATGTGCTCGGCGGAGTCAAGCAA	133	39	79
897	YALI1_A01093g_2	CAGAAGGTTCGAGAAAACTCGCCCT	247	109	67
898	YALI1_A01093g_3	GGAAAGAATAGGGTCAGGCGTCAGG	304	161	132
899	YALI1_A01093g_4	TTGCAAACATCCAGCCAAGAAGAGG	101	45	68
900	YALI1_A01093g_5	TGGTCAACTCGCCGCTGCCTCCAAC	138	56	49
901	YALI1_A01093g_6	TGTTTCTGGTCAACTCGCCGCTGCC	229	144	141
902	YALI1_A01093g_7	GACGTGGCCCGGCTGGTGTTTCTGT	296	162	160
903	YALI1_A01093g_8	TCGAACCTTCTGGAAAAACCCACTG	276	120	158
904	YALI1_A01122g_1	TCGGCCCGTCCGGTCTGCGAGTGTC	273	162	117
905	YALI1_A01122g_2	GACAAAGCGTTCAAGTCCGGCATCA	479	301	227
906	YALI1_A01122g_3	CCCACCGACCCGACAGATACACCCC	130	40	58
907	YALI1_A01122g_4	TCGAGCTGTCGGAAGAGCTTGGGGT	443	197	223
908	YALI1_A01122g_5	TCGAAAATCTCGAGCGTCTTCTTGT	180	112	62
909	YALI1_A01122g_6	GAGACAGACCCAGCGCGTTGACCGT	294	154	172
910	YALI1_A01122g_7	GAAGAAGTCTCGCTCCAGCAGGTTG	195	91	91
911	YALI1_A01122g_8	AGGAGCCAGGCCAGAGCCAGGTTGG	356	213	156
912	YALI1_A01143g_1	CAACCAGTCTCAATGTCGGCCTGCA	204	130	58
913	YALI1_A01143g_2	TGCAAGTCATATCATCTGCCGAGAT	249	176	111
914	YALI1_A01143g_3	GTCGGGAGCGGTTGGAATCCAGAAA	232	151	94
915	YALI1_A01143g_4	TATTTCCCCTATGCCGTGTTTCCTC	370	163	172
916	YALI1_A01143g_5	TCTGTTGATTGGAGAAGAAGGGTTC	264	171	121
917	YALI1_A01143g_6	CAAGTCTTCACCCGAAGCCGACTCC	192	80	75
918	YALI1_A01143g_7	TCACTGATGGGGTCCACAGAGGTCT	287	146	179
919	YALI1_A01143g_8	TTGGCTTGTTGCGGCGTGAGCACGT	280	165	102
920	YALI1_A01173g_1	GTTATTTGGGGTCAAGGAAAAACGC	348	144	205
921	YALI1_A01173g_2	GGGTCAAGGAAAAACGCTGGCGGGC	218	115	75
922	YALI1_A01173g_3	AGGTAGCCCGCACCGGCGAAAAAGC	153	52	108
923	YALI1_A01173g_4	TGGGAGACTACGTGGACCGAGGCTA	237	114	114
924	YALI1_A01173g_5	CTTGACCCCAAATAACCAAATTCGC	254	152	117
925	YALI1_A01173g_6	TCGGGAATACGAGCCCGCCAGCGTT	253	107	109
926	YALI1_A01173g_7	GCCGGTGCGGGCTACCTGAAAAGCG	409	189	130
927	YALI1_A01173g_8	ACCCAATCCCTGGCTTTTTCGCCGG	593	276	233
928	YALI1_A01198g_1	AACTGGTTGAGCTCTCGAGAGGCTT	209	90	115
929	YALI1_A01198g_2	GGACAAGTCCAACTTCTGGCTGCCC	252	140	103
930	YALI1_A01198g_3	GACAATTCGCCCCTAGACAATCTTG	239	108	144
931	YALI1_A01198g_4	TTGGTGTTTCCAAGTACCATGACAT	93	81	56
932	YALI1_A01198g_5	CGCCCCCGACGAAGCCTCTCGAGAG	211	169	123
933	YALI1_A01198g_6	TGTCTTGTCTTTTTTCCGCCCCCGA	442	176	256
934	YALI1_A01198g_7	CTTCGGTTCTTGTCGTTTGTGTCTT	224	198	154
935	YALI1_A01198g_8	TTTGCTTCGGTTCTTGTCGTTTGTG	227	137	117
936	YALI1_A01230g_1	ATCTCTTCTGGTCCTGCATTATCGA	223	174	164
937	YALI1_A01230g_2	TTAGTAAGTGAAAATGAGGTGGGAT	106	82	35
938	YALI1_A01230g_3	CGTCGATAATGCAGGACCAGAAGAG	146	54	78
939	YALI1_A01230g_4	GTGCGAGAGAGTACTCGTATAAGCA	181	81	51
940	YALI1_A01230g_5	CCGATTGCCTTGCCATCCCACCTCA	292	122	121
941	YALI1_A01230g_6	ACTTACTAACAAAGATGGGCGTCAT	285	223	170
942	YALI1_A01240g_1	ATGATGAGACCATCTATTGACATGA	272	136	98
943	YALI1_A01240g_2	ACACGACACAACCAGTCAGCTTCAC	178	89	98
944	YALI1_A01240g_3	GGTCATGTCAATAGATGGTCTCATC	245	141	127
945	YALI1_A01240g_4	GGGGGCAACACTCTGACCGGCAACA	186	122	113
946	YALI1_A01240g_5	ATCATTAATCCTCGCCCATTTCCTC	224	88	71
947	YALI1_A01240g_6	CTCAACAACATTCCTTCTTCGAACT	289	194	137
948	YALI1_A01240g_7	GTCTCGATGCGATCAATATTCTCTT	252	151	127
949	YALI1_A01240g_8	GAATGCAGAGGGTGACTGCAGGTTG	218	73	64
950	YALI1_A01241g_1	TCCCGAGGCCCTGTCTTGGCACTAT	477	208	187
951	YALI1_A01249g_1	TGAGCCCAGCAGAGATCGATGAGAT	517	260	250
952	YALI1_A01249g_2	TTCTTGTTTCGGAAACAGACACCCA	156	120	118
953	YALI1_A01249g_3	GGAAACAGACACCCAGACACACATG	270	144	110
954	YALI1_A01249g_4	TGGATCCAGAATGCTTCGGGTCGGG	187	90	87
955	YALI1_A01249g_5	CGAAACAAGAACAAAGGCCTTGATG	278	119	104
956	YALI1_A01249g_6	TACGAGCTGAGACCCGATTCCCGAC	278	180	171
957	YALI1_A01249g_7	TGCCTCGCCTGTTCCACCACTCTTT	449	192	125
958	YALI1_A01249g_8	CGTAGAATTGCGCCGCCCGGGGGTT	94	53	47
959	YALI1_A01260g_1	AAGTCGGGGGTGGTAAATGGTTATA	204	145	129
960	YALI1_A01260g_2	ACCACTGCCAGATGATAAGCTTGAA	286	122	101
961	YALI1_A01260g_3	CCACCCCCGACTTTAAACTCTTTCT	214	134	108
962	YALI1_A01260g_4	AACTCTTTCTCTAAGGTACACTTGC	178	77	124
963	YALI1_A01260g_5	TCTAAGGTACACTTGCTGACACTTG	221	137	104
964	YALI1_A01260g_6	CTTTTTTTTCTTCGATTTTTCTTCG	527	251	308
965	YALI1_A01260g_7	TTCGGAGCTTCTGTGCACGGCACCA	292	144	131
966	YALI1_A01267g_1	ACGGGCGACGAGCAGGCGTGGTTTC	257	160	211
967	YALI1_A01267g_2	TGACGTTTGCGTCGTCGGTGGCCTG	345	240	185
968	YALI1_A01267g_3	CGTCGTCGGTGGCCTGCATTCTGGG	353	206	203
969	YALI1_A01267g_4	TGATCATCTCGCTGTCGCTGTCAGG	179	106	130
970	YALI1_A01267g_5	GCCCGCAGGTTCTCCGGTGATCCAG	236	143	56
971	YALI1_A01267g_6	TTGGGGCGTCAGCAGCTCCGAGTGT	345	196	169
972	YALI1_A01267g_7	GAGGTGGCGGCGTGAACCAGGTAGT	267	109	154
973	YALI1_A01267g_8	GTTCGTCTCCGTGCACGCAATGGAC	361	150	128
974	YALI1_A01298g_1	CAGTCCTTCTACACAAAGTACTCGC	226	185	169
975	YALI1_A01298g_2	GCGCAGGTGGCGTGGGAGTTTCCCA	181	131	62
976	YALI1_A01298g_3	CCAGCCAGCGCGGAGTCATTCGACA	304	209	165
977	YALI1_A01298g_4	AGGGCTCTCGAGCCACCCGCACCCA	188	82	87
978	YALI1_A01298g_5	TGTAGAAGGACTGGAAAATGACGAT	291	96	107
979	YALI1_A01298g_6	AAGCCACCCGGATGCGACTCATCCT	233	125	138
980	YALI1_A01298g_7	ACAGCGATGGGGAGTAGTGCGGTGA	171	114	81
981	YALI1_A01298g_8	TTCTGCAACGCCTTGGACAGGTTGA	243	81	78
982	YALI1_A01394g_1	CTCCAACTCCACCACGGCTCGAACA	302	143	113
983	YALI1_A01394g_2	CGACTCTGAGGTCAAGGACCGTCTC	316	210	195
984	YALI1_A01394g_3	GCTCATCAAGGTCATTGTCGGCCAG	168	95	111
985	YALI1_A01394g_4	CATGTGCATTTCGTTCGGAATCCGA	262	119	103
986	YALI1_A01394g_5	CACGTAAGGAGGAGGCACTTCTAGA	418	246	217
987	YALI1_A01394g_6	CTGCTTGGTCACCTGCTCAATGGTT	114	98	116
988	YALI1_A01394g_7	GAATCACTCGAGCGGTGGGAGAAGA	164	119	77
989	YALI1_A01394g_8	GCAATGGGTAGGGACTCACCGGTCA	130	56	78
991	YALI1_A01430g_2	ACACTGCGGAGGCCATTGTCATCTG	235	193	172
992	YALI1_A01430g_3	AAGCAAACAATCAATTATCTATCAT	199	101	99
993	YALI1_A01430g_4	CTTGAAAAAGAAGTTTGTAGTTGTA	247	52	65
994	YALI1_A01434g_1	TCCATTCTCATCTCAACATGGTGCA	239	140	134
995	YALI1_A01434g_2	CGTGCACAGCTCCATATACTGCACC	504	194	214
996	YALI1_A01434g_3	TGTCCCGCTAGCAGTGGGGTGAGTT	181	103	106
997	YALI1_A01434g_4	ACCACAGTATCTTTGTGTCCCGCTA	319	179	159
998	YALI1_A01468g_1	GCCAGCGAGTAGTCACACGTCTGCT	422	114	169
999	YALI1_A01468g_2	ATGCACGGAGGCGAGGCGATTCCGC	250	164	90
1000	YALI1_A01468g_3	CCGAGGAGACGCTCGACGACTGGCG	411	212	180
1001	YALI1_A01468g_4	CGTGACGCCGATCTGCCCGATGCGG	320	209	102
1002	YALI1_A01468g_5	CCGCCGGCGCGGTCGTCAGCAGACG	341	177	159
1003	YALI1_A01468g_6	AACCCGTACAGTTCTGCCACCTGTC	461	221	280
1004	YALI1_A01468g_7	CGTGAGCCGGTGGTACGGCCACACG	216	131	89
1005	YALI1_A01468g_8	TTGGGGAGCACCCAGAAGTCGTCCT	243	187	124
1006	YALI1_A01505g_1	GCGGACAGTCGCTGGACGACACAAA	206	167	104
1007	YALI1_A01505g_2	CAGCACGCACCGACTGCTGGAGCAG	405	191	186
1008	YALI1_A01505g_3	CGGACACAAACTTGACAGTGAAGGG	123	117	108
1009	YALI1_A01505g_4	TGTCGTCCAGCGACTGTCCGCCAAA	365	125	101
1010	YALI1_A01505g_5	GAGTCGAGGTCAAGCTCCTCGATGG	328	125	153
1011	YALI1_A01505g_6	GGGGCCGAGTTGCGGCTGGCCACGT	350	215	165
1012	YALI1_A01537g_1	TCTATTCGCCCTATGACTACGAGCA	234	85	119
1013	YALI1_A01537g_2	ACTACATGTACATGCAGCAGTTGCA	158	66	43
1014	YALI1_A01537g_3	CCACTCCGCTCCCAAGCCCGTGCAA	214	129	112
1015	YALI1_A01537g_4	CTCAGGCTCTCAAACAGCTCGGAGT	150	146	85
1016	YALI1_A01537g_5	CAGAGAGGCGGCCTTGGCAGCAGAC	403	229	179
1017	YALI1_A01537g_6	CTCCTGGCGCTTCTCCTCTTCCAAT	180	141	77
1018	YALI1_A01537g_7	CTCCTGGCGCTTTTCCTCCTGGCGC	283	184	186
1019	YALI1_A01537g_8	GCCTCAGCCTCAGCCTGGCGCTTTT	184	131	86
1020	YALI1_A01577g_1	AGCCGTGTGCCACTCTCAAGCAGCT	300	186	173
1021	YALI1_A01577g_2	CAGGCCTCATCTACGTTGTTTTTGT	350	235	194
1022	YALI1_A01577g_3	TCAACGGACGATCGCGGGAGGTCAT	235	138	130
1023	YALI1_A01577g_4	ACGCCATGTGTGATATTGCAAAGGA	72	44	16
1024	YALI1_A01577g_5	TGCTCCGCCTGAGAGTGGGACGAGT	265	174	155
1025	YALI1_A01577g_6	TTCGTACTGCTTGTTGAGTCTCTCG	338	129	132
1026	YALI1_A01577g_7	CATGATGACCTCCCGCGATCGTCCG	303	109	101
1027	YALI1_A01577g_8	ACGTCTCCTCTGTTGATCCGCTCCA	218	90	150
1028	YALI1_A01602g_1	GCGCGCACAACGATCTCTGGAGTGC	313	162	96
1029	YALI1_A01602g_2	TCTTTACGGGTTCCTCTCAACGTTG	342	129	135
1030	YALI1_A01602g_3	CGGGTTCCTCTCAACGTTGCGGGAC	284	141	121
1031	YALI1_A01602g_4	ACGTTTCTGGCGTCGTATGCCGACG	245	143	140
1032	YALI1_A01602g_5	CCCGTCTTCACCAGGTCCTTCAGGG	130	74	70
1033	YALI1_A01602g_6	AGACGATTGGCCAGTCGGCAGCCCT	207	142	107
1034	YALI1_A01602g_7	TCGTTTGAGACGATTGGCCAGTCGG	538	280	260
1035	YALI1_A01602g_8	TTCTGGATGAACGTCTCCGAGTCCT	346	100	156
1036	YALI1_A01618g_1	GAGAAGTCCTTAGAAGCTCTCTATG	195	140	111
1037	YALI1_A01618g_2	ACGACTTTGACACATTGGGGATCAC	262	109	75
1038	YALI1_A01618g_3	ACACATTGGGGATCACGGTGTCATG	206	70	60
1039	YALI1_A01618g_4	GTCCCATGTCTCCTCTCAATTCGCT	319	179	149
1040	YALI1_A01618g_5	GGGTCTCATATCACCACATTTTCGT	398	153	159
1041	YALI1_A01618g_6	ACGTCGATACTAGACTCTCCAGTCC	424	188	239
1042	YALI1_A01628g_1	TGATGAACGTGGTCAACCGCCGGGG	296	174	190
1043	YALI1_A01628g_2	TGCCATGCAGCAGGTGGAGAAGGGT	159	70	101
1044	YALI1_A01628g_3	GTACTCCTTTTTCCACCCCTGGCTC	578	245	218
1045	YALI1_A01628g_4	CACCCCTGGCTCATCAAACTGTTCC	219	174	196
1046	YALI1_A01628g_5	GCCGGCCGCGTAGTTGACCAGCAGC	290	135	96
1047	YALI1_A01628g_6	CTCCAGCTTGTCGGAGTCGTCCAGG	487	235	183
1048	YALI1_A01628g_7	AGTTCGGGGCAGATTTCCTCCAGCT	287	125	112
1049	YALI1_A01628g_8	ATCACCTTGACGTCTTTCAGTTCGG	262	161	162
1050	YALI1_A01670g_1	CAAGACAACAATCTCCCTTTCCCGG	426	211	238
1051	YALI1_A01670g_2	CCGGTCCGACTCGCCTCTACCTTCG	270	129	111
1052	YALI1_A01670g_3	AACAAGTGATGCACGAACAGAGATC	102	76	49
1053	YALI1_A01670g_4	CACCCATTGTCACCGTGAAGTACAC	301	141	155
1054	YALI1_A01670g_5	ACCCGCATGCTCTTCGTGTACTTCA	184	149	181
1055	YALI1_A01670g_6	AGTCCTAGTCTCCGACACGATCATG	379	117	156
1056	YALI1_A01670g_7	TTTGAGTCCTAGTCTCCGACACGAT	193	126	102
1057	YALI1_A01670g_8	AGAAATGGGCCCTTCCACAGGCTTG	174	129	125
1058	YALI1_A01717g_1	TTTCCGAAACCACCATGACGTGGCC	279	185	132
1059	YALI1_A01717g_2	CGAAACCACCATGACGTGGCCGTCT	430	196	158
1060	YALI1_A01717g_3	GCAGGACAAGGAGGAAAAGGAGAAG	118	70	65
1061	YALI1_A01717g_4	ATGGCATCTATCAACGGTGAGGGCA	280	161	103
1062	YALI1_A01717g_5	GGAAACAAACGAGTACATGTACGGA	191	75	79
1063	YALI1_A01717g_6	CTCCTTGTCCTGCGAAAAGGTGCCC	291	203	150
1064	YALI1_A01717g_7	CCCAGGTCGCCCAAGTCGAGCGGAA	415	146	219
1065	YALI1_A01717g_8	GAGTAACAGGTGTCTCATCGACGCT	295	247	170
1066	YALI1_A01732g_1	CAGAGTCAGGGCTTGAAAAATCAAG	274	104	97
1067	YALI1_A01732g_2	TGCTTCAAGGAGGACCTCTGATATC	202	89	115
1068	YALI1_A01732g_3	CCGACATCTGTGGGCAAGAAAAACC	206	129	77
1070	YALI1_A01732g_5	AAGCCCTGACTCTGTAAAAGTCGGC	621	331	471
1071	YALI1_A01732g_6	TGGGCTCCGGGGCTGGCAGAGAACG	313	159	140
1072	YALI1_A01732g_7	TTGCCCACAGATGTCGGGAAACTCA	37	37	25
1073	YALI1_A01736g_1	GAGGCTGGGCTAGTGCCAGGAGCCG	361	106	118
1074	YALI1_A01736g_2	TCGGCCTATCGACATCTGAACAGCT	189	129	174
1075	YALI1_A01736g_3	GAGATCTTCCTCTCGGGCGTTTCTG	452	234	174
1076	YALI1_A01736g_4	TGGACAAGGGTACTCGTATCGGCTC	234	103	127
1077	YALI1_A01736g_5	GGTGGAAGCAGCATAAGATCTCCCG	235	127	102
1078	YALI1_A01766g_1	ATCTACCGAGACCAGCTGCAAGACA	231	119	74
1079	YALI1_A01766g_2	CCGACTGGTTCGAGTGCCCGGAATC	198	125	113
1080	YALI1_A01766g_3	CTCACACTGCAAAGACCAGATCAAA	265	183	140
1081	YALI1_A01766g_4	TCGACCAGCAGGTGCTCAAGATGCA	271	158	116
1082	YALI1_A01766g_5	GTAGTCGCTCGTCTGCCTCATCCAT	174	105	68
1083	YALI1_A01766g_6	CAGTGTGAGCAAATGAGAGTGACCG	231	153	117
1084	YALI1_A01766g_7	ATCTGGTCTTTGCAGTGTGAGCAAA	187	198	158
1085	YALI1_A01766g_8	GCTTCTCCATTGGGGTTGGGGGGTC	174	61	66
1087	YALI1_A01777g_2	GAGGGGGGTTGAGGCGCAGCTCCTC	432	246	250
1088	YALI1_A01777g_3	GCACCACATGGTCCACCTGCACCTT	92	50	32
1089	YALI1_A01777g_4	GTTACTCAACATTGACGTTCTCAAC	386	243	206
1092	YALI1_A01777g_7	GAACACGACCAGGAACTCGACTCGC	253	82	102
1093	YALI1_A01777g_8	TGTCACCGTCATCATTCTGTCGTGT	205	86	132
1094	YALI1_A01794g_1	CTCATAGCCCTCACCCACTCCTCCA	275	159	114
1095	YALI1_A01794g_2	CAGTGGCGGTCCACTCCCGCAGCGC	327	201	130
1096	YALI1_A01794g_3	AAAGCAGCGGTACCAAGCCCGTGCT	181	98	71
1097	YALI1_A01794g_4	CACAAATCAAAGATCAAGGCAACGA	256	144	127
1098	YALI1_A01794g_5	ACGCTTTGCGGCGCAGACACCGGCC	251	139	154
1099	YALI1_A01794g_6	GTGATGATCTTGCGGTTGACGCCGT	198	118	124
1100	YALI1_A01794g_7	AAAGGTGATGTTGCCTGGCTCCAGA	407	183	174
1101	YALI1_A01794g_8	GTCCTCCAGAACAACGGCATTCTCG	374	131	157
1102	YALI1_A01824g_1	CCGAGACCGTCAAGTTTTCGGGATC	268	86	75
1103	YALI1_A01824g_2	GGGATCCAAGCAGGAGCTCCAGAAG	309	146	154
1104	YALI1_A01824g_3	CCGATTTGTACGAGGTCCAGTTCTC	359	201	168
1105	YALI1_A01824g_4	TACGAGGTCCAGTTCTCCATCCCCA	269	185	119
1106	YALI1_A01824g_5	AGCGACACCGATTTGTCGACGACCT	427	194	189
1107	YALI1_A01824g_6	TCGACGACCTGTCCATCCAGAACGT	143	96	84
1109	YALI1_A01842g_1	CGCACCGGGTCGAGGCCATTGCCAC	264	235	141
1110	YALI1_A01842g_2	CCATCCCCGACTTTATCAAGCTGGC	241	201	124
1111	YALI1_A01842g_3	TCAAGCTGGCTCCCTCATTGTCCTA	303	99	108
1112	YALI1_A01842g_4	CTACCCGAGAGGGCAGTGAGCCGTT	338	155	194
1113	YALI1_A01842g_5	TCTCCGAGAACGGCGTACTTGTGGA	271	130	122
1114	YALI1_A01842g_6	CGGATCCAAGAAGAGCGGGGCTCGG	477	299	280
1115	YALI1_A01842g_7	GCCATCCATACCAGCTATCGGGGAA	167	97	48
1116	YALI1_A01842g_8	GGAAGGTACTAGGAGTCTGTAGCCA	319	128	126
1117	YALI1_A01854g_1	ACTCTAAAATGCCTCCATACAGCCC	384	142	149
1119	YALI1_A01854g_3	TCAGAACAGTGGTTATCCGTGGAAT	185	138	90
1120	YALI1_A01854g_4	ATCTTTTATCAGAACAGTGGTTATC	399	209	308
1121	YALI1_A01854g_5	AATGATCTATTTTCATCTTTTATCA	386	242	224
1122	YALI1_A01854g_6	GAGTGAAAGAAGACTTTCAATGATC	281	136	95
1123	YALI1_A01864g_1	TTCTGGAGCAGGACCAGGTAGTTTC	419	234	242
1124	YALI1_A01864g_2	CTGCTGAGACAAGAGCCGCTAACAG	273	127	105
1125	YALI1_A01864g_3	ACACGATGGCCTTCTTGACCTGGTC	355	221	191
1126	YALI1_A01864g_4	CATATTCCTTGGTGGTCTTGAGGTA	220	146	91
1127	YALI1_A01868g_1	ATTGTCTGTGAGCGTCGATGGACGG	260	159	169
1130	YALI1_A01868g_4	GCCGACTTTCGCCGATTTTTCACCA	478	296	223
1131	YALI1_A01868g_5	TCCCCGATTTTCGCCGACTTTCGCC	186	163	118
1132	YALI1_A01868g_6	CATTTCTCCCCGATTTTCGCCGACT	139	116	162
1133	YALI1_A01868g_7	GTTTCCATTTCTCCCCGATTTTCGC	232	132	105
1134	YALI1_A01868g_8	CCAATTGATGGGTTTCGTTTCCATT	310	245	174
1135	YALI1_A01888g_1	CGGGACGACTTTGTGTCGCTTTCGG	368	268	206
1136	YALI1_A01888g_2	TGTCGCTTTCGGCGCTCACAGACAC	389	218	208
1137	YALI1_A01888g_3	GGCGCTCACAGACACGTGTCAAACG	340	247	174
1138	YALI1_A01888g_4	TGTGGAAAAACGCGGCCCGCGATCT	219	114	120
1139	YALI1_A01888g_5	CCATCAGCTCCGCCGGTAGATGGTT	380	214	143
1140	YALI1_A01888g_6	ACACGTGTCTGTGAGCGCCGAAAGC	291	153	136
1141	YALI1_A01888g_7	AGCATCGGCCAGCACATTGCGGGTC	314	218	136
1142	YALI1_A01888g_8	CACAGAAAGTCGTTTTCAGCATCGG	177	108	103
1143	YALI1_A01905g_1	CGCCTATCCAAGTTGGCAATTGCCA	307	174	161
1144	YALI1_A01905g_2	CGCCATTGACTCGGTGCAGAAACGT	131	115	124
1145	YALI1_A01905g_3	GTCTTCCGAGCAAACCGAAGGCTGG	347	169	148
1146	YALI1_A01905g_4	AGCCTCTGATCACTACACCGAAGAC	202	86	109
1147	YALI1_A01905g_5	TGCACCGAGTCAATGGCGCAAACAC	188	141	57
1148	YALI1_A01905g_6	CGAGATCATTGTAGCCTCTGAGATC	525	216	174
1149	YALI1_A01905g_7	CTCGGAAGACCAAATTCCAGGCAGG	209	145	137
1150	YALI1_A01905g_8	TCCAGCCTTCGGTTTGCTCGGAAGA	264	149	126
1151	YALI1_A02022g_1	TGGCCTCTCTATATACTCATACCAC	227	156	132
1152	YALI1_A02022g_2	TGAGTGGTATGAGTATATAGAGAGG	222	93	129
1153	YALI1_A02022g_3	TGGAGTCGACAGTAACTGCGGGTCC	151	113	70
1154	YALI1_A02037g_1	AGGACGAAATAAAAGACAGGATTGT	323	211	157
1155	YALI1_A02037g_2	CGAGAGAAAAGGCCCCGGCTGGCTC	269	175	155
1156	YALI1_A02037g_3	GCCATTGACCAAAACACCTTTCTTT	372	142	198
1157	YALI1_A02037g_4	TTTTTGACAGCACGTTGCTCTTACT	391	235	182
1158	YALI1_A02037g_5	GTGTCTCTCGCGTTTCTGCCATCTC	321	125	169
1159	YALI1_A02037g_6	GTTCTTGTCGTTCCCGTTCTTGTAG	283	203	182
1160	YALI1_A02037g_7	GTCTGTTTTTTCGTTCTTGTCGTTC	504	264	192
1161	YALI1_A02037g_8	GTGTTTTGGTCTGTTTTTTCGTTCT	507	345	304
1162	YALI1_A02075g_1	TGGCAGCGGAAAGAAGACGAGTTTT	258	151	97
1163	YALI1_A02075g_2	TGGATCAAGTCTGATGACCAAGGAG	153	93	104
1164	YALI1_A02075g_3	ATCGAGGGTCCGAGAATGTGACTGG	415	297	192
1165	YALI1_A02075g_4	CAGAGGAAGGAGCTCTCGCCAAGAC	517	225	197
1166	YALI1_A02075g_5	GAGACATTGGAGTCGATTTCAGCCG	214	100	138
1167	YALI1_A02075g_6	GCGCGTGTCGGGATTTTGGAGACAT	409	245	215
1168	YALI1_A02075g_7	CGCTGCCATAAAAAGCTCTTGGGTC	444	202	162
1169	YALI1_A02075g_8	CTGCTCCTGCTCCTTGGTCATCAGA	172	93	101
1170	YALI1_A02083g_1	TGGACATTCCCCAGAGTGAAGCCAT	266	113	153
1171	YALI1_A02083g_2	TATGCCAAGTTTGGCAACTCCATTT	465	219	241
1172	YALI1_A02083g_3	GCAACTCCATTTCTCTTGAGAGATA	296	183	161
1173	YALI1_A02083g_4	CTGGTCGACGACTCCTTCTCATCGT	398	144	84
1174	YALI1_A02096g_1	AACACCCTCACAAAACTTCCCAGAC	205	108	121
1175	YALI1_A02096g_2	AGCGAGAAAACCACAGCATACACCG	156	129	101
1176	YALI1_A02096g_3	AACGACACAAAAGAACTTTCAATGC	208	167	170
1177	YALI1_A02096g_4	AATGCGACAGGCGCGTTATTCGAAA	243	128	100
1178	YALI1_A02096g_5	TGATATCATGTAGGCCAGTGCCATT	198	168	125
1179	YALI1_A02096g_6	TCGCTCAAACCGGGTGTTTGTGATA	381	224	213
1180	YALI1_A02096g_7	GGCCTCCGAAGACGATTCACTCCGT	287	172	165
1181	YALI1_A02096g_8	GTGAACGTTTTGGGCCTCCGAAGAC	163	101	70
1182	YALI1_A02113g_1	ATTGGACCCTCGAATGCGAAATTGA	237	205	156
1183	YALI1_A02113g_2	AACGTTTTCAAGTGTGCACTCGCCA	406	222	153
1184	YALI1_A02113g_3	AAGTGTGCACTCGCCATAGAGCTTG	184	72	129
1185	YALI1_A02113g_4	TTTTCAAAAACTGCTCTGCAGTGCA	469	189	226
1187	YALI1_A02113g_6	TGAAGCTCAACTTCTATTTTTGGCG	467	306	260
1188	YALI1_A02113g_7	ACGTATTCTTGAAGTTTTATGAAGC	196	121	86
1189	YALI1_A02113g_8	GCATTCGAGGGTCCAATGAAAGCTC	135	94	93
1190	YALI1_A02131g_1	AAGGCATCAAATCAATCCCCCCCGG	216	115	106
1191	YALI1_A02131g_2	AAATGGGACTCCAAAAAGGAAGAAA	223	80	106
1192	YALI1_A02131g_3	TTCCACCACTGCGACTGCCCAGGAG	212	69	125
1193	YALI1_A02131g_4	AGAATCTTGACAAGGAGCCCACTCT	382	186	156
1194	YALI1_A02131g_5	AAAGTGGGAGTTGAAGTGAAGTAGT	116	56	33
1195	YALI1_A02131g_6	ATGCCTTTAAAAGTGGGAGTTGAAG	219	163	176
1196	YALI1_A02131g_7	GTCCTGGCCCCAGTGCAAGATGTGC	149	92	46
1197	YALI1_A02131g_8	GGACACTGGTTTCGTCCTGGCCCCA	148	73	65
1198	YALI1_A02150g_1	TCTCACCGACCTAACCATTTGCGAC	170	129	131
1199	YALI1_A02150g_2	CGACCGGTCGGAAACCGACTTCGAC	471	158	148
1200	YALI1_A02150g_3	ACAGAAACCCAGGCGAATGGCACCC	327	195	196
1201	YALI1_A02150g_4	CGAAAATGACTGACCGAACCTCCAT	207	117	109
1202	YALI1_A02150g_5	AACATGTGGAGCTCTCTGAGCGTCC	190	106	103
1203	YALI1_A02150g_6	CGACCGGTCGCAAATGGTTAGGTCG	510	246	269
1204	YALI1_A02150g_7	TGTAGGGTGCCATTCGCCTGGGTTT	187	127	110
1205	YALI1_A02150g_8	TCAGCACCACTACATCACCGACTTG	186	111	90
1206	YALI1_A02190g_1	TACGACCCGATTTCCGACAGCCACG	163	97	153
1207	YALI1_A02190g_2	CGACAGCCACGCTTCCAAACAACTC	187	141	134
1208	YALI1_A02190g_3	GACGTTCTGGAACTACGGACTGATC	324	170	143
1209	YALI1_A02190g_4	TATCTTCAGAGGTATCCACGACGAT	325	181	143
1210	YALI1_A02190g_5	GAAGCGTGGCTGTCGGAAATCGGGT	335	120	85
1211	YALI1_A02190g_6	TTGATATCTCGTTAGTATCTCGGAA	245	124	132
1212	YALI1_A02190g_7	GTTCCATTCTCTTGATACACGCTAC	369	163	180
1213	YALI1_A02190g_8	AGCAGTGCAACTGTGCAGAAGGCCG	344	119	118
1214	YALI1_A02198g_1	CGTGGTTTCTTTCCTCGACTCGTTT	422	202	158
1215	YALI1_A02198g_2	TTTCCTCGACTCGTTTTCTGGCAAA	427	197	150
1216	YALI1_A02198g_3	CTCGACTCGTTTTCTGGCAAACAAA	436	230	224
1217	YALI1_A02198g_4	TGGCAAACAAACCAACGGAACGGGA	150	98	46
1218	YALI1_A02198g_5	CCAGAAAACGAGTCGAGGAAAGAAA	242	120	157
1219	YALI1_A02198g_6	TTTGCCAGAAAACGAGTCGAGGAAA	200	109	100
1220	YALI1_A02198g_7	GCCTCCCAGACTTGTCATGGGTCCT	322	142	205
1221	YALI1_A02198g_8	GTCCCAGCGACTGACAGATTGAAAT	236	120	84
1222	YALI1_A02263g_1	CGGTGCTCAGGTGGAGCCGACACAG	397	115	155
1223	YALI1_A02263g_2	GCCAAACAGGCCATCCGCAAGCTGT	263	123	148
1224	YALI1_A02263g_3	CGCGCCGTCCCAGCGACAAGCGCTC	105	70	82
1225	YALI1_A02263g_4	ATTTCGACGAGGCTCTTGCGCACGA	301	94	131
1226	YALI1_A02263g_5	AGGGTCTCTGACTGTGTCTCTGTCT	365	258	224
1227	YALI1_A02263g_6	AGGGTCTGTGTCTGTGTCGTTGTCG	388	200	167
1228	YALI1_A02263g_7	GGTCGCTTCTTTCAGGGTCTGTGTC	217	75	118
1229	YALI1_A02263g_8	TGTCGCCTGTGTTGCTTGTGTCGCT	197	129	132
1230	YALI1_A02301g_1	GCAAAAGAAAGCGCGATGACTATTC	420	112	131
1231	YALI1_A02301g_2	GGCCATTACGTTTGGCAAAAGAAAG	282	142	108
1232	YALI1_A02301g_3	GGAGCATAAAGAGGCAGGCAGGAAA	235	177	111
1233	YALI1_A02301g_4	TTTTGCCAAACGTAATGGCCCAAAA	469	223	247
1234	YALI1_A02301g_5	CCAAACGTAATGGCCCAAAAAGTTC	173	122	73
1235	YALI1_A02301g_6	CTGCCTGCCTCTTTATGCTCCGAAA	296	143	97
1236	YALI1_A02301g_7	TGCTCCGAAACAGCGTGGTTCCTAT	304	190	172
1238	YALI1_A02335g_1	CGTCATTGTCTTTGGTCTTCTGGGC	291	190	163
1239	YALI1_A02335g_2	GTCTTCTGGGCTCTGCCCGAGGTTT	213	183	175
1240	YALI1_A02335g_3	GACGAAGGCATGATTGCTGGAACAA	186	91	94
1241	YALI1_A02335g_4	TGCAGGATCGAATTGGACGAATCAG	215	129	124
1242	YALI1_A02335g_5	AGATTGAATTGACGCTCGAAGGAGG	184	129	93
1243	YALI1_A02335g_6	TGGGGTCTTTGAGATTGAATTGACG	385	255	195
1244	YALI1_A02335g_7	GGGGCCACTTCAGCCAGATAGGTGG	286	156	99
1245	YALI1_A02335g_8	GAGACATGTGCAAAGTGGTGGAGTA	206	111	114
1246	YALI1_A02365g_1	GACTGCGCTCTTCCAACACCAACCA	142	96	83
1247	YALI1_A02365g_2	CAAGGAAATCTCGTCTCCAGCTCAT	152	130	80
1248	YALI1_A02365g_3	CTCCTCTGGCTCCCAGATCAATTGA	280	127	98
1249	YALI1_A02365g_4	AGGTCTCTCGGAACTCAACCTGCCC	178	91	111
1250	YALI1_A02365g_5	TAGCTCCATCACTTCTCGACGATGG	227	89	89
1251	YALI1_A02365g_6	CTTGCAAATGTGGTTGATTTGTAGC	229	160	137
1252	YALI1_A02365g_7	AGGTGTAATGAGCTCGGGCAGGTTG	368	160	111
1253	YALI1_A02365g_8	GCTCATCGTCTACCACAAAGTCGTC	222	128	81
1254	YALI1_A02394g_1	CCGTGCTTAATGGAGCCATTGCGGC	211	124	101
1255	YALI1_A02394g_2	GGTCGGCCCCGTGACTCTCAGCAAC	249	192	110
1256	YALI1_A02394g_3	AGTTTGCCGTGGCCGACAAGGCGGT	291	113	114
1257	YALI1_A02394g_4	CCGTGGCCGACAAGGCGGTGGGCAA	312	155	121
1258	YALI1_A02394g_5	GGGGCTGAAGGGGCCGCAATGGCTC	227	156	109
1259	YALI1_A02394g_6	TGACGGGGATCTGGAGCACTTTGGG	161	122	108
1260	YALI1_A02394g_7	GGTGTACGCTCCGTCTCGACGAGCT	272	108	144
1261	YALI1_A02394g_8	CGTTGAACTGGCCTGTGAATTCGCA	307	171	133
1262	YALI1_A02426g_1	AGTTTCATGACTTTGTGAAAGACGA	254	135	153
1263	YALI1_A02426g_2	ATGACTTTGTGAAAGACGAGCATGG	131	98	83
1264	YALI1_A02426g_3	TGAAAGACGAGCATGGGGAAATACA	223	100	117
1265	YALI1_A02426g_4	CGGAATCTGGTCAGGCCCAAGGAGT	165	135	122
1266	YALI1_A02426g_5	ACCACTCCGATTCTATGCTCTGCCT	314	203	200
1267	YALI1_A02426g_6	CATGCGCTTTAACCACTCCGATTCT	167	108	116
1268	YALI1_A02426g_7	ACAAAGTCATGAAACTGAAAGAACT	265	148	139
1269	YALI1_A02426g_8	CCCATGCTCGTCTTTCACAAAGTCA	91	63	34
1270	YALI1_A02443g_1	TCTGCAACATAAACACGCAGGTGGG	49	36	31
1271	YALI1_A02443g_2	CGATGCCTTCAACCGACGCCCCACA	191	94	76
1272	YALI1_A02443g_3	AGAGCAACTTCTTCCATCACGTGAA	288	183	221
1273	YALI1_A02443g_4	GGCGCCAGCTCCAGGGCCATATCAT	185	85	95
1274	YALI1_A02443g_5	TGTTGCAGATAAACCACACCTGCGC	255	158	136
1275	YALI1_A02443g_6	GACGCCCACCTGCGTGTTTATGTTG	312	164	190
1276	YALI1_A02443g_7	CCCCACCTCCAGATTGCCCAGACCC	248	144	98
1277	YALI1_A02443g_8	CTCAGCAGAAGTTGCAGGTTGTCTT	390	170	168
1278	YALI1_A02461g_1	CCAGCTCGCGGCAGATTTTCCAGCG	217	109	77
1279	YALI1_A02461g_2	CAGCGTGGTGGCGAAGAGAATGCGC	319	193	134
1280	YALI1_A02461g_3	CATTCTCGCCAACTACACACACAAG	219	155	121
1281	YALI1_A02461g_4	CCCGAGGCAGCCATCGACAAACGAA	162	163	99
1282	YALI1_A02461g_5	GCGATTCCTCGAATCCCTCCATGTT	161	89	72
1283	YALI1_A02461g_6	CTTGCCCTTTCGCGATTCCTCGAAT	202	205	138
1284	YALI1_A02461g_7	CGGGCTTGATGGTGTCGACAGCAAT	262	162	140
1285	YALI1_A02461g_8	GACCCAGGGCAGATGATCCTTTCCG	438	231	197
1286	YALI1_A02470g_1	TGGGCAACGTGACCGACGACGACTC	178	109	59
1287	YALI1_A02470g_2	CATCACCGCCAACATCTGTGCCGGT	238	136	130
1288	YALI1_A02470g_3	CATGGACAACTTCGAGTTTGGATTC	241	96	109
1289	YALI1_A02470g_4	GATTCGCCAACTTGACGATTGATGT	289	175	127
1290	YALI1_A02470g_5	TGGACTCTGTGTGCGTCGTAGTACT	361	174	156
1291	YALI1_A02470g_6	ATCACGTAGTCCACGGGCTGGTTGT	192	85	118
1292	YALI1_A02470g_7	TAGTTGAGGTTAGGTGGACCGGCAC	408	231	220
1293	YALI1_A02470g_8	TCGACATTGTTGACATCTGAGTCGA	273	189	134
1294	YALI1_A02499g_1	GATCTCCCTCAAACTCGTCGTATCG	212	99	80
1295	YALI1_A02499g_2	CACCTCGCTACGACGGGCCAATCAC	415	270	157
1296	YALI1_A02499g_3	AACGTCTCCAGAAGGCGGCAAGCAC	368	149	167
1297	YALI1_A02499g_4	CCGATCTTATGACTGACGAGGACAA	206	56	60
1298	YALI1_A02499g_5	GTCCAAGGGCCCTGAACTCATGCAT	302	139	171
1299	YALI1_A02499g_6	AGGGAGATCGAAACCCCAAGACTGG	270	133	85
1300	YALI1_A02546g_1	AGTTGGCAGTAAGATGCATACAGGA	113	67	52
1301	YALI1_A02546g_2	GTCAGAAGCCGCAATTCAACTTTGG	401	211	200
1302	YALI1_A02546g_3	GTGCCACTACCGCCAAGTCTGACGA	141	115	104
1303	YALI1_A02546g_4	ACACCCCGGCCAAACCCAAGGCCTC	242	126	108
1304	YALI1_A02546g_5	CTGTATGCATCTTACTGCCAACTGA	222	64	99
1305	YALI1_A02546g_6	GGGCCCTGCATTACGAGGTTATTTT	65	63	40
1306	YALI1_A02546g_7	AACTTGATTTTTGGGGCCCTGCATT	502	217	261
1307	YALI1_A02546g_8	GCCGTCACCAGCGTTCGAATTGGAC	310	129	169
1308	YALI1_A02552g_1	CGAGATTCGTGTGGTCTACGACTCG	291	190	203
1309	YALI1_A02552g_2	GGCGCCTCGTTGAGCACCTTGCGGG	279	152	145
1310	YALI1_A02552g_3	CCCTTGCCCTTTTTGGGCGCCTCGT	543	275	239
1311	YALI1_A02552g_4	GGACTTTGCCCTTGCCCTTTTTGGG	551	192	170
1313	YALI1_A02552g_6	AGGAAGTAAGCCCGTTCCGCAGCAT	265	69	70
1314	YALI1_A02552g_7	CACTTCGGGACTCTCCAGCAACTTG	331	200	158
1315	YALI1_A02552g_8	TTTTCCACTTCGGGACTCTCCAGCA	494	284	215
1316	YALI1_A02561g_1	TATGTGTCCAGCAAAATGGCCTTTG	213	173	112
1317	YALI1_A02561g_2	TGTCTGCTCTCAAGAAGGTGACCAA	209	121	94
1318	YALI1_A02561g_3	AGAAAGAGGGATACAAGGTGGATAT	302	186	148
1319	YALI1_A02561g_4	ATGAGATCAAGGTGGCTCACGAGAC	256	153	142
1320	YALI1_A02561g_5	CAACCAGTCTGATCGGCGCATGCTT	269	151	153
1321	YALI1_A02561g_6	CTGGACACATAGAAACAGTCCTGCG	625	225	221
1322	YALI1_A02561g_7	GCAGCTTGGTCACCTTCTTGAGAGC	234	151	171
1323	YALI1_A02561g_8	CCATGCCCATCATTCGAATGTACTG	228	133	97
1324	YALI1_A02568g_1	GTGGACAGAGTTTGGTTTTAACATC	266	132	118
1325	YALI1_A02568g_2	GTTTTAACATCAATGAAACGAGGGA	197	111	80
1326	YALI1_A02568g_3	ACATCAATGAAACGAGGGATTGAAC	195	109	102
1327	YALI1_A02568g_4	GAGCAGCAGCAGCAGGTTCTTCTGG	266	114	121
1328	YALI1_A02568g_5	ATTGATGTTAAAACCAAACTCTGTC	136	68	95
1329	YALI1_A02568g_6	CGCGTGTAGAACTTGCCCACGTGTC	337	139	126
1330	YALI1_A02568g_7	GCCGCGATTTTGCGCGTGTAGAACT	237	148	164
1331	YALI1_A02568g_8	GTCTGCGCCAGAAGAACCTGCTGCT	314	126	101
1332	YALI1_A02615g_1	CGCAATTCATCAAAAAGCGAGGAGC	248	132	148
1333	YALI1_A02615g_2	ACGAGATTGCACGTGTGGGCGAGCG	168	130	103
1334	YALI1_A02615g_3	TCACAAAGCTCAATGCTATGAACGA	243	83	141
1335	YALI1_A02615g_4	TACGACGATCTGGAACGGGCACGAA	299	174	145
1336	YALI1_A02615g_5	TGTGGTCGACGAGTTGTTGCTGGGC	236	87	128
1337	YALI1_A02615g_6	TGGTGGTGGGGGTTTCTGTGGTCGA	245	137	126
1338	YALI1_A02615g_7	TGTCCTCCACAGACATGCGTGACAT	319	135	102
1339	YALI1_A02615g_8	CTGCAGCTTGGGGTCCTCCAGCAGG	285	143	125
1340	YALI1_A02653g_1	GACGGCTACCAGGACTCGCGGTGGC	347	159	176
1341	YALI1_A02653g_2	TGCATCACGGCGGTCATTATGACGG	173	79	70
1342	YALI1_A02653g_3	TGGTCTTCATCTTTTGCTGGGCCAC	338	162	182
1343	YALI1_A02653g_4	CTGGGCCACGGTGGTTTACTGCCCC	212	128	53
1344	YALI1_A02653g_5	TTTTTTCCGACCTGATCTGGAATAC	389	236	236
1345	YALI1_A02653g_6	GTTCGATTCTGTAGTCCAGCACGGC	207	89	89
1346	YALI1_A02653g_7	TCGGCAAACAGCCCGACTAGCAGCG	175	120	136
1347	YALI1_A02653g_8	GCCACTTCTTTCTCGGCAAACAGCC	253	248	135
1348	YALI1_A02682g_1	ACCGTTCGAAGCCAATTCTGTATCG	347	146	108
1349	YALI1_A02682g_2	TCAATGAAGGACATCGATTCGTTCA	294	195	152
1350	YALI1_A02682g_3	GACAAACAGACATTGATATGGAGCC	300	189	88
1351	YALI1_A02682g_4	TCGTTGAGAACACTTACGTCGACTA	194	122	115
1352	YALI1_A02682g_5	TAGTCGAGTCGATACAGAATTGGCT	181	127	147
1353	YALI1_A02682g_6	TCGAAACACATGGCTCAGTGTGTTG	340	152	181
1354	YALI1_A02682g_7	GAGGAACAGCTCTGCCCCGAGTTCT	310	151	144
1355	YALI1_A02682g_8	GAAGGTCCCCTGGTTTCGAGGAACA	216	117	136
1356	YALI1_A02728g_1	CCGTGTGGCTCGCGCCGGCAGCAGC	209	140	129
1357	YALI1_A02728g_2	CGACTGCTTTCACCAGCGCAACAAC	190	130	149
1358	YALI1_A02728g_3	ACCAGCGCAACAACCCCCTGGGGCT	218	146	101
1359	YALI1_A02728g_4	GCCGACTACGACAAGGACGATGGCC	616	218	222
1360	YALI1_A02728g_5	CGTCTCGTTGAGGTCGCTGAGCACC	329	214	127
1361	YALI1_A02728g_6	GGGCTTGGTGTCCTTGCTGACCTCG	433	228	190
1362	YALI1_A02728g_7	GCGAGTCCTGTCAATAGAGATGCAA	186	90	83
1363	YALI1_A02728g_8	GGATTGCGAGTTAAGATCGTCGTTG	408	252	161
1364	YALI1_A02775g_1	GCATCTGCGAAGCAGCCACGGTGGT	304	151	165
1365	YALI1_A02775g_2	GCTGTCGAGCTCGTTGTTCTCGACG	295	208	204
1366	YALI1_A02775g_3	AACACCGACGAGGACACCCAGACCA	156	113	132
1367	YALI1_A02775g_4	ACCAGTCGCGGTTCCCCCGAGTCTT	157	101	91
1368	YALI1_A02775g_5	AGGACTCCAACCTGCCCGTGCCCAA	275	128	103
1369	YALI1_A02775g_6	AGTCTCTGCACAACTCCGGCGTTCT	123	152	97
1370	YALI1_A02775g_7	GCGGTTCTCCTCTCATCAAGCTCGG	249	178	96
1371	YALI1_A02775g_8	GAGCTTGACCATCTGACCATCACTG	166	104	76
1372	YALI1_A02813g_1	AAAAGGACATCAAAAAGCTGCGGCA	144	123	71
1373	YALI1_A02813g_2	GAGTCGGAGCTGTCTCGGCCCTTAT	259	136	133
1374	YALI1_A02813g_3	CGACTACGTGCGATCTACCCAGCCG	258	194	146
1375	YALI1_A02813g_4	ATCATCAACGTGAAGAGTTTCAAGG	328	209	168
1376	YALI1_A02813g_5	ATGTCCTTTTCAAAGTCGCCATCTC	267	145	150
1377	YALI1_A02813g_6	CGTCTGCCGCAGCTTTTTGATGTCC	706	396	420
1378	YALI1_A02813g_7	CAGCTCCGTCCACCTGAGCACTATT	237	170	203
1379	YALI1_A02813g_8	CACCTTGAGCGCCGTGTCTCTGACG	414	264	219
1382	YALI1_A02819g_3	AGGTCACGTGACCGGTGGCGTTTGG	429	215	197
1383	YALI1_A02819g_4	GTTCCGTCGGCTGTCGCTTTTTTTT	402	168	172
1384	YALI1_A02819g_5	GCACCATCTCTAGCAGCCCTTTTGG	219	132	116
1385	YALI1_A02819g_6	TTGGCACGCTTTAGCACCATCTCTA	284	138	104
1386	YALI1_A02819g_7	TCGTATTGATAGGCGACAGGCGATC	387	295	246
1387	YALI1_A02819g_8	GACAGGCACTATCTTTGTCGTATTG	337	184	93
1389	YALI1_A02833g_2	CATGATCCCCGAGCACAACATCCGA	273	118	106
1390	YALI1_A02833g_3	CTGGGTAACTCAGCTGCTTCTCTCA	283	202	167
1391	YALI1_A02833g_4	GACGGCTCAAGTACGAGTACTGCGA	146	91	49
1393	YALI1_A02833g_6	GCTCGAGAATGAAGGTGGGAAGTGT	257	81	88
1394	YALI1_A02833g_7	TGATTCGCTCGAGCATGGACTTTCG	216	131	122
1395	YALI1_A02833g_8	CCACTTGGATGAACCGCTGCATGGG	367	214	176
1396	YALI1_A02875g_1	CCAGTAATGTCGACCGTGCTCTTCC	327	170	100
1397	YALI1_A02875g_2	CGACGACAACTGCAAGGGTCAGAAT	322	186	149
1398	YALI1_A02875g_3	CCAGGCGGTTCGAGAGGTTACACGA	251	107	162
1399	YALI1_A02875g_4	AAGGCCCCCAGTTTCCCCGGGCTCC	277	103	91
1400	YALI1_A02875g_5	TCCGCCAGGGCTCTCAAGCCCATGG	465	229	207
1401	YALI1_A02875g_6	CAATTTCTCCGCCAGGGCTCTCAAG	239	167	73
1402	YALI1_A02875g_7	TGCAATTCTGACCCTTGCAGTTGTC	278	126	161
1403	YALI1_A02875g_8	GAGACGGTCTTCTGTGAGCTTCGTG	359	148	143
1404	YALI1_A02895g_1	TTTTACGCGTTTCAGTCTCCTTCAA	480	297	284
1405	YALI1_A02895g_2	CGCGTTTCAGTCTCCTTCAACATGG	399	271	185
1406	YALI1_A02895g_3	AGTCTCCTTCAACATGGCCAAATCG	169	121	128
1407	YALI1_A02895g_4	CATCATGGGACCAGGTGCAGCCGCT	258	117	87
1408	YALI1_A02895g_5	GCCATGTTGAAGGAGACTGAAACGC	350	174	195
1409	YALI1_A02895g_6	AATTCGATTTGGCCATGTTGAAGGA	259	150	141
1410	YALI1_A02895g_7	TGACGGCGTAGTATGGCTTTGAATT	392	243	207
1411	YALI1_A02895g_8	GGCCCTTTCTGACGGCGTAGTATGG	344	138	148
1412	YALI1_A02947g_1	AACTGGTGGAGGACAAGAACATCAC	189	137	131
1413	YALI1_A02947g_2	GTGGCTCAGAAGACATTTAGAAGCG	245	177	168
1414	YALI1_A02947g_3	GAAGCGCCATTGATGCATCGCCAGT	223	95	60
1415	YALI1_A02947g_4	GCTGCTTATGAACACCATTCGGCTA	196	120	130
1417	YALI1_A02947g_6	GGCACACAGGCGGTCGTGATGTTCT	262	133	124
1418	YALI1_A02947g_7	GACGTGAGCAGCAGATCCAGAAACC	190	128	103
1419	YALI1_A02947g_8	TTGAGTTTAGACGTGAGCAGCAGAT	112	54	38
1420	YALI1_A02974g_1	TGGATCTCGAGTCCAACCAGCAAAA	82	101	87
1421	YALI1_A02974g_2	TCTCGAATCGGACGAAAACTATCTA	221	159	91
1422	YALI1_A02974g_3	CTGTGCGACGACCAGACCGCAACCC	139	99	77
1423	YALI1_A02974g_4	GGAGAAGTCATTGAGTCGGTGATCG	419	220	181
1424	YALI1_A02974g_5	AACACTCTGTCTCCGTCGGTGACGT	171	84	115
1425	YALI1_A02974g_6	GTTGTTGCTTATTCCCTCCTCAGTG	422	221	167
1426	YALI1_A02974g_7	CGGAGAGGGCATCAGGTCCTTGGTG	458	186	166
1427	YALI1_A02974g_8	CTGGTTGGACTCGAGATCCACAAAA	358	230	138
1428	YALI1_A02977g_1	ATATAAATGGCTGCTCCAATCACGC	251	119	78
1429	YALI1_A02977g_2	TCCTTACACCGCATGACGTCGGTTG	224	133	153
1431	YALI1_A02977g_4	TCGCAGCTGGAGACCCCAGGTGGCG	218	110	97
1432	YALI1_A02977g_5	GCCGTCGCTGGCGGTCTTTTCTCGC	238	134	105
1433	YALI1_A02998g_1	GACTGCGGGTCGGAAGTCGAGCGGT	210	80	77
1434	YALI1_A02998g_2	CGCTGGACCAAAACAAGCTCCTGGT	198	90	97
1435	YALI1_A02998g_3	GACTTTCAGAAACGCTGGCAACAAG	383	262	116
1436	YALI1_A02998g_4	AGAAACGCTGGCAACAAGGATGTGA	356	149	138
1437	YALI1_A02998g_5	GTCCAGCGCAAAGAACCGCTCGACT	156	128	112
1438	YALI1_A02998g_6	TCATGGGGGTACCTGACCTTGAGAT	147	50	56
1439	YALI1_A02998g_7	TGAAAGTCGAAAACAGCGTTTTGTC	240	193	108
1440	YALI1_A02998g_8	CGGTCCTGGCAAAATGGGGCCACTG	369	189	99
1441	YALI1_A03017g_1	AGAAAGTAGGACAACAAGTAGAGTC	160	86	72
1442	YALI1_A03017g_2	TCTATTGCGAGTATTCGTATTGTAC	202	117	82
1443	YALI1_A03017g_3	TGAGACCTTCCGTGCTTGCAGCGTT	286	129	123
1444	YALI1_A03017g_4	GGTTGGACTGCAGATGGTGCAGGGG	153	111	60
1445	YALI1_A03017g_5	TGAAACTCACATGCATTCCTCAGCA	129	65	42
1446	YALI1_A03017g_6	AAGTTGAGTGGTAGGAGTTGAGTGG	306	153	194
1447	YALI1_A03017g_7	GTGTAAGATTCGGGCTTTGAAGTTG	331	175	176
1448	YALI1_A03017g_8	CCAGACAACGTTGGTGAGCGATGAC	242	149	121
1449	YALI1_A03029g_1	GTGGTAACAACTCCAACTCTGGATT	186	148	116
1450	YALI1_A03029g_2	GAATGGACCAGAAGAACGAGACTGC	253	103	72
1451	YALI1_A03029g_3	TAGCCAGCTGTCTGGAAACTCCAAC	239	145	99
1452	YALI1_A03029g_4	GGCTGTTGCCTCGGTTGTCGTCGTA	148	110	58
1453	YALI1_A03029g_5	GGCCCTGGTTGCCGTAGGAGTCGTT	229	151	146
1454	YALI1_A03029g_6	GGCCCTCGTTTCGGCCCTGGTTGCC	533	216	184
1455	YALI1_A03029g_7	CGTAGGACTCGTTTCGGCCCTCGTT	283	136	113
1456	YALI1_A03029g_8	AGTTGGAGTTGTTGCCGTAGTTGGA	255	136	121
1457	YALI1_A03069g_1	TACACCTGCAAACCATACCGACGTC	237	102	76
1458	YALI1_A03069g_2	ACAAAGCCTACAACTTCAGAAATGT	175	92	84
1459	YALI1_A03069g_3	CAGCAAGCTTGGAGTTGAAAAAGCT	178	63	73
1460	YALI1_A03069g_4	CAAAGGCTGCGGGAGTTGAAATCAC	252	108	174
1461	YALI1_A03069g_5	GATCGGGTCGAGTCCGACGCGGTGT	268	207	167
1462	YALI1_A03069g_6	AGGAAGACCACATCTTTGGATCGGG	243	179	183
1463	YALI1_A03069g_7	AGCAGCAAGTCTTTGAGGAAGACCA	286	193	171
1464	YALI1_A03069g_8	GTTGCCATGCATCTACTCCAATGAA	223	111	105
1465	YALI1_A03081g_1	CCTCCAATGAACCAACCACCTTTTC	188	102	120
1466	YALI1_A03081g_2	CGTGACACAACGATTCAACTACCCC	161	118	52
1467	YALI1_A03081g_3	TGCCCTTTTGCGAAGGCTCGACAAT	654	401	366
1468	YALI1_A03081g_4	CGAAGGCTCGACAATCACAAAAACA	143	83	69
1469	YALI1_A03081g_5	TGATTGTCGAGCCTTCGCAAAAGGG	369	289	280
1470	YALI1_A03081g_6	CGTCTCCATCTGTTTTTGTGATTGT	559	317	318
1471	YALI1_A03081g_7	GCACCGCCTCGACCGGGTTTCCGTC	508	233	179
1472	YALI1_A03081g_8	CTGGCGAATTCCTCGTTGAATTGGT	268	123	109
1473	YALI1_A03091g_1	CACCCCCTTGGCAGTGCTCCGCTCA	269	162	93
1474	YALI1_A03091g_2	GAGTCAAGTACACCGGTGATATCCG	224	122	149
1475	YALI1_A03091g_3	CGGCTAAACTATCCCTCGGACGACG	214	74	89
1476	YALI1_A03091g_4	CGACCTGGACGACTCGGACCATGCT	274	160	129
1477	YALI1_A03091g_5	GAGCTCGGGAGGGATCGTTCCAAGA	267	157	102
1478	YALI1_A03091g_6	TGTGGATGTGGGGGGTGCTGGGTGC	179	59	90
1479	YALI1_A03091g_7	TGGCCCAGGAGGGAATGTTAAGGGG	171	106	126
1480	YALI1_A03091g_8	GGCTTCAATCGGCGTGTTGAGAGGC	238	131	136
1481	YALI1_A03116g_1	GCGGTTCGACCTGGAAAGAACAACG	310	226	160
1482	YALI1_A03116g_2	CTCGGGTGTGTGGGCCGGAAAGATC	138	76	155
1483	YALI1_A03116g_3	TGACCGAGTTGGAACGAATCGGATT	324	174	171
1484	YALI1_A03116g_4	GAACTTCATATCGAACAGGGTCCCA	268	107	62
1485	YALI1_A03116g_5	AGCCTGCAAGTATGTCTGTGCCTGA	213	129	163
1486	YALI1_A03116g_6	TCGTCATCATTGAGAGTGAGCCGGT	380	170	145
1487	YALI1_A03116g_7	CAGCCCAGAGCTTCGGCTTCGGCAA	346	133	121
1488	YALI1_A03116g_8	CAGGTCGAACCGCGAAAATGTTGCC	240	152	127
1489	YALI1_A03137g_1	TATATTGCCATCTTCCACATTTTCG	274	166	150
1490	YALI1_A03137g_2	GTCAACACGTCGAGCGGGTCGATCG	342	147	133
1491	YALI1_A03137g_3	TCACGGTGGTCATCAACTCGCTGGT	128	100	85
1492	YALI1_A03137g_4	CGGACCTGCAAGTTGCGGATGTTGG	281	135	124
1493	YALI1_A03137g_5	CGATGCCTTTGCGGACCTGCAAGTT	253	96	105
1494	YALI1_A03137g_6	AGGTACAGATGTGGTGGTGAGGCGC	322	119	146
1495	YALI1_A03137g_7	GTGAGGATCTCCATGCACAGAACCA	238	120	67
1497	YALI1_A03153g_2	CGAGGGCCTGGGTGAAAGAAACACC	366	132	94
1499	YALI1_A03153g_4	GATCAGAAGACCGTGACCGGTCTGC	334	255	178
1500	YALI1_A03153g_5	TTTCACCCAGGCCCTCGGAAAGTCC	229	139	121
1501	YALI1_A03153g_6	ACCCAGGCCCTCGGAAAGTCCTCTA	224	170	141
1502	YALI1_A03170g_1	CCGACCACAAGTCGCTTGAGGAGCT	317	202	163
1503	YALI1_A03170g_2	GAACATTGAGGTGCTAGACAAGCTG	182	155	134
1504	YALI1_A03170g_3	AAGAACCAGACGTGGTTCAAGATGC	226	75	90
1505	YALI1_A03170g_4	GACGGGCCTGAGAAGGCCAAACTGA	88	50	28
1506	YALI1_A03170g_5	CTCCAGGCTTGGTAATTCGATGCAG	297	173	141
1507	YALI1_A03170g_6	GGTGGAGATCTTCTGCCAATGAGAC	133	96	87
1508	YALI1_A03170g_7	CTGGTAGGGCATCTTGAACCACGTC	138	123	136
1509	YALI1_A03170g_8	GCCTTCTCAGGCCCGTCCAAAGCAG	274	142	105
1510	YALI1_A03183g_1	TGTGGATGCTGATCCCACCACCACC	170	99	71
1511	YALI1_A03183g_2	CCCTGATGGAACCAAGCTCATTGTT	265	166	87
1512	YALI1_A03183g_3	CGTGTTCAACGTCAAGGCCGACGTG	272	178	167
1513	YALI1_A03183g_4	GTTTGCCGTGTGGTCGTACGGAGGC	324	160	165
1514	YALI1_A03183g_5	CCGTGTGGTCGTACGGAGGCAAGTA	260	173	191
1515	YALI1_A03183g_6	TCATTCTGGGAGGAGGACAGGACGC	239	71	107
1516	YALI1_A03183g_7	AGGCCCGATTCTACCACAAGATCTT	393	153	147
1517	YALI1_A03183g_8	AGGACGAGGTTGGCCGAGTCAAGGG	520	185	177
1518	YALI1_A03210g_1	TGCGGCCGCTGATTTCCGCCCACCG	191	50	98
1519	YALI1_A03210g_2	CGCCCACCGCTCGGCCTCCGCCAAC	320	166	131
1520	YALI1_A03210g_3	TGCTCGGCTTTTCCGGGCCCCAGGG	207	99	153
1521	YALI1_A03210g_4	CGGGCCCCAGGGCTGTGGAAAGTCC	417	240	211
1522	YALI1_A03210g_5	CACAGCCCTGGGGCCCGGAAAAGCC	264	95	128
1523	YALI1_A03210g_6	GCCCAGAGCGACATCGTGGGTGCCA	279	146	148
1524	YALI1_A03210g_7	TGTCCAGCGAGTCAAGGTGCACAAA	246	159	101
1525	YALI1_A03210g_8	TGGATCAACGCGTGTTCCTGTTGCA	292	185	126
1526	YALI1_A03258g_1	AAGACTCTTCTCATCTCTGCCACTG	251	131	134
1527	YALI1_A03258g_2	AGGGAGAGAACTCGGTCAAGTCTGT	271	135	128
1528	YALI1_A03258g_3	CAAGGTTGTCGCCAACAGCCTCCAG	257	166	156
1529	YALI1_A03258g_4	CTACGGAAGCAGGGTGCTCGTTGAT	331	223	133
1530	YALI1_A03278g_1	GACACACCGTAGAACAGGTTGAACA	377	201	160
1531	YALI1_A03278g_2	GATCGGGGGCATCCTCCTCGGCAAC	252	171	111
1532	YALI1_A03278g_3	TGACCCAGCTGCTGCGACCATGGAA	200	131	85
1533	YALI1_A03278g_4	TCGTTCCTGCCGGTCTGGAGGCTTG	206	107	133
1534	YALI1_A03278g_5	TGTCCCCCACCCTGGAGCCCATCAA	224	100	122
1535	YALI1_A03278g_6	CGAGGCTTCTCGGGTCCCCTCGACC	450	135	194
1536	YALI1_A03289g_1	ATCCGTTGTGGATCTCGTAGTCATC	267	135	92
1537	YALI1_A03300g_1	GGAGCAGGTCCCGAAACCAACGTCC	197	110	89
1538	YALI1_A03300g_2	TTACCAGCCCGGAATCGGAACCCAC	172	93	111
1539	YALI1_A03300g_3	AAGTCGACATTCAGTGTCCCTTCTG	274	98	134
1540	YALI1_A03300g_4	TGGGACTCCATCAACAGCAGTGGCA	251	87	66
1541	YALI1_A03300g_5	CCCATGCCTGGTCGAAGCCGATTGT	220	127	156
1542	YALI1_A03300g_6	GGGACCTGCTCCGAAACTGTTGGAC	320	156	169
1543	YALI1_A03300g_7	GAGCATGCGGAACAGCTTGAGGACG	280	146	109
1544	YALI1_A03300g_8	GGCAGGTCGACGGTGATGTGGGTTC	296	131	170
1545	YALI1_A03322g_1	CGGCCACAAGAGGAGTGTAGGCCTT	308	152	177
1546	YALI1_A03322g_2	GGTCCTTCTTGAGGTAAGGAGTGAA	384	201	215
1547	YALI1_A03322g_3	CTCGCCACTTGATGATGACGTTCTT	362	180	154
1548	YALI1_A03322g_4	CTCAGACCCGATCTGTCTCTTCACA	260	173	189
1549	YALI1_A03322g_5	GCATGCTCTCCGCTGCCGGCGCCAA	127	79	73
1550	YALI1_A03322g_6	CAACATGTCTGCTTCCGCTGACGTT	281	104	123
1551	YALI1_A03322g_7	ATCCGACACCGAACCTCCGAAGAGA	250	84	190
1552	YALI1_A03322g_8	GCGGCTGGTTCTGCCCCTGCCACGG	300	88	93
1553	YALI1_A03351g_1	TGCGGTACCTGTCGGAACAGGCTGG	401	235	242
1554	YALI1_A03351g_2	TGCAGGACATCATCCCCAGAACCAT	146	47	39
1555	YALI1_A03351g_3	GCTAACCAACTTCTTCAAGCCCAGC	202	124	145
1556	YALI1_A03351g_4	TTCTTCCTGGGCCTCGTGAGTGTCC	204	110	115
1557	YALI1_A03351g_5	CGCGTTGTTTTCTTCTTCCTGGGCC	372	195	189
1558	YALI1_A03351g_6	ATTTGCGCGTTGTTTTCTTCTTCCT	322	189	168
1559	YALI1_A03351g_7	TGTGGACGCTCCGGATTCTTTGATT	350	173	248
1560	YALI1_A03351g_8	GAGTCTTGTCGGCGGCAGTTGTTGG	328	172	184
1561	YALI1_A03356g_1	GACCGAGTGGCTCGCCGACCTCAAA	235	110	113
1562	YALI1_A03356g_2	CTGCTGGGGCACCGAGGGAGACCAC	179	141	136
1563	YALI1_A03356g_3	GACTGCTCAATTACTTTGTCTATGT	313	132	108
1564	YALI1_A03356g_4	TCTATGTGGGATTTGCTGCCGGATT	306	205	172
1565	YALI1_A03356g_5	AGGTCGGCGAGCCACTCGGTCGAAA	363	114	131
1566	YALI1_A03356g_6	TGAAATGCCTGAGCCAGCAGCGTAA	337	213	175
1567	YALI1_A03356g_7	CGACGGACAGACCAGACGCAATGGC	252	121	146
1568	YALI1_A03356g_8	GGTACCGTCCAAAGAGCGAGGCAAT	102	75	49
1569	YALI1_A03396g_1	ACAGAGACGACAGAGACCTGGACCG	438	213	150
1570	YALI1_A03396g_2	GCGAGGTTCTCAAGTGCCAGATCAT	277	170	84
1571	YALI1_A03396g_3	GTTTCGTCATGATGGCCGACGTTAC	179	120	82
1572	YALI1_A03396g_4	GTCATGATGGCCGACGTTACGGGCG	247	164	178
1573	YALI1_A03396g_5	GTCGTCCCGGTCATCTCGACGGTCG	263	114	103
1574	YALI1_A03396g_6	ACCGTCGGTCCAGGTCTCTGTCGTC	368	180	176
1575	YALI1_A03396g_7	GCCAGAGCCTCGTCGGCGCCCGTAA	484	313	198
1576	YALI1_A03396g_8	GCTTGGCCTTCTCAATGGCAAGAGT	201	131	147
1577	YALI1_A03402g_1	TGAGGGCAGCTCCCAGAGATCGAAG	368	172	165
1578	YALI1_A03402g_2	GTCGGTAAGGCACAGGTCGGCCTCC	215	133	131
1579	YALI1_A03402g_3	GCTGAGGGCACGACTCGAGATCGGG	340	138	168
1580	YALI1_A03402g_4	GCTGGGCAGAGTTGGGCTTCTTGGG	277	146	116
1581	YALI1_A03422g_1	CAGGATCTGGTCAAGTGCGGCGCCA	360	107	123
1582	YALI1_A03422g_2	GCTGCTGCTCAACCTCACAGACGGC	159	113	81
1583	YALI1_A03422g_3	CTGCTCCATTCGAAAAGGCCTTTGA	330	150	111
1584	YALI1_A03422g_4	ACAAGTTCGACCAGCTGGCCGAGGA	307	163	121
1585	YALI1_A03422g_5	GGGGTCCAGACGCTCGCTGAGCACC	510	254	246
1586	YALI1_A03422g_6	TCTTGAGCAGTGCAATCTTGTTGAC	346	184	141
1587	YALI1_A03422g_7	GAATGGAGCAGCAAACGTGTTTCTC	381	157	219
1588	YALI1_A03422g_8	GGGGGCGTACAGGTCCTTGCCCTCG	190	93	91
1589	YALI1_A03442g_1	CCCCTTCCTTTCTCCTACTGTAACG	295	130	128
1590	YALI1_A03442g_2	TCCTACTGTAACGCTTCTTGGGTGG	242	190	198
1591	YALI1_A03442g_3	GGCCGAAGTTACGTTGACACAAGTT	130	116	91
1592	YALI1_A03442g_4	AACTGGCCATCTGTTGTTGAATGAA	128	73	60
1593	YALI1_A03442g_5	AACATTAATCGACTTTGAACTGGCC	228	106	127
1594	YALI1_A03442g_6	TCGACTATTCCCCTCGCCTTAACGA	215	83	86
1595	YALI1_A03442g_7	CTCTCAATACCTCTTTTATCGACTA	548	368	353
1596	YALI1_A03442g_8	TTCCTCTTTTGCTCTCAATACCTCT	558	342	282
1597	YALI1_A03450g_1	TGTCCAACACAGCGTCACTTCTGGA	180	122	76
1598	YALI1_A03450g_2	AAAGAAGAAAGAGGGCCATCTGAAA	241	120	110
1599	YALI1_A03450g_3	TTGCTTCTCATATTGTTTCAAGGGA	267	155	126
1600	YALI1_A03450g_4	AAGGGACGTGATTGGAGTGACTGTC	264	160	171
1601	YALI1_A03450g_5	GTGTCCTCGAGATGTTCAATTGAGG	198	185	158
1602	YALI1_A03450g_6	AAATGGAGACGTCTGACACTTGTCC	382	203	182
1603	YALI1_A03450g_7	TTCTTTGAAATGGAGACGTCTGACA	241	113	114
1604	YALI1_A03450g_8	AGATGGCCCTCTTTCTTCTTTGAAA	474	196	189
1605	YALI1_A03487g_1	TGGTTGCCCGTATGGTGCGTCTGCG	481	173	172
1606	YALI1_A03487g_2	CGCCTGGATGGCGGCCGTTTTGTGG	274	139	113
1607	YALI1_A03487g_3	GCACCCGGTTGGCGCCTCGTCGGAA	231	117	174
1608	YALI1_A03507g_1	CTTGTTCGAGTCTTGGCAGGCTTGG	215	94	82
1609	YALI1_A03507g_2	TCGACCACAATACCCTCCAACGCCC	246	162	199
1610	YALI1_A03507g_3	GACGGCGCGAAGCTTGATTGGATTC	144	84	67
1611	YALI1_A03512g_1	CAAGCTGCAAATGTTTGGAATCGCC	192	120	117
1612	YALI1_A03512g_2	TGTGTGCGTTTTGCGTCATGAGTGT	320	203	132
1613	YALI1_A03512g_3	CGTCATGAGTGTGGGGCTCACCATG	258	141	80
1614	YALI1_A03512g_4	TTTTGCGCCCGACAAGCTGAAGCGC	314	185	187
1615	YALI1_A03512g_5	CAGCTTGGAAAAGTTGCGCTTCAGT	284	190	113
1616	YALI1_A03512g_6	GACGGGTTCCAGCGTCCATCTGTTG	265	146	122
1617	YALI1_A03512g_7	TGGCGCCGATTGGCAGAGCAATCAT	186	42	53
1618	YALI1_A03512g_8	CCAAACAGTCGTAAACCAGCTGGGC	309	112	137
1619	YALI1_A03549g_1	GACTCACGGGTTTCACTGAGTGCGG	185	95	73
1620	YALI1_A03549g_2	ACTGAGTGCGGAAATCTGCTGGGGA	249	108	90
1621	YALI1_A03549g_3	CTTCCACAACGCCAGGCTGATGGTG	212	152	120
1622	YALI1_A03549g_4	TTCTAACGCACACGTCGAGCACCTG	262	140	115
1623	YALI1_A03549g_5	CTCTTCCACCTGATCTGGACGCCAA	86	67	62
1624	YALI1_A03549g_6	CGCACTCAGTGAAACCCGTGAGTCC	323	216	123
1625	YALI1_A03549g_7	AGACTCGTGGGGCACCATCAGCCTG	272	142	119
1626	YALI1_A03549g_8	CGAGCCGTTTTTCAGACTCGTGGGG	452	214	190
1627	YALI1_A03567g_1	GGGCTGTGTGTCGACTTTTCAGGTG	421	184	167
1628	YALI1_A03567g_2	AGGTGCGACGTCATATTGAGGCTGA	211	116	119
1629	YALI1_A03567g_3	GGCGGTTCGATTTCGTCTTCAACGG	433	226	203
1630	YALI1_A03567g_4	GTCTTCAACGGATTGCCAGAAACCA	299	144	183
1631	YALI1_A03567g_5	TATCAGCCTCAATATGACGTCGCAC	155	82	71
1632	YALI1_A03567g_6	ATAGTGGTCATGTGGGAGAGGTGTT	391	165	169
1633	YALI1_A03567g_7	GCTTTCATAGTGGTCATGTGGGAGA	220	111	132
1634	YALI1_A03567g_8	GTTTCGCTTTCATAGTGGTCATGTG	297	165	143
1635	YALI1_A03579g_1	AGACATACACCAGTCCCATATCTGA	123	89	46
1636	YALI1_A03579g_2	ACACGAATTACACCTTCGACGATCC	391	210	210
1637	YALI1_A03579g_3	CATTACAACTCCCAATAAGGGGTGC	124	57	50
1638	YALI1_A03579g_4	CAGTCGTTTTGTGATTTTATACCGT	324	187	125
1639	YALI1_A03579g_5	TGATTTTATACCGTTTTTGCAGCGT	455	259	222
1640	YALI1_A03579g_6	TACCGTTTTTGCAGCGTTGTTTTTA	491	319	337
1641	YALI1_A03579g_7	CAGCGTTGTTTTTAATTTGTATTCT	371	201	217
1642	YALI1_A03579g_8	ATTTGTATTCTAATGATCAATTACC	302	204	221
1644	YALI1_A03599g_2	TGCTTGTAGATGTCTGTGAAGGCAG	211	142	115
1645	YALI1_A03599g_3	AGAAACTCTTCAAAGCCCTCAGGGT	171	107	120
1646	YALI1_A03599g_4	TTCTCCGACACACCCTCTATTGGCC	185	162	134
1647	YALI1_A03599g_5	AAGAGTTTCTGAAAGAGGTTCCTGA	198	102	80
1648	YALI1_A03599g_6	TGAAAGAGGTTCCTGAGTCGGTTCT	356	230	229
1649	YALI1_A03599g_7	CAACGACAGCTTGACTCACCCGAAG	270	153	130
1650	YALI1_A03624g_1	GCAGTGGCTTGCGGTTCTGGAACGC	260	146	93
1651	YALI1_A03624g_2	CCCAATGGCCAGAATCTTGTTTCTG	227	92	89
1652	YALI1_A03624g_3	GTCATGCTCGCCCATGGCCTTCTTG	337	190	100
1653	YALI1_A03624g_4	TTAAGGACCACATTTACCGAGAAGG	215	94	119
1654	YALI1_A03624g_5	GAGCCGAAAAGAGCAACGCACACTT	206	114	79
1655	YALI1_A03624g_6	CCCTCGGTAATGACCATCTTCTCGG	217	112	69
1656	YALI1_A03624g_7	ACCAGCGAAGGGCTCTCAGAAACAA	166	125	143
1657	YALI1_A03624g_8	CGAGCTTAAGGCTGTGTCTGGAGGC	132	93	62
1658	YALI1_A03669g_1	TGATGACCCCCCTCGCAAATAATCA	125	70	46
1659	YALI1_A03669g_2	TGAAGGCGAGCGTCATGTGTTTGTG	267	135	147
1660	YALI1_A03669g_3	TGAAAAAGTCCGACTATTCTCCCAT	330	139	158
1661	YALI1_A03669g_4	GAGGATCTCGAACGTGCCGACGCAA	443	153	167
1662	YALI1_A03669g_5	CCTTCCTCAATGCGGCGAATATCTG	273	159	149
1663	YALI1_A03669g_6	CGAGGGGGGTCATCACAAAATTTCC	269	218	130
1664	YALI1_A03669g_7	ACAAACACATGACGCTCGCCTTCAG	156	93	70
1665	YALI1_A03669g_8	GAATGGGAGAATAGTCGGACTTTTT	394	167	172
1666	YALI1_A03688g_1	CTACTTCTATGCCGACTCGGTTGGA	207	139	88
1667	YALI1_A03688g_2	TCGTCCTACGGCACCACCCAGTTCT	317	172	181
1668	YALI1_A03688g_3	TGTCTTCAACGGAGGCTACGCCTGC	267	175	81
1669	YALI1_A03688g_4	GGGGTTCTTCGCAGACAATGGGGGC	192	128	114
1670	YALI1_A03688g_5	CAACCGAGTCGGCATAGAAGTAGGA	319	131	101
1671	YALI1_A03688g_6	CAGCTCCAATGGTGAACTTGATGGG	368	196	191
1672	YALI1_A03721g_1	GGCGGCCACTACAGCCGTGGAGCGA	173	116	37
1673	YALI1_A03721g_2	GACATGTTCCATCCCATAGACGGCC	211	136	165
1674	YALI1_A03721g_3	CTACAAGCGGCTTTTGGAGACCATC	317	174	124
1675	YALI1_A03721g_4	GAGACCATCAACGTTTCGGGCGAAG	389	231	132
1676	YALI1_A03721g_5	GCAGGGTGACAAAAGTTCGCACTGC	224	84	80
1677	YALI1_A03721g_6	CAGCCGCTGATATCGTTTCGCAGGG	244	132	162
1678	YALI1_A03721g_7	GATCAATCGTTCGTCCGTTGAACTC	286	163	113
1679	YALI1_A03721g_8	GCCACTCGGTCCAGAAGAACACACA	103	48	45
1680	YALI1_A03757g_1	TTTGTGCGGTCCATCCCTCTGGAGG	337	160	125
1681	YALI1_A03757g_2	TGCGGTCCATCCCTCTGGAGGTGAC	318	157	158
1682	YALI1_A03757g_3	TCACAGGACTTCCCCGTGAAGCATG	161	100	72
1683	YALI1_A03757g_4	TGTCTTTCACGACCGAGGAGGATGC	208	108	144
1684	YALI1_A03757g_5	GGCACTTGAGCAGCGCCTCCGCAGC	135	94	63
1685	YALI1_A03757g_6	GCTCTCGAGGCTTGGCAAACTCGAT	279	115	160
1686	YALI1_A03757g_7	GCTTCTCCACAGAAGTATTGTTGTC	368	228	153
1687	YALI1_A03757g_8	GCACAATTAGTCGCGGCTTTCGCTT	180	94	107
1688	YALI1_A03763g_1	CGACGAAACGCGCTCAACAAGTGTT	239	149	123
1689	YALI1_A03763g_2	TTCGACTTGGACGCGCTCTCAGACG	99	67	63
1690	YALI1_A03763g_3	GGGAGACGTTTTTGAACGTCCAGAA	488	284	286
1691	YALI1_A03763g_4	AACGTCCAGAAATGCTGGTTTGGAG	169	117	75
1692	YALI1_A03763g_5	GTCGCAAATTCGTGGTCTGCTTCAG	489	191	208
1693	YALI1_A03763g_6	GACCCCAGCCACAGCTGAGTCAGGT	103	64	61
1694	YALI1_A03763g_7	GTACTTGGGACCACCTCGAGCCACA	272	150	166
1695	YALI1_A03763g_8	CGAGCATCGTCCATGATCTTTTCGT	674	312	337
1696	YALI1_A03803g_1	ATTCGTCGGTGGTGGCTCTGGCACC	227	149	134
1697	YALI1_A03803g_2	GGGCTCGGGAAACCTGATTCGACGT	280	90	123
1698	YALI1_A03803g_3	GAACAGCGGTTTTGTGTGTCTGCTC	380	233	214
1699	YALI1_A03803g_4	TGTGTCTGCTCAACAATGGCCAATT	524	275	207
1700	YALI1_A03803g_5	CCGTCCGTCTCGTTCCAGCTCATAG	234	178	104
1701	YALI1_A03803g_6	CCATGGCCACGAGCTTGTGCTCGTC	266	123	141
1702	YALI1_A03803g_7	ACGAGCTGCGTTTCCCATGGCCACG	470	215	154
1703	YALI1_A03803g_8	CCGAGCCCGAAAACACACCTATCGA	192	85	135
1704	YALI1_A03809g_1	CAGCGACGGACACGAGTTCTGGATC	335	232	193
1705	YALI1_A03809g_2	GAGAAACACTGGACAATAAGATCCC	141	167	78
1706	YALI1_A03809g_3	AAATCCCCCCGGAGATGGCTTTGGA	328	127	124
1707	YALI1_A03809g_4	GAGCTGTTGGTGGCGGCGGACTATT	488	241	204
1708	YALI1_A03809g_5	AGCACCTTGGAGACACAGGCCGCCT	195	131	103
1709	YALI1_A03809g_6	TCGAAAATGTCCGTCTCCCTGAACC	328	130	149
1710	YALI1_A03809g_7	TGCCACGTCATGGGGAATGTCCTGT	326	196	151
1711	YALI1_A03809g_8	AAGCTGTAGTACAGATACTCGCACA	161	88	109
1712	YALI1_A03815g_1	CGCCACCAAAACCTGGTATCTTCCA	274	178	130
1713	YALI1_A03815g_2	TCCAGTCGGTGCTGTAGATCATGTG	230	114	159
1714	YALI1_A03815g_3	GTGGCGTAAACAGTGACTCGGTAGG	208	98	92
1716	YALI1_A03815g_5	AAGTCTGGTGAAGGTGATGTTCCAC	226	161	122
1717	YALI1_A03815g_6	CAACAACGACAAGATGCAGTACGAC	145	72	86
1718	YALI1_A03815g_7	CACAGCAAGTACGACAAGATTTACA	238	91	111
1719	YALI1_A03837g_1	TCAAGCCCGGCAACTCGTCTTCCGA	347	148	158
1720	YALI1_A03837g_2	CGGCCTCAACACCTACCAGTGGTGC	337	254	160
1721	YALI1_A03837g_3	ACGAGGTCGACCAGGGTTTGTACGG	303	154	110
1722	YALI1_A03837g_4	TACGGCGGCCTCAAGGACACCTTCT	342	195	177
1723	YALI1_A03837g_5	ATCCTCGGAAGACGAGTTGCCGGGC	214	104	79
1724	YALI1_A03837g_6	CTTGTTGTTGAAGACCTCGTTACCG	323	174	193
1725	YALI1_A03837g_7	GACCAGACCGTAGTTGTTGGCCTCC	300	150	103
1726	YALI1_A03837g_8	CAACGTTGTTGTTGCCAGAGCCAGA	180	112	77
1727	YALI1_A03842g_1	ATCGACCGCCGGTCACGTGACGAAA	250	150	151
1728	YALI1_A03842g_2	CTGGCCACTCCTCCTGTTGTGCGAG	289	144	179
1729	YALI1_A03842g_3	CACTCCATCTTTCCTGGCCACTCCT	190	194	132
1730	YALI1_A03842g_4	TCTGTTGCGACTTGCCCTCGCTGTG	245	154	174
1731	YALI1_A03842g_5	TCTCCTATTCCAGACCCCTGTCAGA	264	159	140
1732	YALI1_A03842g_6	GCGGTCACATGATTGGCCGCGGCGA	201	136	111
1733	YALI1_A03842g_7	ACTGCTCACATTCTCCGCGCTGTTG	138	82	91
1734	YALI1_A03857g_1	TCGACGGGCTTCCGCTGGAGATTCT	453	203	169
1735	YALI1_A03857g_2	GTCGAGTCGGCCAACCCGGACTTGG	290	175	175
1736	YALI1_A03857g_3	TCCGCGCTCAACTCCACGTGCATAT	308	232	153
1737	YALI1_A03857g_4	CGCTCCAGCATGCTTCTCAACTGGG	290	131	99
1738	YALI1_A03857g_5	GGAATCAGCATTCGGCGCTTCATAT	268	170	105
1739	YALI1_A03857g_6	TTCCTCACTCGAAGATGTTTAGGAA	264	145	180
1740	YALI1_A03857g_7	GTTTCTTCCTCACTCGAAGATGTTT	225	94	94
1741	YALI1_A03857g_8	GGGCTCCTTCTTCTCAACCCAGTTG	322	108	101
1742	YALI1_A03883g_1	CACCTTCCACTCGTCGCACGATTCG	238	123	93
1743	YALI1_A03883g_2	CGTGTGTCAGGCGCCGCAGGACCAA	244	90	138
1744	YALI1_A03883g_3	GTACTCGGCGTTCTCGTTCCGCCAC	197	124	132
1745	YALI1_A03883g_4	AGCTGCCGCGGCAGTCATACGAGCT	199	118	92
1746	YALI1_A03883g_5	TGTTCCATGCGAATCGTGCGACGAG	412	134	142
1747	YALI1_A03883g_6	TGGTCGCCGCCCTGCGACATATTGT	224	146	166
1748	YALI1_A03883g_7	CTCCCGTGACGGTTGTCTGTTGCGT	378	164	131
1749	YALI1_A03883g_8	GCGTGACAGCTCGTATGACTGCCGC	302	165	193
1750	YALI1_A03900g_1	CAAGTTGGGGATCGCTCTGTGTTTC	289	157	125
1751	YALI1_A03900g_2	TTCAACGGGGCTCTGGACTCGGTGG	305	165	211
1752	YALI1_A03900g_3	GCAGTGTGCTCCAGGGTTGTATCCG	428	198	165
1753	YALI1_A03900g_4	GGGAGCCGCTCCAGAAAGGAGGAGG	377	199	173
1754	YALI1_A03900g_5	AGAGACTCCAATGGGCTTTGAACAC	205	111	161
1755	YALI1_A03900g_6	CCGAGTTTCAGAGACTCCAATGGGC	410	211	84
1756	YALI1_A03900g_7	TGAAGCGCTTCCAGCTGTGATTCGA	343	165	188
1757	YALI1_A03900g_8	GGGTCGATCTCGCGGTAGGAGGCTC	370	164	202
1758	YALI1_A03907g_1	TGTTCCTCGATATTCCCGGCTGCAG	267	157	96
1759	YALI1_A03907g_2	CAAACCGCAGGAAGAAGACCGACAG	124	53	46
1760	YALI1_A03907g_3	TACGTGAAAATAGCCGCTGATAATG	147	118	115
1761	YALI1_A03907g_4	CTTACCTCTACAACTCGCAGACAAA	253	122	90
1762	YALI1_A03907g_5	GACCGTTCCGTAGGATGTTGCGTTG	300	160	98
1763	YALI1_A03907g_6	GAAAAACTGCACATTAGGGAACGAG	273	180	135
1764	YALI1_A03907g_7	ACGTAGAAATGCGACTCTCTGCCAA	222	91	112
1765	YALI1_A03907g_8	TCTGCGAGTTGTAGAGGTAAGTAAA	196	104	109
1766	YALI1_A03937g_1	ATCCCAGTGTGCGAATGACAGCAAG	244	111	106
1767	YALI1_A03937g_2	ATCCGATCATGACTGAGCAGGACAT	280	112	98
1768	YALI1_A03937g_3	CGGCTGGGACGCCTGCCACCGAGCT	155	63	51
1769	YALI1_A03937g_4	AGCGGAGGAGAAAAAGATACCCAAG	491	260	274
1770	YALI1_A03937g_5	TCCTCCGCTGAAAGTTGCCTGTTGG	234	150	148
1771	YALI1_A03937g_6	AATATGGCTTGGGTATCTTTTTCTC	395	194	192
1772	YALI1_A03937g_7	ACCGCACAGCCGCCAGAATCACCCA	218	102	72
1773	YALI1_A03937g_8	CACCTCCGCAAACCAGCTCCGAGCC	292	147	164
1774	YALI1_A03964g_1	CTTCGAATTAACCTGCCCAAGTCCA	181	104	90
1775	YALI1_A03964g_2	GCCTACGTTGACGTCCCCACCGCCG	381	202	204
1776	YALI1_A03964g_3	TTGGAAACCTGCCTTTCAACGCAAC	244	187	162
1777	YALI1_A03964g_4	AACGCAACCGAGGAGATGCTGCAGG	308	126	138
1778	YALI1_A03964g_5	GCTTGACGGTCACCTCGGAATCACT	175	60	59
1779	YALI1_A03964g_6	CTCCTCGATCTTTCGCTTGACGGTC	263	138	139
1780	YALI1_A03964g_7	CAAGTCGATCTCAATTTCCTCCTCG	297	192	112
1781	YALI1_A03964g_8	TTGGACAGAGGAGCGGACTTTTCCA	152	110	91
1782	YALI1_A04006g_1	CGCCCAGTCTCAGGACAATGTGGCT	287	212	162
1783	YALI1_A04006g_2	CGAGTCGCTGTCAAGCCCCGAACCA	379	175	179
1784	YALI1_A04006g_3	GAGCAATGAAGTTGTCATCGTGGGT	275	223	169
1785	YALI1_A04022g_1	GAAGACGCTACGCCTGATGTGGTGA	356	184	184
1786	YALI1_A04022g_2	CCGATGATGGCCTCACAGATGAGGA	400	148	181
1787	YALI1_A04022g_3	AGGAGGGAGGAGGGCTCCCCGAGCA	419	272	177
1788	YALI1_A04022g_4	ACCAACATGACCGGTGTTTCGCCCG	257	110	175
1789	YALI1_A04022g_5	CGTGTGTCGTAGGGTAGCCTCGTAG	379	236	158
1790	YALI1_A04022g_6	GTCGCTCCTCATCTGTGAGGCCATC	316	148	178
1791	YALI1_A04022g_7	CGTGAGCAACATGACCAATAGTACC	331	155	137
1792	YALI1_A04022g_8	GCTCCAGCTCGTTCTTGAATCGCAC	312	170	132
1793	YALI1_A04044g_1	AGCAACCAAGAAGCTGGGTTCGTCA	508	266	198
1794	YALI1_A04044g_2	GGAGTCAAAGCTCGTTTTCAGCAAC	299	191	185
1795	YALI1_A04044g_3	GACCAGAACCGGAATGGTCTTGACA	413	169	161
1797	YALI1_A04044g_5	CAGTCTTTTGCCAAGCGCTTTGTCA	567	226	299
1798	YALI1_A04044g_6	CCAAGCGCTTTGTCAAGACCATTCC	507	224	237
1799	YALI1_A04044g_7	TCAAGACCATTCCGGTTCTGGTCCA	230	117	149
1800	YALI1_A04071g_1	GCGACTACGAAATCAACACTTGGCA	160	93	118
1801	YALI1_A04071g_2	CATCTGGGAAGTTGATGGTGCGCGT	407	208	212
1802	YALI1_A04071g_3	TCAACTCGAAAACGCTTTACTACGA	282	142	136
1803	YALI1_A04071g_4	CTACGACGTGGAGCCCTTCATGTTC	257	121	107
1804	YALI1_A04071g_5	CGCGGCCGCCCGACCTGCCGCTTGA	188	136	143
1805	YALI1_A04071g_6	GGGCGGTTGCGTCTTCGGGGCTCGA	305	137	105
1806	YALI1_A04071g_7	GGGGGCTGCTTTTGGGGCGGTTGCG	284	113	109
1807	YALI1_A04071g_8	GCGGCCGTCGCACCCTCACTCTCAG	476	224	214
1808	YALI1_A04109g_1	ATTCCGGTGAGCATGTGAGCTCATC	200	175	187
1809	YALI1_A04109g_2	GGCTGGTGGTTGTGGGGAACAAGGC	295	77	99
1810	YALI1_A04109g_3	CACATAGTCTGGGAGTCCAGGATAA	201	151	128
1811	YALI1_A04109g_4	AAGGACGTTGGACATCCCGGTCTGG	351	129	163
1812	YALI1_A04109g_5	CCGCAGCTTTCGAATATTGCCAATT	253	133	193
1813	YALI1_A04109g_6	CGTCACATCGTCGTTGAAGAGCGTC	361	209	119
1814	YALI1_A04109g_7	GGAGCCATAATCCGCCAGACTGTCC	204	133	113
1815	YALI1_A04109g_8	TGTCTCGCAGAGTCCAGTAGTTGAG	284	117	119
1816	YALI1_A04119g_1	TGCCCGGCCAGACCTCCAACCAGCT	209	79	85
1817	YALI1_A04119g_2	TGCTCTCAAGCTGCCCGATGGCAAG	276	188	136
1818	YALI1_A04119g_3	AGGATGTGTCCTCGTTGGAATTCTT	460	244	247
1819	YALI1_A04119g_4	GTCGTCTAACAAGAAGCGACCCAAC	92	82	70
1820	YALI1_A04119g_5	TGTTCTCGACAATCTTGGGCTCCTT	625	252	284
1821	YALI1_A04119g_6	GTTCTTCTTGTTGAATCGCTTGCCA	239	136	123
1822	YALI1_A04119g_7	CGAGAAGAATTCCAACGAGGACACA	279	112	131
1823	YALI1_A04119g_8	AAAGCCGGTACCGTTGAAGGTAAAC	237	186	186
1824	YALI1_A04164g_1	CATTATCCCAATCTTCAGGAGAGTA	91	54	69
1825	YALI1_A04164g_2	TACCTCCACAGAGAGAAAACCAGAA	170	55	85
1826	YALI1_A04164g_3	TTGCTGTCTACCCACTCAAATACCT	155	79	58
1827	YALI1_A04164g_4	CTCGTCCATCGCCAGCAACCAGCGG	190	108	76
1828	YALI1_A04164g_5	GACTATTCCTCTTAATCCTACTCTC	408	226	117
1829	YALI1_A04164g_6	CTCACGAAGCAACTTGTTTGGACTA	113	124	120
1830	YALI1_A04164g_7	TCTCTGTGGAGGTATAAATGACACG	170	91	91
1831	YALI1_A04164g_8	AGTGGGTAGACAGCAATAAAATCAA	175	110	79
1832	YALI1_A04178g_1	TTTGCTGTTACCAGAAGGAAATGCA	42	31	31
1833	YALI1_A04178g_2	CTGTTACCAGAAGGAAATGCAGGGG	256	189	114
1834	YALI1_A04178g_3	GACAAGGTCAAGGAGGGCCAAAGTC	327	138	157
1835	YALI1_A04178g_4	CTGGCCCGGCTGGCACCGGCAAGTC	298	196	177
1836	YALI1_A04178g_5	CGGTTAGAACTTAGCGAGTCATTCA	260	148	168
1837	YALI1_A04178g_6	CTTCTGGTAACAGCAAACAAATGTC	316	135	139
1838	YALI1_A04178g_7	ACCCCCTGCATTTCCTTCTGGTAAC	243	126	119
1839	YALI1_A04178g_8	AAGATTGAAGAGAGCATCTCTGTCC	271	139	120
1840	YALI1_A04261g_1	TGCCTGAGGGCTGGGTTCCCACCTT	640	365	284
1841	YALI1_A04261g_2	TTGCCGAGGCAGTGGAGCCTGATCT	89	101	98
1842	YALI1_A04261g_3	TACACAGTCCATTTCGACGACGGAA	191	87	82
1843	YALI1_A04261g_4	GACGACGGAAATCTCAGCTCAGAGT	195	145	128
1844	YALI1_A04261g_5	GGCGGCTCGTTGTGGAAGGTGGGAA	282	164	136
1845	YALI1_A04261g_6	TCTGTATTTTTGGGCGGCTCGTTGT	337	167	228
1846	YALI1_A04261g_7	TCGTATCCCTTGTCCTGGTCCACGG	233	152	103
1847	YALI1_A04261g_8	ACCCACACGCTGGGCAATGTACCGC	164	131	112
1848	YALI1_A04309g_1	TGTCTGAAAACCACAAGTGGATAGA	117	73	100
1849	YALI1_A04309g_2	AACCCCTTGTTTGTTACAGAGATGC	254	162	130
1850	YALI1_A04309g_3	TTACAGAGATGCCTACACCTTGTGG	154	82	108
1851	YALI1_A04309g_4	TCGACCTGACGACATTGGAATACTC	200	108	114
1852	YALI1_A04309g_5	AGAGAGTGCGACAATTGACTCCAGC	179	80	65
1853	YALI1_A04309g_6	GGAGAAGAGGGCAGGTTTGAGAGAG	428	172	216
1854	YALI1_A04309g_7	ACAATGGTGCCATCCAGACCCTCCA	142	111	78
1855	YALI1_A04309g_8	TTTGACAATGGTGCCATCCAGACCC	236	85	120
1856	YALI1_A04332g_1	TCTGGTGAGAACGAAATGCGCCCCA	213	79	64
1857	YALI1_A04332g_2	ACGAAGCGGTGGAACTGGTTATGGT	287	175	97
1858	YALI1_A04332g_3	CGAGTCGATTAATGAGCTCTCAAGA	197	95	125
1859	YALI1_A04332g_4	GTTCTCACCAGAGAAAGGCCAGATT	48	82	48
1860	YALI1_A04332g_5	GGGCGCATTTCGTTCTCACCAGAGA	228	116	146
1861	YALI1_A04332g_6	CGACGCTTCCCGCATGCCCGAACTG	359	164	155
1862	YALI1_A04332g_7	CGCTACCATAACCAGTTCCACCGCT	221	117	110
1863	YALI1_A04332g_8	CGCCACAGGATCATAGCTTGGGTAA	143	93	92
1864	YALI1_A04341g_1	CAGGACCTTTGCTTGGCGTCGTTGG	329	197	175
1865	YALI1_A04341g_2	CTTGGCGTCGTTGGTCGCTCTCCAC	215	129	92
1866	YALI1_A04341g_3	GGACCCTTTTAGCATCTCTGGATGG	493	254	235
1867	YALI1_A04341g_4	GCATCTCTGGATGGCTCTGTCATTC	387	131	160
1868	YALI1_A04341g_5	TCGAATGACAGAGCCATCCAGAGAT	255	170	159
1869	YALI1_A04341g_6	CATCCACGGGACCCGCTCGGTGACT	155	134	67
1870	YALI1_A04341g_7	CGGACAGGAGATCATGGATTGTCTC	292	185	173
1871	YALI1_A04341g_8	CAGTAAGTCCTCCGCAGGGAGTGGG	279	198	119
1872	YALI1_A04385g_1	GCGAGGTTGAGGGTGTTCTTTTTGA	448	251	225
1873	YALI1_A04385g_2	AGGTCAAAGACGGAGTAAAAGTTGT	248	72	84
1874	YALI1_A04385g_3	CTTGTCTCCGTTGTTCAGAACGTCA	222	223	197
1875	YALI1_A04385g_4	CGGCATCTACGAACCAGAGAGACGA	152	162	122
1876	YALI1_A04385g_5	ACCTCAAAAAGAACACCCTCAACCT	23	18	17
1877	YALI1_A04385g_6	CTCCGTCTTTGACCTCAAAAAGAAC	193	102	127
1878	YALI1_A04385g_7	TCAACAACTTTTACTCCGTCTTTGA	431	230	202
1879	YALI1_A04385g_8	AACAATCTCGGAGACTCCAATGTTC	406	138	117
1880	YALI1_A04415g_1	AGCCTGGAACACAGCGACTGGAGCT	66	39	50
1881	YALI1_A04415g_2	ACACACATCCAGATGGACGACCACT	265	147	146
1882	YALI1_A04415g_3	TGGATCTCAGGACAGACTCCGGCAC	184	114	57
1883	YALI1_A04415g_4	GAAACGTGAGATCCGACGATGACTA	204	88	103
1884	YALI1_A04415g_5	CGCCAGAGCAAGAAGATCCCGGGGC	263	105	71
1885	YALI1_A04415g_6	CGGATGTCTGAGAGCGCCACGTGCT	310	157	82
1886	YALI1_A04415g_7	TGGCTGTTGTAGTTGTCTGCTAGCG	228	136	119
1887	YALI1_A04415g_8	TTCGTCGCTGTCGCATCGGTACACA	235	140	102
1888	YALI1_A04462g_1	GAGTATGTGAGAATCATGGAGCCTC	362	232	193
1889	YALI1_A04462g_2	CAGAGTTCAGAGACCAGGAGAAGGC	173	86	97
1890	YALI1_A04462g_3	GGAGGCTTTCGTTTCAAGGTGCAGG	417	230	222
1891	YALI1_A04462g_4	GTTTCAAGGTGCAGGCTACCAAAGA	219	158	125
1892	YALI1_A04462g_5	CTTAGATCCCATTCCAACAGATGTT	190	87	93
1893	YALI1_A04462g_6	GTAGCCTGCACCTTGAAACGAAAGC	189	84	80
1894	YALI1_A04462g_7	GGTGAAGAGTTCGTTGTCGTCTCCT	462	272	216
1895	YALI1_A04462g_8	CACTTCCCGGAACCGTAATGACGAC	386	188	169
1896	YALI1_A04495g_1	ACTCGGGGTCGCCTCTGTCGTCTCC	44	79	126
1897	YALI1_A04495g_2	TCAGGACACTTATAGATGGTACACC	269	123	119
1898	YALI1_A04495g_3	CAAAGTACATCAAATTGATCACTCG	216	69	51
1899	YALI1_A04495g_4	TGGCCCCGTACTCTGCGGGAGCTCT	245	156	137
1900	YALI1_A04495g_5	CTTGTACACGTCTGTGATGGACTGG	226	81	96
1901	YALI1_A04495g_6	TGAACGCGAATTGCATCGCCCAATT	263	75	144
1902	YALI1_A04495g_7	TCTCAATTTCTGAACGCGAATTGCA	127	65	57
1903	YALI1_A04495g_8	TGCCCGCTGTTGCCATTGTTATTGC	317	160	132
1904	YALI1_A04533g_1	GAGTCGACTACACCCAATTCCCTGA	137	65	46
1905	YALI1_A04533g_2	GAGAGTTTGCCGTCAAATACCCCTC	288	105	141
1906	YALI1_A04533g_3	CCGTCAAATACCCCTCCTTCCTGCG	298	132	97
1907	YALI1_A04533g_4	GACTCTACCTCCACCTGCTACAGGC	269	196	147
1908	YALI1_A04533g_5	TATCCGGGGGCCGCGGACAGCGCGT	187	103	74
1909	YALI1_A04533g_6	ATCGGCCGAGCCCTGCACGTACTTG	140	127	105
1910	YALI1_A04533g_7	ACGGCAAACTCTCCAAAGACTCCGT	138	102	44
1911	YALI1_A04533g_8	CAGATCCATTGACCTGACCCTTGTT	225	135	112
1912	YALI1_A04561g_1	CAACACCAACGGCATCACACATTTC	244	134	134
1913	YALI1_A04561g_2	CCGTTTCTGCAGCGCTCGGACGTGA	314	168	121
1914	YALI1_A04561g_3	TGCAGCGCTCGGACGTGATCAAGTG	329	193	157
1915	YALI1_A04561g_4	GAGTACGGCAACTTTGTGGAACCTC	231	109	133
1916	YALI1_A04561g_5	TGTCGTTAGCCCCTCCCTTGATGGC	145	77	81
1917	YALI1_A04561g_6	AGAATATTAGTGTAGCAGTCCTTCT	255	134	149
1918	YALI1_A04561g_7	TTCGGTCATGCGCATTCTGCTGCTT	201	141	99
1919	YALI1_A04561g_8	GTGGCTGTCCACAACCACATATGTG	91	93	82
1920	YALI1_A04576g_1	TGACCCGCTACGTCAACAACAAGTT	316	184	122
1921	YALI1_A04576g_2	CTACGACGTGACGAGCCGCGCGTCG	232	97	101
1922	YALI1_A04576g_3	AGGTGATCATCACAAAGCTGCTGGA	165	90	91
1923	YALI1_A04576g_4	CATACAGACGAAGACGAACAGAAGA	224	170	149
1924	YALI1_A04576g_5	CCCACTCCCTGGGCGCCCAGCAGCA	259	159	99
1925	YALI1_A04576g_6	CGCGAGAAGGAGGCCCCGATGGTCG	265	195	140
1926	YALI1_A04576g_7	CAGCCGCACCGTCGTGTCGTTGACC	151	114	65
1927	YALI1_A04576g_8	AGCTCCAGCAGCCACAGATGCATGG	189	113	102
1928	YALI1_A04620g_1	GGACGACTTTTACGCCCTCATCAAG	410	182	181
1929	YALI1_A04620g_2	CGCCCTCATCAAGCATCTGGAATAC	259	149	174
1930	YALI1_A04620g_3	TGCGGTGCTCCAACTACAACAGAAG	254	111	146
1931	YALI1_A04620g_4	TCAAGAGCCTGTTCAACGTGCTTAC	283	167	96
1932	YALI1_A04620g_5	TCCGGCCGTGCCCTTGAAGATCTCG	306	169	156
1933	YALI1_A04620g_6	GCAAGTACACGTTGAGGGGGTTCTT	260	139	60
1934	YALI1_A04620g_7	AACATGACCTCGTTATCCTCCTCCA	288	135	125
1935	YALI1_A04620g_8	TCGTCGCAGCAGCTTGAGAACTCGA	149	91	103
1936	YALI1_A04653g_1	GAGCAACAGAATCACTCTGACCAGC	273	131	94
1937	YALI1_A04653g_2	ATGCTGACCTCTAATATTGTGTTGG	248	131	74
1938	YALI1_A04653g_3	GACTCATCACTTCCAAGAAACAAGA	173	96	118
1939	YALI1_A04653g_4	GTCATCGGAGGGGCCTCTAGCAGGG	264	230	159
1940	YALI1_A04653g_5	TTGGAAGTGATGAGTCCAAAGGCCT	278	151	118
1941	YALI1_A04661g_1	CTGACTCTAGCGTCGATAATGCAGG	77	28	47
1942	YALI1_A04661g_2	CACCAAATTTCGGGCGCGGACAGTT	255	126	115
1943	YALI1_A04661g_3	GGGCGCGGACAGTTCCACTCGCCCT	293	223	157
1944	YALI1_A04661g_4	CAGCGAGCATGAAGTTACCCAAGCC	226	127	85
1945	YALI1_A04661g_5	GTGTAAAGTAAGGTTCTTATCTCAT	160	96	67
1946	YALI1_A04661g_6	AAACATTCGGGCCCGAGCTCCGCTC	199	150	128
1947	YALI1_A04661g_7	TTATCCACATGGCTCGCCCTGTGTT	226	129	151
1948	YALI1_A04661g_8	CTGGACCCCAGATATATCCCCGGTT	373	179	148
1949	YALI1_A04676g_1	AACTGGCAGGACGCCGAGAATCAGG	247	126	93
1950	YALI1_A04676g_2	GGCTCCGGAAACCGCTGCAACCACG	228	146	128
1951	YALI1_A04676g_3	CAAGAGCTCCAAGTCCGATCCTGCC	306	90	107
1952	YALI1_A04676g_4	ATGCATGGAGAGAGGGCGAGATGGA	139	113	100
1953	YALI1_A04676g_5	CGGAGCCCAAAAATACCGCAGAGCC	166	96	45
1954	YALI1_A04676g_6	AAGGAGACAAGGTGGCGTGGTTGCA	170	97	79
1955	YALI1_A04676g_7	TAGAAGTGCAAGATGGCCTCTAGTC	307	168	156
1956	YALI1_A04676g_8	TACGATGCAGCGGTGGCAGGATCGG	260	138	129
1957	YALI1_A04715g_1	GGAAACAGCCGATTGAAGAGGTGCG	264	169	168
1958	YALI1_A04715g_2	CCAACGAGAAGTTTGAGATACACGA	246	151	89
1959	YALI1_A04715g_3	AGATACACGAGGAGAACACTCTGTT	225	119	121
1960	YALI1_A04715g_4	CGAAACCCGTTCTCAGGATCGTAGT	339	218	112
1961	YALI1_A04715g_5	GCGCACCTCTTCAATCGGCTGTTTC	241	142	134
1962	YALI1_A04715g_6	GGCCTGCGCGTCTAGATAACACTGC	92	52	81
1963	YALI1_A04715g_7	TGCGAGTTCCTTCATTTCGGCCTGC	275	143	144
1964	YALI1_A04715g_8	GTCACCTGCAACGCAGACTCTCTCA	161	92	123
1965	YALI1_A04742g_1	GGCGAGATGGGCATTCTGGGCGACT	500	219	227
1966	YALI1_A04742g_2	GCGGGTCGAATATGGCGGTCAGCAG	263	93	139
1967	YALI1_A04742g_3	GTCGTTCTCAGGCTCGCAGGTGGCA	291	192	176
1968	YALI1_A04742g_4	CGGTTCCCAGCTTTGGAGGATTCAA	137	88	75
1969	YALI1_A04742g_5	GGCAGCTCCACCGGATGCACCGCGT	224	132	108
1970	YALI1_A04742g_6	TGCCACCTGCGAGCCTGAGAACGAC	223	108	103
1971	YALI1_A04742g_7	GCGTCAGTTGCACCTGGGCCAGACT	339	173	183
1972	YALI1_A04742g_8	TCCTCCCACAAGCACCGAGCCCTCC	128	93	116
1973	YALI1_A04781g_1	CTGGTGAATGAGACTGTCCGAATTC	314	152	136
1974	YALI1_A04781g_2	TTCGACAGATCATACTCTGCCCTTC	240	104	142
1975	YALI1_A04795g_1	TGAGATTGAGGCCTGTGTTGATCTC	248	164	103
1976	YALI1_A04795g_2	TGGAACGAGGCCTTCAAACAGGCCG	311	173	128
1977	YALI1_A04795g_3	TGGCGCGTTTGCGCAGCTCTAAATG	319	163	101
1978	YALI1_A04795g_4	CGCAGCTCTAAATGGAGGGCTATCG	437	249	121
1979	YALI1_A04795g_5	AAGGCCTCGTTCCAGAAAGAGCTAA	187	135	123
1980	YALI1_A04795g_6	ACAATCTCATCGGCCTGTTTGAAGG	211	133	150
1981	YALI1_A04795g_7	GTCCCAGCACCTTGTGTTTGACAAT	356	184	200
1982	YALI1_A04795g_8	GAGCTGCGCAAACGCGCCACAAATA	407	214	183
1983	YALI1_A04815g_1	GAAAACAGCAGGAGACGTCCAATCT	406	174	170
1984	YALI1_A04815g_2	CGAGCATCTCGAAACAGCCAGTCTC	100	94	77
1985	YALI1_A04815g_3	AGAGAGGTGGATCAAGATGCCCAAG	116	51	76
1986	YALI1_A04815g_4	TGAGACGAAGAAAGTCAAGATCTAC	175	92	96
1987	YALI1_A04815g_5	AACAGGCCAAGTACCAACGTTACCA	197	91	74
1988	YALI1_A04815g_6	CAAACGATGTGAGCTGTGTTAGAGC	194	101	102
1989	YALI1_A04815g_7	GATGCTTGAAGTCCTCACGAAGAGC	177	97	96
1990	YALI1_A04815g_8	GCTGATTTCGATGCTTGAAGTCCTC	351	149	172
1991	YALI1_A04817g_1	GTCGGCGGCCCACCCCAACAGATGG	172	114	98
1992	YALI1_A04817g_2	AGTGAGTCTGCCGTGCGAGAAACGT	163	77	76
1993	YALI1_A04817g_3	CGAAATGGAGGTCGAGAACCTGGCA	383	201	154
1994	YALI1_A04817g_4	AAGAGGCCAAGGCTGATCTGACCAA	258	126	79
1995	YALI1_A04817g_5	CCGTCTTTGGCCTCTTTGGTGTCTT	271	164	158
1996	YALI1_A04817g_6	CTTCTTGTCTTTACCGTCTTTGGCC	248	144	111
1997	YALI1_A04817g_7	TCGCACGGCAGACTCACTGAAATCG	325	229	187
1998	YALI1_A04817g_8	AGATCTTGCCCGTGACTCCGGCCTC	350	162	165
1999	YALI1_A04848g_1	AGCGAAACCGGTCGACGTCGGCGTC	417	209	243
2000	YALI1_A04848g_2	TGCGGGGTAGATCGCCCTCCACCCC	251	207	208
2001	YALI1_A04848g_3	CCCCCAAGTTGCATTACCCCAAACA	243	116	94
2002	YALI1_A04848g_4	CAACTCGCATTCTCACTCCGGTGGC	440	193	224
2003	YALI1_A04848g_5	GCGGTCGTGGTGTCGTCTCCCGGAC	206	107	83
2004	YALI1_A04848g_6	CCCGAGTCTTTGGCGGTCGTGGTGT	362	221	151
2005	YALI1_A04848g_7	TGTTGTTGAACTTGAAGAAGCTCTT	125	130	85
2006	YALI1_A04848g_8	TTCGTCGGGGCCGTTGCCCGAGTTG	378	211	197
2007	YALI1_A04859g_1	GGAGAGGCGAGCCTGCTACACACAT	340	257	228
2008	YALI1_A04859g_2	CCAAGGACTCTTTCGGAACTTTACT	185	105	120
2009	YALI1_A04859g_3	GGAACTTTACTTACCAAGTGGTACT	236	104	106
2010	YALI1_A04859g_4	CTTACCAAGTGGTACTCGTACTGCT	263	172	132
2011	YALI1_A04859g_5	CAGTCCGCCAACGATGTGTGTAGCA	338	121	136
2012	YALI1_A04859g_6	TCAACGTTGGAGAGGTCTTGACGTT	267	149	124
2013	YALI1_A04859g_7	TCAGGTCAATGTTTGTCAACGTTGG	318	224	228
2014	YALI1_A04859g_8	GGGTGGCGATATGGAGCTCGGCACC	431	213	141
2015	YALI1_A04864g_1	TTCGGATAGCCTCTCAGATGCGAAA	216	139	105
2016	YALI1_A04864g_2	CAGATTTTGTTCGGATAGCCTCTCA	290	207	152
2017	YALI1_A04864g_3	CTCAACCAAAATTCCATGTCTCGAT	74	58	94
2018	YALI1_A04864g_4	CAGACATTCCACAGCGCGTTTCTCA	181	90	99
2019	YALI1_A04864g_5	TCATTTCCCCATTTTTCGCATCTGA	456	221	196
2020	YALI1_A04864g_6	CCCATTTTTCGCATCTGAGAGGCTA	502	339	310
2021	YALI1_A04864g_7	GCATCTGAGAGGCTATCCGAACAAA	145	100	75
2022	YALI1_A04864g_8	TTGACTGGGTCTGCAACGCATCATG	307	179	158
2023	YALI1_A04884g_1	AGGGTGCTTCCCCATCTCAAGACAG	257	138	131
2024	YALI1_A04884g_2	CAGCGCGCACCCGAAATTCGACAGT	267	103	199
2025	YALI1_A04884g_3	TGCAAAGAATTGTATCCACCCATGG	160	71	66
2026	YALI1_A04884g_4	GGGTGCGCGCTGGAAAAGTTGTGGA	509	262	188
2027	YALI1_A04884g_5	CAGAAACCCTGCTCAAGACACTGTC	336	170	199
2028	YALI1_A04893g_1	AACGAAATTAAGCGCGAAAACGACG	216	101	117
2029	YALI1_A04893g_2	TTACTGTGCGAACATGACCAGCAGA	202	89	92
2030	YALI1_A04893g_3	AAGGCGCCACCATCCCAACCAGCCT	188	102	111
2031	YALI1_A04893g_4	TAACATGTCTAGTCAACGTGCTGGT	396	200	153
2032	YALI1_A04893g_5	GTCAACTTTCAGATTCGTTATTGAG	293	175	218
2033	YALI1_A04893g_6	GTTGAAACTTGATCCCAGTACGCAG	324	223	158
2034	YALI1_A04893g_7	GCGCTTAATTTCGTTGAAACTTGAT	365	170	182
2035	YALI1_A04893g_8	TGGGTCTGATGCTCGATGTCGGATG	171	110	67
2036	YALI1_A04927g_1	GAACCGAGTTTTTTCCCGGAGGAAA	334	238	168
2037	YALI1_A04927g_2	CCGGAGGAAAGCGCTTCTTCAGTGC	379	188	120
2038	YALI1_A04927g_3	CAAACATCCGCAACTGGCTGATTTC	146	89	90
2039	YALI1_A04927g_4	AAGATCATCGACGAAGATGACAAAA	267	105	152
2040	YALI1_A04927g_5	CTCCGGGAAAAAACTCGGTTCCAAA	283	162	186
2041	YALI1_A04927g_6	GTGTCTTGTTGGACCATGTGGAAGT	197	120	167
2042	YALI1_A04927g_7	TACCGTAGCTGATTGGTGCAGGCAC	216	92	92
2043	YALI1_A04927g_8	TAAATCTCTTGAAGTGCCTTTGTAC	233	160	85
2044	YALI1_A04976g_1	TTCCCGCTGCAAAACCCACATCTTG	161	57	74
2045	YALI1_A04976g_2	AGCGGCCAAGCTGAGGGTTGAGACC	217	169	138
2046	YALI1_A04976g_3	AAGACTCGGATGCCGCTCCTCTCAA	257	131	112
2047	YALI1_A04976g_4	TCCCTTAATCTCATTACCGGAGGTG	203	135	145
2048	YALI1_A04976g_5	GTGTATGATTTCGAGCGGCAGAGCA	213	129	103
2049	YALI1_A04976g_6	CAGCGGGAACAAATGTGTCGAGAGC	342	164	174
2050	YALI1_A04976g_7	TGATTGCGGTCTCAACCCTCAGCTT	335	141	121
2051	YALI1_A04976g_8	TCGGCGTGGGGACGTCCATTGTCTG	169	138	93
2052	YALI1_A04983g_1	ATGCCTCTATACAGCCCCAGTCACC	124	71	60
2053	YALI1_A04983g_2	CCCATTCTACAGCAGCTTCCAGATC	178	100	126
2054	YALI1_A04983g_3	CATCTTGTTCAAACATTCGACCATT	322	193	174
2055	YALI1_A04983g_4	TATCTCTTCCTCACCGTCGTAAATC	394	213	175
2056	YALI1_A04983g_5	TAGTTGGCGGTTAACAGGATGCGCC	109	54	71
2057	YALI1_A04983g_6	AACAAGATGTAAAGTACGAGTACGA	162	84	99
2058	YALI1_A04983g_7	CGACGGTGAGGAAGAGATACAAATG	252	150	160
2059	YALI1_A04983g_8	GGTGAGATTTACGACGGTGAGGAAG	339	145	111
2060	YALI1_A04990g_1	AATAAGCCTACTCCCACCAAGCCTA	60	45	21
2061	YALI1_A04990g_2	GACCATTTCGGCTCGGGATTCAAGA	326	157	118
2062	YALI1_A04990g_3	GGCTCGGGATTCAAGAAGATGATCC	394	178	200
2063	YALI1_A05003g_1	TCCTCCTCCACAACAACACATCACA	136	60	86
2064	YALI1_A05003g_2	ATCGCCCTCGCCACGGCCGTGGTCG	324	152	129
2065	YALI1_A05003g_3	ATGGTGTGGAGTGTGATGTGATGTG	312	177	138
2066	YALI1_A05003g_4	CATCGGGCGCGGGCGAGGCGACCAC	229	93	59
2067	YALI1_A05003g_5	CAATGTCCTTGAGTCCTCCCTGGGC	349	233	169
2068	YALI1_A05003g_6	CAGCAGCTGCTCGTATTCGGCGTCG	375	159	204
2069	YALI1_A05003g_7	ATTTCCAGCAGCTGCTCGTATTCGG	198	90	133
2070	YALI1_A05003g_8	CTTGTTGAGCTTGAGGTCGCCGGCC	281	157	127
2071	YALI1_A05031g_1	TCGCATCTTGTTGATTCGCAGCATG	266	115	122
2072	YALI1_A05031g_2	GAGACAGGTACTTGAGGCCCCAGCC	220	109	127
2073	YALI1_A05031g_3	GAGAATTATTTCTCGGTTCAGGTCT	337	174	142
2074	YALI1_A05031g_4	TCGGTTCAGGTCTTCTTCATCATCT	278	219	203
2075	YALI1_A05031g_5	CATCTACGGACACGATCTGTGGGGC	323	207	143
2076	YALI1_A05031g_6	TGACCACCCTTCGAGAGGGAATGGA	173	153	113
2077	YALI1_A05031g_7	CTCGGCGGTATCGGTGTCAACCAGC	66	41	23
2078	YALI1_A05031g_8	TCTGCTTTCCCCCTTCCCGTCATCA	187	72	99
2079	YALI1_A05052g_1	GAAAAATCAAAAACGGCTTTGTGGA	294	129	124
2080	YALI1_A05052g_2	TGGAGCCTCGAAAAGCGAAAGCGGC	476	174	152
2081	YALI1_A05052g_3	TGCTGCTGATCTGAGTGCCAGCGAG	280	140	119
2082	YALI1_A05052g_4	GCCAAGTTTGACGATGATGAAGAGG	409	272	256
2083	YALI1_A05052g_5	CACCTGGCTTGCCAGGCTTGCCGCC	475	178	186
2084	YALI1_A05052g_6	GAAACACCTTCTTGCCGCCAGCAGG	227	172	171
2085	YALI1_A05052g_7	ATTTTTCGAAACACCTTCTTGCCGC	303	135	152
2086	YALI1_A05052g_8	GAGGCTCCACAAAGCCGTTTTTGAT	217	88	87
2087	YALI1_A05091g_1	CCCTACGTCATTACTAACTCAGGTA	238	88	114
2088	YALI1_A05091g_2	ATTGATGATACTCCCAAGGCCAAGA	166	140	132
2089	YALI1_A05091g_3	TTCTCTTGGCCTTGGGAGTATCATC	299	189	129
2090	YALI1_A05116g_1	TGAAGGACTTGGGCCCCCAGATCCC	149	109	96
2091	YALI1_A05116g_2	GCCAGAAGTTCTTTTACCGACAGAG	427	239	217
2092	YALI1_A05116g_3	CCGACAGAGCTTTGAGTACACGTTT	475	238	232
2093	YALI1_A05116g_4	AGTACACGTTTGCTCAGAAGCTGGT	317	171	132
2094	YALI1_A05116g_5	GCCACCACAGAGGCCACCGTGTCCT	293	175	175
2095	YALI1_A05116g_6	GTGGCAGCGCTCAATTTCGCCACCA	299	141	151
2096	YALI1_A05116g_7	TCAGAGAAGCCAAGTTGAAGTGGGT	215	144	167
2097	YALI1_A05116g_8	GAGGGTACCGGTCTCCAAACTCCCG	294	201	148
2098	YALI1_A05143g_1	CGTGTACGACAACTCTGAGAAAACT	241	63	68
2099	YALI1_A05143g_2	GGGAGCAGGCACCGGAACTAGTATG	150	81	100
2100	YALI1_A05143g_3	CTGATGAAGATGTCTAATGGTTTGA	305	196	147
2101	YALI1_A05143g_4	ATTTTCATCATCAATGGAGATGCGT	152	134	126
2102	YALI1_A05143g_5	AACCTGGTCCATGTTATTGTCGGTC	379	197	168
2103	YALI1_A05143g_6	CAGGCTCTCTAGCTTGATTTGAACC	384	174	164
2104	YALI1_A05143g_7	TGCAGGTCAATTGCATACCTCGCCT	151	85	76
2105	YALI1_A05143g_8	TCCCTCGGAGCATAGGTAAGCTGTT	298	102	111
2106	YALI1_A05168g_1	AACCCGATCTTTCCCGTTCGAAGGA	228	105	114
2107	YALI1_A05168g_2	CCGTTCGAAGGAGTGTTTCAAATGT	278	123	77
2109	YALI1_A05168g_4	GAACCAGGCCAGTGCAGATCCCGAT	184	122	101
2110	YALI1_A05168g_5	TAGACCCGACGTGTGTGTACACTGT	162	92	88
2111	YALI1_A05168g_6	AAACACTCCTTCGAACGGGAAAGAT	142	114	63
2113	YALI1_A05168g_8	TTGGTGTGGCCAGATTGAGTGTTTG	298	165	156
2114	YALI1_A05210g_1	TCATTTCCAAGCCCGATTTGGCCAT	276	111	130
2115	YALI1_A05210g_2	CAAGCCCGATTTGGCCATGAAACTC	121	64	63
2116	YALI1_A05210g_3	GCCATGAAACTCGGAGCAGCAGCCA	207	124	76
2117	YALI1_A05210g_4	GACTTTCCGGGCGTGGAGAGTGACA	233	104	129
2118	YALI1_A05210g_5	ATGGCCAAATCGGGCTTGGAAATGA	153	114	97
2119	YALI1_A05210g_6	CACACACCATGGCACGGCACCATGA	115	91	40
2120	YALI1_A05210g_7	GGGGCTGTTTCCACACACCATGGCA	222	128	101
2121	YALI1_A05210g_8	CCCTCCAGAAACGGGCCTGCAACCC	159	83	89
2122	YALI1_A05220g_1	AGACCGGGCTGGGGTTGCTTGTGCA	280	133	127
2124	YALI1_A05220g_3	GCACAAAGAAGGGTCGTCGGGCCCG	386	160	144
2125	YALI1_A05220g_4	AGGTGCACAAGCAACCCCAGCCCGG	157	175	93
2126	YALI1_A05220g_5	CGAAAGGGCAAGTACATTGACCCCA	260	81	130
2127	YALI1_A05220g_6	TGCGAAACATGCTCGCTCTGGCCGG	263	112	98
2128	YALI1_A05220g_7	TCGCCGGTATCTACGGATACACCAT	214	117	107
2129	YALI1_A05220g_8	GCGATGTGCCTATTCCTCCTCTTGA	189	126	79
2130	YALI1_A05229g_1	ATTTGCGAGCCCAGCAGGAGAAGGA	147	51	54
2131	YALI1_A05229g_2	CGAGCCCAGCAGGAGAAGGAAGTAA	319	188	136
2132	YALI1_A05229g_3	TGAAAAAACACATGCCCAAACGCTG	239	148	148
2133	YALI1_A05229g_4	AGAATCTGGCGAATGACAACATCCA	223	148	132
2134	YALI1_A05229g_5	TTGTGTCGCAGTTGAATTTTTGCCA	297	185	249
2135	YALI1_A05229g_6	CCAACGCGCTGAACCGTTTCTTGTG	320	141	162
2136	YALI1_A05229g_7	TTAACGGGCTTGTTTCCCAACGCGC	328	183	179
2137	YALI1_A05229g_8	AGGAACAGCAGTCGGGGTGTCCGTG	189	97	101
2138	YALI1_A05254g_1	GCTCCAAGAACCTGGAGCAGGCTGG	274	143	121
2139	YALI1_A05254g_2	CGACGCATGGGACGAGGCCCCCGCT	302	160	86
2140	YALI1_A05254g_3	CCTCAGAGTATGACCAAGGTCAAGA	269	174	109
2141	YALI1_A05254g_4	CTAACGGTGATCACAGAGAGGCCAC	234	149	153
2142	YALI1_A05254g_5	CTTTTCTGCTCGTTTGTTTGCTCAT	487	279	318
2143	YALI1_A05254g_6	TCCACGCCTTCTTTCCTTTTCTGCT	630	336	346
2144	YALI1_A05254g_7	TCGAGCGCTGTCTAGACCGGCGTTC	275	160	119
2145	YALI1_A05254g_8	CTATGGTAAGTCTCGACATCGCCAG	295	137	114
2146	YALI1_A05259g_1	GAGAAAGAGCGACAGATGTGGGCTT	326	161	138
2147	YALI1_A05259g_2	TCTGACGCCGAAGCTCAGCTGGCCC	217	100	85
2148	YALI1_A05259g_3	CTCCCGTGAGTCTCAGTTCCAACAG	320	201	185
2149	YALI1_A05259g_4	CAAGCTAACCATCATTACCAATCAA	169	75	114
2150	YALI1_A05259g_5	TGTAACAAGACTGCCAGGTCAGCAA	249	116	153
2151	YALI1_A05259g_6	TGCCGTGTCCACTTCATGCGAGATT	254	173	120
2152	YALI1_A05259g_7	AGCTTGCCGTTGATTTCTGCCGTGT	458	210	204
2153	YALI1_A05259g_8	AACTCCGCAATGGTCGGTTCGAGGA	382	195	215
2155	YALI1_A05284g_2	TCGAGAACGAACAGAACAGTTGCGA	243	102	111
2156	YALI1_A05335g_1	TGCGCCGACGCTTGCAATCCCCGAA	230	155	117
2157	YALI1_A05335g_2	GCTGGAGCCACCGCGGCAGGACGTA	279	132	138
2158	YALI1_A05335g_3	ACTCCAATCACAATCTCAGCGTCAG	293	170	126
2159	YALI1_A05335g_4	AGGGCGACTTTGTGGGACTCGGAGG	261	155	130
2160	YALI1_A05335g_5	GTCCGAACAGGCTTGTTTTTGCCGT	281	152	111
2161	YALI1_A05335g_6	GCATTGACATGATCTTGTCGGCTCC	159	101	108
2162	YALI1_A05335g_7	GGGGATTGCAAGCGTCGGCGCAGAA	249	102	65
2163	YALI1_A05335g_8	CGTCCTGCCGCGGTGGCTCCAGCCA	281	137	129
2164	YALI1_A05355g_1	GAATGGCGAAGATGCCGACGAACAA	282	153	153
2165	YALI1_A05355g_2	AAGGTGCCTCCAAGGACAATTATTG	182	94	94
2166	YALI1_A05355g_3	TGGGTTGATGCCCAAGCAACGAGTG	415	125	138
2167	YALI1_A05355g_4	GTCCTAATCTCCATCTTCTCCAGTA	107	130	83
2168	YALI1_A05355g_5	CTTCGTCGAATTCCTTCACACCTGT	227	138	109
2169	YALI1_A05355g_6	GAGTGGATGTTGCCAATAATTGTCC	239	113	110
2170	YALI1_A05355g_7	CCCAACGGCTTCGCGTATCTGTTGT	207	108	119
2171	YALI1_A05355g_8	GGAAGTGAGCACTCCATCTCCCTTG	271	215	205
2172	YALI1_A05366g_1	TTCGATCAAAGAGGACTGGTTGCGG	109	71	86
2173	YALI1_A05366g_2	AATTTCTAATTCGCTATTATGAGGA	137	91	59
2174	YALI1_A05366g_3	TAATTCGCTATTATGAGGAACCATA	132	71	100
2175	YALI1_A05366g_4	AGCACAGGCCTATCACCTGACATAC	274	198	138
2176	YALI1_A05366g_5	GTTGTAGTAGTCGAGGTGCTCATTG	281	149	143
2177	YALI1_A05366g_6	TGGCGGCATTTGGTTGTAGTAGTCG	290	124	110
2178	YALI1_A05366g_7	TCACACGCAATCTTCCACTTGTTTT	280	141	161
2179	YALI1_A05366g_8	CTACGAGCACCTAGGCCCTGTTTAT	343	154	193
2180	YALI1_A05407g_1	TGCACCAAGGTCAAGGAGCTGCTTG	483	324	364
2181	YALI1_A05407g_2	GTGTCGAAACCATCACTCTGCTGGT	618	239	172
2182	YALI1_A05407g_3	CACCGAGTGCGTTCGCAAATACGAT	212	84	107
2183	YALI1_A05407g_4	CCGACCTTTTTGACTACCTGACGCT	551	360	311
2184	YALI1_A05407g_5	TGTACAGTCGTTCTATACACTCGTC	151	69	79
2185	YALI1_A05407g_6	AATGAGATCGTGGAACTGACCGTGG	347	180	166
2186	YALI1_A05407g_7	GGCAGTATCCTCCTATGCGGAAGAT	306	203	118
2187	YALI1_A05407g_8	TGTTTGGGCAGTATCCTCCTATGCG	365	157	164
2188	YALI1_A05459g_1	TGCGGCTTCCTTCTATTCCCGCTCT	460	198	208
2189	YALI1_A05459g_2	AAGAAATGCATATAAGATGACGAAA	160	118	80
2190	YALI1_A05459g_3	ATTGTGTTTACCATCGTTTCAATGA	343	192	153
2191	YALI1_A05459g_4	CCATCGTTTCAATGATTTATTCTTT	397	200	174
2192	YALI1_A05459g_5	TTGAAAACACCAACTTAAGCCTATT	270	139	137
2193	YALI1_A05459g_6	GTCATCTTATATGCATTTCTTGAAA	137	72	57
2194	YALI1_A05459g_7	TACACATCTTTTTCGTCATCTTATA	371	200	217
2195	YALI1_A05459g_8	ACCAGCAAAGTTAACCTTGCATAAC	16	5	6
2196	YALI1_A05473g_1	CAAGGACGCGTTGACGGCCATCCAG	319	182	157
2197	YALI1_A05473g_2	TGTCGTACATGGCGAGCCACGGAAA	127	78	72
2198	YALI1_A05473g_3	GTGGCCCTTAAGGACGTTGATCTGG	155	80	114
2199	YALI1_A05473g_4	TGCCCAGTGTGACCCAGAGTGTCAA	360	234	149
2200	YALI1_A05473g_5	CTTGGCCTGTATCGTGTTACCGGCC	369	126	185
2201	YALI1_A05473g_6	GGGTACAGGAGATCGTCGATCGAGT	307	153	180
2202	YALI1_A05473g_7	CGTGGCTCGCCATGTACGACACAAA	331	159	114
2203	YALI1_A05473g_8	GGCCTCCAGCCTCGGCCGACGCGTT	265	220	151
2204	YALI1_A05491g_1	GGGTTGGTGGGATTGAAAGGGGTTG	197	95	100
2205	YALI1_A05491g_2	CCCCGTTCTCTCCGATCCACAGTAC	270	144	139
2206	YALI1_A05491g_3	AATCCCACCAACCCCAAACCGTTTC	156	80	94
2207	YALI1_A05491g_4	TGCAAGAACTCACAGGCAAGTCCGT	201	118	105
2208	YALI1_A05491g_5	CGTCGACAGTTATATGAACCTGCAG	312	115	102
2209	YALI1_A05491g_6	ATCAGATGCAACAACGTACTGTGGA	208	119	134
2210	YALI1_A05527g_1	TCGCCGTTTCTCTCCACACATAACT	241	164	180
2211	YALI1_A05527g_2	TCTCCACACATAACTGCACTCGCAC	279	103	118
2212	YALI1_A05527g_3	AGACATCCCCCCAATCACCCTCTGC	167	90	89
2213	YALI1_A05527g_4	GCCACCACGAGGCGGTGGAGTTTGA	223	121	73
2214	YALI1_A05527g_5	GGGTAGAGTTTGTGGTGAGATGAGC	261	139	116
2215	YALI1_A05527g_6	ACCGTTCTCGACACCGTCTCCAGCC	211	86	55
2216	YALI1_A05527g_7	CCGGAAAAGACGCCGGCCCCAATCA	254	125	183
2217	YALI1_A05527g_8	AGAAAACCAAAGTCGTGGATGGGGT	71	35	44
2218	YALI1_A05571g_1	GGGCCACAACAACTTCCGACGGCGG	351	202	158
2219	YALI1_A05571g_2	TACGTCTGCTTGAATCGATCACCAA	316	149	107
2220	YALI1_A05571g_3	AAATCTCCTACACAGGTACCACGGT	283	176	156
2221	YALI1_A05571g_4	AAGCCCGGAATCATTGTGGGTGGTT	233	168	123
2222	YALI1_A05571g_5	AAAAACCGATCCGTTGGTGATCGAT	247	146	71
2223	YALI1_A05571g_6	GATGTAGCACTAGGTGCGGCAAGTG	301	134	138
2224	YALI1_A05571g_7	GATATGGTGGGTGTGGTGGTGGCAT	260	133	164
2225	YALI1_A05571g_8	CAGACTCGTCTCCTCGAGCCACGTC	278	161	142
2226	YALI1_A05583g_1	AAAACAACTTTGGTGTAATACAGTC	249	111	154
2227	YALI1_A05583g_2	GTGTAATACAGTCCCCCTACAAGTA	355	203	184
2228	YALI1_A05583g_3	TTTTCGCTGCCGTACTTAGCTCACG	314	128	108
2229	YALI1_A05583g_4	GCTGCCGTACTTAGCTCACGAGACA	261	140	169
2230	YALI1_A05583g_5	AAACTGTGATCAATACGCCGCAGTC	154	119	115
2231	YALI1_A05583g_6	CGATACCAGATGCTACAATTGTAGC	100	85	97
2234	YALI1_A05592g_1	GAGCCAAGCACGGATCGGACAAAAC	427	162	190
2235	YALI1_A05592g_2	CACTCTCTATGTTCAATCTATGATT	298	153	144
2236	YALI1_A05592g_3	GGACCGCTACGATACAACCAAAGTA	235	151	111
2237	YALI1_A05592g_4	CCGTCTCCACCACAGACCGACTACA	310	131	133
2238	YALI1_A05592g_5	TCCGATCCGTGCTTGGCTCGAAAGC	270	168	171
2240	YALI1_A05592g_7	GTTGTATCGTAGCGGTCCTAAAGAG	271	96	102
2241	YALI1_A05592g_8	AGAGGTGGTGCAATAGATACTTTGG	150	103	140
2242	YALI1_A05605g_1	TGCGGCGAGCCCCCCACGAGGACTA	232	151	172
2243	YALI1_A05605g_2	AGGACGACGACGGGCTCAACGAGGA	262	107	117
2244	YALI1_A05605g_3	GCCCCAGCAGGGCGTGGTCACACAG	180	186	126
2245	YALI1_A05605g_4	GCCGAACCACGCCCATCATTTACCC	173	171	73
2246	YALI1_A05605g_5	TATCGGCGTGGGTATCGGGGTCTGT	146	139	82
2247	YALI1_A05605g_6	TGTCTGTGTGGCGGGTTGTGTCGAA	111	92	45
2248	YALI1_A05605g_7	TTGGCCTTTTGTGTCTGTGTGGCGG	286	185	176
2249	YALI1_A05605g_8	CGTTTCTTGGCCTTTTGTGTCTGTG	463	261	308
2250	YALI1_A05662g_1	CCTTCGTTTGAACAAGTCATGCAGG	145	60	78
2251	YALI1_A05662g_2	AACAAGTCATGCAGGAACAGAGATC	263	85	76
2252	YALI1_A05662g_3	CCCCCATTGTCTCAGTGAAGTACAC	198	163	128
2253	YALI1_A05662g_4	TGCAATCTCCAATCCGGTCTCTATC	295	160	184
2254	YALI1_A05662g_5	ACCCGCGTGCTCTTCGTGTACTTCA	179	123	129
2255	YALI1_A05662g_6	AGCCCTTGTCTCCGACACTACCATG	229	159	158
2256	YALI1_A05662g_7	AGGAAGCCCAGCAGGAAGAGAGCAG	280	153	128
2257	YALI1_A05662g_8	TTGGAGTTGTGGGAAGCAGTTTCAG	246	82	101
2258	YALI1_A05701g_1	ACGGGGAGGGAATACGATCCGGTTC	159	75	49
2259	YALI1_A05701g_2	GGCATCCCCGAGTCAGTTCAAATCG	394	149	121
2260	YALI1_A05701g_3	ATGTCGCACTCCCGGCAGTAGTCTC	260	154	128
2261	YALI1_A05701g_4	GGTTCGAAGTCTTTGATGTCGCACT	212	153	84
2262	YALI1_A05701g_5	GTGAATCGTCGGACATCGGAACCGG	303	185	113
2263	YALI1_A05701g_6	AACTGACTCGGGGATGCCGAAATGG	390	154	186
2264	YALI1_A05701g_7	GTGAAGTCATTCCAAGTCGTGGGCT	332	188	179
2265	YALI1_A05737g_1	ACCACCGACCCACCACAACTCTGGC	123	84	34
2266	YALI1_A05737g_2	GCTGACCTCTGCGCAATCGCCGAAA	350	155	165
2267	YALI1_A05737g_3	CATTCCTGACTCTATTTTCAAACAA	166	161	112
2268	YALI1_A05737g_4	AAACAAAAATTGGAGCCATTATGTC	199	146	94
2269	YALI1_A05737g_5	GGCGATTGCGCAGAGGTCAGCCAAA	288	86	103
2270	YALI1_A05737g_6	TGTTTCGGCGATTGCGCAGAGGTCA	375	178	124
2271	YALI1_A05737g_7	AAAATAGAGTCAGGAATGGAAAAGA	120	115	80
2272	YALI1_A05737g_8	TTTGAAAATAGAGTCAGGAATGGAA	202	123	99
2273	YALI1_A05774g_1	ACCGCAGTACAGAAGCTGCTTCGAG	194	98	115
2274	YALI1_A05774g_2	AGAGGCTAGATCCACATCTCGGACA	357	188	174
2275	YALI1_A05774g_3	GACAGGAAAGAGCCAAAGTCTGAGG	205	106	103
2276	YALI1_A05774g_4	GCTTAGAGAAGCCAGCTCTTATTGG	280	205	155
2277	YALI1_A05774g_5	TCAGCCTCTGACTCAGTTCCATTCC	337	228	147
2278	YALI1_A05774g_6	AGCAGATGAGAACATACCACCAGCA	240	177	130
2279	YALI1_A05774g_7	TTCATCTTCTTCATGTCCTCACAGA	349	128	146
2280	YALI1_A05774g_8	TGGTTGAACTCGTCGTTCTCTCGAA	311	116	146
2281	YALI1_A05795g_1	TGGTGTTTGAAAACTCGACTGCTAC	264	167	125
2282	YALI1_A05795g_2	AAAACTCGACTGCTACGTTACGGGC	307	103	153
2283	YALI1_A05795g_3	CAACGACAAAATCAAAGACTTGCTC	329	199	203
2284	YALI1_A05795g_4	CGGCGGTGTGGCGTCTGCTATCGAC	217	126	112
2285	YALI1_A05795g_5	GGTGGAAGGAGTCGTTCAGACGAGG	247	175	156
2286	YALI1_A05795g_6	GAAGCTTGGGGTGGTGCACAGGCAC	336	166	158
2287	YALI1_A05795g_7	CAACCACGTCGTTGTCCCAGTTGAT	227	68	113
2288	YALI1_A05795g_8	AAACACCACAAAGGCGCCCCAGAAC	158	113	95
2290	YALI1_A05798g_2	CCCCAAAAAACACATCTAACCATGT	176	61	63
2291	YALI1_A05798g_3	TACTGCCAGTCTACTCTTATCACAT	259	118	139
2292	YALI1_A05798g_4	GGGGAAATGAAGCGATAGTCGTTGG	346	258	235
2293	YALI1_A05813g_1	CGTCAGTGTGAAAAGCCAGGTCTAG	155	99	121
2294	YALI1_A05813g_2	CTCCTAAAAAGGATCAGAGGAATCC	231	227	146
2295	YALI1_A05813g_3	TCGACGACAAGTTTGTGGCCAAGTT	238	158	121
2296	YALI1_A05813g_4	TGGCCAAGTTCGTTGACAGCAAAAC	312	215	212
2297	YALI1_A05813g_5	ACACTGACGGAAATGGTTGTTCAGG	152	94	93
2298	YALI1_A05813g_6	GGAGTAAACACATTGGTAGCAGTGG	203	82	68
2299	YALI1_A05813g_7	CTGTCAACGAACTTGGCCACAAACT	308	142	130
2300	YALI1_A05813g_8	TATGGTCTTGGTCTTCCATAGCTTC	462	161	131
2301	YALI1_A05821g_1	ATATCTCTCGTTGTCGACCGAGACG	266	172	110
2302	YALI1_A05821g_2	CCCCGGAATCGGCACGGCTGTTCGA	186	132	94
2303	YALI1_A05821g_3	AAAGCTCACGTCGAAACAGGCCAAC	273	128	135
2304	YALI1_A05821g_4	GGACTCAATGGCAACGAGAACGGTA	272	107	119
2305	YALI1_A05821g_5	CCGTAGCTGTGGCGACAATGGCCTT	201	126	112
2306	YALI1_A05821g_6	AAACTCGTGCAAGAATGTAATCGCC	126	66	53
2307	YALI1_A05821g_7	GACGTGAGCTTTGAAACTCGTGCAA	315	157	116
2308	YALI1_A05821g_8	ACAGAGGGTTGCTGTGGATACCGTT	253	155	128
2309	YALI1_A05836g_1	TGTGGAGGCGTATCGTGTCCAATCT	341	105	107
2310	YALI1_A05836g_2	CTTGCAAGTCGAACTCAACAAAGGG	176	92	112
2311	YALI1_A05836g_3	TAAACTTGTGGGGATCATCAACAAA	102	64	66
2312	YALI1_A05836g_4	CCCCAGCTTGGCACCTTTGTCGTCT	420	197	219
2313	YALI1_A05836g_5	TCGTCTTCCCATGTCTACAAGATTC	152	85	83
2314	YALI1_A05836g_6	TCACCCTTCAATGGACGGAGATGTC	193	183	156
2315	YALI1_A05836g_7	TTGAGTTCGACTTGCAAGGAAAGAG	105	66	94
2316	YALI1_A05836g_8	TTGATGATCCCCACAAGTTTACAAA	260	136	134
2317	YALI1_A05844g_1	CAGATCAAACGGTTCCTTGCAGCAC	301	141	92
2318	YALI1_A05844g_2	CCCTTACTTAGGATACATTGAGCCT	204	99	121
2319	YALI1_A05844g_3	TGCAGCTCCATGTGCGGATGCTGGT	381	193	161
2320	YALI1_A05844g_4	ACCAAGAATATTGCGCCACCTACAA	118	94	52
2321	YALI1_A05844g_5	TGTAGACACCGAATCGAGAGTACCA	148	50	56
2322	YALI1_A05844g_6	AGGATCTCCAGCTTGATTTCTGTAG	376	259	196
2323	YALI1_A05844g_7	CAGCTGCTGAGTTTGAGGATCTCCA	246	124	112
2325	YALI1_A05869g_1	GCAAATTCTTACAAATACCGGTCAA	294	117	120
2326	YALI1_A05869g_2	AATTGAAAATAAATTCATGTTTCCG	314	151	143
2327	YALI1_A05869g_3	CGAGAAAAAAACACGCCTATCGTAG	255	129	86
2328	YALI1_A05869g_4	ACCGGTATTTGTAAGAATTTGCCAA	202	111	88
2329	YALI1_A05869g_5	AATTCAAAACACTTGTGCCGTAGGG	280	129	180
2330	YALI1_A05869g_6	TTTTCAATTCAAAACACTTGTGCCG	393	251	209
2331	YALI1_A05869g_7	TCGGAAACATGAATTTATTTTCAAT	313	207	191
2332	YALI1_A05884g_1	CACAGTAGGGGCAAACTCGTTCATC	523	213	165
2333	YALI1_A05884g_2	TCGGACAAGCGGGGAGAATTGAAGA	223	134	149
2334	YALI1_A05884g_3	ATACTACGAGATTGGTCACTATCAA	144	83	71
2335	YALI1_A05884g_4	GAGGGGTTTAGAGTCGAAGAAAGAC	334	142	111
2336	YALI1_A05884g_5	CCCCTACTGTGGAAATATTCCTCAC	247	125	111
2337	YALI1_A05884g_6	AGAAGTGGACTCGGACGCCATTCGT	264	174	142
2338	YALI1_A05884g_7	TTGTGTCCCCTCATCTTTTTGAACC	403	236	254
2339	YALI1_A05884g_8	CTCGGTTGAAGTAGAGCATTGAGTT	129	106	76
2340	YALI1_A05904g_1	TGGCTCTCAGGGAGGCCTGCGAGGG	195	133	88
2341	YALI1_A05904g_2	TGATGCGGCCGACGACCTTGCTTTC	391	243	194
2342	YALI1_A05904g_3	AAAGCAGGTGTCATCACCATGTTCA	249	122	83
2343	YALI1_A05904g_4	CAGCCAGAGAGCCGCCAGCGAATCC	255	163	140
2344	YALI1_A05904g_5	AAAGCAAGGTCGTCGGCCGCATCAC	259	106	96
2345	YALI1_A05904g_6	CAACCGCTGGAGCTCGCTAGTCAGC	288	124	115
2346	YALI1_A05904g_7	TCAGAAGCTGTTGGTTATTGTCTCG	278	164	145
2347	YALI1_A05904g_8	CCGCAGCGTAGTCGAACAGAACCTG	255	176	122
2348	YALI1_A05927g_1	GGCTAGTTTACAACATAGATTGGAC	295	116	146
2349	YALI1_A05927g_2	CAACATAGATTGGACAGATTAAGTG	193	98	94
2350	YALI1_A05927g_3	CTTTTTACAGCGAGACTGGGAAGAC	389	193	155
2351	YALI1_A05927g_4	CAGCGAGACTGGGAAGACTGGCTGC	124	119	92
2352	YALI1_A05927g_5	ACAGAGATGACAAGAACCATCTTCG	230	147	122
2353	YALI1_A05927g_6	GTGCCACACTTAATCTGTCCAATCT	363	89	98
2354	YALI1_A05927g_7	GTGAGACCGTCTCTCGGCGCTCCCG	276	105	133
2355	YALI1_A05927g_8	TTTCGTGAGACCGTCTCTCGGCGCT	348	198	135
2356	YALI1_A05947g_1	CTGCCCCAGAAGCACCAGTAGGGAA	130	84	61
2357	YALI1_A05947g_2	AGACTGACTATGGGTTGCAACCCTG	274	140	126
2358	YALI1_A05947g_3	AAAGAAACCGGCTATTAAATCAACT	171	55	66
2359	YALI1_A05947g_4	CCTCAGCCCAGAAAGATTATTTTGA	506	236	207
2360	YALI1_A05947g_5	GGCTCTGGGAGTTCGCGGAGATCGG	111	103	102
2361	YALI1_A05947g_6	GAGCTTGAAGTGGATTTGGGCTCTG	288	161	157
2362	YALI1_A05947g_7	GGTCGTGGATGTCGGAGCGTTGGTT	415	166	158
2363	YALI1_A05947g_8	AGAACGATCCAGTATAGGCACTGTT	211	152	120
2364	YALI1_A05987g_1	AAGAATTTGTATGAAGATGACTTTT	279	143	120
2365	YALI1_A05987g_2	TATGAAGATGACTTTTCCGACGAAC	163	123	75
2366	YALI1_A05987g_3	CGACGAACCTATTGCTTCTTCTTCG	379	304	222
2368	YALI1_A05987g_5	TCAGCTTCTTCAGCTTCTGAAGAAG	444	196	188
2369	YALI1_A05987g_6	GACGTTCACGGGGTCTTCCGAATGA	281	135	112
2370	YALI1_A05987g_7	TCCGACGCGTCCAGAAACACATCAT	166	66	68
2371	YALI1_A05987g_8	CCAAGTAGTAGCGGGGCCTTCCGAA	125	87	78
2372	YALI1_A06052g_1	TGTTCAGCCACGTGGACGCCGGACG	259	179	136
2373	YALI1_A06052g_2	TGGACGCGGACGGCAAGATGTCTGC	256	113	98
2374	YALI1_A06052g_3	GCCTGGTTGTCAACGACTGGCTCAA	290	185	117
2375	YALI1_A06052g_4	TCATCGCCTGCGAGGACGGCGATAT	164	167	121
2376	YALI1_A06052g_5	AGAATCAACTTGTTAAGTTCAGACA	210	110	150
2377	YALI1_A06052g_6	AGCCAGTCGTTGACAACCAGGCCAA	415	194	228
2378	YALI1_A06052g_7	AGAATGATGGAATGAACTGGAATAT	356	164	177
2379	YALI1_A06052g_8	CTGTCGAGCAGTCTGTCAAAGAATG	279	181	129
2380	YALI1_A06073g_1	GGGCCTCAAGCGTGGTAGTGAGAGC	336	177	125
2381	YALI1_A06073g_2	CTCTGAACGACACCTGGGGCTACCG	307	235	223
2382	YALI1_A06073g_3	GCGCTTGTCCAGCTGCGGTCCAGTG	292	150	114
2383	YALI1_A06073g_4	AGTCGACGCGTCACAAACTGCTGCT	159	88	87
2384	YALI1_A06073g_5	GAGTCATGTCGAACATTGTGCCTCG	362	147	181
2385	YALI1_A06073g_6	AGACAGTCGGGCGAGAAGTTGATAG	307	152	153
2386	YALI1_A06073g_7	CGTATCCGAGGGAACACCTGTAGCA	232	106	79
2387	YALI1_A06073g_8	TGACGCGTCGACTCAAAGTCGTCCT	350	220	135
2388	YALI1_A06099g_1	ATCGGCTCTGGCGGCAGTCCCGGCC	302	127	179
2389	YALI1_A06099g_2	ACCAGCTACTAGTGAACGATTTGCA	325	203	131
2390	YALI1_A06099g_3	CAAGCAAACCGACCTGGAAACGAGC	160	151	73
2391	YALI1_A06099g_4	AAAATCATCTAAACTGGCTGAAGAA	276	151	142
2392	YALI1_A06099g_5	CTTGCAAATCGTTCACTAGTAGCTG	345	214	229
2393	YALI1_A06099g_6	CAGGTCGGTTTGCTTGCAAATCGTT	281	143	96
2394	YALI1_A06099g_7	GAACAGAGGAGCGAGAGAAGGCGGA	338	205	187
2395	YALI1_A06099g_8	AGAGTAATAATGTAGGCATTGGGCA	216	100	110
2396	YALI1_A06102g_1	TCTACACTGATCTGCATCCGCCTTT	178	151	137
2398	YALI1_A06102g_3	GGGCCACAGGAAATCTTTCAGGTGC	232	139	81
2399	YALI1_A06102g_4	AGGTGCAATCAATTCTCACCGCCGA	149	72	84
2400	YALI1_A06102g_5	CGCCGTTCTTGAGTCCGGGCGAGCA	325	160	134
2401	YALI1_A06102g_6	GGGACTTGACCAGGTTGCAGGTATA	164	78	103
2403	YALI1_A06102g_8	GATATCCTACAACAGGGCGAAAAAA	219	110	88
2404	YALI1_A06104g_1	AAGGCAGTGTTTCACGTTGCGTCAT	452	213	178
2406	YALI1_A06104g_3	TTGTCATTGGAGTAGCCGTTCTACA	157	129	140
2407	YALI1_A06104g_4	TGACGCAACGTGAAACACTGCCTTG	305	180	157
2408	YALI1_A06104g_5	CAAGCACGAATACCTTGTAGAACGG	249	148	130
2409	YALI1_A06104g_6	CTCCTTCTCCAAGCCATGAGTCTCT	234	134	139
2410	YALI1_A06116g_1	TCTGGATTCACAGTGGCTGTCTATG	197	169	152
2411	YALI1_A06116g_2	AGAAAAACACAAACTTGGGTGATGC	176	130	119
2412	YALI1_A06116g_3	GTTGTTCACGGGCTTGGTATCTTTC	439	172	165
2413	YALI1_A06116g_4	GGTGACGAATCGTTGGGGTATCGTT	220	92	91
2414	YALI1_A06116g_5	GAAGCCTTGAGAGCAGTGGGCTTCT	243	129	113
2415	YALI1_A06116g_6	TGTCTGTACTTGAAGGCGGTTTGGA	330	212	191
2416	YALI1_A06116g_7	AGATGGCTCCGAATCGTCGTATTGC	196	89	76
2417	YALI1_A06116g_8	TGAAAGCTACAAGTGGGAATGTCAT	354	187	160
2418	YALI1_A06128g_1	TCTGTGATCAAGGGAGAAGGCGACG	293	126	133
2419	YALI1_A06128g_2	GGCATCGATTCTCAAACCCGGACAC	297	225	144
2420	YALI1_A06128g_3	AAAGTCAAGAACATCACCCGATCGA	188	94	43
2421	YALI1_A06128g_4	CACCCCACACTTCGTCTCGAATGGT	308	183	143
2422	YALI1_A06128g_5	GAGGGAGGAGGCAGCAAGGTGGCCA	263	222	116
2423	YALI1_A06128g_6	TTTTTTCGAGGGAGGAGGCAGCAAG	249	188	124
2424	YALI1_A06128g_7	GCCAGTGTCCGACGCCTGGAATCGA	244	153	123
2425	YALI1_A06128g_8	GGTGGCGGCTCCAGGAACTCGCACC	279	202	196
2426	YALI1_A06149g_1	AGTCGCAACTGCACCGGCTCAAGCA	249	132	120
2427	YALI1_A06149g_2	GACGTGGCTGCTCTCGCGCCCCAGC	387	95	117
2428	YALI1_A06149g_3	GTACCGACGGATGGTACCACGTTGG	342	221	159
2429	YALI1_A06149g_4	GCTTCTGGACCAGCTGGGCAATGTG	469	202	176
2430	YALI1_A06149g_5	GCTCCAGAACCTGCTTGGAGAAGGG	263	146	129
2431	YALI1_A06149g_6	GAGCCAGACGCTGGGGCGCGAGAGC	217	89	89
2432	YALI1_A06149g_7	AGAAGCACGGCGCTTCCGGTGATCT	345	229	203
2433	YALI1_A06149g_8	GACCGCTGGGTGCGATAACCACGTC	230	134	135
2434	YALI1_A06169g_1	CAACTCCTTTGCTGAGTGCGACAAA	437	188	154
2435	YALI1_A06169g_2	CTGAGTGCGACAAACAGACGGAAAG	344	156	143
2436	YALI1_A06169g_3	CAGGGGCAGAATGGAAGGGCTTCGA	223	129	109
2437	YALI1_A06169g_4	GACTCGGATGCTAGTTCAACTTGTA	238	180	118
2438	YALI1_A06169g_5	TCGCACTCAGCAAAGGAGTTGTAAA	195	78	85
2439	YALI1_A06169g_6	CGTCTGTTTGTCGCACTCAGCAAAG	329	172	114
2440	YALI1_A06169g_7	AACAGGTGGATATCAGCCGTGGTGT	192	148	82
2441	YALI1_A06169g_8	ACAGCGACATTGATTTTGAACAGGT	265	234	138
2442	YALI1_A06174g_1	GTAGAAGTTTTGTCGATGTAGTGAT	434	333	175
2443	YALI1_A06174g_2	TCGATGTAGTGATGGTTGAGGTTCA	410	210	195
2445	YALI1_A06174g_4	AGATCTGAGTTGAAACAAGGGACAG	200	90	116
2446	YALI1_A06174g_5	AAAATAATGGTGCTGGGATTCCGTG	172	129	151
2447	YALI1_A06174g_6	AACTCAGATCTGAAATGACGTTGTC	306	223	122
2448	YALI1_A06174g_7	TTCGACAATGACACTGGGAGAAGTC	183	56	85
2449	YALI1_A06174g_8	CAGCAACTGAAGATGTTCTCATCTA	196	122	103
2450	YALI1_A06196g_1	GCCACAAGCCGCGATCGGCAGGGGG	243	170	141
2451	YALI1_A06196g_2	TGATATATCATAATATATGTCCAAA	101	67	45
2452	YALI1_A06196g_3	TCCAGACCCACGGAGTATACATCGT	166	126	59
2453	YALI1_A06196g_4	TGTACAATGTCGATCTTCTGTAGTC	350	112	193
2454	YALI1_A06196g_5	CAGCCCATATGTGAACGCTTCGGTT	135	95	84
2455	YALI1_A06207g_1	TCCAACGGCTCCAAATGAGACAGTC	245	98	112
2456	YALI1_A06207g_2	CCGACAGACAAAGCCCAATAAAGAA	232	124	136
2457	YALI1_A06207g_3	CGGGAATGGAGGTGCAGCAGGAGAG	203	107	111
2458	YALI1_A06207g_4	GAGCCGTTGGAGAAAAGGGATGAGA	258	101	93
2459	YALI1_A06207g_5	GCCAGAGTTGTGAGTGAGTGCGAGT	211	100	125
2460	YALI1_A06207g_6	CCCTGGGCGTATGGACCCGTACAGC	228	138	128
2461	YALI1_A06207g_7	TGCATTTTCCCCTGGGCGTATGGAC	620	318	239
2462	YALI1_A06207g_8	TCTGTCGGTAAAAGAGGTCGTATTT	509	244	250
2463	YALI1_A06220g_1	CTCCTCTGCTCTGCAAGTTTCTGCG	145	89	82
2464	YALI1_A06220g_2	TGCGCGCATAGAGGTTACCTGCCAA	358	165	151
2465	YALI1_A06220g_3	GGCGCGGTCGCAGAGTCGTGCCTCG	278	126	156
2466	YALI1_A06220g_4	GCAGGTAACCTCTATGCGCGCAGAA	193	37	39
2467	YALI1_A06220g_5	GCATTTTGGCAGGTAACCTCTATGC	386	157	95
2468	YALI1_A06220g_6	CCCACTGCCATTGGACCCCCAGTCG	273	210	153
2469	YALI1_A06220g_7	TTGGGCTGTGGGGTGACATCACGCG	166	33	88
2470	YALI1_A06220g_8	TCTTGCTGTGTTTGTTGGGCTGTGG	335	218	153
2471	YALI1_A06229g_1	TCGTCTACGCCTCCTTGTCGGGAGT	215	137	121
2472	YALI1_A06229g_2	GCAAGTCCATAGACGAGCTCAAAAA	248	95	104
2473	YALI1_A06229g_3	GCTGGTCCGAAACAAGGAGCTCAAA	348	142	156
2474	YALI1_A06229g_4	ACGACGACTTTATCGAGACAATGAC	353	130	106
2475	YALI1_A06229g_5	GTAGCCCTGCACTCGCACTCCCGAC	254	131	143
2476	YALI1_A06229g_6	GACTGGAGTCCTTCTGCGTCACTCG	320	149	196
2477	YALI1_A06229g_7	TTCTGGGGTGGGTTGGGGGCTTCGT	262	88	100
2478	YALI1_A06229g_8	AGCTCGTCTATGGACTTGCCAAAGT	377	217	148
2479	YALI1_A06287g_1	CTGATGTGCCGGTTAAAGAAGAGCT	191	132	121
2480	YALI1_A06287g_2	TCCAGGAGACGCCCGACAAGCCTCT	343	195	181
2481	YALI1_A06287g_3	CGACGAGGATATTGACAGTCTTTTT	408	232	251
2482	YALI1_A06287g_4	ACTCACTCATGAGCGACCACAAGGC	242	141	154
2483	YALI1_A06287g_5	GGAACCTGGACCCCAGAGCGGTGCT	318	180	147
2484	YALI1_A06287g_6	ATTTTCGGAACCTGGACCCCAGAGC	205	152	124
2485	YALI1_A06287g_7	ACCGGCACATCAGGAAAGTCGAACT	252	81	75
2486	YALI1_A06287g_8	CTCCCGACGGTCTCTCTTGTTCAGC	398	217	210
2487	YALI1_A06311g_1	TCTGGCAGATCTTTGCTCTAGTTTC	363	148	112
2488	YALI1_A06311g_2	CTCTAGTTTCAGCTTTACTGCTGTA	355	199	182
2489	YALI1_A06311g_3	AGCTTTACTGCTGTAGTGGCTCTTG	190	135	128
2490	YALI1_A06311g_4	CTGCTGTAGTGGCTCTTGCATTTCA	274	160	83
2491	YALI1_A06311g_5	AGAGGACCATCATTCTCACAGGCGA	271	100	106
2492	YALI1_A06311g_6	CAGCCGCCAGAGCAAAGTGCCAGAG	459	219	117
2493	YALI1_A06311g_7	GAACCGCATTTGCAGCCGCCAGAGC	197	182	129
2494	YALI1_A06311g_8	CAGAAGCGAGTACAACCGCCTGAGC	109	62	59
2495	YALI1_A06361g_1	TGCGACCGGACGACTCGGAGGGAGG	236	154	127
2496	YALI1_A06361g_2	CGCGCTGTGGGTCATCATGGTCCCC	264	155	130
2497	YALI1_A06361g_3	TGCGAACATGGATCTCGCTTCTCGT	344	218	200
2498	YALI1_A06361g_4	GATGCCGATCTCGCATACTACAAGA	213	85	74
2499	YALI1_A06361g_5	CCGCAGACTCGCCAGGTACGTGGAG	302	139	152
2500	YALI1_A06361g_6	TGTTGAGATTGTCCAGCAGCGCCTG	146	110	124
2501	YALI1_A06361g_7	ACCGCGCTGTCCATTCGGTGTAACG	314	123	136
2502	YALI1_A06361g_8	TCCCTCCTTGTATGGCACCACAATC	221	140	136
2503	YALI1_A06381g_1	TCAACAGATCAGTTTTTACAAATAT	253	183	115
2504	YALI1_A06381g_2	CAAATATCAACAAAATCTCCATCGT	263	156	143
2505	YALI1_A06381g_3	TCCCCGAGTCGCTCAAACAAATCAT	136	86	73
2506	YALI1_A06381g_4	TGCGAGTCCCAGTCAGCCTCATCTG	225	135	102
2507	YALI1_A06381g_5	GGCATCTGGGTGATGTGTGTCCATA	247	140	178
2508	YALI1_A06381g_6	TAAAAACTGATCTGTTGAGAAATGC	132	68	83
2509	YALI1_A06381g_7	TTGATATTTGTAAAAACTGATCTGT	314	134	194
2510	YALI1_A06381g_8	CTGCGTAGGCGCTGAGTTGGGACAC	333	157	147
2511	YALI1_A06384g_1	CAAAAACCCATAAACCAGCAGCCTT	312	163	105
2512	YALI1_A06384g_2	ATGCAAAATGGAAACACTACACATT	175	95	95
2513	YALI1_A06384g_3	TCAGGAACGTCTGCCTTGAGTGACT	249	166	130
2514	YALI1_A06384g_4	CGAGTTCGAGGAACTCTATCAGAGA	201	102	87
2515	YALI1_A06384g_5	TGGGTTTTTGGAAACAGACAGAATG	385	241	201
2516	YALI1_A06384g_6	GAAACAGACAGAATGTGTATTGTTT	266	121	124
2517	YALI1_A06384g_7	ATTTCAGAATGTGTAGTGTTTCCAT	197	107	141
2518	YALI1_A06384g_8	AGAATGTGTAGTGTTTCCATTTTGC	349	171	115
2519	YALI1_A06396g_1	GTCCCCAGAATCACCTGTTTTCTCC	308	146	158
2520	YALI1_A06396g_2	TCCTACAGCGAGCGCCAGAACCACC	130	65	85
2521	YALI1_A06396g_3	CTCCAAACGCCGGGTACATTGAGGT	201	122	95
2522	YALI1_A06396g_4	GCTGCCATACTGGACCGCCTGGTGG	363	159	150
2523	YALI1_A06396g_5	GAGTAAAGTCCTCGGTCATCTCGAT	273	132	146
2524	YALI1_A06396g_6	CTGATTATCCTTGGCGATATTCTGA	270	162	225
2525	YALI1_A06396g_7	TCTATCCTGTTCCTCCTGCAGTCGC	258	111	111
2526	YALI1_A06402g_1	AGCAGACATGCCACAGAATGACACC	90	72	37
2527	YALI1_A06402g_2	TTGACTCTTGCAATTTGAGCAGACA	201	86	99
2528	YALI1_A06402g_3	CGACTCTCATGCACAAGCGATGGTG	148	63	78
2529	YALI1_A06402g_4	ACGCAGGTGCGGGCCCTGAACCAGT	260	139	151
2530	YALI1_A06402g_5	CGTCAAGTCGTGCTTGTTCATCCAC	185	81	108
2531	YALI1_A06416g_1	CATCGATATCAAAAATGGCGAGCAG	224	74	85
2532	YALI1_A06416g_2	GAAAGGTGTCTTTGAACGGCCGAAT	358	170	141
2533	YALI1_A06416g_3	AACGGCCGAATTCCCGCCATCACCG	198	102	117
2534	YALI1_A06416g_4	CCATCTTCGAGTCTGGCGCCATTCT	269	183	181
2535	YALI1_A06416g_5	ATATCGATGGAAACCACCTTGTATG	159	114	86
2536	YALI1_A06416g_6	GAAACTCGGGGGTGTGCTGCTCGCC	172	113	83
2537	YALI1_A06416g_7	TCGTACTTGGACACCAGGTACTGCA	387	164	184
2538	YALI1_A06416g_8	TGGTCTTTGTCGTACTTGGACACCA	196	83	69
2539	YALI1_A06434g_1	GTCGCTCAGCAGCAGTGTTGGCGTC	164	135	101
2540	YALI1_A06434g_2	CTGTTCCCGCTTTCACTCGAGCCCT	450	177	157
2541	YALI1_A06434g_3	ACTCGAGCCCTCAGCACCTCTCGAC	261	118	123
2542	YALI1_A06434g_4	TGTCTCTGGGCGCCGTTGCCCAGCC	220	148	203
2543	YALI1_A06434g_5	AGAACCGATCTTACAAGACCTACCT	445	246	182
2544	YALI1_A06453g_1	ATAGGTTGGAGTTTGCTATACACCA	174	170	165
2545	YALI1_A06453g_2	CTATACACCAACTCAACCACTACTC	171	106	101
2546	YALI1_A06453g_3	TGACTCGATCATCAACAACACGGAC	456	227	215
2547	YALI1_A06453g_4	TGCTGGCAATTGGCCTCTTCCACGT	463	243	209
2548	YALI1_A06453g_5	GCGTTCACGTAGACCATTGTGAGGG	178	116	84
2549	YALI1_A06453g_6	GGCAATCTCCTGGGCCAGCTCTCGC	166	111	99
2550	YALI1_A06453g_7	GGACCTTGGACATGGCAGAGGTGAC	208	60	111
2551	YALI1_A06453g_8	GGATGTCGACGTGCATCTTGTAGTT	344	134	177
2552	YALI1_A06473g_1	CAAGTCCGAGGACGGCTCCAACACG	299	110	80
2553	YALI1_A06473g_2	TCAAGGAGGACCCCCAGAACACGTA	337	258	184
2555	YALI1_A06473g_4	CTGTGCTCTTACAGACGAAATTGGC	304	153	201
2556	YALI1_A06473g_5	CTGAGAGTTGGTACCGTCTCCCTCG	338	146	177
2557	YALI1_A06473g_6	CGAGCTCAGTCTTTTCCTGAGAGTT	589	243	203
2558	YALI1_A06473g_7	TGCACACGCTGCTTCGAGCCACCTC	158	69	53
2559	YALI1_A06473g_8	GTCTGTAAGAGCACAGTAAAAGTTC	148	89	82
2560	YALI1_A06488g_1	GATACGGAAGAGAACGGCGACATGC	253	118	109
2561	YALI1_A06488g_2	TGATCGAGCAGGTTTTCGACGTGAT	403	126	187
2562	YALI1_A06488g_3	GACGTGATGAAGTGAGAGACTACAG	204	85	104
2563	YALI1_A06488g_4	GAGATCGGCCCCCCAGCGGTCCTAG	263	126	140
2564	YALI1_A06488g_5	CACGGCCTCTTCCGCGACCTCTGTA	306	185	221
2565	YALI1_A06488g_6	CGCTGCTGGGCTTCGGACCATGCGG	444	191	169
2566	YALI1_A06488g_7	CGATCCCAGATAAAAGTGCGCCTCC	341	218	227
2567	YALI1_A06488g_8	ATGTGATACGGCTCCGACGCTCGAG	228	141	85
2568	YALI1_A06530g_1	CAGAAGTGGAAGTAGAAGAAGTAGG	318	155	110
2569	YALI1_A06530g_2	CGTCACCATCACCTCCAGATCCACT	329	147	99
2570	YALI1_A06530g_3	CTCCAGAAGATCCAGAGCCAGAGCC	161	53	43
2571	YALI1_A06591g_1	CGAAAATGCTGTCGCCCACCTTGCC	329	132	126
2572	YALI1_A06591g_2	GAGTTTGGTGGCAGCAAGAAGACGG	267	144	156
2573	YALI1_A06591g_3	GTGGCAGCAAGAAGACGGCCCAGAA	200	110	103
2574	YALI1_A06591g_4	CTGTCACTCTCAAGGTTTCCAAAAA	172	99	99
2575	YALI1_A06591g_5	GGAAACTCGACCTGCACGCAATCCG	231	80	34
2576	YALI1_A06591g_6	GAAACCTTGAGAGTGACAGGAAAGC	277	131	138
2577	YALI1_A06591g_7	GAAACATCGCTCTTGCTGTCGAGCC	297	142	160
2578	YALI1_A06591g_8	CGTGCGGCCATTGGTCTTGCTCTCC	259	148	72
2579	YALI1_A06594g_1	GGCGCTGACATATGTGCAGGGCGAC	209	153	140
2580	YALI1_A06594g_2	AGGAGTCGCCGCGACCGGCCGTACT	294	191	196
2581	YALI1_A06594g_3	TGGAGTACAAGCGACACTGCGACAA	240	85	96
2582	YALI1_A06594g_4	TGTGGCTTGTCTGTTTACTTCTGTG	471	254	208
2583	YALI1_A06594g_5	CTTGAAGCCGGCTGCCACTCCGGAG	459	205	235
2584	YALI1_A06594g_6	TCGCAGTGTCGCTTGTACTCCACAA	220	146	210
2585	YALI1_A06594g_7	ACAATCTGCTCGGGGCCGTCCACAC	257	79	107
2586	YALI1_A06594g_8	GTCTGTTTCACAATCTGCTCGGGGC	216	137	102
2587	YALI1_A06612g_1	CGGCAAGACCAAGGTCCTGGGCAAG	269	107	115
2588	YALI1_A06612g_2	CATTGGGGATAGAGGGGCCCATGGT	150	109	85
2589	YALI1_A06612g_3	TCTCTCCACCTCCGCCACTTTTGCC	194	109	61
2590	YALI1_A06612g_4	CCATTCTGGCCTCTCTTGTTGCCGC	421	190	197
2591	YALI1_A06612g_5	AGGGCTCTCCCGACTACGCCAAGGT	224	144	149
2592	YALI1_A06612g_6	CCGCCGAGGATGATGCCGCTCCCAC	412	218	198
2593	YALI1_A06612g_7	AACACCCAGCTGGCTGCCGGTGTCG	267	116	103
2594	YALI1_A06615g_1	TTGCCGATTCAGTTCTATGGCAACC	161	79	84
2595	YALI1_A06615g_2	TTGCACCGCACCTACTACTGCTCAT	112	99	142
2596	YALI1_A06615g_3	GGGGCCATACTGTTCTCACTGGTCT	335	135	136
2597	YALI1_A06625g_1	TTATGGAGACGGCGAAGAGGGACAT	217	135	156
2598	YALI1_A06625g_2	TTTCGGAGTCTGTCGGAGTCTGTCG	138	144	80
2599	YALI1_A06625g_3	TGTCCCTCTTCGCCGTCTCCATAAT	103	114	83
2600	YALI1_A06625g_4	TGACAGACTCTTTCCCGCAGACTCC	327	161	163
2601	YALI1_A06625g_5	CCGCAGACTCCCCGACAGACTCCGA	277	151	140
2602	YALI1_A06625g_6	TATTCTGTCTGACTTTTCATCACAA	331	166	147
2604	YALI1_A06634g_2	AATCAAATTCACCTCGTTCGTTGAT	218	128	123
2605	YALI1_A06634g_3	CCTCTTTATCATTCTTTTTGGCTCT	374	212	216
2606	YALI1_A06634g_4	TCATTCTTTTTGGCTCTTGTTCATC	531	307	288
2607	YALI1_A06634g_5	TCCGCCGCCCATCTCCCATCTCGTC	131	87	61
2608	YALI1_A06634g_6	CCGTGAAACAGACATGTCGTGGACT	347	109	94
2610	YALI1_A06634g_8	ATTGAAAAGCAACGTACACTCACGT	225	120	97
2611	YALI1_A06640g_1	CCCCCCTGTCTGCACCACTCTGCTC	208	149	146
2612	YALI1_A06640g_2	TGTCTGGCGCCAATGCATTCAAGCT	270	110	65
2613	YALI1_A06640g_3	GAATCTACCGTCGTCTACGCTCCCC	100	62	41
2614	YALI1_A06640g_4	CAGCTCGAGGACGCTCGAAAGGAGT	352	174	114
2615	YALI1_A06640g_5	TTCGTCGGTGAGCACGTTCTTGTGG	463	232	175
2616	YALI1_A06640g_6	GAGATCCATCTCCTTGCCCTCGCTG	223	170	107
2617	YALI1_A06640g_7	CTCCCATTCGGGCAGCTTTTCGAGA	264	179	142
2618	YALI1_A06640g_8	GCTCAATCTTGTGGACACAACAGCC	206	141	126
2619	YALI1_A06666g_1	CCGGCAATCGTCGCAGTTCAAAAAA	237	97	103
2620	YALI1_A06666g_2	CGCCGACGCAACTGGCAGCTAGACG	206	119	176
2621	YALI1_A06666g_3	TCAAACAGTCGTTTCTAGCGGCGGA	266	127	116
2622	YALI1_A06666g_4	TAGCGGCGGATCTCGATCCCGCCAT	250	154	128
2623	YALI1_A06666g_5	TGGCCTTGGATGATGCTGTAGTGCT	353	179	150
2624	YALI1_A06666g_6	AACTGCGACGATTGCCGGTAAATAT	264	106	103
2625	YALI1_A06666g_7	AAGCCGTCTAGCTGCCAGTTGCGTC	142	131	134
2626	YALI1_A06666g_8	ACAAACTCGCGGCCGTTGGTGTTGG	126	121	143
2627	YALI1_A06672g_1	CGAGAACTCGCTTCTCTACCTTTTG	551	255	253
2628	YALI1_A06672g_2	GAAAAGTCGTCGACCGACGAGTGGT	357	191	157
2629	YALI1_A06672g_3	CGACTACGACAAACAGACAGAGGAG	207	142	115
2630	YALI1_A06672g_4	TGCCTGCAAACTACACCGGCGACGC	255	100	91
2631	YALI1_A06672g_5	CAAAAGGTAGAGAAGCGAGTTCTCG	290	167	148
2632	YALI1_A06672g_6	ACCACTCGTCGGTCGACGACTTTTC	238	166	123
2633	YALI1_A06672g_7	GCCTTTAACCACTCGTCGGTCGACG	244	142	118
2634	YALI1_A06672g_8	GTTGGTGCCCGCAGGTCCAGCTTTT	619	274	222
2635	YALI1_A06721g_1	ACACAAAAGGTGGAGAAGAAGTTTG	200	104	138
2636	YALI1_A06721g_2	GTGAGCTCGTGATCGAGCACTACTT	265	136	51
2637	YALI1_A06721g_3	TGTACTCGTCTCCGCTCTTCAACAC	238	105	106
2638	YALI1_A06721g_4	CGGACCGAAAAAACATGTTTGATCG	163	93	113
2639	YALI1_A06721g_5	GCGTGTCGCCAATCGTGTTGAAGAG	280	158	191
2640	YALI1_A06721g_6	GGTCCGGAAACAGCTTTCGCGTGTC	375	174	147
2641	YALI1_A06721g_7	CGTCTCGGCTAGCGATTCCCGGTTG	250	162	156
2642	YALI1_A06721g_8	ACGAGGTCGTTGTAATTCGAAGGAG	269	149	133
2643	YALI1_A06735g_1	TGGCTGAGCAGCCGTCCTTCACAGC	234	154	136
2645	YALI1_A06735g_3	GCTGGCACTCAAACTCCTCGCTCAA	214	126	149
2646	YALI1_A06735g_4	ACCTAGCTGTGAAGGACGGCTGCTC	258	142	135
2647	YALI1_A06735g_5	AGTGCCAGCCAAACCTCCGGACACT	160	160	88
2648	YALI1_A06743g_1	ACTACCAGCGACGACACAACGCCGA	111	84	38
2649	YALI1_A06743g_2	CTGGCCCAGGTGACCCAGGCCGACG	343	145	189
2650	YALI1_A06743g_3	CCCAGGCCAACGACATCGAGAACGC	156	84	73
2651	YALI1_A06743g_4	GTCGGAAGTCGGCGTTGTGTCGTCG	311	172	89
2652	YALI1_A06743g_5	GTTCTTCTTGGCGGTGGCATGGGCA	180	111	100
2653	YALI1_A06751g_1	TCGCTGTTCTTTTTTGTCTCCGTTC	686	294	325
2654	YALI1_A06751g_2	TCTCCGTTCTTCCACATCGCCGTAT	182	85	148
2655	YALI1_A06751g_3	TATCCGTATCATCCATATCGCCTAT	147	159	105
2656	YALI1_A06751g_4	CAATCTATCACGCTCTGCTTTCCTG	377	214	213
2657	YALI1_A06751g_5	AGAGGATAGGGAAGGGGGTGATAGG	317	126	88
2658	YALI1_A06751g_6	AATCTTTGAGAGGATAGGGAAGGGG	220	69	44
2660	YALI1_A06751g_8	TGACATGTTTCTCAACTACCGAACT	207	102	106
2661	YALI1_A06761g_1	ATAGCCACACCACAGAGCAACAGAG	196	124	85
2662	YALI1_A06761g_2	GAAGGGTCATGGAATCGTCAGCCAA	276	130	114
2664	YALI1_A06761g_4	GTCTGTCCGCCTGGTGAGCCCGACT	288	228	128
2665	YALI1_A06761g_5	GCCATGAGCCGGATCCCGCCCTTGT	203	144	183
2666	YALI1_A06761g_6	TGGACTTTCGCCATGAGCCGGATCC	236	143	111
2667	YALI1_A06761g_7	TCGGACAGCAGGAGATCCTCTCCCA	235	166	137
2668	YALI1_A06761g_8	TTAACTCGTCGCACTGTTTGTCGGA	430	202	180
2669	YALI1_A06778g_1	CGCCTATCTGATCAAGCCGATTGTG	246	144	112
2670	YALI1_A06778g_2	TGGCCCACAGAATCGTGGTTGCGGT	238	148	156
2671	YALI1_A06778g_3	AAAGCAGCATGGACAAGCTGCACAG	202	161	142
2672	YALI1_A06778g_4	CGGTGCTCATCGTCCTGTATCTAGG	301	137	108
2673	YALI1_A06778g_5	GACCCGGTCGGTGATAATGTCGTGA	272	104	76
2674	YALI1_A06778g_6	ATCTGCTCATACTTGAGAGACGTTT	304	156	171
2675	YALI1_A06778g_7	GGGTGTTTTAATCTGCTCATACTTG	279	145	152
2676	YALI1_A06778g_8	CTCCTCGCAGGGACCAACCGTCACC	278	159	134
2677	YALI1_A06815g_1	AAACAGACTATGGTACCATCTCCGG	91	70	68
2678	YALI1_A06815g_2	TCCAGGTCTAGACGGCTCACCGAGA	306	142	127
2679	YALI1_A06815g_3	GCCTGGAAGTCGGTCGTATCAGAGT	301	161	133
2680	YALI1_A06815g_4	AAACGTCTCTTCGTTGCGTCTTTTC	355	210	182
2681	YALI1_A06815g_5	TCCCGAGACTGGTTTGAGTGAGTCG	377	163	127
2682	YALI1_A06815g_6	AGTGAGTCGTGGGTCGACTGGACAC	167	84	107
2683	YALI1_A06818g_1	CGTCTCGTCCCTCGAGTGTGAAGGT	419	189	224
2684	YALI1_A06818g_2	AGAGAACTCCTTGTGTCCGTTGCCC	234	178	121
2685	YALI1_A06823g_1	TCAGCTGAATCACTTGGTTCGTGCA	254	159	157
2686	YALI1_A06823g_2	GACTCTGTCAACAAGCATCTGGAGA	169	101	26
2687	YALI1_A06823g_3	AAGCGGAATTTCGCCCTGATGCTTG	580	235	228
2688	YALI1_A06823g_4	GCCCTGATGCTTGTCCTGTGGAAAG	212	199	135
2689	YALI1_A06823g_5	TCATTGCACGAACCAAGTGATTCAG	166	95	123
2690	YALI1_A06823g_6	CACAGGACAAGCATCAGGGCGAAAT	341	148	132
2691	YALI1_A06823g_7	CGAGCGTAGAAACACATTCTGTCAG	385	171	157
2692	YALI1_A06823g_8	CGGAATCATTGGGGAGTTGAGCCAG	306	217	111
2693	YALI1_A06873g_1	TTGGGGTTGGTCAGTGCGCTGGCGC	281	164	96
2694	YALI1_A06873g_2	AACGGAAACCCTTTCGTGCCTATCT	255	112	154
2695	YALI1_A06873g_3	GTGCCTATCTCGACTGCTGACCCCT	271	151	140
2696	YALI1_A06873g_4	CCCGACGAGAACACCCCGTCAAGCT	147	90	59
2697	YALI1_A06873g_5	CAGTTCGTGTGTACCCGACTGCCCG	230	77	95
2698	YALI1_A06873g_6	CGTTGAAACGGGCCCCGAACGCCTG	260	119	63
2699	YALI1_A06873g_7	TGGGAACGGCCCCTAAGGGTGTATG	297	141	191
2700	YALI1_A06873g_8	ACCACCACACGCTGTAGGGATAGAC	214	95	106
2701	YALI1_A06958g_1	TATCTTCTCTTGCTTCACTCGAAGC	195	91	65
[truncated: 55,019 more rows]

## Sheet: PO1f Cas12a ku70 Day 2
Guide Number	Guide ID	Guide Sequence	Replicate #1	Replicate #2	Replicate #3
652	YALI1_A00014g_2	TTAGCCGCCGGGCTTCTGGTGTTAA	190	112	201
653	YALI1_A00014g_3	GATTCTTCTGTGTGTTGTTGACGTG	349	251	397
654	YALI1_A00014g_4	CTTTGGATTCTTCTGTGTGTTGTTG	307	231	419
655	YALI1_A00014g_5	GAAATCTCTTATTTTGCTTTGGATT	361	189	325
656	YALI1_A00014g_6	GCGTCGTTCTAGTAAGAAGTGGCTG	244	181	361
657	YALI1_A00014g_7	CAAGTAAGCCTCAGCCCTCTGAGGT	212	158	225
658	YALI1_A00014g_8	GTCCCTAAGAGTGTTACTGTGTAGT	358	165	336
659	YALI1_A00019g_1	CGCCCAGAGTCCCTCAGCTTCTACT	253	254	277
660	YALI1_A00019g_2	GTCCCACGTGACGATGTCAGAATGT	309	215	316
662	YALI1_A00019g_4	GAGTCTGAGTGCCAGTCTGAATATG	268	131	291
663	YALI1_A00032g_1	ACTGCGTCAAATGGTCTGTCGGTCG	258	209	381
664	YALI1_A00032g_2	ATATGACTGAGACAATGACTAGAAG	88	38	137
665	YALI1_A00032g_3	ACTCCGGTGGAGTCTCTCCAGCACA	248	163	255
666	YALI1_A00032g_4	CGAGGTCTCAAACGCGCTGGAAGAA	212	123	283
667	YALI1_A00032g_5	TATGCACACTTCTAGTCATTGTCTC	257	117	247
668	YALI1_A00032g_6	TACACACCACCCATGATAAGGTCAG	210	115	203
669	YALI1_A00032g_7	ATTTTGTACACACCACCCATGATAA	309	154	371
670	YALI1_A00032g_8	AAGTGTGCTTGAGTCTGTATTTTGA	261	209	273
671	YALI1_A00058g_1	TTGACATCAATCAACATACACACAA	205	147	158
672	YALI1_A00058g_2	TCTTCGGAGAAAGTCTCCTCTATGG	176	124	156
673	YALI1_A00058g_3	TCGCTCTTCAGCTGGAGATTCCTCC	285	173	337
674	YALI1_A00058g_4	CCTACCACGACCACGACAACAACTT	278	203	220
675	YALI1_A00058g_5	CTCATTGTGTGTATGTTGATTGATG	355	225	376
676	YALI1_A00058g_6	TCCGAAGAGAAAACCTCAGTGTGTT	232	198	206
677	YALI1_A00058g_7	TCCATAGAGGAGACTTTCTCCGAAG	137	150	172
678	YALI1_A00058g_8	AGGAGCTCTCTAACCTCGATTCTGT	257	156	250
679	YALI1_A00102g_1	CTGGAGCTGTCGGTATCGATCTTGG	136	56	139
680	YALI1_A00102g_2	ACGCCAAGCGACTCATTGGTCGACG	30	32	40
681	YALI1_A00102g_3	GATGTCTCTCTGCTTTCCATCCAGG	71	49	55
682	YALI1_A00102g_4	CATCCAGGGCGGTGTTTTCACCGTC	244	129	284
683	YALI1_A00102g_5	CCTGCTCGTTGGCAATGATCTCGAC	169	72	143
684	YALI1_A00102g_6	GCTTGAACTCAGCCTTGAAGTGCTC	94	69	114
685	YALI1_A00102g_7	GGGGAACGACGGGGGCGAAGATGTT	97	52	87
686	YALI1_A00102g_8	CGACGGAGTTGGAGATGGTGATGTT	83	58	74
687	YALI1_A00135g_1	AAACCAGCCAGCCATGTGGGTTGTA	83	110	60
688	YALI1_A00135g_2	ATTCCTCCGGCAGCTATCATAGCAA	85	107	122
689	YALI1_A00135g_3	AAAACGATCGGCCGCTCGAGCGACC	131	112	134
690	YALI1_A00135g_4	TTCTGCCAAGAGCCCCTTCCCAATG	104	66	117
691	YALI1_A00148g_1	CCCTCGCAACAGTGGCTCTGGCTGC	207	128	301
692	YALI1_A00148g_2	CGGCAAGCCCCTCTCCGATCACAAC	80	83	65
693	YALI1_A00148g_3	CTGCTGCTTGGTCTTCTTCTGTCGG	249	180	282
694	YALI1_A00148g_4	GCACGTTCTCGGCAGGGTTCCAAGA	56	27	71
695	YALI1_A00204g_1	TGGCACCCTGGCTAAGCGAGACGAA	91	44	76
696	YALI1_A00204g_2	TGAGACTGGCACTCCCGTTGAGACT	57	53	134
697	YALI1_A00204g_3	GTCTCGCTTAGCCAGGGTGCCAGAA	132	62	113
698	YALI1_A00241g_1	CCGTCTTCAAAACCAGCATCTGAGT	146	80	95
699	YALI1_A00241g_2	CGCTGCCCAATTGCATCTCTTTCAG	121	100	129
700	YALI1_A00241g_3	AGGTCTCTCCTTACATATTTACAGC	68	33	69
701	YALI1_A00241g_4	CAGCAGCCATTCTTCTGGCGTCTAC	205	126	180
702	YALI1_A00241g_5	AAGACGGTAAATTGTCACTGTGAGT	81	49	112
703	YALI1_A00241g_6	GTTGACGAGAAACGAGTTGAGAAGT	107	92	115
704	YALI1_A00241g_7	GATCGTCTCATAGTACTGGGACTCA	72	68	96
705	YALI1_A00241g_8	CTCTTTTCGATCGTCTCATAGTACT	387	178	500
706	YALI1_A00252g_1	CGCACCGCTTCTCTGACCCGAATCA	139	75	166
707	YALI1_A00252g_2	TGCAGCTGACAGGCACCAAGAACGC	98	75	82
708	YALI1_A00252g_3	TGGGGAGATATTGGATATTTGCATA	96	68	70
709	YALI1_A00252g_4	CATACGACGAGGGAGGAGGGGTGCT	179	110	212
710	YALI1_A00252g_5	TGTAACTGAGCTGGAGCAGGGACTC	138	111	201
711	YALI1_A00252g_6	AGGCCACTGCCCGCAGTCTGGCGTT	99	71	92
712	YALI1_A00252g_7	TTGGAATAGATTTGAGGCCACTGCC	68	85	132
713	YALI1_A00252g_8	ATACCTTCTTGGTACCAGTCGGAGC	185	118	254
714	YALI1_A00309g_1	TCCAAGGAGGAAGAAGCGGTGCTCA	123	64	89
715	YALI1_A00309g_2	ACCTTCTACGATGGGCCTCCGTTTG	134	82	148
716	YALI1_A00309g_3	CCACTGGCACTCCGCACTATGGCCA	72	55	40
717	YALI1_A00309g_4	GCGTCGACCATCAAGGACATTGTGC	38	33	33
718	YALI1_A00309g_5	CAACACGGAAAAGTCGGCCTTCTTG	78	53	52
719	YALI1_A00309g_6	GGGCGTCCTCCGAGTCTTCAAAGTC	50	51	39
720	YALI1_A00309g_7	CCGGCGTCGTCGACGGGATTGGGGG	389	248	430
721	YALI1_A00309g_8	TTGATGATGGACCGGTCGGCGTCCT	188	139	192
722	YALI1_A00325g_1	TCGGGTTTCCTTCGGTTGGAAAGTC	168	143	192
723	YALI1_A00325g_2	CTTCGGTTGGAAAGTCGACTTTACT	109	79	170
724	YALI1_A00325g_3	CTGTCCAAGTTGACTGGTACTCATT	50	29	21
725	YALI1_A00325g_4	TGGTGCTGGATGTGAACAAGCCGCT	54	62	48
726	YALI1_A00325g_5	CAACCGAAGGAAACCCGATAAATCC	80	43	55
727	YALI1_A00325g_6	TGCTCCAGCGGCTTGTTCACATCCA	93	100	79
728	YALI1_A00325g_7	CTCCAGCAGCTCGTCCAGGTTCCAG	179	105	129
729	YALI1_A00325g_8	TTCCACATTTCCTCCAGCAGCTCGT	74	51	44
730	YALI1_A00375g_1	TGTCGGACCCGTCTATTCTGACCGA	125	71	52
731	YALI1_A00375g_2	AGTCCAACAATGTGCGTCTTTTGGT	76	67	21
732	YALI1_A00375g_3	GTGGCGGTGACGCGTCCGGAGCGGG	106	90	125
733	YALI1_A00375g_4	AAAAGGCCGCGCAGATGGGGGTGGG	214	97	182
734	YALI1_A00375g_5	GCAGCACGCTCATGGGCCCCAGCCA	60	43	49
735	YALI1_A00375g_6	GAACCGGGCCGAGTCGAACGTGGCC	163	87	183
736	YALI1_A00375g_7	AAACAGCCCTATCAGCCAGTCCATC	50	66	58
737	YALI1_A00375g_8	GCAGAACATGAGCGTGCCCACCCCC	46	47	41
738	YALI1_A00406g_1	CGCCGCCAAGGCTGGTGAGGCTCGA	192	130	303
739	YALI1_A00406g_2	TCTTTACGCCCAGATGGACGATGAG	127	103	154
740	YALI1_A00406g_3	CGCCCAGATGGACGATGAGGATGTC	80	73	75
741	YALI1_A00406g_4	CGTCATCAACAAGGTTGACCGAGCT	71	57	47
742	YALI1_A00406g_5	GCACATTGCTAACCTTGTCCATCAG	28	28	14
743	YALI1_A00406g_6	CGTGGTCGACGTGGGCAATGACGGA	83	70	96
744	YALI1_A00406g_7	TCGGTCAACACCAAACTTCTTGGCG	70	52	37
745	YALI1_A00406g_8	CGTCAGCGTCGGTGTCCTTGTTGGT	286	140	278
746	YALI1_A00447g_1	ATACGGAGGACAGACACAAACCCAG	54	32	37
747	YALI1_A00447g_2	CACCACGCCTGTTCACCCCCCTCAT	65	48	74
748	YALI1_A00447g_3	CCGTAATTGCCGGCCATCACAGACA	61	56	58
749	YALI1_A00447g_4	CTGATCGTAATCTCTCGAAGAGCCC	64	30	108
750	YALI1_A00447g_5	TGTCTGTCCTCCGTATGAAAACGAT	91	37	44
751	YALI1_A00447g_6	CACGACACGCTGGCTGACTGCAGAT	58	69	73
752	YALI1_A00447g_7	GCCAGCAACTGGGTCAGACGAGCCA	53	41	46
753	YALI1_A00447g_8	TTTGGCCAGCAACTGGGTCAGACGA	58	78	75
754	YALI1_A00468g_1	ACGACGCTCTTCCTGCCGTTGCCGG	169	70	170
755	YALI1_A00468g_2	TAGCGAGTGGGACGCCGCCACCGCC	110	82	101
756	YALI1_A00468g_3	GGGTTCTGCTGATGCCTCGGGTTCT	100	55	102
757	YALI1_A00468g_4	CCTGAATGTTCTGCAGGGCTTGGGG	230	132	288
758	YALI1_A00504g_1	GGTGCTGATGGAGCCTGCAATCTGC	75	81	96
759	YALI1_A00504g_2	CAACCTGGGCAAATTGGAAAGCCAC	36	31	17
760	YALI1_A00504g_3	GTAGTTGGAGGTACAATCGACCATA	53	86	55
761	YALI1_A00504g_4	TGGACGACTCCGGTTCCATGGCCTT	226	114	165
762	YALI1_A00504g_5	AGGAGAACGGTGAGCGAATCGACGA	65	32	46
763	YALI1_A00504g_6	ACCGAGACGGTATCGAGGTGCGATT	86	53	73
764	YALI1_A00504g_7	ACGTGATCAAGCGAACCAAGCAGGC	47	42	70
765	YALI1_A00504g_8	CAATTTGCCCAGGTTGGAAACGATC	154	65	128
766	YALI1_A00538g_1	CCGATCGGAGACCCGAGAGAGCACC	147	123	147
767	YALI1_A00538g_2	GGATCTGGTCGAACCCACCTCGTCC	216	158	189
768	YALI1_A00538g_3	TGATATCCCGCCTCTGTACCCGGAG	83	70	83
769	YALI1_A00538g_4	GGTCCTTCTGTGGCCTTGTGGTGTC	233	158	190
770	YALI1_A00538g_5	CTTGTCTTGGACTTCTCTTCCTGTC	238	117	223
771	YALI1_A00538g_6	GTCCGTTTCCTTGTCTTGGACTTCT	329	180	414
772	YALI1_A00538g_7	GGCCGCCCTCCGGGTACAGAGGCGG	251	74	261
773	YALI1_A00538g_8	GGAAATGTACGAGTTGACGGAACCA	153	149	129
774	YALI1_A00558g_1	TTGCCCACCTGCTCCACCTGCTGCG	118	84	108
775	YALI1_A00558g_2	AGGTCAGAGGGTTGCTCTCGACAAT	78	55	68
776	YALI1_A00558g_3	ATGAGCTCTTGGTAGTCGGTCTCGT	120	97	111
777	YALI1_A00558g_4	GCAGCAGGTGGAGCAGGTGGGCAAG	144	90	137
778	YALI1_A00558g_5	TGGGGCTCATCAGTGGAGTTGTGAT	59	25	47
779	YALI1_A00558g_6	CAAGATTCTCGTGTGGGTTCTGGGA	137	117	166
780	YALI1_A00558g_7	TCAAGAGCCGGGGAATTGTCGAGAG	131	84	120
782	YALI1_A00574g_2	GCCTCTCAAATCACATTCTCTCTTC	53	44	34
784	YALI1_A00574g_4	ATACTGGAGCGGAGCCGTAGATAGC	49	55	43
785	YALI1_A00574g_5	AGAGGCGAAAGTATCTGGCATCTTT	21	28	35
786	YALI1_A00574g_6	TTGACCAACATTGAAGTTGACCTGA	62	76	65
787	YALI1_A00574g_7	CCCCATGTATATAGATTAATTTTAT	46	36	83
788	YALI1_A00574g_8	CCAAGTTCAAGGACTGTGTCCAGAA	76	64	70
789	YALI1_A00601g_1	GCTCTCGTCTGACATACGGCCGGCG	193	153	269
790	YALI1_A00601g_2	TGCGAGAAAAACAGGAGGAGCAAAT	41	24	38
791	YALI1_A00601g_3	TTCTCTGTCTTCCGACCATGGATCA	98	93	59
792	YALI1_A00601g_4	TCGAAAACAATCTCAACTCGTTGCT	66	45	67
793	YALI1_A00601g_5	TCGCAGAAACGACGACTTGTTGCGC	104	51	96
794	YALI1_A00601g_6	CTCCTCCTGTTTTTCTCGCAGAAAC	217	172	299
795	YALI1_A00601g_7	CTGCTGGTCCCACAGCATTTGCTCC	44	31	23
796	YALI1_A00601g_8	AGCGCAGCCAGCGACGAGACGGAGT	304	193	313
797	YALI1_A00661g_1	TTCACCCTCATCGCCTTCACGGCCT	63	52	31
798	YALI1_A00661g_2	CGAGCTGAACAACACCTACGCCATT	88	86	81
799	YALI1_A00661g_3	TGTGGCCGGCCTAGGTCTGGGATGT	187	103	150
800	YALI1_A00661g_4	GTTCCGTTCTCCCACAAGTTTGGCA	233	116	160
801	YALI1_A00661g_5	CAGAACCACCGTTCCAGGTGGCTCG	377	266	449
802	YALI1_A00661g_6	CGCCATCGGGCCCAGTTGAGAGGTT	207	169	256
803	YALI1_A00661g_7	CCAAACTTGTGGGAGAACGGAACCA	290	187	282
804	YALI1_A00661g_8	GGTGACACTCACGGCCAATCCCTGG	62	67	61
805	YALI1_A00683g_1	TGAACTTCAAGAGCTAGATCTCACC	74	56	60
806	YALI1_A00683g_2	ATGAGATTGTGCACAAGGCTTCTCA	138	106	109
807	YALI1_A00683g_3	AATGTGGATATGGGCATGGTCAATC	45	48	40
808	YALI1_A00683g_4	AATCCAGAAAAGTCTTACTTGGGGT	163	105	117
809	YALI1_A00683g_5	TCATAATCAGGCTCTTGTCGAGTGA	119	89	132
810	YALI1_A00683g_6	GTCCAGGACAAGTATTCGTTACTTA	49	56	105
811	YALI1_A00683g_7	CTTCTGGCAATAAGAACACGAGCAC	63	57	57
812	YALI1_A00683g_8	CATCCTGAGCCTTTTTGCTTCTGGC	376	233	482
813	YALI1_A00715g_1	CGACTCCCCTGAGCTTCAGCAGCTT	45	48	62
814	YALI1_A00715g_2	AACACCATTGCCGAGCTTGAGGCTT	169	75	137
815	YALI1_A00715g_3	CAGCGATGGGGGAGACAGAAGCAGA	132	100	192
816	YALI1_A00715g_4	ATGGTCTCAACAACCTTGTAGCCAG	58	53	59
817	YALI1_A00715g_5	GACGGGAATGGGCAGGATGTCAGGG	93	78	75
818	YALI1_A00715g_6	GAGGACTCTGGTGACAAGAATAGTT	82	76	82
819	YALI1_A00746g_1	TTGCCCACTCCGCCTTCACCTCTCC	183	87	175
820	YALI1_A00746g_2	AGGTTCTGATGGACTCCAACCGACG	42	21	27
821	YALI1_A00746g_3	AGTACCTCGACGAGGATGTTCCCGA	95	59	75
822	YALI1_A00746g_4	GGTGGGCCCGTCGGATCTGGTCCTC	50	31	32
823	YALI1_A00746g_5	CGGCCTTAGCAGCGGCCTCTCGGGC	147	79	173
824	YALI1_A00746g_6	GCACAGCTCGCTTGTTCTTCTTCTT	103	91	79
825	YALI1_A00789g_1	CCGCGGTCCGGTTCGTTCTCTCCGA	381	197	364
826	YALI1_A00789g_2	TGCAGCTGGACAAGCGGCGGAAGTG	94	55	84
827	YALI1_A00789g_3	CGCTGCAGGACCGCGAGCTCAAGGC	258	171	272
828	YALI1_A00789g_4	CGAAGTAGAGGCTGAGATTGAGACT	170	113	160
829	YALI1_A00789g_5	TACGACTTGAATCCTTGGATTCGAA	61	44	39
830	YALI1_A00789g_6	GGCCAACCACCACGTTGAACCGTGG	53	49	54
831	YALI1_A00789g_7	TCCTCCGGTGGGCAGTCGACGATCA	221	125	404
832	YALI1_A00789g_8	GCGTTGGTGAGCGCTGTGATTCGTC	91	75	103
833	YALI1_A00801g_1	GTACTGGGCGTCGGTACCTGCTACC	134	60	140
834	YALI1_A00801g_2	TCCGACGGCTCAAGACCCGAATGCC	68	53	77
835	YALI1_A00801g_3	TGAACCAGGCCAAACAGGATCTGGC	153	104	165
836	YALI1_A00801g_4	TGGATATTGGCGCCCAGGACTTTGT	165	119	150
837	YALI1_A00801g_5	GCCTGGTTCACAAACTGCTCCACCG	81	94	103
838	YALI1_A00801g_6	AGGCACAAAGTCCTGGGCGCCAATA	121	64	97
839	YALI1_A00801g_7	AAGTACAGCACGAGATTCTCGTCGT	103	70	55
840	YALI1_A00801g_8	CAGACCGTCAATGCATCGTTTGAAG	60	65	55
841	YALI1_A00829g_1	GGAGCGGCGTCTTCCTTGGATCCAA	72	60	58
842	YALI1_A00829g_2	GCTTGACAGAGCCGCCGTCAGGAGA	180	202	202
843	YALI1_A00829g_3	GATCCAAGGAAGACGCCGCTCCCAA	78	39	72
844	YALI1_A00829g_4	GCTCTGCCAACGCAGAGTCCACCCC	285	175	344
845	YALI1_A00829g_5	GCTCGGCAATGTCGCCGACCATGTC	111	72	181
846	YALI1_A00829g_6	GGCTTGTTGCCGCCTACTCCAACTC	126	118	216
847	YALI1_A00867g_1	GTCCAGCAACCAGCCCCCCCGGAAA	296	144	324
848	YALI1_A00867g_2	AATTCAAAGCAAGGAAGAGTGAAGT	118	92	134
849	YALI1_A00867g_3	CTTTTTGCAACTTGTCTGGGATTGC	315	131	274
850	YALI1_A00867g_4	CAACTTGTCTGGGATTGCCGTGGTT	92	76	108
851	YALI1_A00867g_5	CGGGGGGGCTGGTTGCTGGACCAAA	137	67	134
852	YALI1_A00867g_6	CGCTTATTTCCGGGGGGGCTGGTTG	277	171	220
853	YALI1_A00867g_7	AACAAGGTTTGCGCTTATTTCCGGG	179	184	232
854	YALI1_A00867g_8	AATTTAAACAAGGTTTGCGCTTATT	163	117	162
855	YALI1_A00905g_1	CAGTCCAGGACTAGGTCTGATCCAA	65	55	40
856	YALI1_A00905g_2	ACATTGCTGGGGTCTTCTAGCCTAT	78	46	64
857	YALI1_A00905g_3	GTTCAAGTGCAAGGTGAAAATCAAG	28	84	43
858	YALI1_A00905g_4	AGTGCTGAGTACAGTGGCTAACTCA	29	71	40
859	YALI1_A00905g_5	ACCTTGCACTTGAACGAAACATGGT	87	47	34
860	YALI1_A00911g_1	CGATTCTGCCCTTGGGCCTGGAAGA	340	226	334
861	YALI1_A00911g_2	TCCGATCTGTGTCAATGTCTCGTAT	124	92	134
864	YALI1_A00947g_1	AGCGGTTCCGTCGTGACCTGTCCAA	89	71	99
865	YALI1_A00947g_2	GACGACTCTCGACGAGGCTCCGAGA	117	88	143
866	YALI1_A00947g_3	TCGAAACCGCCAGCGCCGAAAACGT	89	72	41
867	YALI1_A00947g_4	TTGCTGTCCATCTCCACCTCGGCGT	96	73	107
868	YALI1_A00947g_5	GACAGGTCACGACGGAACCGCTGAA	69	72	77
869	YALI1_A00947g_6	AGCACCTTGGAGAAGCCCGTGGCGT	62	45	36
870	YALI1_A00947g_7	GACCGCTTGTCCCACTTTTTGAGCA	71	30	75
871	YALI1_A00947g_8	GTCTGCTGTTTGGACCGCTTGTCCC	91	53	49
872	YALI1_A00983g_1	TCGATCTGCTCGACGACGACGAGGC	275	183	303
873	YALI1_A00983g_2	CATCCCGATTTCACTCGATGCAAAA	57	57	82
874	YALI1_A00983g_3	ACTCGATGCAAAATCATGGACAGCA	83	77	95
875	YALI1_A00983g_4	GTACGTGTGGATGCGTCCAAGGCAC	62	48	52
876	YALI1_A00983g_5	CATCGAGTGAAATCGGGATGGAAAA	174	118	222
877	YALI1_A00983g_6	CTGTCCATGATTTTGCATCGAGTGA	220	168	191
878	YALI1_A00983g_7	TGGCGAGAAACGGTGCCTTGGACGC	103	100	115
879	YALI1_A00983g_8	CAGTGCGCTGAGCTGGAAGTTGTCT	103	83	67
880	YALI1_A01061g_1	TTGTATTCTGGGCCACGTCGATACC	166	149	275
881	YALI1_A01061g_2	ACCAACCTGCGATCCCGAGGTTCGT	181	128	130
882	YALI1_A01061g_3	AGGACCGACTCGAGAAGACCAAGAC	50	55	34
883	YALI1_A01061g_4	GGAACCACCATCGATGTTGTTCTGT	82	55	79
884	YALI1_A01061g_5	GCAGCGCTCCCATCAGTCCTCCGCC	54	52	68
885	YALI1_A01061g_6	CGTCCTTGGCGTCTCGCGCGTCCTT	345	208	284
886	YALI1_A01061g_7	GTGCGTCGGCAGCAGCCTTCTTCTT	104	108	107
887	YALI1_A01061g_8	CGTCGGCAGCGGCCTTTCGTGCGTC	330	188	332
889	YALI1_A01074g_2	ACCATAGCATTGACCCACTCCATGA	70	47	39
891	YALI1_A01074g_4	ACGCCATTGGCGACCTCAAGGACCA	203	179	167
893	YALI1_A01074g_6	CCGACTCTTCTACTATGCCTACGCA	101	73	112
894	YALI1_A01074g_7	GAGGACATCCGACACCTGAAGGAAT	48	39	19
895	YALI1_A01074g_8	TAGGAAGCTGGTCTGTCATACAGAC	29	75	33
896	YALI1_A01093g_1	GGATGTGCTCGGCGGAGTCAAGCAA	47	30	22
897	YALI1_A01093g_2	CAGAAGGTTCGAGAAAACTCGCCCT	156	106	136
898	YALI1_A01093g_3	GGAAAGAATAGGGTCAGGCGTCAGG	86	63	97
899	YALI1_A01093g_4	TTGCAAACATCCAGCCAAGAAGAGG	115	69	65
900	YALI1_A01093g_5	TGGTCAACTCGCCGCTGCCTCCAAC	38	17	63
901	YALI1_A01093g_6	TGTTTCTGGTCAACTCGCCGCTGCC	106	34	94
902	YALI1_A01093g_7	GACGTGGCCCGGCTGGTGTTTCTGT	86	95	96
903	YALI1_A01093g_8	TCGAACCTTCTGGAAAAACCCACTG	214	231	239
904	YALI1_A01122g_1	TCGGCCCGTCCGGTCTGCGAGTGTC	288	189	303
905	YALI1_A01122g_2	GACAAAGCGTTCAAGTCCGGCATCA	128	107	77
906	YALI1_A01122g_3	CCCACCGACCCGACAGATACACCCC	39	37	26
907	YALI1_A01122g_4	TCGAGCTGTCGGAAGAGCTTGGGGT	319	294	304
908	YALI1_A01122g_5	TCGAAAATCTCGAGCGTCTTCTTGT	160	110	230
909	YALI1_A01122g_6	GAGACAGACCCAGCGCGTTGACCGT	72	51	59
910	YALI1_A01122g_7	GAAGAAGTCTCGCTCCAGCAGGTTG	49	50	61
911	YALI1_A01122g_8	AGGAGCCAGGCCAGAGCCAGGTTGG	67	70	52
912	YALI1_A01143g_1	CAACCAGTCTCAATGTCGGCCTGCA	46	36	61
913	YALI1_A01143g_2	TGCAAGTCATATCATCTGCCGAGAT	68	52	104
914	YALI1_A01143g_3	GTCGGGAGCGGTTGGAATCCAGAAA	42	57	55
915	YALI1_A01143g_4	TATTTCCCCTATGCCGTGTTTCCTC	87	95	44
916	YALI1_A01143g_5	TCTGTTGATTGGAGAAGAAGGGTTC	121	97	84
917	YALI1_A01143g_6	CAAGTCTTCACCCGAAGCCGACTCC	133	104	217
918	YALI1_A01143g_7	TCACTGATGGGGTCCACAGAGGTCT	194	95	328
919	YALI1_A01143g_8	TTGGCTTGTTGCGGCGTGAGCACGT	284	141	280
920	YALI1_A01173g_1	GTTATTTGGGGTCAAGGAAAAACGC	238	208	257
921	YALI1_A01173g_2	GGGTCAAGGAAAAACGCTGGCGGGC	139	134	130
922	YALI1_A01173g_3	AGGTAGCCCGCACCGGCGAAAAAGC	50	39	36
923	YALI1_A01173g_4	TGGGAGACTACGTGGACCGAGGCTA	96	54	60
924	YALI1_A01173g_5	CTTGACCCCAAATAACCAAATTCGC	100	80	82
925	YALI1_A01173g_6	TCGGGAATACGAGCCCGCCAGCGTT	160	75	88
926	YALI1_A01173g_7	GCCGGTGCGGGCTACCTGAAAAGCG	59	65	60
927	YALI1_A01173g_8	ACCCAATCCCTGGCTTTTTCGCCGG	127	99	184
928	YALI1_A01198g_1	AACTGGTTGAGCTCTCGAGAGGCTT	181	117	195
929	YALI1_A01198g_2	GGACAAGTCCAACTTCTGGCTGCCC	118	75	132
930	YALI1_A01198g_3	GACAATTCGCCCCTAGACAATCTTG	49	55	50
931	YALI1_A01198g_4	TTGGTGTTTCCAAGTACCATGACAT	64	28	99
932	YALI1_A01198g_5	CGCCCCCGACGAAGCCTCTCGAGAG	196	109	268
933	YALI1_A01198g_6	TGTCTTGTCTTTTTTCCGCCCCCGA	302	149	296
934	YALI1_A01198g_7	CTTCGGTTCTTGTCGTTTGTGTCTT	296	138	379
935	YALI1_A01198g_8	TTTGCTTCGGTTCTTGTCGTTTGTG	315	201	484
936	YALI1_A01230g_1	ATCTCTTCTGGTCCTGCATTATCGA	87	46	64
937	YALI1_A01230g_2	TTAGTAAGTGAAAATGAGGTGGGAT	66	73	158
938	YALI1_A01230g_3	CGTCGATAATGCAGGACCAGAAGAG	52	53	42
939	YALI1_A01230g_4	GTGCGAGAGAGTACTCGTATAAGCA	54	41	71
940	YALI1_A01230g_5	CCGATTGCCTTGCCATCCCACCTCA	100	59	70
941	YALI1_A01230g_6	ACTTACTAACAAAGATGGGCGTCAT	217	109	185
942	YALI1_A01240g_1	ATGATGAGACCATCTATTGACATGA	48	45	17
943	YALI1_A01240g_2	ACACGACACAACCAGTCAGCTTCAC	51	51	47
944	YALI1_A01240g_3	GGTCATGTCAATAGATGGTCTCATC	72	66	58
945	YALI1_A01240g_4	GGGGGCAACACTCTGACCGGCAACA	41	36	43
946	YALI1_A01240g_5	ATCATTAATCCTCGCCCATTTCCTC	37	45	108
947	YALI1_A01240g_6	CTCAACAACATTCCTTCTTCGAACT	108	74	91
948	YALI1_A01240g_7	GTCTCGATGCGATCAATATTCTCTT	64	37	34
949	YALI1_A01240g_8	GAATGCAGAGGGTGACTGCAGGTTG	61	53	44
950	YALI1_A01241g_1	TCCCGAGGCCCTGTCTTGGCACTAT	86	52	78
951	YALI1_A01249g_1	TGAGCCCAGCAGAGATCGATGAGAT	153	113	48
952	YALI1_A01249g_2	TTCTTGTTTCGGAAACAGACACCCA	151	101	149
953	YALI1_A01249g_3	GGAAACAGACACCCAGACACACATG	75	48	45
954	YALI1_A01249g_4	TGGATCCAGAATGCTTCGGGTCGGG	79	61	46
955	YALI1_A01249g_5	CGAAACAAGAACAAAGGCCTTGATG	72	51	95
956	YALI1_A01249g_6	TACGAGCTGAGACCCGATTCCCGAC	87	60	52
957	YALI1_A01249g_7	TGCCTCGCCTGTTCCACCACTCTTT	94	92	72
958	YALI1_A01249g_8	CGTAGAATTGCGCCGCCCGGGGGTT	111	73	174
959	YALI1_A01260g_1	AAGTCGGGGGTGGTAAATGGTTATA	77	69	64
960	YALI1_A01260g_2	ACCACTGCCAGATGATAAGCTTGAA	31	37	58
961	YALI1_A01260g_3	CCACCCCCGACTTTAAACTCTTTCT	73	40	54
962	YALI1_A01260g_4	AACTCTTTCTCTAAGGTACACTTGC	101	67	53
963	YALI1_A01260g_5	TCTAAGGTACACTTGCTGACACTTG	74	50	62
964	YALI1_A01260g_6	CTTTTTTTTCTTCGATTTTTCTTCG	332	255	346
965	YALI1_A01260g_7	TTCGGAGCTTCTGTGCACGGCACCA	34	78	55
966	YALI1_A01267g_1	ACGGGCGACGAGCAGGCGTGGTTTC	158	136	98
967	YALI1_A01267g_2	TGACGTTTGCGTCGTCGGTGGCCTG	361	196	294
968	YALI1_A01267g_3	CGTCGTCGGTGGCCTGCATTCTGGG	247	175	354
969	YALI1_A01267g_4	TGATCATCTCGCTGTCGCTGTCAGG	215	127	195
970	YALI1_A01267g_5	GCCCGCAGGTTCTCCGGTGATCCAG	93	60	37
971	YALI1_A01267g_6	TTGGGGCGTCAGCAGCTCCGAGTGT	317	184	377
972	YALI1_A01267g_7	GAGGTGGCGGCGTGAACCAGGTAGT	59	52	59
973	YALI1_A01267g_8	GTTCGTCTCCGTGCACGCAATGGAC	108	76	116
974	YALI1_A01298g_1	CAGTCCTTCTACACAAAGTACTCGC	53	49	23
975	YALI1_A01298g_2	GCGCAGGTGGCGTGGGAGTTTCCCA	113	82	132
976	YALI1_A01298g_3	CCAGCCAGCGCGGAGTCATTCGACA	32	38	41
977	YALI1_A01298g_4	AGGGCTCTCGAGCCACCCGCACCCA	245	168	200
978	YALI1_A01298g_5	TGTAGAAGGACTGGAAAATGACGAT	134	69	107
979	YALI1_A01298g_6	AAGCCACCCGGATGCGACTCATCCT	77	49	44
980	YALI1_A01298g_7	ACAGCGATGGGGAGTAGTGCGGTGA	232	157	223
981	YALI1_A01298g_8	TTCTGCAACGCCTTGGACAGGTTGA	67	86	119
982	YALI1_A01394g_1	CTCCAACTCCACCACGGCTCGAACA	69	55	38
983	YALI1_A01394g_2	CGACTCTGAGGTCAAGGACCGTCTC	156	80	139
984	YALI1_A01394g_3	GCTCATCAAGGTCATTGTCGGCCAG	174	112	187
985	YALI1_A01394g_4	CATGTGCATTTCGTTCGGAATCCGA	148	63	152
986	YALI1_A01394g_5	CACGTAAGGAGGAGGCACTTCTAGA	113	93	66
987	YALI1_A01394g_6	CTGCTTGGTCACCTGCTCAATGGTT	117	96	134
988	YALI1_A01394g_7	GAATCACTCGAGCGGTGGGAGAAGA	115	77	153
989	YALI1_A01394g_8	GCAATGGGTAGGGACTCACCGGTCA	49	45	79
991	YALI1_A01430g_2	ACACTGCGGAGGCCATTGTCATCTG	64	51	78
992	YALI1_A01430g_3	AAGCAAACAATCAATTATCTATCAT	39	38	30
993	YALI1_A01430g_4	CTTGAAAAAGAAGTTTGTAGTTGTA	103	68	136
994	YALI1_A01434g_1	TCCATTCTCATCTCAACATGGTGCA	78	78	137
995	YALI1_A01434g_2	CGTGCACAGCTCCATATACTGCACC	103	93	137
996	YALI1_A01434g_3	TGTCCCGCTAGCAGTGGGGTGAGTT	224	135	236
997	YALI1_A01434g_4	ACCACAGTATCTTTGTGTCCCGCTA	105	53	98
998	YALI1_A01468g_1	GCCAGCGAGTAGTCACACGTCTGCT	62	61	32
999	YALI1_A01468g_2	ATGCACGGAGGCGAGGCGATTCCGC	159	70	80
1000	YALI1_A01468g_3	CCGAGGAGACGCTCGACGACTGGCG	126	36	87
1001	YALI1_A01468g_4	CGTGACGCCGATCTGCCCGATGCGG	116	127	156
1002	YALI1_A01468g_5	CCGCCGGCGCGGTCGTCAGCAGACG	243	216	355
1003	YALI1_A01468g_6	AACCCGTACAGTTCTGCCACCTGTC	123	58	83
1004	YALI1_A01468g_7	CGTGAGCCGGTGGTACGGCCACACG	178	105	268
1005	YALI1_A01468g_8	TTGGGGAGCACCCAGAAGTCGTCCT	89	72	43
1006	YALI1_A01505g_1	GCGGACAGTCGCTGGACGACACAAA	74	53	68
1007	YALI1_A01505g_2	CAGCACGCACCGACTGCTGGAGCAG	154	131	134
1008	YALI1_A01505g_3	CGGACACAAACTTGACAGTGAAGGG	33	49	42
1009	YALI1_A01505g_4	TGTCGTCCAGCGACTGTCCGCCAAA	294	126	256
1010	YALI1_A01505g_5	GAGTCGAGGTCAAGCTCCTCGATGG	108	100	115
1011	YALI1_A01505g_6	GGGGCCGAGTTGCGGCTGGCCACGT	200	145	220
1012	YALI1_A01537g_1	TCTATTCGCCCTATGACTACGAGCA	130	80	99
1013	YALI1_A01537g_2	ACTACATGTACATGCAGCAGTTGCA	57	28	22
1014	YALI1_A01537g_3	CCACTCCGCTCCCAAGCCCGTGCAA	91	56	63
1015	YALI1_A01537g_4	CTCAGGCTCTCAAACAGCTCGGAGT	61	61	55
1016	YALI1_A01537g_5	CAGAGAGGCGGCCTTGGCAGCAGAC	70	75	67
1017	YALI1_A01537g_6	CTCCTGGCGCTTCTCCTCTTCCAAT	56	42	54
1018	YALI1_A01537g_7	CTCCTGGCGCTTTTCCTCCTGGCGC	221	206	327
1019	YALI1_A01537g_8	GCCTCAGCCTCAGCCTGGCGCTTTT	63	37	64
1020	YALI1_A01577g_1	AGCCGTGTGCCACTCTCAAGCAGCT	83	46	59
1021	YALI1_A01577g_2	CAGGCCTCATCTACGTTGTTTTTGT	65	48	40
1022	YALI1_A01577g_3	TCAACGGACGATCGCGGGAGGTCAT	140	80	113
1023	YALI1_A01577g_4	ACGCCATGTGTGATATTGCAAAGGA	15	28	27
1024	YALI1_A01577g_5	TGCTCCGCCTGAGAGTGGGACGAGT	290	191	313
1025	YALI1_A01577g_6	TTCGTACTGCTTGTTGAGTCTCTCG	79	72	91
1026	YALI1_A01577g_7	CATGATGACCTCCCGCGATCGTCCG	57	53	58
1027	YALI1_A01577g_8	ACGTCTCCTCTGTTGATCCGCTCCA	39	67	45
1028	YALI1_A01602g_1	GCGCGCACAACGATCTCTGGAGTGC	63	68	103
1029	YALI1_A01602g_2	TCTTTACGGGTTCCTCTCAACGTTG	156	148	170
1030	YALI1_A01602g_3	CGGGTTCCTCTCAACGTTGCGGGAC	103	68	59
1031	YALI1_A01602g_4	ACGTTTCTGGCGTCGTATGCCGACG	287	268	321
1032	YALI1_A01602g_5	CCCGTCTTCACCAGGTCCTTCAGGG	126	105	168
1033	YALI1_A01602g_6	AGACGATTGGCCAGTCGGCAGCCCT	41	44	40
1034	YALI1_A01602g_7	TCGTTTGAGACGATTGGCCAGTCGG	381	294	388
1035	YALI1_A01602g_8	TTCTGGATGAACGTCTCCGAGTCCT	91	49	70
1036	YALI1_A01618g_1	GAGAAGTCCTTAGAAGCTCTCTATG	211	158	192
1037	YALI1_A01618g_2	ACGACTTTGACACATTGGGGATCAC	256	139	270
1038	YALI1_A01618g_3	ACACATTGGGGATCACGGTGTCATG	210	93	191
1039	YALI1_A01618g_4	GTCCCATGTCTCCTCTCAATTCGCT	81	59	69
1040	YALI1_A01618g_5	GGGTCTCATATCACCACATTTTCGT	51	60	53
1041	YALI1_A01618g_6	ACGTCGATACTAGACTCTCCAGTCC	134	56	122
1042	YALI1_A01628g_1	TGATGAACGTGGTCAACCGCCGGGG	214	149	190
1043	YALI1_A01628g_2	TGCCATGCAGCAGGTGGAGAAGGGT	141	101	131
1044	YALI1_A01628g_3	GTACTCCTTTTTCCACCCCTGGCTC	104	80	105
1045	YALI1_A01628g_4	CACCCCTGGCTCATCAAACTGTTCC	90	52	54
1046	YALI1_A01628g_5	GCCGGCCGCGTAGTTGACCAGCAGC	107	81	60
1047	YALI1_A01628g_6	CTCCAGCTTGTCGGAGTCGTCCAGG	277	178	421
1048	YALI1_A01628g_7	AGTTCGGGGCAGATTTCCTCCAGCT	220	125	293
1049	YALI1_A01628g_8	ATCACCTTGACGTCTTTCAGTTCGG	157	120	181
1050	YALI1_A01670g_1	CAAGACAACAATCTCCCTTTCCCGG	81	90	73
1051	YALI1_A01670g_2	CCGGTCCGACTCGCCTCTACCTTCG	132	92	162
1052	YALI1_A01670g_3	AACAAGTGATGCACGAACAGAGATC	68	33	64
1053	YALI1_A01670g_4	CACCCATTGTCACCGTGAAGTACAC	91	65	76
1054	YALI1_A01670g_5	ACCCGCATGCTCTTCGTGTACTTCA	92	27	25
1055	YALI1_A01670g_6	AGTCCTAGTCTCCGACACGATCATG	94	55	95
1056	YALI1_A01670g_7	TTTGAGTCCTAGTCTCCGACACGAT	68	36	42
1057	YALI1_A01670g_8	AGAAATGGGCCCTTCCACAGGCTTG	240	131	219
1058	YALI1_A01717g_1	TTTCCGAAACCACCATGACGTGGCC	282	150	179
1059	YALI1_A01717g_2	CGAAACCACCATGACGTGGCCGTCT	202	128	156
1060	YALI1_A01717g_3	GCAGGACAAGGAGGAAAAGGAGAAG	58	71	59
1061	YALI1_A01717g_4	ATGGCATCTATCAACGGTGAGGGCA	113	91	170
1062	YALI1_A01717g_5	GGAAACAAACGAGTACATGTACGGA	260	175	255
1063	YALI1_A01717g_6	CTCCTTGTCCTGCGAAAAGGTGCCC	267	225	292
1064	YALI1_A01717g_7	CCCAGGTCGCCCAAGTCGAGCGGAA	225	191	310
1065	YALI1_A01717g_8	GAGTAACAGGTGTCTCATCGACGCT	85	68	57
1066	YALI1_A01732g_1	CAGAGTCAGGGCTTGAAAAATCAAG	57	80	56
1067	YALI1_A01732g_2	TGCTTCAAGGAGGACCTCTGATATC	121	81	102
1068	YALI1_A01732g_3	CCGACATCTGTGGGCAAGAAAAACC	70	65	65
1070	YALI1_A01732g_5	AAGCCCTGACTCTGTAAAAGTCGGC	101	98	68
1071	YALI1_A01732g_6	TGGGCTCCGGGGCTGGCAGAGAACG	193	139	238
1072	YALI1_A01732g_7	TTGCCCACAGATGTCGGGAAACTCA	50	36	44
1073	YALI1_A01736g_1	GAGGCTGGGCTAGTGCCAGGAGCCG	62	33	52
1074	YALI1_A01736g_2	TCGGCCTATCGACATCTGAACAGCT	206	112	173
1075	YALI1_A01736g_3	GAGATCTTCCTCTCGGGCGTTTCTG	87	82	69
1076	YALI1_A01736g_4	TGGACAAGGGTACTCGTATCGGCTC	26	49	39
1077	YALI1_A01736g_5	GGTGGAAGCAGCATAAGATCTCCCG	43	32	24
1078	YALI1_A01766g_1	ATCTACCGAGACCAGCTGCAAGACA	75	49	66
1079	YALI1_A01766g_2	CCGACTGGTTCGAGTGCCCGGAATC	92	77	87
1080	YALI1_A01766g_3	CTCACACTGCAAAGACCAGATCAAA	72	79	64
1081	YALI1_A01766g_4	TCGACCAGCAGGTGCTCAAGATGCA	56	67	47
1082	YALI1_A01766g_5	GTAGTCGCTCGTCTGCCTCATCCAT	68	50	53
1083	YALI1_A01766g_6	CAGTGTGAGCAAATGAGAGTGACCG	67	49	37
1084	YALI1_A01766g_7	ATCTGGTCTTTGCAGTGTGAGCAAA	209	217	210
1085	YALI1_A01766g_8	GCTTCTCCATTGGGGTTGGGGGGTC	156	77	157
1087	YALI1_A01777g_2	GAGGGGGGTTGAGGCGCAGCTCCTC	74	67	47
1088	YALI1_A01777g_3	GCACCACATGGTCCACCTGCACCTT	26	23	18
1089	YALI1_A01777g_4	GTTACTCAACATTGACGTTCTCAAC	73	87	80
1092	YALI1_A01777g_7	GAACACGACCAGGAACTCGACTCGC	65	42	32
1093	YALI1_A01777g_8	TGTCACCGTCATCATTCTGTCGTGT	117	85	112
1094	YALI1_A01794g_1	CTCATAGCCCTCACCCACTCCTCCA	50	45	33
1095	YALI1_A01794g_2	CAGTGGCGGTCCACTCCCGCAGCGC	74	57	48
1096	YALI1_A01794g_3	AAAGCAGCGGTACCAAGCCCGTGCT	52	37	38
1097	YALI1_A01794g_4	CACAAATCAAAGATCAAGGCAACGA	60	48	84
1098	YALI1_A01794g_5	ACGCTTTGCGGCGCAGACACCGGCC	202	127	304
1099	YALI1_A01794g_6	GTGATGATCTTGCGGTTGACGCCGT	69	45	43
1100	YALI1_A01794g_7	AAAGGTGATGTTGCCTGGCTCCAGA	51	71	76
1101	YALI1_A01794g_8	GTCCTCCAGAACAACGGCATTCTCG	70	64	90
1102	YALI1_A01824g_1	CCGAGACCGTCAAGTTTTCGGGATC	204	155	195
1103	YALI1_A01824g_2	GGGATCCAAGCAGGAGCTCCAGAAG	111	83	112
1104	YALI1_A01824g_3	CCGATTTGTACGAGGTCCAGTTCTC	235	166	356
1105	YALI1_A01824g_4	TACGAGGTCCAGTTCTCCATCCCCA	57	57	21
1106	YALI1_A01824g_5	AGCGACACCGATTTGTCGACGACCT	86	59	57
1107	YALI1_A01824g_6	TCGACGACCTGTCCATCCAGAACGT	83	81	78
1109	YALI1_A01842g_1	CGCACCGGGTCGAGGCCATTGCCAC	59	46	57
1110	YALI1_A01842g_2	CCATCCCCGACTTTATCAAGCTGGC	56	49	85
1111	YALI1_A01842g_3	TCAAGCTGGCTCCCTCATTGTCCTA	139	96	99
1112	YALI1_A01842g_4	CTACCCGAGAGGGCAGTGAGCCGTT	110	86	123
1113	YALI1_A01842g_5	TCTCCGAGAACGGCGTACTTGTGGA	213	179	290
1114	YALI1_A01842g_6	CGGATCCAAGAAGAGCGGGGCTCGG	173	117	215
1115	YALI1_A01842g_7	GCCATCCATACCAGCTATCGGGGAA	59	55	74
1116	YALI1_A01842g_8	GGAAGGTACTAGGAGTCTGTAGCCA	53	48	59
1117	YALI1_A01854g_1	ACTCTAAAATGCCTCCATACAGCCC	49	66	86
1119	YALI1_A01854g_3	TCAGAACAGTGGTTATCCGTGGAAT	54	22	27
1120	YALI1_A01854g_4	ATCTTTTATCAGAACAGTGGTTATC	253	144	343
1121	YALI1_A01854g_5	AATGATCTATTTTCATCTTTTATCA	288	156	211
1122	YALI1_A01854g_6	GAGTGAAAGAAGACTTTCAATGATC	30	37	29
1123	YALI1_A01864g_1	TTCTGGAGCAGGACCAGGTAGTTTC	64	63	49
1124	YALI1_A01864g_2	CTGCTGAGACAAGAGCCGCTAACAG	45	51	30
1125	YALI1_A01864g_3	ACACGATGGCCTTCTTGACCTGGTC	147	66	185
1126	YALI1_A01864g_4	CATATTCCTTGGTGGTCTTGAGGTA	78	68	66
1127	YALI1_A01868g_1	ATTGTCTGTGAGCGTCGATGGACGG	321	155	220
1130	YALI1_A01868g_4	GCCGACTTTCGCCGATTTTTCACCA	361	216	325
1131	YALI1_A01868g_5	TCCCCGATTTTCGCCGACTTTCGCC	248	112	252
1132	YALI1_A01868g_6	CATTTCTCCCCGATTTTCGCCGACT	269	152	294
1133	YALI1_A01868g_7	GTTTCCATTTCTCCCCGATTTTCGC	218	127	312
1134	YALI1_A01868g_8	CCAATTGATGGGTTTCGTTTCCATT	228	151	323
1135	YALI1_A01888g_1	CGGGACGACTTTGTGTCGCTTTCGG	379	260	405
1136	YALI1_A01888g_2	TGTCGCTTTCGGCGCTCACAGACAC	328	265	335
1137	YALI1_A01888g_3	GGCGCTCACAGACACGTGTCAAACG	110	100	99
1138	YALI1_A01888g_4	TGTGGAAAAACGCGGCCCGCGATCT	44	50	40
1139	YALI1_A01888g_5	CCATCAGCTCCGCCGGTAGATGGTT	168	71	182
1140	YALI1_A01888g_6	ACACGTGTCTGTGAGCGCCGAAAGC	118	86	122
1141	YALI1_A01888g_7	AGCATCGGCCAGCACATTGCGGGTC	243	157	205
1142	YALI1_A01888g_8	CACAGAAAGTCGTTTTCAGCATCGG	32	54	53
1143	YALI1_A01905g_1	CGCCTATCCAAGTTGGCAATTGCCA	128	64	67
1144	YALI1_A01905g_2	CGCCATTGACTCGGTGCAGAAACGT	216	140	182
1145	YALI1_A01905g_3	GTCTTCCGAGCAAACCGAAGGCTGG	262	159	290
1146	YALI1_A01905g_4	AGCCTCTGATCACTACACCGAAGAC	54	45	82
1147	YALI1_A01905g_5	TGCACCGAGTCAATGGCGCAAACAC	66	51	49
1148	YALI1_A01905g_6	CGAGATCATTGTAGCCTCTGAGATC	77	78	110
1149	YALI1_A01905g_7	CTCGGAAGACCAAATTCCAGGCAGG	175	88	118
1150	YALI1_A01905g_8	TCCAGCCTTCGGTTTGCTCGGAAGA	190	154	233
1151	YALI1_A02022g_1	TGGCCTCTCTATATACTCATACCAC	61	49	36
1152	YALI1_A02022g_2	TGAGTGGTATGAGTATATAGAGAGG	66	66	60
1153	YALI1_A02022g_3	TGGAGTCGACAGTAACTGCGGGTCC	162	148	187
1154	YALI1_A02037g_1	AGGACGAAATAAAAGACAGGATTGT	89	104	117
1155	YALI1_A02037g_2	CGAGAGAAAAGGCCCCGGCTGGCTC	137	93	110
1156	YALI1_A02037g_3	GCCATTGACCAAAACACCTTTCTTT	56	57	47
1157	YALI1_A02037g_4	TTTTTGACAGCACGTTGCTCTTACT	282	198	277
1158	YALI1_A02037g_5	GTGTCTCTCGCGTTTCTGCCATCTC	212	121	224
1159	YALI1_A02037g_6	GTTCTTGTCGTTCCCGTTCTTGTAG	116	113	93
1160	YALI1_A02037g_7	GTCTGTTTTTTCGTTCTTGTCGTTC	246	151	273
1161	YALI1_A02037g_8	GTGTTTTGGTCTGTTTTTTCGTTCT	428	220	514
1162	YALI1_A02075g_1	TGGCAGCGGAAAGAAGACGAGTTTT	67	73	43
1163	YALI1_A02075g_2	TGGATCAAGTCTGATGACCAAGGAG	46	39	33
1164	YALI1_A02075g_3	ATCGAGGGTCCGAGAATGTGACTGG	127	63	167
1165	YALI1_A02075g_4	CAGAGGAAGGAGCTCTCGCCAAGAC	91	88	81
1166	YALI1_A02075g_5	GAGACATTGGAGTCGATTTCAGCCG	207	100	114
1167	YALI1_A02075g_6	GCGCGTGTCGGGATTTTGGAGACAT	253	182	206
1168	YALI1_A02075g_7	CGCTGCCATAAAAAGCTCTTGGGTC	78	86	68
1169	YALI1_A02075g_8	CTGCTCCTGCTCCTTGGTCATCAGA	50	44	19
1170	YALI1_A02083g_1	TGGACATTCCCCAGAGTGAAGCCAT	99	54	56
1171	YALI1_A02083g_2	TATGCCAAGTTTGGCAACTCCATTT	345	249	297
1172	YALI1_A02083g_3	GCAACTCCATTTCTCTTGAGAGATA	231	196	214
1173	YALI1_A02083g_4	CTGGTCGACGACTCCTTCTCATCGT	70	91	46
1174	YALI1_A02096g_1	AACACCCTCACAAAACTTCCCAGAC	70	60	52
1175	YALI1_A02096g_2	AGCGAGAAAACCACAGCATACACCG	39	54	34
1176	YALI1_A02096g_3	AACGACACAAAAGAACTTTCAATGC	222	174	283
1177	YALI1_A02096g_4	AATGCGACAGGCGCGTTATTCGAAA	115	56	126
1178	YALI1_A02096g_5	TGATATCATGTAGGCCAGTGCCATT	78	51	97
1179	YALI1_A02096g_6	TCGCTCAAACCGGGTGTTTGTGATA	503	256	440
1180	YALI1_A02096g_7	GGCCTCCGAAGACGATTCACTCCGT	94	45	48
1181	YALI1_A02096g_8	GTGAACGTTTTGGGCCTCCGAAGAC	71	48	66
1182	YALI1_A02113g_1	ATTGGACCCTCGAATGCGAAATTGA	49	40	40
1183	YALI1_A02113g_2	AACGTTTTCAAGTGTGCACTCGCCA	303	169	338
1184	YALI1_A02113g_3	AAGTGTGCACTCGCCATAGAGCTTG	108	78	44
1185	YALI1_A02113g_4	TTTTCAAAAACTGCTCTGCAGTGCA	365	181	313
1187	YALI1_A02113g_6	TGAAGCTCAACTTCTATTTTTGGCG	186	149	233
1188	YALI1_A02113g_7	ACGTATTCTTGAAGTTTTATGAAGC	207	111	211
1189	YALI1_A02113g_8	GCATTCGAGGGTCCAATGAAAGCTC	101	55	82
1190	YALI1_A02131g_1	AAGGCATCAAATCAATCCCCCCCGG	67	32	46
1191	YALI1_A02131g_2	AAATGGGACTCCAAAAAGGAAGAAA	53	61	65
1192	YALI1_A02131g_3	TTCCACCACTGCGACTGCCCAGGAG	46	64	59
1193	YALI1_A02131g_4	AGAATCTTGACAAGGAGCCCACTCT	308	200	362
1194	YALI1_A02131g_5	AAAGTGGGAGTTGAAGTGAAGTAGT	54	29	38
1195	YALI1_A02131g_6	ATGCCTTTAAAAGTGGGAGTTGAAG	160	134	217
1196	YALI1_A02131g_7	GTCCTGGCCCCAGTGCAAGATGTGC	56	36	91
1197	YALI1_A02131g_8	GGACACTGGTTTCGTCCTGGCCCCA	37	46	39
1198	YALI1_A02150g_1	TCTCACCGACCTAACCATTTGCGAC	139	87	181
1199	YALI1_A02150g_2	CGACCGGTCGGAAACCGACTTCGAC	352	179	408
1200	YALI1_A02150g_3	ACAGAAACCCAGGCGAATGGCACCC	98	88	73
1201	YALI1_A02150g_4	CGAAAATGACTGACCGAACCTCCAT	74	34	100
1202	YALI1_A02150g_5	AACATGTGGAGCTCTCTGAGCGTCC	67	32	49
1203	YALI1_A02150g_6	CGACCGGTCGCAAATGGTTAGGTCG	453	242	361
1204	YALI1_A02150g_7	TGTAGGGTGCCATTCGCCTGGGTTT	70	54	37
1205	YALI1_A02150g_8	TCAGCACCACTACATCACCGACTTG	44	31	32
1206	YALI1_A02190g_1	TACGACCCGATTTCCGACAGCCACG	91	69	69
1207	YALI1_A02190g_2	CGACAGCCACGCTTCCAAACAACTC	103	119	147
1208	YALI1_A02190g_3	GACGTTCTGGAACTACGGACTGATC	109	75	140
1209	YALI1_A02190g_4	TATCTTCAGAGGTATCCACGACGAT	74	67	52
1210	YALI1_A02190g_5	GAAGCGTGGCTGTCGGAAATCGGGT	233	137	268
1211	YALI1_A02190g_6	TTGATATCTCGTTAGTATCTCGGAA	207	131	204
1212	YALI1_A02190g_7	GTTCCATTCTCTTGATACACGCTAC	96	58	115
1213	YALI1_A02190g_8	AGCAGTGCAACTGTGCAGAAGGCCG	64	57	62
1214	YALI1_A02198g_1	CGTGGTTTCTTTCCTCGACTCGTTT	120	62	160
1215	YALI1_A02198g_2	TTTCCTCGACTCGTTTTCTGGCAAA	326	162	245
1216	YALI1_A02198g_3	CTCGACTCGTTTTCTGGCAAACAAA	250	90	223
1217	YALI1_A02198g_4	TGGCAAACAAACCAACGGAACGGGA	32	41	16
1218	YALI1_A02198g_5	CCAGAAAACGAGTCGAGGAAAGAAA	86	73	51
1219	YALI1_A02198g_6	TTTGCCAGAAAACGAGTCGAGGAAA	133	90	152
1220	YALI1_A02198g_7	GCCTCCCAGACTTGTCATGGGTCCT	67	64	90
1221	YALI1_A02198g_8	GTCCCAGCGACTGACAGATTGAAAT	64	77	45
1222	YALI1_A02263g_1	CGGTGCTCAGGTGGAGCCGACACAG	149	115	111
1223	YALI1_A02263g_2	GCCAAACAGGCCATCCGCAAGCTGT	72	43	52
1224	YALI1_A02263g_3	CGCGCCGTCCCAGCGACAAGCGCTC	181	131	217
1225	YALI1_A02263g_4	ATTTCGACGAGGCTCTTGCGCACGA	242	129	252
1226	YALI1_A02263g_5	AGGGTCTCTGACTGTGTCTCTGTCT	109	96	93
1227	YALI1_A02263g_6	AGGGTCTGTGTCTGTGTCGTTGTCG	119	92	81
1228	YALI1_A02263g_7	GGTCGCTTCTTTCAGGGTCTGTGTC	89	74	82
1229	YALI1_A02263g_8	TGTCGCCTGTGTTGCTTGTGTCGCT	57	59	46
1230	YALI1_A02301g_1	GCAAAAGAAAGCGCGATGACTATTC	84	100	96
1231	YALI1_A02301g_2	GGCCATTACGTTTGGCAAAAGAAAG	62	48	51
1232	YALI1_A02301g_3	GGAGCATAAAGAGGCAGGCAGGAAA	36	28	51
1233	YALI1_A02301g_4	TTTTGCCAAACGTAATGGCCCAAAA	280	164	340
1234	YALI1_A02301g_5	CCAAACGTAATGGCCCAAAAAGTTC	56	30	52
1235	YALI1_A02301g_6	CTGCCTGCCTCTTTATGCTCCGAAA	56	58	46
1236	YALI1_A02301g_7	TGCTCCGAAACAGCGTGGTTCCTAT	85	50	45
1238	YALI1_A02335g_1	CGTCATTGTCTTTGGTCTTCTGGGC	294	161	280
1239	YALI1_A02335g_2	GTCTTCTGGGCTCTGCCCGAGGTTT	305	176	262
1240	YALI1_A02335g_3	GACGAAGGCATGATTGCTGGAACAA	28	35	34
1241	YALI1_A02335g_4	TGCAGGATCGAATTGGACGAATCAG	91	45	57
1242	YALI1_A02335g_5	AGATTGAATTGACGCTCGAAGGAGG	169	113	186
1243	YALI1_A02335g_6	TGGGGTCTTTGAGATTGAATTGACG	176	82	172
1244	YALI1_A02335g_7	GGGGCCACTTCAGCCAGATAGGTGG	64	67	77
1245	YALI1_A02335g_8	GAGACATGTGCAAAGTGGTGGAGTA	68	70	67
1246	YALI1_A02365g_1	GACTGCGCTCTTCCAACACCAACCA	28	42	21
1247	YALI1_A02365g_2	CAAGGAAATCTCGTCTCCAGCTCAT	87	75	56
1248	YALI1_A02365g_3	CTCCTCTGGCTCCCAGATCAATTGA	192	169	233
1249	YALI1_A02365g_4	AGGTCTCTCGGAACTCAACCTGCCC	102	101	100
1250	YALI1_A02365g_5	TAGCTCCATCACTTCTCGACGATGG	187	139	215
1251	YALI1_A02365g_6	CTTGCAAATGTGGTTGATTTGTAGC	244	140	284
1252	YALI1_A02365g_7	AGGTGTAATGAGCTCGGGCAGGTTG	133	153	222
1253	YALI1_A02365g_8	GCTCATCGTCTACCACAAAGTCGTC	59	44	42
1254	YALI1_A02394g_1	CCGTGCTTAATGGAGCCATTGCGGC	121	72	108
1255	YALI1_A02394g_2	GGTCGGCCCCGTGACTCTCAGCAAC	147	98	110
1256	YALI1_A02394g_3	AGTTTGCCGTGGCCGACAAGGCGGT	164	134	238
1257	YALI1_A02394g_4	CCGTGGCCGACAAGGCGGTGGGCAA	168	114	249
1258	YALI1_A02394g_5	GGGGCTGAAGGGGCCGCAATGGCTC	196	97	241
1259	YALI1_A02394g_6	TGACGGGGATCTGGAGCACTTTGGG	39	31	43
1260	YALI1_A02394g_7	GGTGTACGCTCCGTCTCGACGAGCT	57	43	53
1261	YALI1_A02394g_8	CGTTGAACTGGCCTGTGAATTCGCA	271	135	274
1262	YALI1_A02426g_1	AGTTTCATGACTTTGTGAAAGACGA	217	139	221
1263	YALI1_A02426g_2	ATGACTTTGTGAAAGACGAGCATGG	91	41	55
1264	YALI1_A02426g_3	TGAAAGACGAGCATGGGGAAATACA	165	99	121
1265	YALI1_A02426g_4	CGGAATCTGGTCAGGCCCAAGGAGT	185	119	203
1266	YALI1_A02426g_5	ACCACTCCGATTCTATGCTCTGCCT	70	35	31
1267	YALI1_A02426g_6	CATGCGCTTTAACCACTCCGATTCT	92	44	66
1268	YALI1_A02426g_7	ACAAAGTCATGAAACTGAAAGAACT	191	114	100
1269	YALI1_A02426g_8	CCCATGCTCGTCTTTCACAAAGTCA	162	147	158
1270	YALI1_A02443g_1	TCTGCAACATAAACACGCAGGTGGG	43	49	41
1271	YALI1_A02443g_2	CGATGCCTTCAACCGACGCCCCACA	47	39	38
1272	YALI1_A02443g_3	AGAGCAACTTCTTCCATCACGTGAA	95	98	80
1273	YALI1_A02443g_4	GGCGCCAGCTCCAGGGCCATATCAT	60	62	55
1274	YALI1_A02443g_5	TGTTGCAGATAAACCACACCTGCGC	57	47	50
1275	YALI1_A02443g_6	GACGCCCACCTGCGTGTTTATGTTG	56	76	48
1276	YALI1_A02443g_7	CCCCACCTCCAGATTGCCCAGACCC	61	49	87
1277	YALI1_A02443g_8	CTCAGCAGAAGTTGCAGGTTGTCTT	92	95	73
1278	YALI1_A02461g_1	CCAGCTCGCGGCAGATTTTCCAGCG	180	83	188
1279	YALI1_A02461g_2	CAGCGTGGTGGCGAAGAGAATGCGC	324	194	234
1280	YALI1_A02461g_3	CATTCTCGCCAACTACACACACAAG	157	74	146
1281	YALI1_A02461g_4	CCCGAGGCAGCCATCGACAAACGAA	61	56	45
1282	YALI1_A02461g_5	GCGATTCCTCGAATCCCTCCATGTT	153	91	96
1283	YALI1_A02461g_6	CTTGCCCTTTCGCGATTCCTCGAAT	274	162	305
1284	YALI1_A02461g_7	CGGGCTTGATGGTGTCGACAGCAAT	266	205	266
1285	YALI1_A02461g_8	GACCCAGGGCAGATGATCCTTTCCG	79	46	58
1286	YALI1_A02470g_1	TGGGCAACGTGACCGACGACGACTC	76	49	52
1287	YALI1_A02470g_2	CATCACCGCCAACATCTGTGCCGGT	106	80	111
1288	YALI1_A02470g_3	CATGGACAACTTCGAGTTTGGATTC	61	47	60
1289	YALI1_A02470g_4	GATTCGCCAACTTGACGATTGATGT	100	104	151
1290	YALI1_A02470g_5	TGGACTCTGTGTGCGTCGTAGTACT	81	65	55
1291	YALI1_A02470g_6	ATCACGTAGTCCACGGGCTGGTTGT	36	38	38
1292	YALI1_A02470g_7	TAGTTGAGGTTAGGTGGACCGGCAC	99	88	45
1293	YALI1_A02470g_8	TCGACATTGTTGACATCTGAGTCGA	93	70	64
1294	YALI1_A02499g_1	GATCTCCCTCAAACTCGTCGTATCG	59	40	21
1295	YALI1_A02499g_2	CACCTCGCTACGACGGGCCAATCAC	195	157	183
1296	YALI1_A02499g_3	AACGTCTCCAGAAGGCGGCAAGCAC	70	64	38
1297	YALI1_A02499g_4	CCGATCTTATGACTGACGAGGACAA	70	60	51
1298	YALI1_A02499g_5	GTCCAAGGGCCCTGAACTCATGCAT	137	100	59
1299	YALI1_A02499g_6	AGGGAGATCGAAACCCCAAGACTGG	49	84	35
1300	YALI1_A02546g_1	AGTTGGCAGTAAGATGCATACAGGA	50	49	37
1301	YALI1_A02546g_2	GTCAGAAGCCGCAATTCAACTTTGG	178	100	148
1302	YALI1_A02546g_3	GTGCCACTACCGCCAAGTCTGACGA	71	29	45
1303	YALI1_A02546g_4	ACACCCCGGCCAAACCCAAGGCCTC	150	109	215
1304	YALI1_A02546g_5	CTGTATGCATCTTACTGCCAACTGA	55	29	27
1305	YALI1_A02546g_6	GGGCCCTGCATTACGAGGTTATTTT	50	44	23
1306	YALI1_A02546g_7	AACTTGATTTTTGGGGCCCTGCATT	242	79	244
1307	YALI1_A02546g_8	GCCGTCACCAGCGTTCGAATTGGAC	263	135	286
1308	YALI1_A02552g_1	CGAGATTCGTGTGGTCTACGACTCG	171	138	237
1309	YALI1_A02552g_2	GGCGCCTCGTTGAGCACCTTGCGGG	185	107	200
1310	YALI1_A02552g_3	CCCTTGCCCTTTTTGGGCGCCTCGT	307	203	391
1311	YALI1_A02552g_4	GGACTTTGCCCTTGCCCTTTTTGGG	286	168	275
1313	YALI1_A02552g_6	AGGAAGTAAGCCCGTTCCGCAGCAT	49	63	45
1314	YALI1_A02552g_7	CACTTCGGGACTCTCCAGCAACTTG	47	69	80
1315	YALI1_A02552g_8	TTTTCCACTTCGGGACTCTCCAGCA	316	223	334
1316	YALI1_A02561g_1	TATGTGTCCAGCAAAATGGCCTTTG	63	66	42
1317	YALI1_A02561g_2	TGTCTGCTCTCAAGAAGGTGACCAA	80	87	91
1318	YALI1_A02561g_3	AGAAAGAGGGATACAAGGTGGATAT	110	75	56
1319	YALI1_A02561g_4	ATGAGATCAAGGTGGCTCACGAGAC	75	57	61
1320	YALI1_A02561g_5	CAACCAGTCTGATCGGCGCATGCTT	123	59	82
1321	YALI1_A02561g_6	CTGGACACATAGAAACAGTCCTGCG	230	182	174
1322	YALI1_A02561g_7	GCAGCTTGGTCACCTTCTTGAGAGC	82	61	53
1323	YALI1_A02561g_8	CCATGCCCATCATTCGAATGTACTG	77	54	23
1324	YALI1_A02568g_1	GTGGACAGAGTTTGGTTTTAACATC	55	63	44
1325	YALI1_A02568g_2	GTTTTAACATCAATGAAACGAGGGA	33	35	35
1326	YALI1_A02568g_3	ACATCAATGAAACGAGGGATTGAAC	29	63	44
1327	YALI1_A02568g_4	GAGCAGCAGCAGCAGGTTCTTCTGG	62	54	33
1328	YALI1_A02568g_5	ATTGATGTTAAAACCAAACTCTGTC	54	56	38
1329	YALI1_A02568g_6	CGCGTGTAGAACTTGCCCACGTGTC	292	212	367
1330	YALI1_A02568g_7	GCCGCGATTTTGCGCGTGTAGAACT	298	167	325
1331	YALI1_A02568g_8	GTCTGCGCCAGAAGAACCTGCTGCT	50	31	41
1332	YALI1_A02615g_1	CGCAATTCATCAAAAAGCGAGGAGC	192	112	167
1333	YALI1_A02615g_2	ACGAGATTGCACGTGTGGGCGAGCG	191	133	185
1334	YALI1_A02615g_3	TCACAAAGCTCAATGCTATGAACGA	46	49	17
1335	YALI1_A02615g_4	TACGACGATCTGGAACGGGCACGAA	107	76	103
1336	YALI1_A02615g_5	TGTGGTCGACGAGTTGTTGCTGGGC	229	174	236
1337	YALI1_A02615g_6	TGGTGGTGGGGGTTTCTGTGGTCGA	265	165	246
1338	YALI1_A02615g_7	TGTCCTCCACAGACATGCGTGACAT	186	137	201
1339	YALI1_A02615g_8	CTGCAGCTTGGGGTCCTCCAGCAGG	281	138	283
1340	YALI1_A02653g_1	GACGGCTACCAGGACTCGCGGTGGC	52	61	87
1341	YALI1_A02653g_2	TGCATCACGGCGGTCATTATGACGG	97	96	93
1342	YALI1_A02653g_3	TGGTCTTCATCTTTTGCTGGGCCAC	321	158	354
1343	YALI1_A02653g_4	CTGGGCCACGGTGGTTTACTGCCCC	62	57	34
1344	YALI1_A02653g_5	TTTTTTCCGACCTGATCTGGAATAC	314	202	378
1345	YALI1_A02653g_6	GTTCGATTCTGTAGTCCAGCACGGC	73	72	43
1346	YALI1_A02653g_7	TCGGCAAACAGCCCGACTAGCAGCG	26	40	25
1347	YALI1_A02653g_8	GCCACTTCTTTCTCGGCAAACAGCC	100	97	124
1348	YALI1_A02682g_1	ACCGTTCGAAGCCAATTCTGTATCG	310	173	290
1349	YALI1_A02682g_2	TCAATGAAGGACATCGATTCGTTCA	64	47	62
1350	YALI1_A02682g_3	GACAAACAGACATTGATATGGAGCC	79	54	64
1351	YALI1_A02682g_4	TCGTTGAGAACACTTACGTCGACTA	141	78	156
1352	YALI1_A02682g_5	TAGTCGAGTCGATACAGAATTGGCT	211	172	258
1353	YALI1_A02682g_6	TCGAAACACATGGCTCAGTGTGTTG	55	49	65
1354	YALI1_A02682g_7	GAGGAACAGCTCTGCCCCGAGTTCT	53	54	28
1355	YALI1_A02682g_8	GAAGGTCCCCTGGTTTCGAGGAACA	26	41	28
1356	YALI1_A02728g_1	CCGTGTGGCTCGCGCCGGCAGCAGC	252	138	211
1357	YALI1_A02728g_2	CGACTGCTTTCACCAGCGCAACAAC	63	52	70
1358	YALI1_A02728g_3	ACCAGCGCAACAACCCCCTGGGGCT	120	68	138
1359	YALI1_A02728g_4	GCCGACTACGACAAGGACGATGGCC	47	53	45
1360	YALI1_A02728g_5	CGTCTCGTTGAGGTCGCTGAGCACC	295	200	286
1361	YALI1_A02728g_6	GGGCTTGGTGTCCTTGCTGACCTCG	102	58	95
1362	YALI1_A02728g_7	GCGAGTCCTGTCAATAGAGATGCAA	48	52	50
1363	YALI1_A02728g_8	GGATTGCGAGTTAAGATCGTCGTTG	68	73	42
1364	YALI1_A02775g_1	GCATCTGCGAAGCAGCCACGGTGGT	55	73	55
1365	YALI1_A02775g_2	GCTGTCGAGCTCGTTGTTCTCGACG	401	211	323
1366	YALI1_A02775g_3	AACACCGACGAGGACACCCAGACCA	30	24	13
1367	YALI1_A02775g_4	ACCAGTCGCGGTTCCCCCGAGTCTT	95	77	82
1368	YALI1_A02775g_5	AGGACTCCAACCTGCCCGTGCCCAA	57	65	39
1369	YALI1_A02775g_6	AGTCTCTGCACAACTCCGGCGTTCT	147	107	178
1370	YALI1_A02775g_7	GCGGTTCTCCTCTCATCAAGCTCGG	57	52	47
1371	YALI1_A02775g_8	GAGCTTGACCATCTGACCATCACTG	46	26	51
1372	YALI1_A02813g_1	AAAAGGACATCAAAAAGCTGCGGCA	170	123	212
1373	YALI1_A02813g_2	GAGTCGGAGCTGTCTCGGCCCTTAT	57	62	77
1374	YALI1_A02813g_3	CGACTACGTGCGATCTACCCAGCCG	345	217	273
1375	YALI1_A02813g_4	ATCATCAACGTGAAGAGTTTCAAGG	72	76	48
1376	YALI1_A02813g_5	ATGTCCTTTTCAAAGTCGCCATCTC	141	123	155
1377	YALI1_A02813g_6	CGTCTGCCGCAGCTTTTTGATGTCC	458	273	463
1378	YALI1_A02813g_7	CAGCTCCGTCCACCTGAGCACTATT	192	134	157
1379	YALI1_A02813g_8	CACCTTGAGCGCCGTGTCTCTGACG	121	96	104
1382	YALI1_A02819g_3	AGGTCACGTGACCGGTGGCGTTTGG	252	146	407
1383	YALI1_A02819g_4	GTTCCGTCGGCTGTCGCTTTTTTTT	265	219	323
1384	YALI1_A02819g_5	GCACCATCTCTAGCAGCCCTTTTGG	59	33	24
1385	YALI1_A02819g_6	TTGGCACGCTTTAGCACCATCTCTA	86	60	53
1386	YALI1_A02819g_7	TCGTATTGATAGGCGACAGGCGATC	106	65	117
1387	YALI1_A02819g_8	GACAGGCACTATCTTTGTCGTATTG	105	63	62
1389	YALI1_A02833g_2	CATGATCCCCGAGCACAACATCCGA	63	48	39
1390	YALI1_A02833g_3	CTGGGTAACTCAGCTGCTTCTCTCA	56	54	47
1391	YALI1_A02833g_4	GACGGCTCAAGTACGAGTACTGCGA	37	12	24
1393	YALI1_A02833g_6	GCTCGAGAATGAAGGTGGGAAGTGT	54	62	71
1394	YALI1_A02833g_7	TGATTCGCTCGAGCATGGACTTTCG	139	109	147
1395	YALI1_A02833g_8	CCACTTGGATGAACCGCTGCATGGG	77	52	65
1396	YALI1_A02875g_1	CCAGTAATGTCGACCGTGCTCTTCC	96	98	75
1397	YALI1_A02875g_2	CGACGACAACTGCAAGGGTCAGAAT	74	73	30
1398	YALI1_A02875g_3	CCAGGCGGTTCGAGAGGTTACACGA	57	40	57
1399	YALI1_A02875g_4	AAGGCCCCCAGTTTCCCCGGGCTCC	58	47	37
1400	YALI1_A02875g_5	TCCGCCAGGGCTCTCAAGCCCATGG	321	245	276
1401	YALI1_A02875g_6	CAATTTCTCCGCCAGGGCTCTCAAG	93	95	225
1402	YALI1_A02875g_7	TGCAATTCTGACCCTTGCAGTTGTC	55	61	120
1403	YALI1_A02875g_8	GAGACGGTCTTCTGTGAGCTTCGTG	79	53	42
1404	YALI1_A02895g_1	TTTTACGCGTTTCAGTCTCCTTCAA	129	126	179
1405	YALI1_A02895g_2	CGCGTTTCAGTCTCCTTCAACATGG	112	87	74
1406	YALI1_A02895g_3	AGTCTCCTTCAACATGGCCAAATCG	44	36	21
1407	YALI1_A02895g_4	CATCATGGGACCAGGTGCAGCCGCT	68	68	79
1408	YALI1_A02895g_5	GCCATGTTGAAGGAGACTGAAACGC	51	74	73
1409	YALI1_A02895g_6	AATTCGATTTGGCCATGTTGAAGGA	267	184	236
1410	YALI1_A02895g_7	TGACGGCGTAGTATGGCTTTGAATT	68	77	72
1411	YALI1_A02895g_8	GGCCCTTTCTGACGGCGTAGTATGG	119	135	201
1412	YALI1_A02947g_1	AACTGGTGGAGGACAAGAACATCAC	46	23	34
1413	YALI1_A02947g_2	GTGGCTCAGAAGACATTTAGAAGCG	136	76	94
1414	YALI1_A02947g_3	GAAGCGCCATTGATGCATCGCCAGT	116	87	139
1415	YALI1_A02947g_4	GCTGCTTATGAACACCATTCGGCTA	31	59	48
1417	YALI1_A02947g_6	GGCACACAGGCGGTCGTGATGTTCT	64	46	76
1418	YALI1_A02947g_7	GACGTGAGCAGCAGATCCAGAAACC	29	24	25
1419	YALI1_A02947g_8	TTGAGTTTAGACGTGAGCAGCAGAT	136	81	129
1420	YALI1_A02974g_1	TGGATCTCGAGTCCAACCAGCAAAA	72	43	48
1421	YALI1_A02974g_2	TCTCGAATCGGACGAAAACTATCTA	136	79	91
1422	YALI1_A02974g_3	CTGTGCGACGACCAGACCGCAACCC	79	37	114
1423	YALI1_A02974g_4	GGAGAAGTCATTGAGTCGGTGATCG	61	73	53
1424	YALI1_A02974g_5	AACACTCTGTCTCCGTCGGTGACGT	61	42	31
1425	YALI1_A02974g_6	GTTGTTGCTTATTCCCTCCTCAGTG	98	71	92
1426	YALI1_A02974g_7	CGGAGAGGGCATCAGGTCCTTGGTG	69	88	91
1427	YALI1_A02974g_8	CTGGTTGGACTCGAGATCCACAAAA	108	58	95
1428	YALI1_A02977g_1	ATATAAATGGCTGCTCCAATCACGC	88	87	55
1429	YALI1_A02977g_2	TCCTTACACCGCATGACGTCGGTTG	57	63	38
1431	YALI1_A02977g_4	TCGCAGCTGGAGACCCCAGGTGGCG	127	123	147
1432	YALI1_A02977g_5	GCCGTCGCTGGCGGTCTTTTCTCGC	307	324	320
1433	YALI1_A02998g_1	GACTGCGGGTCGGAAGTCGAGCGGT	122	81	87
1434	YALI1_A02998g_2	CGCTGGACCAAAACAAGCTCCTGGT	132	63	89
1435	YALI1_A02998g_3	GACTTTCAGAAACGCTGGCAACAAG	104	84	122
1436	YALI1_A02998g_4	AGAAACGCTGGCAACAAGGATGTGA	280	131	303
1437	YALI1_A02998g_5	GTCCAGCGCAAAGAACCGCTCGACT	197	102	179
1438	YALI1_A02998g_6	TCATGGGGGTACCTGACCTTGAGAT	40	31	99
1439	YALI1_A02998g_7	TGAAAGTCGAAAACAGCGTTTTGTC	233	196	291
1440	YALI1_A02998g_8	CGGTCCTGGCAAAATGGGGCCACTG	332	173	392
1441	YALI1_A03017g_1	AGAAAGTAGGACAACAAGTAGAGTC	58	55	43
1442	YALI1_A03017g_2	TCTATTGCGAGTATTCGTATTGTAC	61	58	77
1443	YALI1_A03017g_3	TGAGACCTTCCGTGCTTGCAGCGTT	32	30	35
1444	YALI1_A03017g_4	GGTTGGACTGCAGATGGTGCAGGGG	64	85	63
1445	YALI1_A03017g_5	TGAAACTCACATGCATTCCTCAGCA	94	94	73
1446	YALI1_A03017g_6	AAGTTGAGTGGTAGGAGTTGAGTGG	165	106	149
1447	YALI1_A03017g_7	GTGTAAGATTCGGGCTTTGAAGTTG	81	75	47
1448	YALI1_A03017g_8	CCAGACAACGTTGGTGAGCGATGAC	44	61	47
1449	YALI1_A03029g_1	GTGGTAACAACTCCAACTCTGGATT	55	28	36
1450	YALI1_A03029g_2	GAATGGACCAGAAGAACGAGACTGC	72	53	63
1451	YALI1_A03029g_3	TAGCCAGCTGTCTGGAAACTCCAAC	74	37	51
1452	YALI1_A03029g_4	GGCTGTTGCCTCGGTTGTCGTCGTA	71	55	60
1453	YALI1_A03029g_5	GGCCCTGGTTGCCGTAGGAGTCGTT	78	78	91
1454	YALI1_A03029g_6	GGCCCTCGTTTCGGCCCTGGTTGCC	348	278	331
1455	YALI1_A03029g_7	CGTAGGACTCGTTTCGGCCCTCGTT	92	55	121
1456	YALI1_A03029g_8	AGTTGGAGTTGTTGCCGTAGTTGGA	169	109	149
1457	YALI1_A03069g_1	TACACCTGCAAACCATACCGACGTC	30	39	26
1458	YALI1_A03069g_2	ACAAAGCCTACAACTTCAGAAATGT	121	100	181
1459	YALI1_A03069g_3	CAGCAAGCTTGGAGTTGAAAAAGCT	73	70	54
1460	YALI1_A03069g_4	CAAAGGCTGCGGGAGTTGAAATCAC	201	110	213
1461	YALI1_A03069g_5	GATCGGGTCGAGTCCGACGCGGTGT	200	128	180
1462	YALI1_A03069g_6	AGGAAGACCACATCTTTGGATCGGG	299	176	216
1463	YALI1_A03069g_7	AGCAGCAAGTCTTTGAGGAAGACCA	55	64	69
1464	YALI1_A03069g_8	GTTGCCATGCATCTACTCCAATGAA	67	49	27
1465	YALI1_A03081g_1	CCTCCAATGAACCAACCACCTTTTC	71	72	76
1466	YALI1_A03081g_2	CGTGACACAACGATTCAACTACCCC	61	41	61
1467	YALI1_A03081g_3	TGCCCTTTTGCGAAGGCTCGACAAT	441	378	577
1468	YALI1_A03081g_4	CGAAGGCTCGACAATCACAAAAACA	30	24	34
1469	YALI1_A03081g_5	TGATTGTCGAGCCTTCGCAAAAGGG	307	219	349
1470	YALI1_A03081g_6	CGTCTCCATCTGTTTTTGTGATTGT	413	185	361
1471	YALI1_A03081g_7	GCACCGCCTCGACCGGGTTTCCGTC	105	111	112
1472	YALI1_A03081g_8	CTGGCGAATTCCTCGTTGAATTGGT	127	74	142
1473	YALI1_A03091g_1	CACCCCCTTGGCAGTGCTCCGCTCA	117	94	76
1474	YALI1_A03091g_2	GAGTCAAGTACACCGGTGATATCCG	82	47	43
1475	YALI1_A03091g_3	CGGCTAAACTATCCCTCGGACGACG	57	50	58
[truncated: 56,220 more rows]

## Sheet: PO1f Cas12a ku70 Day 4
Guide Number	Guide ID	Guide Sequence	Replicate #1	Replicate #2	Replicate #3
[truncated: 57,018 more rows]

[truncated: 7 more sheets: PO1f Cas12a ku70 Day 6, PO1f Day 2, PO1f Day 4, PO1f Day 6, PO1f Cas12a Day 2, PO1f Cas12a Day 4, PO1f Cas12a Day 6]
