# Supplementary material for: acCRISPR: an activity-correction method for improving the accuracy of CRISPR screens
Source: Commun Biol. 2023 Jun 8;6:617. doi: 10.1038/s42003-023-04996-8 (PMC10250353; doi:10.1038/s42003-023-04996-8)
Supplement: Supplementary file 6 — Supplementary Data 3 [file 42003_2023_4996_MOESM6_ESM.xlsx]

## Sheet: Cas9 Day 4 CS & FS
Guide ID	Gene Locus	CS	FS
YALI1_A00014g_1	A00014g	-2.8484	2.05268
YALI1_A00014g_2	A00014g	-2.72997	1.07292
YALI1_A00014g_3	A00014g	-3.51746	1.70167
YALI1_A00014g_4	A00014g	-3.8999	1.63734
YALI1_A00014g_5	A00014g	-2.92552	0.78851
YALI1_A00014g_6	A00014g	-3.8063	1.04421
YALI1_A00019g_1	A00019g	-3.69311	1.57134
YALI1_A00019g_2	A00019g	-3.58167	1.84253
YALI1_A00019g_3	A00019g	-0.519945	-0.0673155
YALI1_A00019g_4	A00019g	-3.58191	1.84546
YALI1_A00019g_5	A00019g	-2.65374	1.38654
YALI1_A00019g_6	A00019g	-3.57085	2.14004
YALI1_A00032g_1	A00032g	-3.25344	1.80413
YALI1_A00032g_2	A00032g	-3.20615	1.32243
YALI1_A00032g_3	A00032g	-3.23573	2.23155
YALI1_A00032g_4	A00032g	-3.49483	1.44536
YALI1_A00032g_5	A00032g	-3.0152	0.870162
YALI1_A00032g_6	A00032g	-4.54201	1.85245
YALI1_A00058g_1	A00058g	-3.27323	1.50166
YALI1_A00058g_2	A00058g	-3.86947	2.00538
YALI1_A00058g_3	A00058g	-3.35953	1.66019
YALI1_A00058g_4	A00058g	-2.30137	0.978447
YALI1_A00058g_5	A00058g	-3.02739	0.907159
YALI1_A00058g_6	A00058g	-3.81497	1.4887
YALI1_A00102g_1	A00102g	6.49192	-5.02917
YALI1_A00102g_2	A00102g	4.92856	-3.82718
YALI1_A00102g_3	A00102g	6.69453	-6.40587
YALI1_A00102g_4	A00102g	5.93904	-6.20573
YALI1_A00102g_5	A00102g	3.51422	-1.32874
YALI1_A00102g_6	A00102g	6.52291	-4.20905
YALI1_A00135g_1	A00135g	3.16707	-1.4862
YALI1_A00135g_2	A00135g	0.655249	-0.239667
YALI1_A00135g_3	A00135g	4.11806	-1.23062
YALI1_A00135g_4	A00135g	-3.60951	1.56675
YALI1_A00135g_5	A00135g	5.43282	-2.23048
YALI1_A00135g_6	A00135g	-2.51774	0.37198
YALI1_A00148g_1	A00148g	7.72836	-1.49897
YALI1_A00148g_2	A00148g	6.22394	-3.02161
YALI1_A00148g_3	A00148g	4.66737	-0.495003
YALI1_A00148g_4	A00148g	6.03895	-0.555715
YALI1_A00148g_5	A00148g	4.51717	-1.80561
YALI1_A00148g_6	A00148g	4.44227	-0.802489
YALI1_A00204g_1	A00204g	4.72641	-0.385356
YALI1_A00204g_2	A00204g	5.48464	-2.11688
YALI1_A00204g_3	A00204g	5.59773	-2.59618
YALI1_A00204g_4	A00204g	0.182555	-1.84519
YALI1_A00204g_5	A00204g	0.168041	-1.83068
YALI1_A00204g_6	A00204g	5.69771	-1.87904
YALI1_A00241g_1	A00241g	-1.62852	-0.278399
YALI1_A00241g_2	A00241g	5.27204	-4.08656
YALI1_A00241g_3	A00241g	6.70152	-2.88662
YALI1_A00241g_4	A00241g	5.25541	-4.22024
YALI1_A00241g_5	A00241g	1.10211	-2.10124
YALI1_A00241g_6	A00241g	3.77711	0.209058
YALI1_A00252g_1	A00252g	-0.199575	-0.872187
YALI1_A00252g_2	A00252g	4.81174	-1.63503
YALI1_A00252g_3	A00252g	5.27191	-1.86259
YALI1_A00252g_4	A00252g	6.12568	-1.40523
YALI1_A00252g_5	A00252g	6.21449	-1.47506
YALI1_A00252g_6	A00252g	-1.95233	1.03306
YALI1_A00309g_1	A00309g	7.2361	-2.75619
YALI1_A00309g_2	A00309g	4.57855	-3.59413
YALI1_A00309g_3	A00309g	7.78337	-4.06511
YALI1_A00309g_4	A00309g	5.95641	-4.97198
YALI1_A00309g_5	A00309g	4.81983	-3.83284
YALI1_A00309g_6	A00309g	7.15974	-4.72618
YALI1_A00325g_1	A00325g	4.73996	-2.12414
YALI1_A00325g_2	A00325g	1.29285	-2.61084
YALI1_A00325g_3	A00325g	-2.05445	1.14581
YALI1_A00325g_4	A00325g	5.32092	-0.888357
YALI1_A00325g_5	A00325g	5.69978	-0.899385
YALI1_A00325g_6	A00325g	7.43918	-1.10785
YALI1_A00375g_1	A00375g	2.87889	-2.45046
YALI1_A00375g_2	A00375g	1.26874	-1.5092
YALI1_A00375g_3	A00375g	3.28482	-1.48768
YALI1_A00375g_4	A00375g	4.43699	0.493932
YALI1_A00375g_5	A00375g	6.54559	-1.95957
YALI1_A00375g_6	A00375g	-0.84912	-0.715025
YALI1_A00406g_1	A00406g	0.222064	-1.41188
YALI1_A00406g_2	A00406g	7.41554	-6.89605
YALI1_A00406g_3	A00406g	5.85287	-3.07175
YALI1_A00406g_4	A00406g	7.65714	-5.85999
YALI1_A00406g_5	A00406g	5.67536	-1.63253
YALI1_A00406g_6	A00406g	6.31611	-4.51897
YALI1_A00447g_1	A00447g	-0.310443	-0.536213
YALI1_A00447g_2	A00447g	5.0797	-2.00535
YALI1_A00447g_4	A00447g	4.65636	-0.991472
YALI1_A00447g_5	A00447g	-1.38582	1.20482
YALI1_A00447g_6	A00447g	5.7373	-3.29134
YALI1_A00468g_1	A00468g	0.173848	-0.952491
YALI1_A00468g_2	A00468g	0.683672	0.226418
YALI1_A00468g_3	A00468g	3.90564	-0.0630514
YALI1_A00468g_4	A00468g	0.691892	0.221126
YALI1_A00468g_5	A00468g	3.48674	-3.45278
YALI1_A00468g_6	A00468g	-1.84936	0.0540227
YALI1_A00504g_1	A00504g	0.00886879	-0.155774
YALI1_A00504g_2	A00504g	5.81749	-1.45696
YALI1_A00504g_3	A00504g	5.61027	-1.93979
YALI1_A00504g_4	A00504g	-2.65128	1.98328
YALI1_A00504g_5	A00504g	3.62261	-2.64146
YALI1_A00504g_6	A00504g	3.23372	-1.28412
YALI1_A00538g_1	A00538g	5.58672	0.176096
YALI1_A00538g_2	A00538g	4.43362	-1.39214
YALI1_A00538g_3	A00538g	6.93221	-0.29643
YALI1_A00538g_4	A00538g	7.36531	-1.79227
YALI1_A00538g_5	A00538g	3.32365	-0.524364
YALI1_A00538g_6	A00538g	2.96352	-0.0902375
YALI1_A00558g_1	A00558g	6.74691	-3.33312
YALI1_A00558g_2	A00558g	6.25946	-2.657
YALI1_A00558g_3	A00558g	-0.421745	-0.421908
YALI1_A00558g_4	A00558g	5.96946	-2.57646
YALI1_A00558g_5	A00558g	4.78833	-1.81335
YALI1_A00558g_6	A00558g	-1.61168	0.660056
YALI1_A00574g_1	A00574g	6.32532	-1.99489
YALI1_A00574g_2	A00574g	5.97361	-1.55477
YALI1_A00574g_3	A00574g	6.18231	-1.06466
YALI1_A00574g_4	A00574g	2.77481	-0.439463
YALI1_A00574g_5	A00574g	4.69258	-2.32959
YALI1_A00574g_6	A00574g	-0.147156	-1.26021
YALI1_A00601g_1	A00601g	4.20678	-0.256074
YALI1_A00601g_2	A00601g	6.04231	-3.27766
YALI1_A00601g_3	A00601g	-0.870632	-0.176054
YALI1_A00601g_4	A00601g	1.35843	-0.0227872
YALI1_A00601g_5	A00601g	4.37192	-1.34163
YALI1_A00601g_6	A00601g	-2.17272	0.850867
YALI1_A00661g_1	A00661g	4.84416	-2.50683
YALI1_A00661g_2	A00661g	7.37237	-4.47855
YALI1_A00661g_3	A00661g	4.66902	-1.43139
YALI1_A00661g_4	A00661g	6.05139	-3.38107
YALI1_A00661g_5	A00661g	1.47874	-1.27665
YALI1_A00661g_6	A00661g	2.40895	-0.304668
YALI1_A00683g_1	A00683g	-0.339814	0.409779
YALI1_A00683g_2	A00683g	-4.17656	0.677274
YALI1_A00683g_3	A00683g	5.9893	-1.30862
YALI1_A00683g_4	A00683g	-0.0824404	-1.13348
YALI1_A00683g_5	A00683g	6.45452	-2.91992
YALI1_A00683g_6	A00683g	6.68996	-3.01964
YALI1_A00715g_1	A00715g	3.34788	-1.20128
YALI1_A00715g_2	A00715g	1.18349	-2.55852
YALI1_A00715g_3	A00715g	6.6257	-1.34401
YALI1_A00715g_4	A00715g	4.46274	-1.15639
YALI1_A00715g_5	A00715g	3.35363	-1.20703
YALI1_A00715g_6	A00715g	0.564331	-1.77066
YALI1_A00746g_1	A00746g	4.67697	-4.43809
YALI1_A00746g_2	A00746g	4.63981	0.127112
YALI1_A00746g_3	A00746g	1.88663	-1.09367
YALI1_A00746g_4	A00746g	-0.497279	0.505391
YALI1_A00746g_5	A00746g	4.17146	-3.18703
YALI1_A00746g_6	A00746g	-1.10359	-0.380238
YALI1_A00789g_1	A00789g	0.581847	1.25369
YALI1_A00789g_2	A00789g	5.85587	-2.59093
YALI1_A00789g_3	A00789g	5.61039	-0.682731
YALI1_A00789g_4	A00789g	6.76006	-5.77564
YALI1_A00789g_5	A00789g	0.247544	0.311423
YALI1_A00789g_6	A00789g	1.80688	-1.48911
YALI1_A00801g_1	A00801g	1.56241	0.33786
YALI1_A00801g_2	A00801g	0.630278	-0.699106
YALI1_A00801g_3	A00801g	-0.189447	1.57843
YALI1_A00801g_4	A00801g	5.88201	-2.89759
YALI1_A00801g_5	A00801g	5.45249	-0.998356
YALI1_A00801g_6	A00801g	2.54562	-1.42682
YALI1_A00829g_1	A00829g	6.459	-1.53052
YALI1_A00829g_2	A00829g	-1.4473	0.145503
YALI1_A00829g_3	A00829g	6.3401	-1.01811
YALI1_A00829g_4	A00829g	7.15472	-0.641827
YALI1_A00829g_5	A00829g	1.16979	-0.286698
YALI1_A00829g_6	A00829g	2.59992	-1.10878
YALI1_A00867g_1	A00867g	-1.23656	0.746056
YALI1_A00867g_2	A00867g	2.586	-2.31048
YALI1_A00867g_3	A00867g	0.104687	-0.634161
YALI1_A00867g_4	A00867g	6.05459	-2.61416
YALI1_A00867g_5	A00867g	6.45552	-1.52207
YALI1_A00867g_6	A00867g	6.6512	-1.96826
YALI1_A00905g_1	A00905g	6.09793	-0.413077
YALI1_A00905g_2	A00905g	1.84675	-0.246314
YALI1_A00905g_3	A00905g	5.00719	-0.822494
YALI1_A00905g_4	A00905g	0.335169	-0.413299
YALI1_A00905g_5	A00905g	6.19174	-1.68296
YALI1_A00905g_6	A00905g	-0.330891	-0.460503
YALI1_A00911g_1	A00911g	-0.854728	0.662345
YALI1_A00911g_2	A00911g	0.480827	-0.268885
YALI1_A00911g_3	A00911g	6.26322	-1.42124
YALI1_A00911g_4	A00911g	1.72555	-1.89436
YALI1_A00911g_5	A00911g	6.22854	-3.09525
YALI1_A00911g_6	A00911g	6.46531	-0.376345
YALI1_A00947g_1	A00947g	7.25267	-1.99479
YALI1_A00947g_2	A00947g	-3.92341	2.33505
YALI1_A00947g_3	A00947g	0.0479045	0.556273
YALI1_A00947g_4	A00947g	4.8277	-1.2646
YALI1_A00947g_5	A00947g	3.72428	-0.645769
YALI1_A00947g_6	A00947g	2.66141	0.299417
YALI1_A00983g_1	A00983g	-2.39693	1.38898
YALI1_A00983g_2	A00983g	-1.77927	0.996066
YALI1_A00983g_3	A00983g	3.06767	-0.239391
YALI1_A00983g_4	A00983g	5.75518	-2.379
YALI1_A00983g_5	A00983g	-0.034535	0.893732
YALI1_A00983g_6	A00983g	4.56617	-3.26736
YALI1_A01061g_1	A01061g	-1.66935	-0.358246
YALI1_A01061g_2	A01061g	5.51066	-3.71352
YALI1_A01061g_3	A01061g	2.72857	0.323261
YALI1_A01061g_4	A01061g	3.61146	-1.64597
YALI1_A01061g_5	A01061g	-1.99431	0.178433
YALI1_A01061g_6	A01061g	6.87892	-4.65998
YALI1_A01074g_1	A01074g	1.4955	0.396199
YALI1_A01074g_2	A01074g	5.28372	-0.310422
YALI1_A01074g_3	A01074g	5.55829	-1.96197
YALI1_A01074g_4	A01074g	7.2255	-2.10357
YALI1_A01074g_5	A01074g	-1.0733	-0.560891
YALI1_A01074g_6	A01074g	-1.85935	0.819385
YALI1_A01093g_1	A01093g	5.96515	-2.98073
YALI1_A01093g_2	A01093g	-0.619106	0.159998
YALI1_A01093g_3	A01093g	6.08982	-1.82633
YALI1_A01093g_4	A01093g	7.59565	-1.89539
YALI1_A01093g_5	A01093g	7.01056	-0.580157
YALI1_A01093g_6	A01093g	6.40001	-0.760234
YALI1_A01122g_1	A01122g	5.70585	-0.207162
YALI1_A01122g_2	A01122g	-1.95658	-1.085
YALI1_A01122g_3	A01122g	4.85258	-1.84125
YALI1_A01122g_4	A01122g	-1.14828	0.38745
YALI1_A01122g_5	A01122g	3.44108	-0.123878
YALI1_A01122g_6	A01122g	6.96421	-2.38296
YALI1_A01143g_1	A01143g	6.52042	-1.04956
YALI1_A01143g_2	A01143g	1.35748	-0.463664
YALI1_A01143g_3	A01143g	6.93645	-0.956342
YALI1_A01143g_4	A01143g	4.65998	-0.815779
YALI1_A01143g_5	A01143g	1.28885	0.491893
YALI1_A01143g_6	A01143g	0.178362	0.00508938
YALI1_A01173g_1	A01173g	6.17472	-1.06045
YALI1_A01173g_2	A01173g	-1.46701	1.27099
YALI1_A01173g_3	A01173g	2.00685	0.145381
YALI1_A01173g_4	A01173g	-1.47328	1.34636
YALI1_A01173g_5	A01173g	-1.79343	0.7178
YALI1_A01173g_6	A01173g	5.82483	-1.97854
YALI1_A01198g_1	A01198g	1.08325	-0.415077
YALI1_A01198g_2	A01198g	1.89127	-1.92617
YALI1_A01198g_3	A01198g	6.59195	0.457098
YALI1_A01198g_4	A01198g	-1.07706	0.465634
YALI1_A01198g_5	A01198g	5.90609	-1.23577
YALI1_A01198g_6	A01198g	-0.0706586	9.61748e-05
YALI1_A01230g_1	A01230g	5.34638	-1.30612
YALI1_A01230g_2	A01230g	-0.98178	1.23595
YALI1_A01230g_3	A01230g	5.9447	-1.78043
YALI1_A01230g_4	A01230g	0.717599	-0.166707
YALI1_A01230g_5	A01230g	6.26606	-0.949079
YALI1_A01230g_6	A01230g	-1.47779	1.39267
YALI1_A01240g_1	A01240g	-0.232171	1.18439
YALI1_A01240g_2	A01240g	6.40708	-1.15937
YALI1_A01240g_3	A01240g	6.31463	-0.831393
YALI1_A01240g_4	A01240g	6.86129	-2.08944
YALI1_A01240g_5	A01240g	6.85099	-2.07914
YALI1_A01240g_6	A01240g	2.0874	-2.61744
YALI1_A01241g_1	A01241g	-1.09664	0.775445
YALI1_A01241g_2	A01241g	5.69053	-1.98005
YALI1_A01241g_3	A01241g	5.27549	-1.21471
YALI1_A01241g_4	A01241g	6.26664	-2.11525
YALI1_A01241g_5	A01241g	7.00952	-1.74001
YALI1_A01241g_6	A01241g	5.37645	-0.409513
YALI1_A01249g_1	A01249g	6.3805	-1.83497
YALI1_A01249g_2	A01249g	1.18132	-1.58518
YALI1_A01249g_3	A01249g	0.552242	0.838776
YALI1_A01249g_5	A01249g	6.88513	-1.12814
YALI1_A01249g_6	A01249g	0.603779	-1.62824
YALI1_A01260g_1	A01260g	2.23899	-0.890236
YALI1_A01260g_2	A01260g	5.79191	-1.04195
YALI1_A01260g_3	A01260g	4.56415	-1.59545
YALI1_A01260g_4	A01260g	5.22769	-2.55737
YALI1_A01260g_5	A01260g	5.97045	-1.3467
YALI1_A01260g_6	A01260g	2.21153	-0.460007
YALI1_A01267g_1	A01267g	7.32073	-1.48179
YALI1_A01267g_2	A01267g	6.8425	-0.725561
YALI1_A01267g_3	A01267g	4.69005	-2.25649
YALI1_A01267g_4	A01267g	5.14277	-0.816482
YALI1_A01267g_5	A01267g	2.81144	-1.9891
YALI1_A01267g_6	A01267g	6.30053	-0.204128
YALI1_A01298g_1	A01298g	-1.72095	1.28305
YALI1_A01298g_2	A01298g	5.51654	-1.6201
YALI1_A01298g_3	A01298g	3.22822	-1.26273
YALI1_A01298g_4	A01298g	6.83763	-2.36441
YALI1_A01298g_5	A01298g	-1.34471	0.790955
YALI1_A01298g_6	A01298g	5.08725	-4.10283
YALI1_A01394g_1	A01394g	6.05516	-1.59994
YALI1_A01394g_2	A01394g	7.68865	-1.1507
YALI1_A01394g_3	A01394g	5.77363	-1.77644
YALI1_A01394g_4	A01394g	-3.17929	0.542056
YALI1_A01394g_5	A01394g	5.03723	-0.214415
YALI1_A01394g_6	A01394g	2.83597	0.208643
YALI1_A01430g_1	A01430g	1.18532	-0.50759
YALI1_A01430g_2	A01430g	8.63206	-1.26866
YALI1_A01430g_3	A01430g	-2.78	1.30913
YALI1_A01430g_4	A01430g	4.40396	-3.41954
YALI1_A01430g_5	A01430g	-2.20966	1.06248
YALI1_A01430g_6	A01430g	6.81641	-1.61273
YALI1_A01434g_1	A01434g	6.21122	-0.7983
YALI1_A01434g_2	A01434g	6.62265	-3.74901
YALI1_A01434g_3	A01434g	4.27599	-1.2976
YALI1_A01434g_4	A01434g	6.06619	-2.61773
YALI1_A01434g_5	A01434g	7.85599	-1.40209
YALI1_A01434g_6	A01434g	-2.87544	1.21653
YALI1_A01468g_1	A01468g	7.25703	-2.43685
YALI1_A01468g_2	A01468g	5.19981	-2.06652
YALI1_A01468g_3	A01468g	2.83065	-1.24351
YALI1_A01468g_4	A01468g	6.22702	-1.29692
YALI1_A01468g_5	A01468g	-1.49735	1.63173
YALI1_A01468g_6	A01468g	-0.784755	0.513521
YALI1_A01505g_1	A01505g	2.26868	-0.103968
YALI1_A01505g_2	A01505g	-0.604574	-1.78295
YALI1_A01505g_3	A01505g	8.31484	-2.22753
YALI1_A01505g_4	A01505g	5.66943	-1.35863
YALI1_A01505g_5	A01505g	4.14198	-0.939637
YALI1_A01505g_6	A01505g	2.4156	-0.488166
YALI1_A01537g_1	A01537g	2.30654	0.342486
YALI1_A01537g_2	A01537g	-1.73444	1.00886
YALI1_A01537g_3	A01537g	3.44177	0.172897
YALI1_A01537g_4	A01537g	3.44177	0.172897
YALI1_A01537g_5	A01537g	0.408099	0.771547
YALI1_A01537g_6	A01537g	2.10506	-0.0119403
YALI1_A01577g_1	A01577g	5.6737	-1.65978
YALI1_A01577g_2	A01577g	1.49239	0.468166
YALI1_A01577g_3	A01577g	0.8512	1.05364
YALI1_A01577g_4	A01577g	1.83758	-1.93545
YALI1_A01577g_5	A01577g	5.85608	-0.963921
YALI1_A01577g_6	A01577g	5.62194	-0.858206
YALI1_A01602g_1	A01602g	-2.35489	1.10405
YALI1_A01602g_2	A01602g	5.56165	-1.89774
YALI1_A01602g_3	A01602g	3.81907	-2.4772
YALI1_A01602g_4	A01602g	-2.47986	1.31895
YALI1_A01602g_5	A01602g	-0.282505	0.949205
YALI1_A01602g_6	A01602g	7.03361	-2.75969
YALI1_A01618g_1	A01618g	-0.182905	-0.139305
YALI1_A01618g_2	A01618g	-0.732909	-0.0455129
YALI1_A01618g_3	A01618g	4.146	-1.27235
YALI1_A01618g_4	A01618g	-2.24312	1.48569
YALI1_A01618g_5	A01618g	-2.73686	1.05124
YALI1_A01618g_6	A01618g	4.25179	-0.22877
YALI1_A01628g_1	A01628g	5.36592	-2.24113
YALI1_A01628g_2	A01628g	-1.53152	1.27048
YALI1_A01628g_3	A01628g	1.90744	-0.0648506
YALI1_A01628g_4	A01628g	4.2661	-2.21201
YALI1_A01628g_5	A01628g	-0.672476	0.245701
YALI1_A01628g_6	A01628g	-1.5248	1.26375
YALI1_A01670g_1	A01670g	-0.473665	0.014861
YALI1_A01670g_2	A01670g	2.44872	-0.320333
YALI1_A01670g_3	A01670g	1.13033	-2.5948
YALI1_A01670g_4	A01670g	0.787903	0.0786848
YALI1_A01670g_5	A01670g	4.64428	-1.68742
YALI1_A01670g_6	A01670g	-2.24762	0.796541
YALI1_A01717g_1	A01717g	5.05589	-5.50121
YALI1_A01717g_2	A01717g	-1.15491	-0.663711
YALI1_A01717g_3	A01717g	5.2368	-4.57064
YALI1_A01717g_4	A01717g	0.43328	0.0896953
YALI1_A01717g_5	A01717g	6.59316	-4.79602
YALI1_A01717g_6	A01717g	1.19508	-1.44671
YALI1_A01732g_1	A01732g	7.04825	-2.10276
YALI1_A01732g_2	A01732g	2.1834	0.458373
YALI1_A01732g_3	A01732g	1.04007	0.795915
YALI1_A01732g_4	A01732g	5.16924	-3.39368
YALI1_A01732g_5	A01732g	6.39144	-2.84736
YALI1_A01732g_6	A01732g	-2.36991	0.945176
YALI1_A01736g_1	A01736g	7.18362	-1.97994
YALI1_A01736g_2	A01736g	0.7013	-0.0632221
YALI1_A01736g_3	A01736g	4.21826	-1.90441
YALI1_A01736g_4	A01736g	4.65645	-1.79299
YALI1_A01736g_5	A01736g	3.537	-0.706644
YALI1_A01736g_6	A01736g	6.02	-1.69743
YALI1_A01766g_1	A01766g	-2.12976	0.950431
YALI1_A01766g_2	A01766g	1.91144	-0.144924
YALI1_A01766g_3	A01766g	4.89588	-3.91146
YALI1_A01766g_4	A01766g	5.71241	-3.28339
YALI1_A01766g_5	A01766g	6.30597	-2.95271
YALI1_A01766g_6	A01766g	5.81115	-4.82672
YALI1_A01777g_1	A01777g	3.53278	-1.87203
YALI1_A01777g_2	A01777g	-1.44264	0.905466
YALI1_A01777g_3	A01777g	1.89414	0.609015
YALI1_A01777g_4	A01777g	4.97015	-4.4704
YALI1_A01777g_5	A01777g	0.213892	-0.921846
YALI1_A01777g_6	A01777g	3.52778	-1.87788
YALI1_A01794g_1	A01794g	5.09865	-1.47966
YALI1_A01794g_2	A01794g	-0.891369	0.729442
YALI1_A01794g_3	A01794g	3.33613	-2.35171
YALI1_A01794g_4	A01794g	-0.0966185	-0.585328
YALI1_A01794g_5	A01794g	3.07481	-3.74965
YALI1_A01794g_6	A01794g	6.80099	-5.51233
YALI1_A01824g_1	A01824g	0.93386	0.4389
YALI1_A01824g_2	A01824g	6.40354	-1.81954
YALI1_A01824g_3	A01824g	4.99157	-2.84141
YALI1_A01824g_4	A01824g	1.01536	-1.90628
YALI1_A01824g_5	A01824g	5.61681	-2.85216
YALI1_A01824g_6	A01824g	5.52152	-2.46074
YALI1_A01842g_1	A01842g	4.69683	-1.55507
YALI1_A01842g_2	A01842g	6.8356	-1.48296
YALI1_A01842g_3	A01842g	-0.0238914	0.374048
YALI1_A01842g_4	A01842g	0.00331304	0.3644
YALI1_A01842g_5	A01842g	1.20231	-1.66915
YALI1_A01842g_6	A01842g	6.03351	-4.25795
YALI1_A01854g_1	A01854g	7.19587	-3.02401
YALI1_A01854g_2	A01854g	7.5574	-0.815761
YALI1_A01854g_3	A01854g	-0.488324	0.604066
YALI1_A01854g_4	A01854g	6.05977	-1.6729
YALI1_A01854g_5	A01854g	5.12402	-1.24621
YALI1_A01854g_6	A01854g	7.00624	-1.87295
YALI1_A01864g_1	A01864g	5.85975	-0.236991
YALI1_A01864g_2	A01864g	5.92343	-0.899311
YALI1_A01864g_3	A01864g	2.50401	-0.724388
YALI1_A01864g_4	A01864g	6.61054	-0.363637
YALI1_A01864g_5	A01864g	2.01315	0.44955
YALI1_A01864g_6	A01864g	2.63934	-1.19931
YALI1_A01868g_1	A01868g	6.10674	-1.23055
YALI1_A01868g_2	A01868g	4.93978	-0.95135
YALI1_A01868g_3	A01868g	2.32104	-1.33661
YALI1_A01868g_4	A01868g	-1.43958	-0.661189
YALI1_A01868g_5	A01868g	5.7166	-1.81694
YALI1_A01868g_6	A01868g	3.05607	-1.69418
YALI1_A01888g_1	A01888g	3.46874	0.0911173
YALI1_A01888g_2	A01888g	5.35959	-0.439286
YALI1_A01888g_3	A01888g	4.79717	-0.474593
YALI1_A01888g_4	A01888g	2.5476	0.689093
YALI1_A01888g_5	A01888g	2.9768	-0.602865
YALI1_A01888g_6	A01888g	6.10218	-2.15751
YALI1_A01905g_1	A01905g	5.6465	-0.399036
YALI1_A01905g_2	A01905g	6.37082	-2.27332
YALI1_A01905g_3	A01905g	5.22834	-2.35469
YALI1_A01905g_4	A01905g	-1.56586	1.45485
YALI1_A01905g_5	A01905g	1.91804	-0.933621
YALI1_A01905g_6	A01905g	5.28303	-1.97668
YALI1_A02022g_1	A02022g	-0.487745	-0.458399
YALI1_A02022g_2	A02022g	3.82297	-0.856169
YALI1_A02022g_3	A02022g	-3.29691	1.43078
YALI1_A02022g_4	A02022g	5.01691	0.508975
YALI1_A02022g_5	A02022g	-2.96968	1.61719
YALI1_A02022g_6	A02022g	5.19116	-1.75494
YALI1_A02037g_1	A02037g	0.268949	0.126164
YALI1_A02037g_2	A02037g	-2.14693	0.990951
YALI1_A02037g_3	A02037g	0.835541	0.988666
YALI1_A02037g_4	A02037g	5.22661	-4.24219
YALI1_A02037g_5	A02037g	1.74254	-2.92356
YALI1_A02037g_6	A02037g	6.19661	-2.75063
YALI1_A02075g_1	A02075g	3.45455	-1.12389
YALI1_A02075g_2	A02075g	6.16075	-1.84851
YALI1_A02075g_3	A02075g	3.45604	-0.799147
YALI1_A02075g_4	A02075g	5.20143	-0.95413
YALI1_A02075g_5	A02075g	3.44335	-1.47786
YALI1_A02075g_6	A02075g	5.75386	-0.494383
YALI1_A02083g_1	A02083g	7.41275	-1.65405
YALI1_A02083g_2	A02083g	3.91383	-1.81549
YALI1_A02083g_3	A02083g	2.14545	-0.428107
YALI1_A02083g_4	A02083g	5.75531	-3.95817
YALI1_A02083g_5	A02083g	6.03506	-2.80073
YALI1_A02083g_6	A02083g	0.617374	-0.412009
YALI1_A02096g_1	A02096g	5.24966	-0.839246
YALI1_A02096g_2	A02096g	6.5431	-4.0521
YALI1_A02096g_3	A02096g	5.34856	-3.55142
YALI1_A02096g_4	A02096g	7.02658	-5.46979
YALI1_A02096g_5	A02096g	1.37847	-3.23541
YALI1_A02096g_6	A02096g	5.46384	-1.17642
YALI1_A02113g_1	A02113g	-3.25426	2.28482
YALI1_A02113g_2	A02113g	1.47394	-0.78619
YALI1_A02113g_3	A02113g	2.72054	-0.356356
YALI1_A02113g_4	A02113g	3.94344	0.21228
YALI1_A02113g_5	A02113g	6.06824	-2.40966
YALI1_A02113g_6	A02113g	-0.330672	-1.77592
YALI1_A02131g_1	A02131g	5.81059	-4.20755
YALI1_A02131g_2	A02131g	1.9299	0.847367
YALI1_A02131g_3	A02131g	5.77953	-4.28167
YALI1_A02131g_4	A02131g	6.14651	-1.07484
YALI1_A02131g_5	A02131g	-0.278885	1.14809
YALI1_A02131g_6	A02131g	6.48801	-4.32032
YALI1_A02150g_1	A02150g	0.706148	0.0272659
YALI1_A02150g_2	A02150g	0.288504	0.791636
YALI1_A02150g_3	A02150g	5.22524	-1.14086
YALI1_A02150g_4	A02150g	2.15572	-0.300975
YALI1_A02150g_5	A02150g	5.82727	-4.52847
YALI1_A02150g_6	A02150g	1.9083	-1.50396
YALI1_A02190g_1	A02190g	5.71815	-1.21986
YALI1_A02190g_2	A02190g	-2.19656	0.990525
YALI1_A02190g_3	A02190g	5.70292	-1.20463
YALI1_A02190g_4	A02190g	7.63518	-2.76662
YALI1_A02190g_5	A02190g	-0.405322	0.814246
YALI1_A02190g_6	A02190g	1.11115	-1.78552
YALI1_A02198g_1	A02198g	7.93463	-2.98673
YALI1_A02198g_2	A02198g	6.56499	-3.5995
YALI1_A02198g_3	A02198g	1.93617	-0.637367
YALI1_A02198g_4	A02198g	5.39018	-1.83973
YALI1_A02198g_5	A02198g	6.61657	-1.5904
YALI1_A02198g_6	A02198g	4.70581	-1.82712
YALI1_A02263g_1	A02263g	3.32914	-3.04048
YALI1_A02263g_2	A02263g	8.50175	-2.98127
YALI1_A02263g_3	A02263g	-1.22478	1.35941
YALI1_A02263g_4	A02263g	5.36038	-2.43541
YALI1_A02263g_5	A02263g	2.44212	-2.11425
YALI1_A02263g_6	A02263g	6.84529	-4.18053
YALI1_A02301g_1	A02301g	-2.96666	2.00476
YALI1_A02301g_2	A02301g	5.58807	-2.30858
YALI1_A02301g_3	A02301g	4.7689	-0.207546
YALI1_A02301g_4	A02301g	5.48015	-2.21368
YALI1_A02301g_5	A02301g	5.7802	-1.9938
YALI1_A02301g_6	A02301g	-1.31235	-0.756175
YALI1_A02335g_1	A02335g	5.77511	-0.159931
YALI1_A02335g_2	A02335g	7.15511	-4.17653
YALI1_A02335g_3	A02335g	4.68307	-0.864782
YALI1_A02335g_4	A02335g	7.11536	-1.76028
YALI1_A02335g_5	A02335g	6.93096	-1.56501
YALI1_A02335g_6	A02335g	4.24871	-2.91408
YALI1_A02365g_1	A02365g	1.78447	1.56149
YALI1_A02365g_2	A02365g	5.5201	-1.48786
YALI1_A02365g_3	A02365g	3.54615	-1.12644
YALI1_A02365g_4	A02365g	5.16909	-1.2624
YALI1_A02365g_5	A02365g	4.32209	-1.77755
YALI1_A02365g_6	A02365g	6.57344	-2.57638
YALI1_A02394g_1	A02394g	6.13768	-1.76018
YALI1_A02394g_2	A02394g	4.79967	-1.61167
YALI1_A02394g_3	A02394g	6.12559	-1.74809
YALI1_A02394g_4	A02394g	3.44133	0.248203
YALI1_A02394g_5	A02394g	0.308939	-0.111397
YALI1_A02394g_6	A02394g	-1.00655	0.677141
YALI1_A02426g_1	A02426g	7.22652	-1.91765
YALI1_A02426g_2	A02426g	6.01073	-2.71951
YALI1_A02426g_3	A02426g	2.71099	-0.214988
YALI1_A02426g_4	A02426g	6.37129	-1.16761
YALI1_A02426g_5	A02426g	1.70535	0.625299
YALI1_A02426g_6	A02426g	7.1756	-1.43396
YALI1_A02443g_1	A02443g	6.30246	-2.22758
YALI1_A02443g_2	A02443g	-1.63295	1.23937
YALI1_A02443g_3	A02443g	5.23175	-1.4671
YALI1_A02443g_4	A02443g	4.84649	-2.43777
YALI1_A02443g_5	A02443g	-1.00613	0.818162
YALI1_A02443g_6	A02443g	0.257561	0.580962
YALI1_A02461g_1	A02461g	6.48761	-6.89262
YALI1_A02461g_2	A02461g	-2.18317	0.606778
YALI1_A02461g_3	A02461g	4.84641	-1.77674
YALI1_A02461g_4	A02461g	4.88157	-4.59291
YALI1_A02461g_5	A02461g	6.49891	-6.90392
YALI1_A02461g_6	A02461g	-1.09123	-2.04095
YALI1_A02470g_1	A02470g	5.88607	-0.778456
YALI1_A02470g_2	A02470g	0.740751	0.0363901
YALI1_A02470g_3	A02470g	1.29801	0.318858
YALI1_A02470g_4	A02470g	3.48011	-0.269711
YALI1_A02470g_5	A02470g	7.52636	-2.28085
YALI1_A02470g_6	A02470g	2.88215	-2.086
YALI1_A02499g_1	A02499g	0.450611	-1.05341
YALI1_A02499g_2	A02499g	-0.143223	0.595142
YALI1_A02499g_3	A02499g	6.55356	-2.60657
YALI1_A02499g_4	A02499g	-2.41605	1.47007
YALI1_A02499g_5	A02499g	4.79271	-1.24862
YALI1_A02499g_6	A02499g	-2.20641	1.0578
YALI1_A02546g_1	A02546g	0.817402	-4.62346
YALI1_A02546g_2	A02546g	1.7221	-0.252207
YALI1_A02546g_3	A02546g	-2.83422	1.45785
YALI1_A02546g_4	A02546g	-1.55985	1.57902
YALI1_A02546g_5	A02546g	3.16696	-3.0323
YALI1_A02546g_6	A02546g	1.60638	0.610802
YALI1_A02552g_1	A02552g	5.95517	-0.148336
YALI1_A02552g_2	A02552g	6.72352	-1.48786
YALI1_A02552g_3	A02552g	1.62756	1.15883
YALI1_A02552g_4	A02552g	6.34483	-1.53347
YALI1_A02552g_5	A02552g	-3.44871	1.2759
YALI1_A02552g_6	A02552g	3.52341	-1.48
YALI1_A02561g_1	A02561g	6.73694	-5.63556
YALI1_A02561g_2	A02561g	-2.50545	0.9036
YALI1_A02561g_3	A02561g	4.93796	-3.95354
YALI1_A02561g_4	A02561g	1.66406	-0.456235
YALI1_A02561g_5	A02561g	5.64631	-6.17752
YALI1_A02561g_6	A02561g	-2.67025	1.08846
YALI1_A02568g_1	A02568g	5.95723	-2.91
YALI1_A02568g_2	A02568g	-2.75066	2.13567
YALI1_A02568g_3	A02568g	2.20703	-1.13491
YALI1_A02568g_4	A02568g	3.59529	-1.85557
YALI1_A02568g_5	A02568g	-2.33309	1.53927
YALI1_A02568g_6	A02568g	6.40764	-5.10883
YALI1_A02615g_1	A02615g	6.92568	-3.3026
YALI1_A02615g_2	A02615g	0.285266	-1.33966
YALI1_A02615g_3	A02615g	6.46177	-2.63381
YALI1_A02615g_4	A02615g	-3.4035	1.23133
YALI1_A02615g_5	A02615g	5.73248	-1.04817
YALI1_A02615g_6	A02615g	1.29252	-1.02812
YALI1_A02653g_1	A02653g	6.03047	-0.377937
YALI1_A02653g_2	A02653g	-3.10817	1.97649
YALI1_A02653g_3	A02653g	5.29266	-0.405521
YALI1_A02653g_4	A02653g	6.01643	-0.411228
YALI1_A02653g_5	A02653g	-1.11263	0.386797
YALI1_A02653g_6	A02653g	5.13492	-1.61727
YALI1_A02682g_1	A02682g	5.51214	0.699415
YALI1_A02682g_2	A02682g	5.31584	-2.10543
YALI1_A02682g_3	A02682g	0.567944	2.91529
YALI1_A02682g_4	A02682g	5.09121	-1.07269
YALI1_A02682g_5	A02682g	-0.539588	1.11319
YALI1_A02682g_6	A02682g	5.62119	-0.447234
YALI1_A02728g_1	A02728g	5.65765	-0.804554
YALI1_A02728g_2	A02728g	3.37365	-0.635558
YALI1_A02728g_3	A02728g	5.18227	-0.706825
YALI1_A02728g_4	A02728g	6.18573	-0.881848
YALI1_A02728g_5	A02728g	5.98818	-1.8634
YALI1_A02728g_6	A02728g	4.91789	0.0203354
YALI1_A02775g_1	A02775g	0.948888	-3.12537
YALI1_A02775g_2	A02775g	4.19873	-3.21431
YALI1_A02775g_3	A02775g	6.35031	-5.0181
YALI1_A02775g_4	A02775g	5.52303	-4.08551
YALI1_A02775g_5	A02775g	-0.67569	-0.179774
YALI1_A02775g_6	A02775g	-3.6976	1.88733
YALI1_A02813g_1	A02813g	8.14415	-1.46508
YALI1_A02813g_2	A02813g	1.61601	-1.42834
YALI1_A02813g_3	A02813g	5.60738	-1.86667
YALI1_A02813g_4	A02813g	-0.577698	-0.0576749
YALI1_A02813g_5	A02813g	4.59339	-0.997061
YALI1_A02813g_6	A02813g	8.02286	-1.48704
YALI1_A02819g_1	A02819g	6.34714	-0.848453
YALI1_A02819g_2	A02819g	-0.885351	1.86977
YALI1_A02819g_3	A02819g	5.25567	-1.90861
YALI1_A02819g_4	A02819g	-1.71008	0.0154313
YALI1_A02819g_5	A02819g	-1.90717	1.32296
YALI1_A02819g_6	A02819g	-2.95911	1.95015
YALI1_A02833g_1	A02833g	8.22392	-0.40649
YALI1_A02833g_2	A02833g	2.89487	0.123439
YALI1_A02833g_3	A02833g	5.03288	-3.06739
YALI1_A02833g_4	A02833g	2.84572	-0.358002
YALI1_A02833g_5	A02833g	-2.63304	0.931081
YALI1_A02833g_6	A02833g	2.85691	-0.369197
YALI1_A02875g_1	A02875g	3.32848	-0.929602
YALI1_A02875g_2	A02875g	-1.67911	0.435459
YALI1_A02875g_3	A02875g	6.6787	-1.32362
YALI1_A02875g_4	A02875g	2.15409	-0.981289
YALI1_A02875g_5	A02875g	3.95011	-1.76211
YALI1_A02875g_6	A02875g	5.20535	-1.48153
YALI1_A02895g_1	A02895g	0.0253353	-0.907889
YALI1_A02895g_2	A02895g	-0.316405	-0.314343
YALI1_A02895g_3	A02895g	6.22632	-0.638932
YALI1_A02895g_4	A02895g	-2.53451	1.22191
YALI1_A02895g_5	A02895g	-1.91076	0.570838
YALI1_A02895g_6	A02895g	0.609977	-1.4599
YALI1_A02947g_1	A02947g	-0.728062	-0.142562
YALI1_A02947g_2	A02947g	6.82738	-5.05181
YALI1_A02947g_3	A02947g	3.65955	-2.67512
YALI1_A02947g_4	A02947g	0.0531552	0.892947
YALI1_A02947g_5	A02947g	-0.935317	0.867522
YALI1_A02947g_6	A02947g	-0.348289	0.764393
YALI1_A02974g_1	A02974g	-0.190868	1.33144
YALI1_A02974g_2	A02974g	3.92548	-0.564953
YALI1_A02974g_3	A02974g	6.72973	-0.642028
YALI1_A02974g_4	A02974g	5.11045	0.279975
YALI1_A02974g_5	A02974g	1.44242	-2.30157
YALI1_A02974g_6	A02974g	6.30527	-0.853684
YALI1_A02977g_1	A02977g	4.02256	-0.413974
YALI1_A02977g_2	A02977g	0.0372189	-0.595766
YALI1_A02977g_3	A02977g	7.2497	-3.04724
YALI1_A02977g_4	A02977g	5.87208	-2.44821
YALI1_A02977g_5	A02977g	5.32475	-1.10468
YALI1_A02977g_6	A02977g	6.55392	-1.17927
YALI1_A02998g_1	A02998g	5.85826	-2.95156
YALI1_A02998g_2	A02998g	7.18488	-1.66602
YALI1_A02998g_3	A02998g	4.34596	-0.90046
YALI1_A02998g_4	A02998g	-1.80488	1.14049
YALI1_A02998g_5	A02998g	-2.66322	2.25549
YALI1_A02998g_6	A02998g	5.7071	-1.32379
YALI1_A03017g_1	A03017g	4.39784	-1.03731
YALI1_A03017g_2	A03017g	2.67174	-1.79224
YALI1_A03017g_3	A03017g	3.33943	-0.795344
YALI1_A03017g_4	A03017g	6.64287	-1.9756
YALI1_A03017g_5	A03017g	3.09994	-0.966647
YALI1_A03017g_6	A03017g	5.62419	-2.1277
YALI1_A03029g_1	A03029g	-3.0752	1.27933
YALI1_A03029g_2	A03029g	0.40998	1.30626
YALI1_A03029g_3	A03029g	-2.6055	1.82771
YALI1_A03029g_4	A03029g	-1.80247	0.228179
YALI1_A03029g_5	A03029g	-2.31589	0.391308
YALI1_A03029g_6	A03029g	4.33722	0.435624
YALI1_A03069g_1	A03069g	3.20251	-2.7189
YALI1_A03069g_2	A03069g	3.29999	-2.31557
YALI1_A03069g_3	A03069g	3.9389	-0.505347
YALI1_A03069g_4	A03069g	3.15895	-2.17452
YALI1_A03069g_5	A03069g	6.09977	-4.80097
YALI1_A03069g_6	A03069g	5.93131	-4.15575
YALI1_A03081g_1	A03081g	2.18495	0.245063
YALI1_A03081g_2	A03081g	4.90884	-3.61003
YALI1_A03081g_4	A03081g	-2.17617	1.13199
YALI1_A03081g_5	A03081g	-0.303544	-1.49636
YALI1_A03081g_6	A03081g	4.58135	-3.59692
YALI1_A03091g_1	A03091g	6.75346	-4.97789
YALI1_A03091g_2	A03091g	1.21706	-2.4418
YALI1_A03091g_3	A03091g	3.53064	-2.72833
YALI1_A03091g_4	A03091g	3.25928	-3.38846
YALI1_A03091g_5	A03091g	0.461436	-1.17561
YALI1_A03091g_6	A03091g	-3.19243	2.45704
YALI1_A03116g_1	A03116g	6.57127	-1.66995
YALI1_A03116g_2	A03116g	4.74336	-1.69153
YALI1_A03116g_3	A03116g	-0.264769	0.841953
YALI1_A03116g_4	A03116g	5.28446	-1.66979
YALI1_A03116g_5	A03116g	3.86282	-1.94243
YALI1_A03116g_6	A03116g	0.0438233	-0.609
YALI1_A03137g_1	A03137g	-2.24663	0.67782
YALI1_A03137g_2	A03137g	6.40902	-1.96402
YALI1_A03137g_3	A03137g	-2.25476	0.67852
YALI1_A03137g_4	A03137g	1.40449	-2.50788
YALI1_A03137g_5	A03137g	5.7158	-0.757482
YALI1_A03137g_6	A03137g	4.11425	-1.54412
YALI1_A03153g_1	A03153g	-3.43115	1.45058
YALI1_A03153g_2	A03153g	4.6908	-2.85578
YALI1_A03153g_3	A03153g	6.36878	-6.54753
YALI1_A03153g_4	A03153g	-4.3073	1.22709
YALI1_A03153g_5	A03153g	2.05838	-3.68162
YALI1_A03153g_6	A03153g	4.89305	-4.03202
YALI1_A03170g_1	A03170g	-1.41841	-0.31916
YALI1_A03170g_2	A03170g	5.47329	-0.787541
YALI1_A03170g_3	A03170g	3.99858	-1.57887
YALI1_A03170g_4	A03170g	6.13926	-2.11615
YALI1_A03170g_5	A03170g	0.659076	-0.617629
YALI1_A03170g_6	A03170g	-1.41807	-0.315649
YALI1_A03183g_1	A03183g	5.46944	-1.58842
YALI1_A03183g_2	A03183g	1.34452	-0.989291
YALI1_A03183g_3	A03183g	3.7792	-2.79477
YALI1_A03183g_4	A03183g	6.04852	-5.0641
YALI1_A03183g_5	A03183g	-1.23826	0.653939
YALI1_A03183g_6	A03183g	1.33385	-0.988966
YALI1_A03210g_1	A03210g	-2.17191	0.624484
YALI1_A03210g_2	A03210g	3.31993	0.0225065
YALI1_A03210g_3	A03210g	6.00637	-1.26473
YALI1_A03210g_4	A03210g	6.71278	-2.54455
YALI1_A03210g_5	A03210g	-0.910233	1.14421
YALI1_A03210g_6	A03210g	-0.295722	0.774308
YALI1_A03258g_1	A03258g	5.17361	-1.3121
YALI1_A03258g_2	A03258g	0.549936	-0.836572
YALI1_A03258g_3	A03258g	6.24771	-1.71111
YALI1_A03258g_4	A03258g	5.77919	-1.91448
YALI1_A03258g_5	A03258g	4.87389	0.676633
YALI1_A03258g_6	A03258g	2.62965	-1.64522
YALI1_A03278g_1	A03278g	4.97952	-4.69086
YALI1_A03278g_2	A03278g	-2.41703	1.05007
YALI1_A03278g_3	A03278g	3.47837	-2.49395
YALI1_A03278g_4	A03278g	5.43282	-4.14696
YALI1_A03278g_5	A03278g	1.4165	-1.30081
YALI1_A03278g_6	A03278g	6.44673	-2.4467
YALI1_A03289g_1	A03289g	8.10456	-3.08834
YALI1_A03289g_2	A03289g	6.60307	-2.38865
YALI1_A03289g_3	A03289g	0.283747	-0.233609
YALI1_A03289g_4	A03289g	7.32589	-5.01204
YALI1_A03289g_5	A03289g	6.71885	-5.73443
YALI1_A03289g_6	A03289g	0.465299	0.394809
YALI1_A03300g_1	A03300g	0.402641	0.510587
YALI1_A03300g_2	A03300g	3.88765	-0.343563
YALI1_A03300g_3	A03300g	-3.99552	2.31701
YALI1_A03300g_4	A03300g	-0.86499	-0.021738
YALI1_A03300g_5	A03300g	1.76504	-0.162024
YALI1_A03300g_6	A03300g	-0.14471	-0.203187
YALI1_A03322g_1	A03322g	0.317976	-2.12941
YALI1_A03322g_2	A03322g	7.19294	-4.89413
YALI1_A03322g_3	A03322g	6.16075	-5.17632
YALI1_A03322g_4	A03322g	4.88976	-5.15646
YALI1_A03322g_5	A03322g	7.53317	-5.84794
YALI1_A03322g_6	A03322g	5.59278	-3.6273
YALI1_A03351g_1	A03351g	2.48048	-1.73663
YALI1_A03351g_2	A03351g	1.34365	0.125498
YALI1_A03351g_4	A03351g	6.52181	-3.03698
YALI1_A03351g_5	A03351g	0.193183	0.529354
YALI1_A03351g_6	A03351g	5.81337	-1.60879
YALI1_A03356g_1	A03356g	6.58085	-2.91639
YALI1_A03356g_2	A03356g	0.784272	-1.22212
YALI1_A03356g_3	A03356g	-1.81528	0.236206
YALI1_A03356g_4	A03356g	4.77164	-0.910281
YALI1_A03356g_5	A03356g	2.8023	-0.725977
YALI1_A03356g_6	A03356g	-0.194962	-0.181194
YALI1_A03396g_1	A03396g	5.05683	-3.09135
YALI1_A03396g_2	A03396g	2.7552	-4.73743
YALI1_A03396g_3	A03396g	2.46169	-2.44326
YALI1_A03396g_4	A03396g	1.16308	0.434176
YALI1_A03396g_5	A03396g	1.28438	0.338051
YALI1_A03396g_6	A03396g	0.401256	1.01311
YALI1_A03402g_1	A03402g	0.46927	-0.949529
YALI1_A03402g_2	A03402g	6.70181	-2.33405
YALI1_A03402g_3	A03402g	0.211927	2.10193
YALI1_A03402g_4	A03402g	-0.320254	0.129813
YALI1_A03402g_5	A03402g	3.63596	-0.982897
YALI1_A03402g_6	A03402g	1.03838	-3.56956
YALI1_A03422g_1	A03422g	-0.71913	-0.0022814
YALI1_A03422g_2	A03422g	5.81593	-4.8315
YALI1_A03422g_3	A03422g	3.00872	-1.19093
YALI1_A03422g_4	A03422g	6.80176	-4.66847
YALI1_A03422g_5	A03422g	1.70795	0.0876752
YALI1_A03422g_6	A03422g	4.64985	-0.761528
YALI1_A03442g_1	A03442g	6.52653	-1.20314
YALI1_A03442g_2	A03442g	-3.44792	1.92704
YALI1_A03442g_3	A03442g	5.22791	-0.747633
YALI1_A03442g_4	A03442g	5.55068	-0.543554
YALI1_A03442g_5	A03442g	5.95141	-1.28305
YALI1_A03442g_6	A03442g	7.45916	-0.444468
YALI1_A03450g_1	A03450g	3.39674	-1.01852
YALI1_A03450g_2	A03450g	7.41753	-0.952726
YALI1_A03450g_3	A03450g	7.38756	-0.963505
YALI1_A03450g_4	A03450g	6.70167	-1.06188
YALI1_A03450g_5	A03450g	5.12609	-2.46751
YALI1_A03450g_6	A03450g	6.0878	-2.08312
YALI1_A03487g_1	A03487g	8.62277	-3.28539
YALI1_A03487g_2	A03487g	6.05982	-2.91806
YALI1_A03487g_3	A03487g	0.165621	1.03115
YALI1_A03487g_4	A03487g	-2.1637	1.28203
YALI1_A03487g_5	A03487g	5.75287	-2.79695
YALI1_A03487g_6	A03487g	-0.396465	-1.43689
YALI1_A03507g_1	A03507g	6.48295	-2.43847
YALI1_A03507g_2	A03507g	6.77468	-2.43692
YALI1_A03507g_3	A03507g	2.45149	-0.706802
YALI1_A03507g_4	A03507g	4.5273	-2.46965
YALI1_A03507g_5	A03507g	4.32935	-2.34492
YALI1_A03507g_6	A03507g	6.03135	-1.15516
YALI1_A03512g_1	A03512g	2.01785	-0.715974
YALI1_A03512g_2	A03512g	1.46091	-1.61911
YALI1_A03512g_3	A03512g	5.54939	-2.24303
YALI1_A03512g_4	A03512g	6.83295	-0.671645
YALI1_A03512g_5	A03512g	4.26654	-1.27274
YALI1_A03512g_6	A03512g	-0.930775	0.26397
YALI1_A03549g_1	A03549g	0.101021	0.167999
YALI1_A03549g_2	A03549g	1.5748	-1.70615
YALI1_A03549g_3	A03549g	2.52477	0.60001
YALI1_A03549g_4	A03549g	0.0990087	0.164912
YALI1_A03549g_5	A03549g	1.40709	-0.822403
YALI1_A03549g_6	A03549g	3.99124	-1.28618
YALI1_A03567g_1	A03567g	5.62107	-1.32927
YALI1_A03567g_2	A03567g	3.41084	-2.04913
YALI1_A03567g_3	A03567g	4.15588	-1.17146
YALI1_A03567g_4	A03567g	4.72678	-1.74052
YALI1_A03567g_5	A03567g	-1.81295	1.52624
YALI1_A03567g_6	A03567g	5.81057	-1.21068
YALI1_A03579g_1	A03579g	0.91123	-1.63776
YALI1_A03579g_3	A03579g	5.26162	-1.39577
YALI1_A03579g_4	A03579g	-1.72354	0.817743
YALI1_A03579g_5	A03579g	1.59651	1.23094
YALI1_A03579g_6	A03579g	5.78989	-2.40262
YALI1_A03599g_1	A03599g	5.16075	-1.76713
YALI1_A03599g_2	A03599g	3.22641	-0.677617
YALI1_A03599g_3	A03599g	5.95287	-1.54031
YALI1_A03599g_4	A03599g	5.64476	-0.863771
YALI1_A03599g_5	A03599g	6.47239	-1.67435
YALI1_A03599g_6	A03599g	0.795173	-0.368854
YALI1_A03624g_1	A03624g	-3.00319	1.21548
YALI1_A03624g_2	A03624g	5.21694	-1.60226
YALI1_A03624g_3	A03624g	6.7567	-4.09812
YALI1_A03624g_4	A03624g	4.519	-1.90772
YALI1_A03624g_5	A03624g	3.97456	-2.12563
YALI1_A03624g_6	A03624g	4.88691	-2.12226
YALI1_A03669g_1	A03669g	7.28237	-1.77766
YALI1_A03669g_2	A03669g	5.16324	-1.52569
YALI1_A03669g_3	A03669g	0.561754	0.353191
YALI1_A03669g_4	A03669g	3.77328	-0.152545
YALI1_A03669g_5	A03669g	2.8695	0.597339
YALI1_A03669g_6	A03669g	6.66256	-1.405
YALI1_A03688g_1	A03688g	6.29257	-1.52792
YALI1_A03688g_2	A03688g	2.05095	0.055164
YALI1_A03688g_3	A03688g	2.62567	-0.707563
YALI1_A03688g_4	A03688g	6.09412	-2.16916
YALI1_A03688g_5	A03688g	2.65429	-1.10453
YALI1_A03688g_6	A03688g	4.3763	-1.65152
YALI1_A03721g_1	A03721g	-1.39427	-1.78661
YALI1_A03721g_2	A03721g	6.67785	-1.53399
YALI1_A03721g_3	A03721g	3.75278	-1.57033
YALI1_A03721g_4	A03721g	5.73884	-1.11726
YALI1_A03721g_5	A03721g	1.61293	-2.26822
YALI1_A03721g_6	A03721g	-0.288216	-0.23532
YALI1_A03757g_1	A03757g	-1.61196	0.936431
YALI1_A03757g_2	A03757g	3.96154	-0.392153
YALI1_A03757g_3	A03757g	4.25178	-3.26735
YALI1_A03757g_4	A03757g	4.63037	-3.10876
YALI1_A03757g_5	A03757g	3.27827	-1.72148
YALI1_A03757g_6	A03757g	-1.29629	1.21222
YALI1_A03763g_1	A03763g	6.06513	-5.08071
YALI1_A03763g_2	A03763g	2.73473	0.035824
YALI1_A03763g_3	A03763g	5.43441	-3.95159
YALI1_A03763g_4	A03763g	1.45826	0.330422
YALI1_A03763g_5	A03763g	4.62615	-4.3375
YALI1_A03763g_6	A03763g	-0.690865	-1.23488
YALI1_A03803g_1	A03803g	4.97479	-3.0093
YALI1_A03803g_2	A03803g	6.48845	-1.39313
YALI1_A03803g_4	A03803g	5.53809	-5.71683
YALI1_A03803g_5	A03803g	5.51208	-3.71494
YALI1_A03803g_6	A03803g	1.1074	0.0597649
YALI1_A03809g_1	A03809g	4.00996	-1.11614
YALI1_A03809g_2	A03809g	6.76003	-0.0953227
YALI1_A03809g_3	A03809g	5.0607	-4.45766
YALI1_A03809g_4	A03809g	1.64551	-1.48393
YALI1_A03809g_5	A03809g	5.96789	-1.09299
YALI1_A03809g_6	A03809g	5.16646	-1.12393
YALI1_A03815g_1	A03815g	-0.734967	0.147723
YALI1_A03815g_2	A03815g	5.6609	-1.34205
YALI1_A03815g_3	A03815g	3.86559	-0.940383
YALI1_A03815g_4	A03815g	1.54544	-1.17764
YALI1_A03815g_5	A03815g	6.78839	-0.828072
YALI1_A03815g_6	A03815g	6.59399	-3.11076
YALI1_A03837g_1	A03837g	5.7988	-1.83331
YALI1_A03837g_2	A03837g	6.08595	-0.499619
YALI1_A03837g_3	A03837g	1.81938	-0.112024
YALI1_A03837g_4	A03837g	6.83318	-1.07311
YALI1_A03837g_5	A03837g	5.35426	-0.309788
YALI1_A03837g_6	A03837g	0.721331	-0.621071
YALI1_A03842g_1	A03842g	-2.08974	0.463671
YALI1_A03842g_2	A03842g	-0.163381	-0.955584
YALI1_A03842g_3	A03842g	5.72639	-0.331249
YALI1_A03842g_4	A03842g	5.13044	-4.26942
YALI1_A03842g_5	A03842g	3.30524	-1.17194
YALI1_A03842g_6	A03842g	5.71338	-2.50298
YALI1_A03857g_1	A03857g	2.39958	-2.83838
YALI1_A03857g_2	A03857g	6.21916	-2.92793
YALI1_A03857g_3	A03857g	4.14687	-1.57748
YALI1_A03857g_4	A03857g	0.321949	-0.140275
YALI1_A03857g_5	A03857g	3.51589	-1.15646
YALI1_A03857g_6	A03857g	0.485199	0.291432
YALI1_A03883g_1	A03883g	7.29911	-0.874019
YALI1_A03883g_2	A03883g	5.60659	-0.85919
YALI1_A03883g_3	A03883g	2.4977	0.26695
YALI1_A03883g_4	A03883g	4.46353	-3.47911
YALI1_A03883g_5	A03883g	1.11001	-1.50639
YALI1_A03883g_6	A03883g	-0.83753	-0.13989
YALI1_A03900g_1	A03900g	3.186	-0.73184
YALI1_A03900g_2	A03900g	6.60933	-4.81219
YALI1_A03900g_3	A03900g	6.18833	-3.87447
YALI1_A03900g_4	A03900g	-0.558333	-2.95769
YALI1_A03900g_5	A03900g	7.84098	-6.85656
YALI1_A03900g_6	A03900g	2.1582	-1.24522
YALI1_A03907g_1	A03907g	2.1052	0.209749
YALI1_A03907g_2	A03907g	2.95993	-0.0611789
YALI1_A03907g_3	A03907g	5.14863	-1.7214
YALI1_A03907g_4	A03907g	0.133958	0.840683
YALI1_A03907g_5	A03907g	4.61879	-0.972543
YALI1_A03907g_6	A03907g	5.46709	-0.916636
YALI1_A03937g_1	A03937g	-0.0652451	-0.686814
YALI1_A03937g_2	A03937g	3.53939	-1.32276
YALI1_A03937g_3	A03937g	8.61827	-0.973082
YALI1_A03937g_4	A03937g	4.63918	-0.863621
YALI1_A03937g_5	A03937g	6.36135	-2.34743
YALI1_A03937g_6	A03937g	0.177397	-0.778685
YALI1_A03964g_1	A03964g	5.97405	-2.10549
YALI1_A03964g_2	A03964g	0.102499	-3.41247
YALI1_A03964g_3	A03964g	-1.35641	1.20243
YALI1_A03964g_4	A03964g	1.45719	-2.51373
YALI1_A03964g_5	A03964g	5.31742	-3.23763
YALI1_A03964g_6	A03964g	-2.90469	1.09659
YALI1_A04006g_1	A04006g	6.70808	-0.766224
YALI1_A04006g_2	A04006g	5.6705	-0.120047
YALI1_A04006g_3	A04006g	4.77493	-3.79051
YALI1_A04006g_4	A04006g	4.27469	-0.35883
YALI1_A04006g_5	A04006g	-1.14784	0.0731237
YALI1_A04006g_6	A04006g	3.67944	-1.99348
YALI1_A04022g_1	A04022g	1.98975	-0.0271039
YALI1_A04022g_2	A04022g	0.940724	-0.601401
YALI1_A04022g_3	A04022g	-0.518084	0.988444
YALI1_A04022g_4	A04022g	7.0076	-3.38687
YALI1_A04022g_5	A04022g	5.77125	-4.47244
YALI1_A04022g_6	A04022g	6.62837	-2.08429
YALI1_A04044g_1	A04044g	4.12588	-1.28488
YALI1_A04044g_2	A04044g	4.58957	-1.37917
YALI1_A04044g_3	A04044g	1.01403	0.527571
YALI1_A04044g_4	A04044g	4.79015	-1.33379
YALI1_A04044g_5	A04044g	-1.17174	0.173218
YALI1_A04044g_6	A04044g	0.438085	0.329163
YALI1_A04071g_1	A04071g	-2.12363	1.34877
YALI1_A04071g_2	A04071g	-2.28491	1.46862
YALI1_A04071g_3	A04071g	-2.67901	2.13367
YALI1_A04071g_4	A04071g	-3.77306	1.52745
YALI1_A04071g_5	A04071g	5.39211	-2.18977
YALI1_A04071g_6	A04071g	-0.638573	0.809162
YALI1_A04109g_1	A04109g	5.72227	-3.92513
YALI1_A04109g_2	A04109g	-1.46762	1.19339
YALI1_A04109g_3	A04109g	4.90929	-4.62064
YALI1_A04109g_4	A04109g	6.49859	-2.71606
YALI1_A04109g_5	A04109g	4.56117	-2.74251
YALI1_A04109g_6	A04109g	-0.510944	0.226735
YALI1_A04119g_1	A04119g	4.01242	-2.49272
YALI1_A04119g_2	A04119g	-0.118381	-2.08136
YALI1_A04119g_4	A04119g	5.73595	-4.75153
YALI1_A04119g_5	A04119g	-0.456404	-0.312601
YALI1_A04119g_6	A04119g	5.45628	-5.16762
YALI1_A04164g_1	A04164g	3.5024	-2.5778
YALI1_A04164g_2	A04164g	-1.22807	0.652227
YALI1_A04164g_3	A04164g	4.94957	-1.36717
YALI1_A04164g_4	A04164g	2.61261	-1.68728
YALI1_A04164g_5	A04164g	1.02245	-1.8101
YALI1_A04164g_6	A04164g	-0.393784	-0.198286
YALI1_A04178g_1	A04178g	-0.347068	-1.8882
YALI1_A04178g_2	A04178g	1.4925	-0.286182
YALI1_A04178g_3	A04178g	1.509	-1.82044
YALI1_A04178g_4	A04178g	1.49785	-0.18779
YALI1_A04178g_5	A04178g	0.886567	0.403174
YALI1_A04178g_6	A04178g	2.78043	-1.17788
YALI1_A04261g_1	A04261g	5.56859	-3.28499
YALI1_A04261g_2	A04261g	6.0904	-0.501262
YALI1_A04261g_3	A04261g	-0.173374	0.556606
YALI1_A04261g_5	A04261g	0.0194189	-0.104607
YALI1_A04261g_6	A04261g	2.47958	-1.57572
YALI1_A04309g_1	A04309g	2.66387	-0.313754
YALI1_A04309g_2	A04309g	1.6594	-4.16345
YALI1_A04309g_3	A04309g	0.931669	-0.0440606
YALI1_A04309g_4	A04309g	2.46097	-2.83019
YALI1_A04309g_5	A04309g	2.00956	-0.271246
YALI1_A04309g_6	A04309g	1.56504	-0.454168
YALI1_A04332g_1	A04332g	1.5029	-0.57746
YALI1_A04332g_2	A04332g	2.8257	-1.57204
YALI1_A04332g_3	A04332g	3.39552	-2.09671
YALI1_A04332g_4	A04332g	-3.27815	0.979816
YALI1_A04332g_5	A04332g	-5.73257	0.639872
YALI1_A04332g_6	A04332g	-0.473768	0.890381
YALI1_A04341g_1	A04341g	0.120045	-0.153193
YALI1_A04341g_2	A04341g	0.729133	-1.01556
YALI1_A04341g_3	A04341g	5.48289	-0.578256
YALI1_A04341g_4	A04341g	3.35283	-1.85072
YALI1_A04341g_5	A04341g	4.52653	-1.24126
YALI1_A04341g_6	A04341g	4.98886	-0.744611
YALI1_A04385g_1	A04385g	6.06503	-0.579026
YALI1_A04385g_2	A04385g	0.598611	0.633768
YALI1_A04385g_3	A04385g	3.95669	-1.47345
YALI1_A04385g_4	A04385g	1.80958	0.258896
YALI1_A04385g_5	A04385g	1.80325	0.265225
YALI1_A04385g_6	A04385g	1.00394	-0.67255
YALI1_A04415g_1	A04415g	1.7423	-0.336536
YALI1_A04415g_2	A04415g	4.37517	-0.390897
YALI1_A04415g_3	A04415g	0.97601	-1.9856
YALI1_A04415g_4	A04415g	-3.6107	1.56705
YALI1_A04415g_5	A04415g	3.98082	-1.21757
YALI1_A04415g_6	A04415g	6.65568	-2.22028
YALI1_A04462g_1	A04462g	3.02763	-2.86759
YALI1_A04462g_2	A04462g	2.16108	-1.25147
YALI1_A04462g_3	A04462g	3.46089	-0.978496
YALI1_A04462g_4	A04462g	3.05796	-2.31335
YALI1_A04462g_5	A04462g	-0.246677	0.689307
YALI1_A04462g_6	A04462g	5.0472	-2.59993
YALI1_A04495g_1	A04495g	2.96847	-1.05782
YALI1_A04495g_2	A04495g	2.3179	-2.06497
YALI1_A04495g_3	A04495g	5.94768	-1.19477
YALI1_A04495g_4	A04495g	4.88195	-1.46921
YALI1_A04495g_5	A04495g	3.13827	-0.722279
YALI1_A04495g_6	A04495g	3.10754	-0.725403
YALI1_A04533g_1	A04533g	4.58914	-1.51947
YALI1_A04533g_2	A04533g	6.71088	-2.81922
YALI1_A04533g_3	A04533g	6.24872	-1.44534
YALI1_A04533g_4	A04533g	5.5827	-0.806849
YALI1_A04533g_5	A04533g	6.13107	-1.36642
YALI1_A04533g_6	A04533g	-1.01645	1.28347
YALI1_A04561g_1	A04561g	1.49129	0.272923
YALI1_A04561g_2	A04561g	7.70511	-5.01159
YALI1_A04561g_3	A04561g	-0.153557	0.36892
YALI1_A04561g_4	A04561g	-0.873144	-0.183257
YALI1_A04561g_5	A04561g	7.77078	-5.48718
YALI1_A04561g_6	A04561g	5.5348	-2.84128
YALI1_A04576g_1	A04576g	1.46084	-0.299259
YALI1_A04576g_2	A04576g	1.71496	0.593138
YALI1_A04576g_3	A04576g	-3.87744	3.16938
YALI1_A04576g_4	A04576g	6.00571	-1.37994
YALI1_A04576g_5	A04576g	5.96855	-1.57636
YALI1_A04576g_6	A04576g	-0.0452123	-0.797825
YALI1_A04620g_1	A04620g	3.28686	-0.577472
YALI1_A04620g_2	A04620g	4.65074	-3.66631
YALI1_A04620g_3	A04620g	5.27862	0.108158
YALI1_A04620g_4	A04620g	-2.34777	2.00435
YALI1_A04620g_5	A04620g	1.58086	-0.109066
YALI1_A04620g_6	A04620g	-0.630038	-0.219283
YALI1_A04653g_1	A04653g	-1.33308	-0.099466
YALI1_A04653g_2	A04653g	-0.529438	0.255122
YALI1_A04653g_3	A04653g	-1.40942	0.873277
YALI1_A04653g_4	A04653g	0.559035	-1.17004
YALI1_A04653g_5	A04653g	0.414071	0.0108916
YALI1_A04653g_6	A04653g	-1.65541	0.299403
YALI1_A04661g_1	A04661g	0.838961	-0.93904
YALI1_A04661g_2	A04661g	-0.190656	0.670053
YALI1_A04661g_3	A04661g	-2.04258	1.32722
YALI1_A04661g_4	A04661g	-2.61966	1.53136
YALI1_A04661g_5	A04661g	0.0665707	0.0966725
YALI1_A04661g_6	A04661g	0.885315	-0.387102
YALI1_A04676g_1	A04676g	0.204834	-0.0211715
YALI1_A04676g_2	A04676g	-2.67869	1.21605
YALI1_A04676g_3	A04676g	-0.648214	1.34694
YALI1_A04676g_4	A04676g	0.244361	-0.970334
YALI1_A04676g_5	A04676g	-1.06473	-0.259833
YALI1_A04676g_6	A04676g	0.133595	-0.2623
YALI1_A04715g_1	A04715g	5.99923	-0.879224
YALI1_A04715g_2	A04715g	5.384	-1.33258
YALI1_A04715g_3	A04715g	3.50828	-0.00601495
YALI1_A04715g_4	A04715g	4.45774	-1.12921
YALI1_A04715g_5	A04715g	0.393585	0.425366
YALI1_A04715g_6	A04715g	5.54507	-2.31867
YALI1_A04742g_1	A04742g	6.33534	-1.19359
YALI1_A04742g_2	A04742g	6.36081	-3.21065
YALI1_A04742g_3	A04742g	1.94566	0.638582
YALI1_A04742g_4	A04742g	-1.36542	1.13767
YALI1_A04742g_5	A04742g	5.126	-2.635
YALI1_A04742g_6	A04742g	-2.2346	1.24651
YALI1_A04781g_1	A04781g	-0.10137	0.117744
YALI1_A04781g_2	A04781g	-0.665077	-0.548834
YALI1_A04781g_3	A04781g	6.21352	-1.62131
YALI1_A04781g_4	A04781g	5.30579	-2.1381
YALI1_A04781g_5	A04781g	5.85255	-1.12865
YALI1_A04781g_6	A04781g	6.40348	-2.02375
YALI1_A04795g_1	A04795g	-1.70646	0.696205
YALI1_A04795g_2	A04795g	1.06412	-0.771894
YALI1_A04795g_3	A04795g	-3.40153	1.86877
YALI1_A04795g_4	A04795g	-3.33039	1.43407
YALI1_A04795g_5	A04795g	-0.880808	1.19345
YALI1_A04795g_6	A04795g	-1.71165	0.698929
YALI1_A04815g_1	A04815g	7.11232	-0.87271
YALI1_A04815g_2	A04815g	1.44381	-1.38996
YALI1_A04815g_3	A04815g	0.842961	0.0394298
YALI1_A04815g_4	A04815g	6.73603	-2.72295
YALI1_A04815g_5	A04815g	2.71209	-1.48197
YALI1_A04815g_6	A04815g	1.95661	0.0906613
YALI1_A04817g_1	A04817g	0.538338	-0.639031
YALI1_A04817g_2	A04817g	-1.71715	1.42389
YALI1_A04817g_3	A04817g	3.08223	0.0510639
YALI1_A04817g_4	A04817g	8.20433	-3.09098
YALI1_A04817g_5	A04817g	6.90388	-2.13376
YALI1_A04817g_6	A04817g	-2.10619	1.63572
YALI1_A04848g_1	A04848g	2.94923	0.491883
YALI1_A04848g_2	A04848g	1.83447	0.979194
YALI1_A04848g_3	A04848g	5.89663	-1.97633
YALI1_A04848g_4	A04848g	-3.17036	1.15835
YALI1_A04848g_5	A04848g	4.93504	-1.74704
YALI1_A04848g_6	A04848g	6.6796	-3.07102
YALI1_A04859g_1	A04859g	4.26996	-3.28554
YALI1_A04859g_2	A04859g	-0.513284	-0.0760857
YALI1_A04859g_3	A04859g	5.53783	-0.796194
YALI1_A04859g_4	A04859g	7.18054	-1.34811
YALI1_A04859g_5	A04859g	7.76383	-2.17419
YALI1_A04859g_6	A04859g	2.12039	-4.42075
YALI1_A04864g_1	A04864g	2.72957	1.60068
YALI1_A04864g_2	A04864g	6.41208	-1.17907
YALI1_A04864g_3	A04864g	-0.450964	0.421711
YALI1_A04864g_4	A04864g	6.47649	-1.4519
YALI1_A04864g_5	A04864g	5.86992	-1.23612
YALI1_A04864g_6	A04864g	5.37614	-2.72178
YALI1_A04884g_1	A04884g	5.93223	-1.42144
YALI1_A04884g_2	A04884g	2.67129	-1.82465
YALI1_A04884g_4	A04884g	4.11339	-3.12896
YALI1_A04884g_5	A04884g	2.72676	-0.51773
YALI1_A04884g_6	A04884g	4.05051	-1.37715
YALI1_A04893g_1	A04893g	4.21366	-1.51448
YALI1_A04893g_2	A04893g	-1.43768	1.24226
YALI1_A04893g_3	A04893g	4.11756	-1.11961
YALI1_A04893g_4	A04893g	1.66294	-0.571644
YALI1_A04893g_5	A04893g	1.65983	-0.580853
YALI1_A04893g_6	A04893g	0.971151	0.328338
YALI1_A04927g_1	A04927g	2.95104	-1.77118
YALI1_A04927g_2	A04927g	5.25929	-2.76142
YALI1_A04927g_3	A04927g	9.32359	-2.52479
YALI1_A04927g_4	A04927g	1.09541	-0.0759528
YALI1_A04927g_5	A04927g	1.99875	-2.36661
YALI1_A04927g_6	A04927g	-0.840455	-1.92711
YALI1_A04976g_1	A04976g	0.456225	0.782589
YALI1_A04976g_2	A04976g	-0.486356	0.416392
YALI1_A04976g_3	A04976g	6.2967	-2.12216
YALI1_A04976g_4	A04976g	6.7267	-1.96572
YALI1_A04976g_5	A04976g	7.4247	-2.65458
YALI1_A04976g_6	A04976g	6.39936	-1.14602
YALI1_A04983g_1	A04983g	2.12602	-1.49178
YALI1_A04983g_2	A04983g	5.08144	-0.687477
YALI1_A04983g_3	A04983g	-4.03019	1.1894
YALI1_A04983g_4	A04983g	6.48103	-1.66085
YALI1_A04983g_5	A04983g	-0.220805	0.482386
YALI1_A04983g_6	A04983g	7.42059	-2.61382
YALI1_A04990g_1	A04990g	4.81806	-0.810932
YALI1_A04990g_2	A04990g	4.63122	-1.20456
YALI1_A04990g_3	A04990g	-2.79648	1.20985
YALI1_A04990g_4	A04990g	7.24024	-2.0556
YALI1_A04990g_5	A04990g	2.61642	-1.32438
YALI1_A04990g_6	A04990g	4.29204	-2.59992
YALI1_A05003g_1	A05003g	4.64911	-0.53463
YALI1_A05003g_2	A05003g	-0.854622	0.752494
YALI1_A05003g_3	A05003g	-3.73849	2.09992
YALI1_A05003g_4	A05003g	1.03955	-0.0400648
YALI1_A05003g_5	A05003g	7.11992	-3.28924
YALI1_A05003g_6	A05003g	5.29867	-1.17388
YALI1_A05031g_1	A05031g	5.81438	-1.38966
YALI1_A05031g_2	A05031g	6.45965	-2.45497
YALI1_A05031g_3	A05031g	7.4482	-1.55145
YALI1_A05031g_4	A05031g	-0.769274	1.27908
YALI1_A05031g_5	A05031g	3.7988	-0.845768
YALI1_A05031g_6	A05031g	4.89049	-1.95949
YALI1_A05052g_1	A05052g	0.67468	0.285693
YALI1_A05052g_2	A05052g	0.181625	-2.06256
YALI1_A05052g_3	A05052g	5.2597	-4.15832
YALI1_A05052g_4	A05052g	6.56182	-4.41166
YALI1_A05052g_5	A05052g	1.64875	-0.203463
YALI1_A05052g_6	A05052g	4.06594	0.399432
YALI1_A05091g_1	A05091g	4.55164	-1.20458
YALI1_A05091g_2	A05091g	3.09632	-0.764513
YALI1_A05091g_3	A05091g	5.44214	-1.91294
YALI1_A05091g_4	A05091g	6.0139	-0.108431
YALI1_A05091g_5	A05091g	3.96051	-2.6617
YALI1_A05091g_6	A05091g	7.25217	-1.17843
YALI1_A05116g_1	A05116g	1.21181	-0.478321
YALI1_A05116g_2	A05116g	-2.16143	1.35805
YALI1_A05116g_3	A05116g	-1.64842	2.14955
YALI1_A05116g_4	A05116g	2.99996	-0.330105
YALI1_A05116g_5	A05116g	4.11225	-3.12783
YALI1_A05116g_6	A05116g	2.39495	-1.01054
YALI1_A05143g_1	A05143g	7.55772	-0.587277
YALI1_A05143g_2	A05143g	5.45893	-1.71267
YALI1_A05143g_3	A05143g	4.1096	-2.14679
YALI1_A05143g_4	A05143g	7.95512	-2.98013
YALI1_A05143g_5	A05143g	5.27517	-2.40152
YALI1_A05143g_6	A05143g	6.59968	-1.80969
YALI1_A05168g_1	A05168g	6.89253	-4.9081
YALI1_A05168g_2	A05168g	1.87867	-1.56761
YALI1_A05168g_3	A05168g	7.50066	-2.65128
YALI1_A05168g_4	A05168g	6.8993	-4.91488
YALI1_A05168g_5	A05168g	5.28852	-2.22774
YALI1_A05168g_6	A05168g	1.81246	-0.913797
YALI1_A05210g_1	A05210g	-1.78925	1.18567
YALI1_A05210g_2	A05210g	6.02728	-2.00476
YALI1_A05210g_3	A05210g	5.9635	-2.17172
YALI1_A05210g_4	A05210g	1.97792	-0.02112
YALI1_A05210g_5	A05210g	-0.0698839	-0.816396
YALI1_A05210g_6	A05210g	2.12708	-1.14266
YALI1_A05220g_1	A05220g	3.69749	-0.242128
YALI1_A05220g_2	A05220g	-0.398346	1.08853
YALI1_A05220g_3	A05220g	-5.4594	3.95523
YALI1_A05220g_4	A05220g	-1.09521	0.453898
YALI1_A05220g_5	A05220g	4.64364	-1.0211
YALI1_A05220g_6	A05220g	-1.1028	0.464238
YALI1_A05229g_1	A05229g	2.45791	-0.611786
YALI1_A05229g_2	A05229g	-1.06164	0.937799
YALI1_A05229g_3	A05229g	2.16708	-0.884006
YALI1_A05229g_4	A05229g	-1.49306	0.760096
YALI1_A05229g_5	A05229g	-1.85272	1.22836
YALI1_A05229g_6	A05229g	2.08027	-0.998997
YALI1_A05254g_1	A05254g	-2.24348	1.78403
YALI1_A05254g_2	A05254g	-3.2839	2.07384
YALI1_A05254g_3	A05254g	5.77012	-4.7857
YALI1_A05254g_4	A05254g	3.51529	-2.38865
YALI1_A05254g_5	A05254g	-0.779036	0.233724
YALI1_A05254g_6	A05254g	0.565097	-0.148042
YALI1_A05259g_1	A05259g	-1.48489	-0.190593
YALI1_A05259g_2	A05259g	0.360056	1.15671
YALI1_A05259g_4	A05259g	6.11564	-3.44532
YALI1_A05259g_5	A05259g	-0.579933	-0.643804
YALI1_A05259g_6	A05259g	6.30062	-2.14664
YALI1_A05284g_1	A05284g	5.58874	-0.787461
YALI1_A05284g_2	A05284g	2.91027	-3.07941
YALI1_A05284g_3	A05284g	-2.21644	0.935593
YALI1_A05284g_4	A05284g	4.50672	-0.988073
YALI1_A05284g_5	A05284g	2.05305	-1.3613
YALI1_A05284g_6	A05284g	-2.50902	1.10451
YALI1_A05335g_1	A05335g	6.65187	-3.08877
YALI1_A05335g_2	A05335g	-2.18514	1.33498
YALI1_A05335g_3	A05335g	7.01504	-2.33598
YALI1_A05335g_4	A05335g	7.23525	-2.80514
YALI1_A05335g_5	A05335g	5.89271	-3.44544
YALI1_A05335g_6	A05335g	6.42984	-5.13103
YALI1_A05355g_1	A05355g	0.515551	-1.98677
YALI1_A05355g_2	A05355g	4.52617	-0.456822
YALI1_A05355g_3	A05355g	3.72845	-0.942061
YALI1_A05355g_4	A05355g	0.814259	0.144616
YALI1_A05355g_5	A05355g	-0.310787	-0.183527
YALI1_A05355g_6	A05355g	1.74902	-1.98336
YALI1_A05366g_1	A05366g	7.03516	-1.41846
YALI1_A05366g_2	A05366g	0.136109	1.14249
YALI1_A05366g_3	A05366g	0.00418172	0.144085
YALI1_A05366g_4	A05366g	1.31353	-1.53234
YALI1_A05366g_5	A05366g	2.74891	-1.43174
YALI1_A05366g_6	A05366g	-1.86791	2.0882
YALI1_A05407g_1	A05407g	5.19808	-1.66745
YALI1_A05407g_2	A05407g	3.66605	-0.439651
YALI1_A05407g_3	A05407g	-0.961699	0.690521
YALI1_A05407g_4	A05407g	5.21838	-2.72298
YALI1_A05407g_5	A05407g	6.52208	-1.24039
YALI1_A05407g_6	A05407g	6.94911	-0.688237
YALI1_A05459g_1	A05459g	5.12699	-2.48744
YALI1_A05459g_2	A05459g	-0.330475	-0.119725
YALI1_A05459g_3	A05459g	7.41896	-2.61291
YALI1_A05459g_4	A05459g	6.26671	-2.07109
YALI1_A05459g_5	A05459g	5.27454	-0.192029
YALI1_A05459g_6	A05459g	5.03369	-0.0075292
YALI1_A05473g_1	A05473g	-2.99243	1.97829
YALI1_A05473g_2	A05473g	-0.365758	1.47433
YALI1_A05473g_4	A05473g	5.87363	-1.9386
YALI1_A05473g_5	A05473g	-2.71063	0.7023
YALI1_A05473g_6	A05473g	-2.47988	-0.169535
YALI1_A05491g_1	A05491g	5.65827	-4.67384
YALI1_A05491g_2	A05491g	7.64294	-5.8458
YALI1_A05491g_4	A05491g	3.18178	-0.322429
YALI1_A05491g_5	A05491g	5.45294	-3.13908
YALI1_A05491g_6	A05491g	5.17631	-2.32163
YALI1_A05527g_1	A05527g	-0.648876	1.58849
YALI1_A05527g_2	A05527g	-2.1997	1.50486
YALI1_A05527g_3	A05527g	6.60925	-2.98105
YALI1_A05527g_4	A05527g	-2.60331	0.799214
YALI1_A05527g_5	A05527g	0.574361	0.00249994
YALI1_A05527g_6	A05527g	0.371256	0.192908
YALI1_A05571g_1	A05571g	7.43582	-5.63867
YALI1_A05571g_2	A05571g	1.60496	-0.814072
YALI1_A05571g_3	A05571g	2.11303	-3.05988
YALI1_A05571g_4	A05571g	5.27202	-4.28759
YALI1_A05571g_5	A05571g	7.10174	-5.3046
YALI1_A05571g_6	A05571g	4.47301	-3.68983
YALI1_A05583g_1	A05583g	6.44406	-0.765958
YALI1_A05583g_2	A05583g	5.3239	-0.0419961
YALI1_A05583g_3	A05583g	4.12061	-0.305706
YALI1_A05583g_4	A05583g	1.54055	-1.56225
YALI1_A05583g_5	A05583g	5.96519	-1.76285
YALI1_A05583g_6	A05583g	5.60418	-0.533764
YALI1_A05592g_1	A05592g	5.91869	-1.34825
YALI1_A05592g_2	A05592g	6.42872	-2.15202
YALI1_A05592g_3	A05592g	7.30098	-1.55543
YALI1_A05592g_4	A05592g	5.64336	-2.11273
YALI1_A05592g_5	A05592g	4.20039	-1.20696
YALI1_A05592g_6	A05592g	7.21867	-1.91357
YALI1_A05605g_1	A05605g	4.41836	0.00993226
YALI1_A05605g_2	A05605g	5.64847	-2.046
YALI1_A05605g_3	A05605g	5.65674	0.106116
YALI1_A05605g_4	A05605g	2.49385	-0.856095
YALI1_A05605g_5	A05605g	2.68786	-0.617118
YALI1_A05605g_6	A05605g	1.48515	-0.584087
YALI1_A05662g_1	A05662g	-0.859432	0.819935
YALI1_A05662g_2	A05662g	7.43472	-1.26649
YALI1_A05662g_3	A05662g	3.81023	-1.61046
YALI1_A05662g_4	A05662g	6.31572	-1.70714
YALI1_A05662g_5	A05662g	3.04738	-2.67926
YALI1_A05662g_6	A05662g	3.74	-0.746206
YALI1_A05701g_1	A05701g	7.4471	-2.00609
YALI1_A05701g_2	A05701g	5.87308	-0.959552
YALI1_A05701g_3	A05701g	3.72851	-0.772581
YALI1_A05701g_4	A05701g	-1.69869	1.07219
YALI1_A05701g_5	A05701g	6.90338	-2.68096
YALI1_A05701g_6	A05701g	-1.69205	1.06743
YALI1_A05737g_1	A05737g	4.43579	-0.431116
YALI1_A05737g_2	A05737g	7.3951	-1.84438
YALI1_A05737g_3	A05737g	7.43766	-1.754
YALI1_A05737g_4	A05737g	1.89547	-1.11982
YALI1_A05737g_5	A05737g	6.97055	-3.13465
YALI1_A05737g_6	A05737g	5.85632	-2.39217
YALI1_A05774g_1	A05774g	6.79065	-2.73434
YALI1_A05774g_2	A05774g	3.836	-3.17743
YALI1_A05774g_3	A05774g	4.96688	-2.56836
YALI1_A05774g_4	A05774g	5.29455	-2.43109
YALI1_A05774g_5	A05774g	6.99881	-3.29138
YALI1_A05774g_6	A05774g	3.83208	-0.922104
YALI1_A05795g_1	A05795g	1.98907	-1.1768
YALI1_A05795g_2	A05795g	-0.95051	1.2221
YALI1_A05795g_3	A05795g	6.74418	-1.87393
YALI1_A05795g_4	A05795g	6.3623	-0.464721
YALI1_A05795g_5	A05795g	3.9877	-0.561049
YALI1_A05795g_6	A05795g	6.93964	-2.61335
YALI1_A05798g_1	A05798g	5.97734	-0.456856
YALI1_A05798g_2	A05798g	-3.44618	2.04056
YALI1_A05798g_3	A05798g	5.75599	-1.5596
YALI1_A05798g_4	A05798g	1.39	-0.40558
YALI1_A05798g_5	A05798g	5.72352	-1.47998
YALI1_A05798g_6	A05798g	-0.773603	0.851706
YALI1_A05813g_1	A05813g	6.46233	-0.754481
YALI1_A05813g_2	A05813g	-1.39071	1.58914
YALI1_A05813g_3	A05813g	6.77789	-0.921272
YALI1_A05813g_4	A05813g	6.46695	-3.69139
YALI1_A05813g_5	A05813g	4.98051	-1.5608
YALI1_A05813g_6	A05813g	-2.27211	1.64457
YALI1_A05821g_1	A05821g	2.77597	-1.27993
YALI1_A05821g_2	A05821g	0.780472	1.20518
YALI1_A05821g_3	A05821g	7.00389	-4.32192
YALI1_A05821g_4	A05821g	7.86433	-6.30754
YALI1_A05821g_5	A05821g	-3.98181	1.52064
YALI1_A05821g_6	A05821g	-0.420085	1.01237
YALI1_A05836g_1	A05836g	4.33262	-1.8045
YALI1_A05836g_2	A05836g	6.39265	-1.11086
YALI1_A05836g_3	A05836g	2.8735	0.103043
YALI1_A05836g_4	A05836g	2.82711	0.107564
YALI1_A05836g_5	A05836g	5.64355	-1.2758
YALI1_A05836g_6	A05836g	2.93558	-2.00365
YALI1_A05844g_1	A05844g	-0.916616	1.19793
YALI1_A05844g_2	A05844g	3.7748	-1.8767
YALI1_A05844g_3	A05844g	4.25622	-0.910262
YALI1_A05844g_4	A05844g	1.28075	-0.923694
YALI1_A05844g_5	A05844g	4.92441	-2.16531
YALI1_A05844g_6	A05844g	6.52445	-4.43382
YALI1_A05869g_1	A05869g	5.97293	-1.63188
YALI1_A05869g_2	A05869g	2.92737	-0.888762
YALI1_A05869g_3	A05869g	6.89775	-1.71032
YALI1_A05869g_4	A05869g	1.47448	-1.629
YALI1_A05869g_5	A05869g	1.49749	-1.63085
YALI1_A05869g_6	A05869g	-2.50462	1.40847
YALI1_A05884g_1	A05884g	-1.45053	1.04147
YALI1_A05884g_2	A05884g	2.97359	-0.648615
YALI1_A05884g_3	A05884g	4.72622	-1.09944
YALI1_A05884g_4	A05884g	5.41074	-0.852107
YALI1_A05884g_5	A05884g	5.93501	-0.318306
YALI1_A05884g_6	A05884g	6.85627	-1.70269
YALI1_A05904g_1	A05904g	-1.5717	2.06389
YALI1_A05904g_2	A05904g	5.89758	-1.56758
YALI1_A05904g_3	A05904g	-1.79988	0.962775
YALI1_A05904g_4	A05904g	3.76461	-0.418654
YALI1_A05904g_5	A05904g	2.81648	-0.237311
YALI1_A05904g_6	A05904g	2.56837	-0.737081
YALI1_A05927g_1	A05927g	7.33062	-1.33892
YALI1_A05927g_2	A05927g	0.317908	-0.56161
YALI1_A05927g_3	A05927g	0.718301	-0.238943
YALI1_A05927g_4	A05927g	4.82839	0.674124
YALI1_A05927g_5	A05927g	3.79851	-2.11574
YALI1_A05927g_6	A05927g	2.39302	-2.60661
YALI1_A05947g_1	A05947g	6.88515	-1.53615
YALI1_A05947g_2	A05947g	5.59026	-1.93169
YALI1_A05947g_3	A05947g	3.93379	-1.63499
YALI1_A05947g_4	A05947g	5.29016	-2.54469
YALI1_A05947g_5	A05947g	2.37771	-2.13519
YALI1_A05947g_6	A05947g	1.89535	-0.0318379
YALI1_A05987g_1	A05987g	6.04669	-0.793354
YALI1_A05987g_2	A05987g	-3.13012	1.17553
YALI1_A05987g_3	A05987g	-2.74262	1.43602
YALI1_A05987g_4	A05987g	0.975247	-0.275635
YALI1_A05987g_5	A05987g	5.29102	-1.85746
YALI1_A05987g_6	A05987g	5.70205	-1.93194
YALI1_A06052g_1	A06052g	3.92456	-1.18968
YALI1_A06052g_2	A06052g	-2.44529	1.2915
YALI1_A06052g_3	A06052g	0.946427	0.358629
YALI1_A06052g_4	A06052g	3.20995	-0.327523
YALI1_A06052g_5	A06052g	6.3724	-1.87261
YALI1_A06052g_6	A06052g	0.275681	-0.93084
YALI1_A06073g_1	A06073g	4.85926	-0.286652
YALI1_A06073g_2	A06073g	4.01753	-0.498108
YALI1_A06073g_3	A06073g	3.29205	0.304276
YALI1_A06073g_4	A06073g	4.50991	-1.52952
YALI1_A06073g_5	A06073g	2.58995	-0.312442
YALI1_A06073g_6	A06073g	3.32056	-1.43828
YALI1_A06099g_1	A06099g	6.31341	-1.05726
YALI1_A06099g_2	A06099g	-0.0352762	0.586133
YALI1_A06099g_3	A06099g	2.50458	0.92445
YALI1_A06099g_4	A06099g	0.984838	-1.26372
YALI1_A06099g_5	A06099g	0.941099	1.16722
YALI1_A06099g_6	A06099g	0.412363	-1.99045
YALI1_A06102g_1	A06102g	-1.55941	0.825326
YALI1_A06102g_2	A06102g	-3.19158	1.37501
YALI1_A06102g_3	A06102g	1.24726	-0.701926
YALI1_A06102g_4	A06102g	2.76598	-0.798648
YALI1_A06102g_5	A06102g	6.43284	-1.2332
YALI1_A06102g_6	A06102g	2.77526	-0.797556
YALI1_A06104g_1	A06104g	5.99484	-1.56369
YALI1_A06104g_2	A06104g	1.26387	-3.2494
YALI1_A06104g_3	A06104g	-0.661794	1.12906
YALI1_A06104g_4	A06104g	3.72633	-1.87748
YALI1_A06104g_5	A06104g	2.13741	0.987372
YALI1_A06104g_6	A06104g	3.93957	-0.174921
YALI1_A06116g_1	A06116g	-1.46248	0.473049
YALI1_A06116g_2	A06116g	3.8252	-0.227183
YALI1_A06116g_3	A06116g	7.03605	-2.58083
YALI1_A06116g_4	A06116g	6.38871	-3.71839
YALI1_A06116g_5	A06116g	0.853302	-0.299768
YALI1_A06116g_6	A06116g	5.73996	-2.07769
YALI1_A06128g_1	A06128g	-3.57385	1.94638
YALI1_A06128g_2	A06128g	3.69899	-1.08833
YALI1_A06128g_3	A06128g	-1.67246	0.0240258
YALI1_A06128g_4	A06128g	6.73277	-3.53043
YALI1_A06128g_5	A06128g	1.43611	0.211453
YALI1_A06128g_6	A06128g	1.28172	-2.81092
YALI1_A06149g_1	A06149g	-1.62948	1.07021
YALI1_A06149g_2	A06149g	-1.63115	1.07078
YALI1_A06149g_3	A06149g	7.3436	-5.19343
YALI1_A06149g_5	A06149g	-2.06578	1.35504
YALI1_A06149g_6	A06149g	1.56424	-0.45044
YALI1_A06169g_1	A06169g	1.42608	-0.447097
YALI1_A06169g_2	A06169g	7.13134	-2.64811
YALI1_A06169g_4	A06169g	2.50923	-1.92639
YALI1_A06169g_5	A06169g	3.74199	-2.23585
YALI1_A06169g_6	A06169g	6.04546	-0.246077
YALI1_A06174g_1	A06174g	0.973147	-0.64773
YALI1_A06174g_2	A06174g	3.44368	-2.23889
YALI1_A06174g_3	A06174g	1.12372	-0.0111239
YALI1_A06174g_4	A06174g	4.3786	-0.0379076
YALI1_A06174g_5	A06174g	1.11151	0.0037271
YALI1_A06174g_6	A06174g	4.70853	-0.337173
YALI1_A06196g_1	A06196g	5.82773	-1.19995
YALI1_A06196g_2	A06196g	1.81756	-0.345131
YALI1_A06196g_3	A06196g	5.34505	-0.896627
YALI1_A06196g_4	A06196g	1.78856	-0.348799
YALI1_A06196g_5	A06196g	-3.35285	1.62531
YALI1_A06196g_6	A06196g	-1.54368	0.359973
YALI1_A06207g_1	A06207g	5.8955	-1.13347
YALI1_A06207g_2	A06207g	-2.17654	1.78889
YALI1_A06207g_3	A06207g	5.54298	-0.470766
YALI1_A06207g_4	A06207g	-2.17783	1.77627
YALI1_A06207g_5	A06207g	5.4647	-1.53369
YALI1_A06207g_6	A06207g	5.53958	-1.13
YALI1_A06220g_1	A06220g	5.79498	-3.2509
YALI1_A06220g_2	A06220g	4.73945	0.35088
YALI1_A06220g_4	A06220g	-2.38924	1.25185
YALI1_A06220g_5	A06220g	-2.29739	1.20674
YALI1_A06220g_6	A06220g	6.94609	-2.37654
YALI1_A06229g_1	A06229g	3.64854	0.584105
YALI1_A06229g_2	A06229g	-0.585639	0.221728
YALI1_A06229g_3	A06229g	4.76455	0.820952
YALI1_A06229g_4	A06229g	6.89162	-0.327469
YALI1_A06229g_5	A06229g	0.0729301	0.362182
YALI1_A06229g_6	A06229g	6.37767	-1.03967
YALI1_A06287g_1	A06287g	6.82454	-3.04898
YALI1_A06287g_2	A06287g	4.72544	-2.0259
YALI1_A06287g_3	A06287g	2.4357	-1.72334
YALI1_A06287g_4	A06287g	3.02646	-3.58756
YALI1_A06287g_5	A06287g	-1.14879	1.72603
YALI1_A06287g_6	A06287g	5.39394	-5.10529
YALI1_A06311g_1	A06311g	1.84608	-1.00492
YALI1_A06311g_2	A06311g	4.21521	-0.491231
YALI1_A06311g_3	A06311g	1.43993	-1.27536
YALI1_A06311g_4	A06311g	3.11806	-1.73214
YALI1_A06311g_5	A06311g	0.0308052	-1.00208
YALI1_A06311g_6	A06311g	4.26832	-3.10802
YALI1_A06361g_1	A06361g	-1.74551	1.53929
YALI1_A06361g_2	A06361g	-2.25437	0.996909
YALI1_A06361g_3	A06361g	-0.177339	0.65365
YALI1_A06361g_4	A06361g	-0.449248	0.790172
YALI1_A06361g_5	A06361g	-2.05528	1.32907
YALI1_A06361g_6	A06361g	-1.00989	0.93507
YALI1_A06381g_1	A06381g	-1.52613	1.15104
YALI1_A06381g_2	A06381g	-0.20613	1.58889
YALI1_A06381g_3	A06381g	-3.04799	1.32016
YALI1_A06381g_4	A06381g	-2.42729	1.35933
YALI1_A06381g_5	A06381g	-1.17855	0.922186
YALI1_A06381g_6	A06381g	-0.935549	0.893644
YALI1_A06384g_1	A06384g	-2.15776	0.621796
YALI1_A06384g_2	A06384g	-3.29441	1.89728
YALI1_A06384g_3	A06384g	-1.64003	0.762354
YALI1_A06384g_4	A06384g	-0.616743	0.356383
YALI1_A06384g_5	A06384g	-0.883876	0.280833
YALI1_A06384g_6	A06384g	-1.8757	1.56338
YALI1_A06396g_1	A06396g	-0.974273	1.10778
YALI1_A06396g_2	A06396g	0.160031	1.61621
YALI1_A06396g_4	A06396g	-1.00571	0.98357
YALI1_A06396g_5	A06396g	-2.19703	-0.0392383
YALI1_A06396g_6	A06396g	-1.62824	1.25907
YALI1_A06402g_1	A06402g	-1.22809	0.336103
YALI1_A06402g_2	A06402g	0.0469506	0.0894084
YALI1_A06402g_3	A06402g	-1.09822	0.578092
YALI1_A06402g_4	A06402g	-1.68878	0.592788
YALI1_A06402g_5	A06402g	-1.1156	0.455432
YALI1_A06402g_6	A06402g	-1.38012	0.444754
YALI1_A06416g_1	A06416g	-1.86222	0.685995
YALI1_A06416g_2	A06416g	-0.713408	0.72321
YALI1_A06416g_3	A06416g	-2.26033	1.60396
YALI1_A06416g_4	A06416g	-0.789292	0.451633
YALI1_A06416g_5	A06416g	-1.99637	0.993111
YALI1_A06416g_6	A06416g	-2.62869	1.45139
YALI1_A06434g_1	A06434g	6.76681	-3.14608
YALI1_A06434g_2	A06434g	5.92581	-2.7006
YALI1_A06434g_3	A06434g	4.79206	-0.913338
YALI1_A06434g_4	A06434g	6.56298	-2.83907
YALI1_A06434g_5	A06434g	7.3962	-3.6266
YALI1_A06434g_6	A06434g	-1.0511	0.741038
YALI1_A06453g_1	A06453g	6.13165	-1.39808
YALI1_A06453g_2	A06453g	1.16924	-2.64218
YALI1_A06453g_3	A06453g	3.88017	-2.89574
YALI1_A06453g_4	A06453g	3.24935	-2.26493
YALI1_A06453g_5	A06453g	3.57061	-4.92019
YALI1_A06453g_6	A06453g	-1.42097	-0.268285
YALI1_A06473g_1	A06473g	1.35802	-0.253453
YALI1_A06473g_2	A06473g	2.32501	-0.866067
YALI1_A06473g_3	A06473g	5.05909	-0.938578
YALI1_A06473g_4	A06473g	6.26013	-1.46745
YALI1_A06473g_5	A06473g	3.10594	0.299008
YALI1_A06473g_6	A06473g	-1.39183	-0.614768
YALI1_A06488g_1	A06488g	-2.05986	1.14281
YALI1_A06488g_2	A06488g	-2.05836	1.1436
YALI1_A06488g_3	A06488g	4.87877	-1.52551
YALI1_A06488g_4	A06488g	-0.295594	0.148124
YALI1_A06488g_5	A06488g	3.34212	-1.03231
YALI1_A06488g_6	A06488g	7.11714	-3.24858
YALI1_A06530g_1	A06530g	-1.78434	0.313815
YALI1_A06530g_2	A06530g	0.848193	0.121883
YALI1_A06530g_4	A06530g	-1.08391	0.402601
YALI1_A06530g_5	A06530g	-0.451543	2.35432
YALI1_A06530g_6	A06530g	-2.14561	1.30734
YALI1_A06591g_1	A06591g	-0.890989	0.526421
YALI1_A06591g_2	A06591g	1.97404	-0.882602
YALI1_A06591g_3	A06591g	5.114	0.306497
YALI1_A06591g_4	A06591g	-0.322731	1.08665
YALI1_A06591g_5	A06591g	-4.23836	1.34196
YALI1_A06591g_6	A06591g	-0.130105	-0.450851
YALI1_A06594g_1	A06594g	6.11421	-0.761524
YALI1_A06594g_2	A06594g	2.35141	-0.285878
YALI1_A06594g_3	A06594g	7.76792	-1.4594
YALI1_A06594g_4	A06594g	2.02139	0.148674
YALI1_A06594g_5	A06594g	4.69059	-1.40699
YALI1_A06594g_6	A06594g	5.6792	-2.31144
YALI1_A06612g_1	A06612g	5.61707	-0.853344
YALI1_A06612g_2	A06612g	0.730109	0.0552867
YALI1_A06612g_3	A06612g	4.42577	-0.265776
YALI1_A06612g_4	A06612g	5.48159	-1.65615
YALI1_A06612g_5	A06612g	3.14359	0.456815
YALI1_A06612g_6	A06612g	4.97404	-2.23625
YALI1_A06615g_1	A06615g	6.01811	-0.252807
YALI1_A06615g_2	A06615g	6.19753	-0.389916
YALI1_A06615g_3	A06615g	3.93527	-0.522534
YALI1_A06615g_4	A06615g	1.12296	0.281484
YALI1_A06615g_5	A06615g	7.19674	-1.10834
YALI1_A06615g_6	A06615g	6.88298	-0.718208
YALI1_A06625g_1	A06625g	3.50418	0.00653195
YALI1_A06625g_2	A06625g	2.42212	-0.592359
YALI1_A06625g_3	A06625g	7.08632	-1.29802
YALI1_A06625g_4	A06625g	3.84978	0.79298
YALI1_A06625g_5	A06625g	6.29581	-1.16546
YALI1_A06625g_6	A06625g	0.157536	-0.141708
YALI1_A06634g_1	A06634g	5.44286	-1.27262
YALI1_A06634g_2	A06634g	0.414816	0.118906
YALI1_A06634g_3	A06634g	1.23786	0.0727656
YALI1_A06634g_4	A06634g	-2.78348	1.00598
YALI1_A06634g_5	A06634g	-3.03447	1.32035
YALI1_A06634g_6	A06634g	0.343921	-0.114523
YALI1_A06640g_1	A06640g	4.72414	-1.93667
YALI1_A06640g_2	A06640g	2.75179	-1.67053
YALI1_A06640g_3	A06640g	5.403	-2.35117
YALI1_A06640g_4	A06640g	7.46527	-1.08883
YALI1_A06640g_5	A06640g	2.54693	-0.695516
YALI1_A06640g_6	A06640g	2.828	0.229054
YALI1_A06666g_1	A06666g	0.13058	0.699127
YALI1_A06666g_2	A06666g	0.130309	-0.334851
YALI1_A06666g_3	A06666g	5.50858	-3.18798
YALI1_A06666g_4	A06666g	-1.12639	0.804652
YALI1_A06666g_5	A06666g	0.883252	-0.367572
YALI1_A06666g_6	A06666g	2.74823	-2.08316
YALI1_A06672g_1	A06672g	-0.588788	-0.0894834
YALI1_A06672g_2	A06672g	6.30963	-2.49473
YALI1_A06672g_3	A06672g	4.20267	0.352454
YALI1_A06672g_4	A06672g	7.48155	-3.76896
YALI1_A06672g_5	A06672g	3.43268	-2.34307
YALI1_A06672g_6	A06672g	4.58999	-3.60557
YALI1_A06721g_1	A06721g	-1.96069	2.12135
YALI1_A06721g_2	A06721g	1.80489	0.325807
YALI1_A06721g_3	A06721g	5.76245	-2.28588
YALI1_A06721g_4	A06721g	-1.99014	1.34832
YALI1_A06721g_5	A06721g	-2.96842	1.4966
YALI1_A06721g_6	A06721g	0.0636596	-0.521877
YALI1_A06735g_1	A06735g	-0.678323	0.462556
YALI1_A06735g_2	A06735g	0.23015	-0.729463
YALI1_A06735g_3	A06735g	7.60176	-1.27022
YALI1_A06735g_4	A06735g	6.72534	-2.23878
YALI1_A06735g_5	A06735g	5.94816	-1.31437
YALI1_A06735g_6	A06735g	4.40195	-0.921229
YALI1_A06743g_1	A06743g	-0.892406	1.085
YALI1_A06743g_2	A06743g	-1.87665	1.25304
YALI1_A06743g_3	A06743g	6.29804	-1.42948
YALI1_A06743g_4	A06743g	5.10912	-4.12469
YALI1_A06743g_5	A06743g	5.0803	-2.66058
YALI1_A06743g_6	A06743g	6.91021	-5.15871
YALI1_A06751g_1	A06751g	0.628704	-0.455268
YALI1_A06751g_2	A06751g	2.46718	-1.26675
YALI1_A06751g_3	A06751g	7.1685	-1.25972
YALI1_A06751g_4	A06751g	3.07422	-2.45441
YALI1_A06751g_5	A06751g	2.67847	0.274558
YALI1_A06751g_6	A06751g	8.59135	-1.79956
YALI1_A06761g_1	A06761g	5.37065	-1.4049
YALI1_A06761g_2	A06761g	6.65955	-0.542612
YALI1_A06761g_3	A06761g	3.32825	-0.0920895
YALI1_A06761g_4	A06761g	-2.37597	1.16496
YALI1_A06761g_5	A06761g	-3.12071	1.1209
YALI1_A06761g_6	A06761g	6.85508	-2.18768
YALI1_A06778g_1	A06778g	6.24476	-1.7682
YALI1_A06778g_2	A06778g	5.49946	-2.84088
YALI1_A06778g_3	A06778g	-0.880202	1.04539
YALI1_A06778g_4	A06778g	3.73854	-0.298111
YALI1_A06778g_5	A06778g	7.01987	-4.06395
YALI1_A06778g_6	A06778g	6.01118	-2.03147
YALI1_A06815g_1	A06815g	6.55783	-1.33781
YALI1_A06815g_2	A06815g	4.81913	-2.63618
YALI1_A06815g_3	A06815g	4.50884	0.0277676
YALI1_A06815g_4	A06815g	5.34618	-1.2357
YALI1_A06815g_5	A06815g	2.40404	-4.30518
YALI1_A06815g_6	A06815g	3.25343	-0.774632
YALI1_A06818g_1	A06818g	3.69101	-2.61121
YALI1_A06818g_2	A06818g	5.93005	-2.06869
YALI1_A06818g_3	A06818g	6.85759	-2.18144
YALI1_A06818g_4	A06818g	2.09674	-0.762282
YALI1_A06818g_5	A06818g	6.74444	-2.73998
YALI1_A06818g_6	A06818g	6.2522	-2.65588
YALI1_A06823g_1	A06823g	1.45299	-0.210725
YALI1_A06823g_2	A06823g	1.48843	-1.00605
YALI1_A06823g_3	A06823g	4.03834	-3.51885
YALI1_A06823g_4	A06823g	4.42753	-1.02353
YALI1_A06823g_5	A06823g	3.75761	-1.30043
YALI1_A06823g_6	A06823g	5.82002	-0.540888
YALI1_A06873g_1	A06873g	4.72473	-2.75924
YALI1_A06873g_2	A06873g	5.65302	-1.87554
YALI1_A06873g_3	A06873g	5.64121	-1.86373
YALI1_A06873g_4	A06873g	6.08826	-1.4132
YALI1_A06873g_5	A06873g	2.04625	-1.65721
YALI1_A06873g_6	A06873g	-0.412865	0.210312
YALI1_A06958g_1	A06958g	1.82516	-0.399431
YALI1_A06958g_2	A06958g	-0.353818	-0.663755
YALI1_A06958g_3	A06958g	-0.866544	0.931463
YALI1_A06958g_4	A06958g	0.885452	-0.985629
YALI1_A06958g_5	A06958g	3.13811	-1.15634
YALI1_A06958g_6	A06958g	1.56498	-0.80525
YALI1_A06989g_1	A06989g	2.04836	-0.754831
YALI1_A06989g_2	A06989g	-0.343872	0.466747
YALI1_A06989g_3	A06989g	3.09065	-3.52798
YALI1_A06989g_4	A06989g	4.87789	-1.1875
YALI1_A06989g_5	A06989g	0.780801	-0.793345
YALI1_A06989g_6	A06989g	4.33654	-3.7335
YALI1_A07014g_1	A07014g	-2.20327	1.38449
YALI1_A07014g_2	A07014g	2.54381	-2.92168
YALI1_A07014g_3	A07014g	4.56127	-1.5005
YALI1_A07014g_4	A07014g	0.801542	-0.579038
YALI1_A07014g_5	A07014g	4.28456	-1.05571
YALI1_A07014g_6	A07014g	1.82825	-1.40257
YALI1_A07051g_1	A07051g	-1.52799	0.815418
YALI1_A07051g_2	A07051g	1.87249	-1.10966
YALI1_A07051g_3	A07051g	4.24515	-0.724861
YALI1_A07051g_4	A07051g	5.96004	-3.28805
YALI1_A07051g_5	A07051g	4.25223	-0.731939
YALI1_A07051g_6	A07051g	8.10256	-2.07678
YALI1_A07103g_1	A07103g	-1.94055	0.962684
YALI1_A07103g_2	A07103g	5.11057	-2.73666
YALI1_A07103g_3	A07103g	-0.221896	0.618701
YALI1_A07103g_4	A07103g	-0.229466	0.641208
YALI1_A07103g_5	A07103g	5.8802	-1.73424
YALI1_A07103g_6	A07103g	1.36807	-0.532222
YALI1_A07137g_1	A07137g	2.83556	-0.433828
YALI1_A07137g_2	A07137g	2.03968	-0.284334
YALI1_A07137g_3	A07137g	5.59713	-1.8897
YALI1_A07137g_4	A07137g	6.11877	-1.69689
YALI1_A07137g_5	A07137g	-0.278763	1.0531
YALI1_A07137g_6	A07137g	6.21444	-1.38625
YALI1_A07161g_1	A07161g	5.49979	-1.56969
YALI1_A07161g_2	A07161g	-0.423052	0.717231
YALI1_A07161g_3	A07161g	2.04542	0.74097
YALI1_A07161g_4	A07161g	0.18162	0.502731
YALI1_A07161g_5	A07161g	6.59718	-0.918112
YALI1_A07161g_6	A07161g	6.04787	-2.31835
YALI1_A07171g_1	A07171g	4.69652	-1.61801
YALI1_A07171g_2	A07171g	-2.796	1.69108
YALI1_A07171g_3	A07171g	7.72764	-1.47502
YALI1_A07171g_4	A07171g	6.06136	-1.33464
YALI1_A07171g_5	A07171g	4.38281	-0.418912
YALI1_A07171g_6	A07171g	1.2842	-0.578316
YALI1_A07201g_1	A07201g	0.645957	0.684672
YALI1_A07201g_2	A07201g	7.6851	-1.70853
YALI1_A07201g_4	A07201g	5.2775	-1.55924
YALI1_A07201g_5	A07201g	5.34749	-0.93624
YALI1_A07201g_6	A07201g	5.05135	-1.2542
YALI1_A07226g_1	A07226g	-1.27917	0.81196
YALI1_A07226g_2	A07226g	-2.41301	1.24981
YALI1_A07226g_3	A07226g	-2.47864	1.16641
YALI1_A07226g_4	A07226g	-1.6553	1.41341
YALI1_A07226g_5	A07226g	-1.94667	0.812855
YALI1_A07226g_6	A07226g	-3.2228	1.73995
YALI1_A07241g_1	A07241g	7.22048	-0.828869
YALI1_A07241g_2	A07241g	1.14893	-0.266751
YALI1_A07241g_3	A07241g	0.400266	-1.51846
YALI1_A07241g_4	A07241g	-0.750034	-0.0202423
YALI1_A07241g_5	A07241g	-1.10647	0.563122
YALI1_A07241g_6	A07241g	-0.234588	0.199538
YALI1_A07267g_1	A07267g	5.28953	-4.3051
YALI1_A07267g_2	A07267g	7.65573	-6.03764
YALI1_A07267g_4	A07267g	4.25646	-3.93326
YALI1_A07267g_5	A07267g	5.98562	-5.0012
YALI1_A07267g_6	A07267g	-2.23227	1.23648
YALI1_A07277g_1	A07277g	-1.27524	0.68718
YALI1_A07277g_2	A07277g	4.38188	-1.24859
YALI1_A07277g_3	A07277g	-1.7505	0.342265
YALI1_A07277g_4	A07277g	7.11131	-1.0361
YALI1_A07277g_5	A07277g	-1.48358	0.955956
YALI1_A07277g_6	A07277g	3.23855	-2.25412
YALI1_A07290g_1	A07290g	1.18397	0.367776
YALI1_A07290g_2	A07290g	1.29943	-1.56308
YALI1_A07290g_3	A07290g	5.91756	-2.96164
YALI1_A07290g_4	A07290g	0.558876	-0.376043
YALI1_A07290g_5	A07290g	6.00549	-1.69538
YALI1_A07290g_6	A07290g	-1.39669	-0.108363
YALI1_A07309g_1	A07309g	0.841957	0.00151415
YALI1_A07309g_2	A07309g	5.30791	-2.63759
YALI1_A07309g_3	A07309g	0.87832	-1.22142
YALI1_A07309g_4	A07309g	6.71578	-1.58037
YALI1_A07309g_5	A07309g	2.35614	-0.0204762
YALI1_A07309g_6	A07309g	3.29862	-0.113647
YALI1_A07318g_1	A07318g	2.56739	-1.00541
YALI1_A07318g_2	A07318g	5.47228	-0.982406
YALI1_A07318g_3	A07318g	6.6366	-2.10642
YALI1_A07318g_4	A07318g	2.25713	-0.109853
YALI1_A07318g_5	A07318g	4.32696	-1.77017
YALI1_A07318g_6	A07318g	5.78072	-1.80424
YALI1_A07326g_1	A07326g	1.30149	-0.21736
YALI1_A07326g_2	A07326g	4.74859	-4.45994
YALI1_A07326g_3	A07326g	7.1122	-5.42697
YALI1_A07326g_4	A07326g	1.1777	-1.22635
YALI1_A07326g_5	A07326g	6.05337	-1.04406
YALI1_A07326g_6	A07326g	1.38086	-0.223001
YALI1_A07349g_1	A07349g	6.96027	-0.121697
YALI1_A07349g_2	A07349g	7.62842	-1.36085
YALI1_A07349g_3	A07349g	1.91851	0.124992
YALI1_A07349g_4	A07349g	8.32585	-1.71803
YALI1_A07349g_5	A07349g	4.98737	-0.885535
YALI1_A07349g_6	A07349g	-2.65192	1.23978
YALI1_A07357g_1	A07357g	6.5836	-1.62867
YALI1_A07357g_2	A07357g	6.64561	-1.69068
YALI1_A07357g_3	A07357g	6.3888	-1.2268
YALI1_A07357g_4	A07357g	6.7752	-1.22634
YALI1_A07357g_5	A07357g	7.15033	-1.44059
YALI1_A07357g_6	A07357g	-3.03761	1.2594
YALI1_A07372g_1	A07372g	7.09656	-1.87038
YALI1_A07372g_2	A07372g	5.37541	-0.757708
YALI1_A07372g_3	A07372g	4.05536	-2.90586
YALI1_A07372g_4	A07372g	-0.262011	0.364486
YALI1_A07372g_5	A07372g	2.48248	-1.26401
YALI1_A07372g_6	A07372g	5.15905	-0.552107
YALI1_A07376g_1	A07376g	6.66168	-1.19224
YALI1_A07376g_2	A07376g	-0.962384	-1.22537
YALI1_A07376g_3	A07376g	3.64266	-0.209104
YALI1_A07376g_4	A07376g	-0.681324	-0.172965
YALI1_A07376g_5	A07376g	6.67008	-1.19334
YALI1_A07376g_6	A07376g	1.53653	-0.0646154
YALI1_A07381g_1	A07381g	8.02739	-1.93208
YALI1_A07381g_2	A07381g	4.43489	-3.45046
YALI1_A07381g_3	A07381g	-0.853273	0.163117
YALI1_A07381g_4	A07381g	5.09167	-1.1417
YALI1_A07381g_5	A07381g	5.23005	-0.855097
YALI1_A07381g_6	A07381g	6.21419	-2.71974
YALI1_A07405g_1	A07405g	0.275796	1.07739
YALI1_A07405g_2	A07405g	6.65625	-1.39448
YALI1_A07405g_3	A07405g	6.74629	-0.226569
YALI1_A07405g_4	A07405g	4.66434	-1.70841
YALI1_A07405g_5	A07405g	2.2361	-0.319388
YALI1_A07405g_6	A07405g	5.95035	-1.67748
YALI1_A07418g_1	A07418g	-1.34484	-0.806235
YALI1_A07418g_2	A07418g	1.6342	0.108276
YALI1_A07418g_3	A07418g	2.77412	-0.504517
YALI1_A07418g_4	A07418g	3.30096	-1.07361
YALI1_A07418g_5	A07418g	-1.33397	1.62583
YALI1_A07418g_6	A07418g	5.41248	0.128412
YALI1_A07472g_1	A07472g	6.22666	-0.652054
YALI1_A07472g_2	A07472g	6.13222	-1.12061
YALI1_A07472g_3	A07472g	3.38687	-1.61131
YALI1_A07472g_4	A07472g	6.10809	-1.7818
YALI1_A07472g_5	A07472g	0.0977672	0.943379
YALI1_A07472g_6	A07472g	5.06069	-1.15522
YALI1_A07538g_1	A07538g	6.65864	-1.07727
YALI1_A07538g_2	A07538g	5.11893	-2.18462
YALI1_A07538g_3	A07538g	5.16531	-0.328525
YALI1_A07538g_4	A07538g	0.185376	-0.0306057
YALI1_A07538g_5	A07538g	5.01294	-1.1731
YALI1_A07538g_6	A07538g	6.42926	-1.87564
YALI1_A07557g_1	A07557g	4.70922	0.11096
YALI1_A07557g_2	A07557g	0.626641	-2.90046
YALI1_A07557g_3	A07557g	4.95854	-0.711074
YALI1_A07557g_4	A07557g	3.84771	-1.39872
YALI1_A07557g_5	A07557g	-0.198212	-0.0447446
YALI1_A07557g_6	A07557g	-0.0561409	-1.24533
YALI1_A07575g_1	A07575g	6.152	-1.91372
YALI1_A07575g_2	A07575g	0.535648	-0.67598
YALI1_A07575g_3	A07575g	4.53591	-0.331554
YALI1_A07575g_4	A07575g	8.09543	-2.6636
YALI1_A07575g_5	A07575g	5.24429	-0.0698653
YALI1_A07575g_6	A07575g	5.88472	-2.11254
YALI1_A07608g_1	A07608g	6.68256	-1.21252
YALI1_A07608g_2	A07608g	6.77411	-1.47278
YALI1_A07608g_3	A07608g	5.54805	-1.50981
YALI1_A07608g_4	A07608g	6.61804	-1.66773
YALI1_A07608g_5	A07608g	5.74689	-2.32024
YALI1_A07608g_6	A07608g	5.56117	-1.52294
YALI1_A07624g_1	A07624g	8.04701	-1.70717
YALI1_A07624g_2	A07624g	6.40375	-2.79517
YALI1_A07624g_3	A07624g	4.37553	-0.89229
YALI1_A07624g_4	A07624g	0.894904	-3.05886
YALI1_A07624g_5	A07624g	3.47366	0.894091
YALI1_A07624g_6	A07624g	5.91951	-1.56262
YALI1_A07632g_1	A07632g	4.3131	-1.92647
YALI1_A07632g_2	A07632g	6.2766	-2.71981
YALI1_A07632g_3	A07632g	4.72622	-0.775094
YALI1_A07632g_4	A07632g	4.49196	-3.50753
YALI1_A07632g_5	A07632g	5.6428	-0.697313
YALI1_A07632g_6	A07632g	5.76562	-1.38709
YALI1_A07635g_1	A07635g	2.60764	-0.796121
YALI1_A07635g_2	A07635g	0.43683	-0.896408
YALI1_A07635g_3	A07635g	-0.266876	1.06191
YALI1_A07635g_4	A07635g	6.57795	0.154239
YALI1_A07635g_5	A07635g	-0.0406404	-0.238981
YALI1_A07635g_6	A07635g	5.25203	-2.65528
YALI1_A07649g_1	A07649g	-1.09136	-0.924408
YALI1_A07649g_2	A07649g	6.25707	-4.92486
YALI1_A07649g_3	A07649g	6.16743	-0.835585
YALI1_A07649g_4	A07649g	4.57518	-4.05569
YALI1_A07649g_5	A07649g	0.828243	0.887573
YALI1_A07649g_6	A07649g	2.81273	-2.51526
YALI1_A07668g_1	A07668g	-2.71026	0.753078
YALI1_A07668g_2	A07668g	-1.83436	1.6572
YALI1_A07668g_3	A07668g	6.56957	-2.50965
YALI1_A07668g_4	A07668g	6.57146	-2.51155
YALI1_A07668g_5	A07668g	-2.58	0.668084
YALI1_A07668g_6	A07668g	5.24999	-1.7158
YALI1_A07681g_1	A07681g	5.84632	-0.487607
YALI1_A07681g_2	A07681g	5.13221	-2.34582
YALI1_A07681g_3	A07681g	5.49664	-2.43586
YALI1_A07681g_4	A07681g	4.03074	-1.13692
YALI1_A07681g_5	A07681g	5.95933	-1.56683
YALI1_A07681g_6	A07681g	4.79814	-2.76968
YALI1_A07712g_1	A07712g	0.821944	0.741616
YALI1_A07712g_2	A07712g	5.21022	-4.2258
YALI1_A07712g_3	A07712g	7.92551	-5.54232
YALI1_A07712g_4	A07712g	5.4175	-2.50959
YALI1_A07712g_5	A07712g	-2.39688	1.93323
YALI1_A07712g_6	A07712g	3.6154	-2.31659
YALI1_A07730g_1	A07730g	6.19431	-3.7746
YALI1_A07730g_2	A07730g	-2.94736	1.86671
YALI1_A07730g_3	A07730g	6.93255	-2.66521
YALI1_A07730g_4	A07730g	3.77102	-2.78659
YALI1_A07730g_5	A07730g	4.25461	-1.57264
YALI1_A07730g_6	A07730g	7.22839	-4.79484
YALI1_A07766g_1	A07766g	3.31775	-0.942044
YALI1_A07766g_2	A07766g	0.755957	-1.72786
YALI1_A07766g_3	A07766g	3.57127	0.87257
YALI1_A07766g_5	A07766g	5.33528	-0.665934
YALI1_A07766g_6	A07766g	5.98546	-1.41304
YALI1_A07768g_1	A07768g	0.474018	0.795786
YALI1_A07768g_2	A07768g	5.19174	-0.27883
YALI1_A07768g_3	A07768g	-0.18738	0.238515
YALI1_A07768g_4	A07768g	6.7766	-1.76038
YALI1_A07768g_5	A07768g	6.42434	-1.7511
YALI1_A07768g_6	A07768g	7.58267	-2.33716
YALI1_A07829g_1	A07829g	4.58905	-0.682632
YALI1_A07829g_2	A07829g	-0.169982	-0.0989681
YALI1_A07829g_3	A07829g	-3.82116	1.7524
YALI1_A07829g_4	A07829g	4.59052	-3.6061
YALI1_A07829g_5	A07829g	1.9017	-0.531485
YALI1_A07829g_6	A07829g	-1.90656	0.96653
YALI1_A07887g_1	A07887g	0.5875	-1.2612
YALI1_A07887g_2	A07887g	7.4469	-3.68225
YALI1_A07887g_3	A07887g	-1.4337	2.32955
YALI1_A07887g_4	A07887g	1.94178	-2.14663
YALI1_A07887g_5	A07887g	3.60429	-1.17073
YALI1_A07887g_6	A07887g	2.02682	-0.304702
YALI1_A07937g_1	A07937g	4.85012	-1.6916
YALI1_A07937g_2	A07937g	-1.33275	0.466954
YALI1_A07937g_3	A07937g	4.05122	0.112858
YALI1_A07937g_4	A07937g	7.29518	-2.33237
YALI1_A07937g_5	A07937g	-0.787025	1.30946
YALI1_A07937g_6	A07937g	-1.45363	0.0499243
YALI1_A07977g_1	A07977g	3.73147	-1.62702
YALI1_A07977g_2	A07977g	5.64306	-2.09261
YALI1_A07977g_3	A07977g	-0.497871	0.851744
YALI1_A07977g_4	A07977g	5.74722	-1.20634
YALI1_A07977g_5	A07977g	1.94047	-0.496495
YALI1_A07977g_6	A07977g	6.17447	-0.530716
YALI1_A08047g_1	A08047g	2.00686	-1.3905
YALI1_A08047g_2	A08047g	-0.344191	-0.401137
YALI1_A08047g_3	A08047g	4.51916	-2.04846
YALI1_A08047g_4	A08047g	6.6222	-1.66388
YALI1_A08047g_5	A08047g	6.62341	-0.74807
YALI1_A08047g_6	A08047g	4.20376	-2.23827
YALI1_A08049g_1	A08049g	1.57361	-1.76246
YALI1_A08049g_2	A08049g	-0.161836	-0.377936
YALI1_A08049g_3	A08049g	6.2252	-2.14088
YALI1_A08049g_4	A08049g	3.70863	-0.666878
YALI1_A08049g_5	A08049g	-3.43453	1.71825
YALI1_A08049g_6	A08049g	2.2446	-1.27665
YALI1_A08065g_1	A08065g	6.79419	-1.45404
YALI1_A08065g_2	A08065g	5.35418	-1.25558
YALI1_A08065g_3	A08065g	-0.120986	-0.797744
YALI1_A08065g_4	A08065g	6.78352	-1.44337
YALI1_A08065g_5	A08065g	3.31566	-0.735496
YALI1_A08065g_6	A08065g	-2.4268	0.670331
YALI1_A08073g_1	A08073g	3.90405	-1.3215
YALI1_A08073g_2	A08073g	0.834651	-1.12071
YALI1_A08073g_3	A08073g	4.43249	-1.41567
YALI1_A08073g_4	A08073g	0.240075	1.09713
YALI1_A08073g_5	A08073g	5.15588	-1.206
YALI1_A08073g_6	A08073g	-0.552638	-0.0181194
YALI1_A08107g_1	A08107g	5.26135	-0.422463
YALI1_A08107g_2	A08107g	2.74994	-0.660321
YALI1_A08107g_3	A08107g	0.609666	-1.26403
YALI1_A08107g_4	A08107g	5.86511	-1.99146
YALI1_A08107g_5	A08107g	0.136141	-0.60644
YALI1_A08107g_6	A08107g	2.96073	0.207885
YALI1_A08115g_1	A08115g	-2.38997	0.939111
YALI1_A08115g_2	A08115g	-2.24877	0.952706
YALI1_A08115g_3	A08115g	2.58039	1.51652
YALI1_A08115g_4	A08115g	5.50819	-0.266701
YALI1_A08115g_5	A08115g	1.36372	-0.143274
YALI1_A08115g_6	A08115g	3.20313	-0.784294
YALI1_A08126g_1	A08126g	-2.89472	2.34107
YALI1_A08126g_2	A08126g	5.90088	-1.39794
YALI1_A08126g_3	A08126g	6.98362	-1.11422
YALI1_A08126g_4	A08126g	3.93971	0.493847
YALI1_A08126g_5	A08126g	4.55436	-1.24801
YALI1_A08126g_6	A08126g	5.39918	-0.60397
YALI1_A08175g_1	A08175g	1.39444	0.325298
YALI1_A08175g_2	A08175g	0.37868	0.504352
YALI1_A08175g_3	A08175g	4.833	-0.336508
YALI1_A08175g_4	A08175g	0.31973	0.236861
YALI1_A08175g_5	A08175g	7.06845	-3.57196
YALI1_A08175g_6	A08175g	4.52259	-0.907482
YALI1_A08197g_1	A08197g	5.43543	-2.72816
YALI1_A08197g_2	A08197g	-1.22872	-1.82544
YALI1_A08197g_3	A08197g	6.91827	-1.77474
YALI1_A08197g_4	A08197g	-1.40057	0.371819
YALI1_A08197g_5	A08197g	5.95711	-1.48838
YALI1_A08197g_6	A08197g	3.02619	-1.48841
YALI1_A08206g_1	A08206g	-1.7558	1.78016
YALI1_A08206g_2	A08206g	-1.98585	1.50849
YALI1_A08206g_3	A08206g	-1.75736	1.77935
YALI1_A08206g_4	A08206g	4.18453	1.08563
YALI1_A08206g_5	A08206g	6.96773	-0.399122
YALI1_A08206g_6	A08206g	6.45485	-1.22381
YALI1_A08299g_1	A08299g	4.42623	-1.06568
YALI1_A08299g_2	A08299g	6.50373	-2.32992
YALI1_A08299g_3	A08299g	0.668408	1.99017
YALI1_A08299g_4	A08299g	2.85897	-2.65828
YALI1_A08299g_5	A08299g	6.02889	-2.21399
YALI1_A08299g_6	A08299g	-4.51323	1.85107
YALI1_A08362t_1	A08362t	5.95477	-4.97034
YALI1_A08362t_2	A08362t	5.97925	-5.34528
YALI1_A08362t_3	A08362t	5.75753	-3.22866
YALI1_A08362t_4	A08362t	5.21225	-4.72943
YALI1_A08362t_5	A08362t	5.3989	-4.41448
YALI1_A08362t_6	A08362t	5.18037	-4.89171
YALI1_A08424g_1	A08424g	2.70985	-0.773548
YALI1_A08424g_2	A08424g	1.84772	-0.78353
YALI1_A08424g_3	A08424g	-1.81423	0.397535
[truncated: 44,396 more rows]

## Sheet: Cas12a Day 4 CS & FS
Guide ID	Gene Locus	CS	FS
YALI1_A00014g_2	A00014g	-1.52186	1.58352
YALI1_A00014g_3	A00014g	-1.56326	1.20949
YALI1_A00014g_4	A00014g	-1.74953	0.949362
YALI1_A00014g_5	A00014g	-1.44878	1.4281
YALI1_A00014g_6	A00014g	-1.45413	1.11602
YALI1_A00014g_7	A00014g	-1.96392	0.950485
YALI1_A00014g_8	A00014g	-1.81543	0.654912
YALI1_A00019g_1	A00019g	-1.30749	1.79947
YALI1_A00019g_2	A00019g	-1.68043	0.691723
YALI1_A00019g_4	A00019g	-1.6198	0.411899
YALI1_A00032g_1	A00032g	-1.64628	0.59849
YALI1_A00032g_2	A00032g	-1.31201	0.865416
YALI1_A00032g_3	A00032g	-1.93214	1.02588
YALI1_A00032g_4	A00032g	-1.84767	1.22147
YALI1_A00032g_5	A00032g	-1.92789	1.25558
YALI1_A00032g_6	A00032g	-2.15391	1.14385
YALI1_A00032g_7	A00032g	-2.46678	1.00599
YALI1_A00032g_8	A00032g	-2.02646	0.774867
YALI1_A00058g_1	A00058g	-1.8272	0.936628
YALI1_A00058g_2	A00058g	-1.70665	1.48935
YALI1_A00058g_3	A00058g	-1.82758	0.963523
YALI1_A00058g_4	A00058g	-1.84583	0.872435
YALI1_A00058g_5	A00058g	-1.81285	0.979344
YALI1_A00058g_6	A00058g	-1.86486	0.686885
YALI1_A00058g_7	A00058g	-2.54497	0.466494
YALI1_A00058g_8	A00058g	-2.04033	0.562198
YALI1_A00102g_1	A00102g	0.963836	-2.0299
YALI1_A00102g_2	A00102g	3.86724	-1.62577
YALI1_A00102g_3	A00102g	2.38889	-0.794275
YALI1_A00102g_4	A00102g	-1.94022	1.039
YALI1_A00102g_5	A00102g	0.901631	-0.582301
YALI1_A00102g_6	A00102g	1.13302	-1.09447
YALI1_A00102g_7	A00102g	2.44853	-2.08379
YALI1_A00102g_8	A00102g	2.01491	-2.27444
YALI1_A00135g_1	A00135g	2.05527	-1.79086
YALI1_A00135g_2	A00135g	1.26224	-0.464968
YALI1_A00135g_3	A00135g	-1.00342	1.08291
YALI1_A00135g_4	A00135g	1.13398	-0.422321
YALI1_A00148g_1	A00148g	-0.460079	0.969494
YALI1_A00148g_2	A00148g	1.16402	-1.05135
YALI1_A00148g_3	A00148g	-1.51142	0.949882
YALI1_A00148g_4	A00148g	4.13289	-1.30566
YALI1_A00204g_1	A00204g	3.02672	-1.56412
YALI1_A00204g_2	A00204g	1.64488	-1.4479
YALI1_A00204g_3	A00204g	0.407583	-0.822498
YALI1_A00241g_1	A00241g	1.28306	-0.835497
YALI1_A00241g_2	A00241g	1.42397	-0.35863
YALI1_A00241g_3	A00241g	1.92483	-1.16569
YALI1_A00241g_4	A00241g	0.0254614	-0.428281
YALI1_A00241g_5	A00241g	1.01955	-2.10525
YALI1_A00241g_6	A00241g	3.11542	-2.67024
YALI1_A00241g_7	A00241g	0.662074	-0.667198
YALI1_A00241g_8	A00241g	-1.7927	1.33699
YALI1_A00252g_1	A00252g	-0.0238729	0.0986035
YALI1_A00252g_2	A00252g	2.6542	-0.888191
YALI1_A00252g_3	A00252g	3.06541	-1.44524
YALI1_A00252g_4	A00252g	-1.9264	0.592648
YALI1_A00252g_5	A00252g	-0.242837	0.915845
YALI1_A00252g_6	A00252g	0.867527	-0.197771
YALI1_A00252g_7	A00252g	1.01022	-1.63494
YALI1_A00252g_8	A00252g	-0.943932	0.403602
YALI1_A00309g_1	A00309g	1.39633	-1.41877
YALI1_A00309g_2	A00309g	1.14039	0.0196603
YALI1_A00309g_3	A00309g	2.41079	-4.3076
YALI1_A00309g_4	A00309g	2.10733	-2.317
YALI1_A00309g_5	A00309g	5.72404	-1.94021
YALI1_A00309g_6	A00309g	1.63445	-1.32997
YALI1_A00309g_7	A00309g	-1.3002	1.60818
YALI1_A00309g_8	A00309g	0.275125	0.311975
YALI1_A00325g_1	A00325g	-0.391225	0.423805
YALI1_A00325g_2	A00325g	-0.984967	0.883326
YALI1_A00325g_3	A00325g	2.01847	-1.34611
YALI1_A00325g_4	A00325g	3.57465	-1.05637
YALI1_A00325g_5	A00325g	2.37408	-1.76283
YALI1_A00325g_6	A00325g	1.14489	-0.433426
YALI1_A00325g_7	A00325g	-0.129957	-0.850406
YALI1_A00325g_8	A00325g	2.77204	-2.86754
YALI1_A00375g_1	A00375g	1.02327	0.26059
YALI1_A00375g_2	A00375g	2.07785	-1.59663
YALI1_A00375g_3	A00375g	1.19622	-1.20303
YALI1_A00375g_4	A00375g	-1.11112	0.293779
YALI1_A00375g_5	A00375g	3.25567	-1.69409
YALI1_A00375g_6	A00375g	-0.00125315	-0.195692
YALI1_A00375g_7	A00375g	4.06479	-2.3993
YALI1_A00375g_8	A00375g	3.48348	-1.14023
YALI1_A00406g_1	A00406g	-1.15876	0.563568
YALI1_A00406g_2	A00406g	-0.0937196	0.18359
YALI1_A00406g_3	A00406g	1.48122	-0.969833
YALI1_A00406g_4	A00406g	0.909983	-1.29077
YALI1_A00406g_5	A00406g	5.4181	-3.33011
YALI1_A00406g_6	A00406g	-0.106774	-0.332061
YALI1_A00406g_7	A00406g	3.47166	-3.011
YALI1_A00406g_8	A00406g	-1.59391	0.655486
YALI1_A00447g_1	A00447g	3.55642	-1.18415
YALI1_A00447g_2	A00447g	1.75705	-0.791811
YALI1_A00447g_3	A00447g	2.81921	-1.87106
YALI1_A00447g_4	A00447g	0.906567	-0.90403
YALI1_A00447g_5	A00447g	1.71212	-1.56443
YALI1_A00447g_6	A00447g	5.07047	-1.1773
YALI1_A00447g_7	A00447g	3.22695	-0.52705
YALI1_A00447g_8	A00447g	1.68434	-1.28963
YALI1_A00468g_1	A00468g	0.653568	0.175651
YALI1_A00468g_2	A00468g	1.73204	-1.01371
YALI1_A00468g_3	A00468g	0.905842	-0.211013
YALI1_A00468g_4	A00468g	-1.57663	1.37327
YALI1_A00504g_1	A00504g	0.701895	-2.06174
YALI1_A00504g_2	A00504g	3.67362	-2.57072
YALI1_A00504g_3	A00504g	3.99102	-3.07988
YALI1_A00504g_4	A00504g	-0.0117362	0.928948
YALI1_A00504g_5	A00504g	2.41994	-1.72448
YALI1_A00504g_6	A00504g	1.19737	-1.23515
YALI1_A00504g_7	A00504g	1.23953	-0.506931
YALI1_A00504g_8	A00504g	0.437204	-0.0124668
YALI1_A00538g_1	A00538g	1.06268	-0.968777
YALI1_A00538g_2	A00538g	-0.0629796	0.541671
YALI1_A00538g_3	A00538g	0.784138	-1.21897
YALI1_A00538g_4	A00538g	-1.06938	1.13101
YALI1_A00538g_5	A00538g	-1.78127	1.11228
YALI1_A00538g_6	A00538g	-1.54339	0.964376
YALI1_A00538g_7	A00538g	-1.2533	0.952654
YALI1_A00538g_8	A00538g	-0.861945	0.0909191
YALI1_A00558g_1	A00558g	0.228875	0.114569
YALI1_A00558g_2	A00558g	1.54466	-2.91705
YALI1_A00558g_3	A00558g	0.848365	0.171761
YALI1_A00558g_4	A00558g	-0.336781	0.11389
YALI1_A00558g_5	A00558g	2.29519	-0.481568
YALI1_A00558g_6	A00558g	-1.46521	1.28963
YALI1_A00558g_7	A00558g	0.4157	-0.0245288
YALI1_A00574g_2	A00574g	3.48501	-0.682431
YALI1_A00574g_4	A00574g	2.09493	-2.6218
YALI1_A00574g_5	A00574g	4.16758	-1.96653
YALI1_A00574g_6	A00574g	0.0717347	-0.653206
YALI1_A00574g_7	A00574g	1.57616	-0.133052
YALI1_A00574g_8	A00574g	0.38236	-0.555081
YALI1_A00601g_1	A00601g	-0.802638	1.26078
YALI1_A00601g_2	A00601g	1.70614	-0.410303
YALI1_A00601g_3	A00601g	1.92462	-1.11723
YALI1_A00601g_4	A00601g	2.2463	-1.23363
YALI1_A00601g_5	A00601g	0.0696854	0.568085
YALI1_A00601g_6	A00601g	-1.66639	0.524231
YALI1_A00601g_7	A00601g	3.35508	-1.52666
YALI1_A00601g_8	A00601g	-0.66939	0.407793
YALI1_A00661g_1	A00661g	2.00334	-1.30091
YALI1_A00661g_2	A00661g	1.99805	-3.21731
YALI1_A00661g_3	A00661g	-0.732432	0.940936
YALI1_A00661g_4	A00661g	0.0945191	-0.178519
YALI1_A00661g_5	A00661g	-1.64414	0.965124
YALI1_A00661g_6	A00661g	-1.54617	1.45821
YALI1_A00661g_7	A00661g	-0.715848	0.545255
YALI1_A00661g_8	A00661g	2.82653	-1.89984
YALI1_A00683g_1	A00683g	2.54392	-0.968483
YALI1_A00683g_2	A00683g	1.2603	-1.50716
YALI1_A00683g_3	A00683g	2.65068	-1.08778
YALI1_A00683g_4	A00683g	-0.652301	0.20699
YALI1_A00683g_5	A00683g	1.18111	-2.13648
YALI1_A00683g_6	A00683g	0.985476	0.111423
YALI1_A00683g_7	A00683g	1.35689	-1.00739
YALI1_A00683g_8	A00683g	-1.48173	1.47291
YALI1_A00715g_1	A00715g	1.8267	-1.77985
YALI1_A00715g_2	A00715g	1.57425	-1.17438
YALI1_A00715g_3	A00715g	0.715203	-0.441905
YALI1_A00715g_4	A00715g	1.7137	-1.49227
YALI1_A00715g_5	A00715g	2.11808	-2.24968
YALI1_A00715g_6	A00715g	1.4468	-1.13833
YALI1_A00746g_1	A00746g	-1.07941	0.899062
YALI1_A00746g_2	A00746g	3.14286	-1.71609
YALI1_A00746g_3	A00746g	1.07478	-0.642906
YALI1_A00746g_4	A00746g	0.857171	-0.286997
YALI1_A00746g_5	A00746g	-0.541539	-0.172177
YALI1_A00746g_6	A00746g	2.46208	-2.61516
YALI1_A00789g_1	A00789g	-1.62334	1.15157
YALI1_A00789g_2	A00789g	1.60279	-2.24519
YALI1_A00789g_3	A00789g	-0.867293	0.880242
YALI1_A00789g_4	A00789g	-0.00824598	0.770191
YALI1_A00789g_5	A00789g	1.75956	-1.63646
YALI1_A00789g_6	A00789g	3.3749	-4.53549
YALI1_A00789g_7	A00789g	-1.44437	0.898222
YALI1_A00789g_8	A00789g	1.40978	-0.711779
YALI1_A00801g_1	A00801g	0.32227	-0.491843
YALI1_A00801g_2	A00801g	0.636958	-1.41518
YALI1_A00801g_3	A00801g	0.621729	-0.80198
YALI1_A00801g_4	A00801g	1.30811	-0.882689
YALI1_A00801g_5	A00801g	2.14716	-0.841328
YALI1_A00801g_6	A00801g	0.970744	-0.404145
YALI1_A00801g_7	A00801g	1.87485	-1.49782
YALI1_A00801g_8	A00801g	1.241	-0.69587
YALI1_A00829g_1	A00829g	0.82027	1.12352
YALI1_A00829g_2	A00829g	0.43322	0.179722
YALI1_A00829g_3	A00829g	0.940693	-0.412752
YALI1_A00829g_4	A00829g	-1.24543	1.42416
YALI1_A00829g_5	A00829g	0.196969	0.755606
YALI1_A00829g_6	A00829g	-1.00434	1.15119
YALI1_A00867g_1	A00867g	-1.41358	0.878411
YALI1_A00867g_2	A00867g	0.155293	0.314159
YALI1_A00867g_3	A00867g	-1.55571	0.920565
YALI1_A00867g_4	A00867g	0.857049	-0.855039
YALI1_A00867g_5	A00867g	-0.498682	0.133372
YALI1_A00867g_6	A00867g	-1.71071	1.06403
YALI1_A00867g_7	A00867g	-2.0495	1.29334
YALI1_A00867g_8	A00867g	-1.99655	1.37293
YALI1_A00905g_1	A00905g	3.49021	-1.48659
YALI1_A00905g_2	A00905g	1.59092	-0.270914
YALI1_A00905g_3	A00905g	2.45519	-1.03466
YALI1_A00905g_4	A00905g	2.83439	-0.474275
YALI1_A00905g_5	A00905g	1.16619	-0.100798
YALI1_A00911g_1	A00911g	-1.66918	0.963506
YALI1_A00911g_2	A00911g	1.69524	-1.36303
YALI1_A00947g_1	A00947g	1.3477	0.0874961
YALI1_A00947g_2	A00947g	0.782565	-1.67212
YALI1_A00947g_3	A00947g	2.38396	-0.502469
YALI1_A00947g_4	A00947g	1.72197	-0.246615
YALI1_A00947g_5	A00947g	1.26959	-1.16965
YALI1_A00947g_6	A00947g	1.24167	-1.19042
YALI1_A00947g_7	A00947g	1.58601	-0.666916
YALI1_A00947g_8	A00947g	1.02678	-0.942268
YALI1_A00983g_1	A00983g	-1.10486	1.15254
YALI1_A00983g_2	A00983g	0.499011	-0.943257
YALI1_A00983g_3	A00983g	0.132376	0.141567
YALI1_A00983g_4	A00983g	3.83411	-1.00946
YALI1_A00983g_5	A00983g	-0.363062	-0.0788732
YALI1_A00983g_6	A00983g	-0.969758	0.0274816
YALI1_A00983g_7	A00983g	0.214047	-0.042973
YALI1_A00983g_8	A00983g	2.19766	-0.395998
YALI1_A01061g_1	A01061g	-1.35727	0.709595
YALI1_A01061g_2	A01061g	1.32582	-1.20506
YALI1_A01061g_3	A01061g	2.42549	-3.95283
YALI1_A01061g_4	A01061g	1.57713	-1.42645
YALI1_A01061g_5	A01061g	1.12538	-1.25503
YALI1_A01061g_6	A01061g	-1.96847	0.58173
YALI1_A01061g_7	A01061g	1.03881	-1.63487
YALI1_A01061g_8	A01061g	-1.4382	1.7989
YALI1_A01074g_2	A01074g	2.31665	-1.56927
YALI1_A01074g_4	A01074g	-1.85671	1.00752
YALI1_A01074g_6	A01074g	1.65244	-0.338411
YALI1_A01074g_7	A01074g	4.31938	-0.267105
YALI1_A01074g_8	A01074g	5.37274	-0.308835
YALI1_A01093g_1	A01093g	2.52599	0.375627
YALI1_A01093g_2	A01093g	-0.611522	0.450985
YALI1_A01093g_3	A01093g	0.772935	-0.91189
YALI1_A01093g_4	A01093g	-0.70074	0.551144
YALI1_A01093g_5	A01093g	1.54601	-1.02075
YALI1_A01093g_6	A01093g	2.02404	-0.810511
YALI1_A01093g_7	A01093g	1.28394	-0.290644
YALI1_A01093g_8	A01093g	-0.928478	0.437935
YALI1_A01122g_1	A01122g	-1.30317	1.17193
YALI1_A01122g_2	A01122g	3.44701	-1.6826
YALI1_A01122g_3	A01122g	4.06646	-2.52375
YALI1_A01122g_4	A01122g	-1.53253	1.23915
YALI1_A01122g_5	A01122g	-1.7674	1.56878
YALI1_A01122g_6	A01122g	3.62807	-1.7029
YALI1_A01122g_7	A01122g	3.14101	-0.968981
YALI1_A01122g_8	A01122g	1.93467	-1.23845
YALI1_A01143g_1	A01143g	2.2027	0.210697
YALI1_A01143g_2	A01143g	2.18856	-2.23051
YALI1_A01143g_3	A01143g	2.36369	-1.65258
YALI1_A01143g_4	A01143g	3.22928	-1.25498
YALI1_A01143g_5	A01143g	0.88518	-0.799041
YALI1_A01143g_6	A01143g	-0.806122	0.576856
YALI1_A01143g_7	A01143g	-0.459278	0.850451
YALI1_A01143g_8	A01143g	-0.810165	1.08854
YALI1_A01173g_1	A01173g	-1.52354	0.989497
YALI1_A01173g_2	A01173g	-1.13613	0.678649
YALI1_A01173g_3	A01173g	1.51432	-1.1719
YALI1_A01173g_4	A01173g	1.90953	-1.21746
YALI1_A01173g_5	A01173g	1.76948	-0.438828
YALI1_A01173g_6	A01173g	0.0278426	-0.628726
YALI1_A01173g_7	A01173g	1.40332	-1.18963
YALI1_A01173g_8	A01173g	0.207814	0.225025
YALI1_A01198g_1	A01198g	-0.542269	1.19213
YALI1_A01198g_2	A01198g	0.152758	-0.566626
YALI1_A01198g_3	A01198g	3.02246	-1.71742
YALI1_A01198g_4	A01198g	0.00199587	0.598904
YALI1_A01198g_5	A01198g	-1.0137	0.999627
YALI1_A01198g_6	A01198g	-1.98154	2.05516
YALI1_A01198g_7	A01198g	-1.39743	0.974781
YALI1_A01198g_8	A01198g	-1.98423	1.395
YALI1_A01230g_1	A01230g	0.926668	-1.43521
YALI1_A01230g_2	A01230g	-0.904338	-0.221397
YALI1_A01230g_3	A01230g	1.31134	-0.944383
YALI1_A01230g_4	A01230g	2.21977	0.234875
YALI1_A01230g_5	A01230g	0.957177	-1.01545
YALI1_A01230g_6	A01230g	0.303058	0.374866
YALI1_A01240g_1	A01240g	2.13684	-1.60853
YALI1_A01240g_2	A01240g	2.48546	-0.876724
YALI1_A01240g_3	A01240g	2.79899	-0.424164
YALI1_A01240g_4	A01240g	1.89963	-1.26093
YALI1_A01240g_5	A01240g	0.886847	-0.0692162
YALI1_A01240g_6	A01240g	0.579285	0.215497
YALI1_A01240g_7	A01240g	1.24606	-1.76601
YALI1_A01240g_8	A01240g	3.66372	-0.344333
YALI1_A01241g_1	A01241g	1.6097	-0.455242
YALI1_A01249g_1	A01249g	2.1121	-1.08763
YALI1_A01249g_2	A01249g	-1.20198	0.961357
YALI1_A01249g_3	A01249g	2.35604	-1.26376
YALI1_A01249g_4	A01249g	1.66872	-1.42298
YALI1_A01249g_5	A01249g	1.63308	-1.85153
YALI1_A01249g_6	A01249g	3.37024	-1.09324
YALI1_A01249g_7	A01249g	1.01278	-1.42732
YALI1_A01249g_8	A01249g	-1.65246	1.30061
YALI1_A01260g_1	A01260g	1.8397	-0.737229
YALI1_A01260g_2	A01260g	2.78454	-0.57008
YALI1_A01260g_3	A01260g	4.07045	-0.68937
YALI1_A01260g_4	A01260g	0.585264	0.744152
YALI1_A01260g_5	A01260g	1.30917	-0.750137
YALI1_A01260g_6	A01260g	-1.83636	1.56795
YALI1_A01260g_7	A01260g	3.69763	-0.0590275
YALI1_A01267g_1	A01267g	-0.122335	0.114555
YALI1_A01267g_2	A01267g	-1.3326	1.51817
YALI1_A01267g_3	A01267g	-1.36666	0.863196
YALI1_A01267g_4	A01267g	-1.18582	1.2932
YALI1_A01267g_5	A01267g	2.87777	-1.28038
YALI1_A01267g_6	A01267g	-0.376457	0.626161
YALI1_A01267g_7	A01267g	1.17494	-1.00087
YALI1_A01267g_8	A01267g	0.71179	-0.21869
YALI1_A01298g_1	A01298g	2.75274	-2.80068
YALI1_A01298g_2	A01298g	-0.606735	0.274275
YALI1_A01298g_3	A01298g	4.87644	-3.01556
YALI1_A01298g_4	A01298g	-1.60157	1.25937
YALI1_A01298g_5	A01298g	1.11676	-2.15395
YALI1_A01298g_6	A01298g	2.45756	-1.73728
YALI1_A01298g_7	A01298g	-1.49649	1.63155
YALI1_A01298g_8	A01298g	0.807189	-0.340888
YALI1_A01394g_1	A01394g	1.25642	-0.823458
YALI1_A01394g_2	A01394g	-1.26201	0.577403
YALI1_A01394g_3	A01394g	-1.20657	1.05359
YALI1_A01394g_4	A01394g	-0.132297	0.087618
YALI1_A01394g_5	A01394g	2.14624	-0.988352
YALI1_A01394g_6	A01394g	0.507378	0.572734
YALI1_A01394g_7	A01394g	-0.520638	0.734057
YALI1_A01394g_8	A01394g	0.98104	-0.680236
YALI1_A01430g_2	A01430g	1.70728	-1.94059
YALI1_A01430g_3	A01430g	6.34766	-1.86886
YALI1_A01430g_4	A01430g	-0.0211826	0.072317
YALI1_A01434g_1	A01434g	0.682682	-0.815051
YALI1_A01434g_2	A01434g	2.20487	-0.718956
YALI1_A01434g_3	A01434g	-1.52022	1.10388
YALI1_A01434g_4	A01434g	1.2924	-0.828182
YALI1_A01468g_1	A01468g	1.92914	-1.61069
YALI1_A01468g_2	A01468g	1.21434	0.730435
YALI1_A01468g_3	A01468g	2.20746	-1.9029
YALI1_A01468g_4	A01468g	0.609448	0.122909
YALI1_A01468g_5	A01468g	-1.82887	0.847199
YALI1_A01468g_6	A01468g	0.989659	-2.26959
YALI1_A01468g_7	A01468g	-0.846903	1.3777
YALI1_A01468g_8	A01468g	3.7973	-1.24908
YALI1_A01505g_1	A01505g	2.4274	-2.03543
YALI1_A01505g_2	A01505g	0.618906	-0.165198
YALI1_A01505g_3	A01505g	1.84659	-0.751452
YALI1_A01505g_4	A01505g	-1.44005	1.22613
YALI1_A01505g_5	A01505g	0.692839	-0.0974291
YALI1_A01505g_6	A01505g	-1.0793	0.845954
YALI1_A01537g_1	A01537g	1.05858	0.65153
YALI1_A01537g_2	A01537g	2.56576	0.267585
YALI1_A01537g_3	A01537g	1.62888	-0.908302
YALI1_A01537g_4	A01537g	0.913903	-0.479265
YALI1_A01537g_5	A01537g	2.90868	-0.14674
YALI1_A01537g_6	A01537g	2.53464	-1.07376
YALI1_A01537g_7	A01537g	-0.988349	0.917286
YALI1_A01537g_8	A01537g	2.44293	-0.862522
YALI1_A01577g_1	A01577g	2.06454	-1.77507
YALI1_A01577g_2	A01577g	4.39597	-3.06282
YALI1_A01577g_3	A01577g	-0.628759	-0.169084
YALI1_A01577g_4	A01577g	1.36384	-1.62023
YALI1_A01577g_5	A01577g	-1.02287	1.17591
YALI1_A01577g_6	A01577g	0.124066	-0.955843
YALI1_A01577g_7	A01577g	2.84162	-1.56636
YALI1_A01577g_8	A01577g	3.65887	-1.2003
YALI1_A01602g_1	A01602g	1.91222	-0.742568
YALI1_A01602g_2	A01602g	-0.0360353	0.34117
YALI1_A01602g_3	A01602g	1.59413	-1.15695
YALI1_A01602g_4	A01602g	-1.6415	1.40642
YALI1_A01602g_5	A01602g	-1.51228	1.42245
YALI1_A01602g_6	A01602g	2.43569	-0.705869
YALI1_A01602g_7	A01602g	-1.20742	0.983519
YALI1_A01602g_8	A01602g	1.0371	-0.805409
YALI1_A01618g_1	A01618g	-0.976987	0.912148
YALI1_A01618g_2	A01618g	-1.84814	1.3833
YALI1_A01618g_3	A01618g	-1.81716	1.63632
YALI1_A01618g_4	A01618g	2.7169	0.0727086
YALI1_A01618g_5	A01618g	3.44669	-0.0620664
YALI1_A01618g_6	A01618g	0.980674	-0.204075
YALI1_A01628g_1	A01628g	0.257587	-0.163507
YALI1_A01628g_2	A01628g	-1.06706	0.91286
YALI1_A01628g_3	A01628g	1.19916	-1.31292
YALI1_A01628g_4	A01628g	2.49184	-1.0684
YALI1_A01628g_5	A01628g	0.599142	-0.214403
YALI1_A01628g_6	A01628g	-0.995114	1.38374
YALI1_A01628g_7	A01628g	-1.45707	1.05634
YALI1_A01628g_8	A01628g	0.280278	0.658427
YALI1_A01670g_1	A01670g	1.33793	-2.25913
YALI1_A01670g_2	A01670g	-0.0708087	0.208481
YALI1_A01670g_3	A01670g	1.34095	-1.54058
YALI1_A01670g_4	A01670g	1.86515	-0.494066
YALI1_A01670g_5	A01670g	2.08828	-1.60794
YALI1_A01670g_6	A01670g	1.22083	-0.996258
YALI1_A01670g_7	A01670g	-0.189948	-1.4652
YALI1_A01670g_8	A01670g	-1.69233	1.30877
YALI1_A01717g_1	A01717g	-0.516204	0.503995
YALI1_A01717g_2	A01717g	-0.038423	0.715244
YALI1_A01717g_3	A01717g	2.72582	-1.31083
YALI1_A01717g_4	A01717g	0.727648	-1.27962
YALI1_A01717g_5	A01717g	-1.12305	0.767084
YALI1_A01717g_6	A01717g	-1.01494	1.36377
YALI1_A01717g_7	A01717g	-1.10071	0.486769
YALI1_A01717g_8	A01717g	2.82238	-2.14793
YALI1_A01732g_1	A01732g	1.46337	-0.164369
YALI1_A01732g_2	A01732g	-0.441037	-0.185469
YALI1_A01732g_3	A01732g	1.39611	-0.129848
YALI1_A01732g_5	A01732g	1.52881	-1.47518
YALI1_A01732g_6	A01732g	-1.11625	1.40428
YALI1_A01732g_7	A01732g	2.08362	-1.78519
YALI1_A01736g_1	A01736g	3.90093	-0.920592
YALI1_A01736g_2	A01736g	-0.868082	0.469716
YALI1_A01736g_3	A01736g	2.89283	-1.34126
YALI1_A01736g_4	A01736g	2.73309	-0.0337426
YALI1_A01736g_5	A01736g	4.9881	-0.622992
YALI1_A01766g_1	A01766g	2.02331	-2.64443
YALI1_A01766g_2	A01766g	1.05222	0.650923
YALI1_A01766g_3	A01766g	1.338	-2.31372
YALI1_A01766g_4	A01766g	1.67933	-1.49578
YALI1_A01766g_5	A01766g	1.68597	-2.3001
YALI1_A01766g_6	A01766g	3.17048	-2.0207
YALI1_A01766g_7	A01766g	-1.20221	0.794749
YALI1_A01766g_8	A01766g	-1.43566	1.70112
YALI1_A01777g_2	A01777g	3.43897	-1.80506
YALI1_A01777g_3	A01777g	3.22856	-0.829863
YALI1_A01777g_4	A01777g	0.885796	-1.79865
YALI1_A01777g_7	A01777g	2.45435	-2.36255
YALI1_A01777g_8	A01777g	1.04612	-0.87475
YALI1_A01794g_1	A01794g	3.02483	-2.0515
YALI1_A01794g_2	A01794g	1.66762	-1.12824
YALI1_A01794g_3	A01794g	3.72248	-2.64947
YALI1_A01794g_4	A01794g	1.50692	-1.79518
YALI1_A01794g_5	A01794g	-1.25729	0.68451
YALI1_A01794g_6	A01794g	1.78241	-2.01694
YALI1_A01794g_7	A01794g	2.11427	-1.6904
YALI1_A01794g_8	A01794g	2.20743	-1.61602
YALI1_A01824g_1	A01824g	-1.28796	1.43598
YALI1_A01824g_2	A01824g	0.352659	0.262197
YALI1_A01824g_3	A01824g	-0.563565	0.534822
YALI1_A01824g_4	A01824g	3.54565	-1.24693
YALI1_A01824g_5	A01824g	3.16627	-1.06667
YALI1_A01824g_6	A01824g	0.761544	-1.65253
YALI1_A01842g_1	A01842g	2.03793	-1.41508
YALI1_A01842g_2	A01842g	1.9279	-1.34983
YALI1_A01842g_3	A01842g	1.30448	-0.725849
YALI1_A01842g_4	A01842g	0.948069	-0.529985
YALI1_A01842g_5	A01842g	-1.6621	1.20337
YALI1_A01842g_6	A01842g	1.41809	-0.117244
YALI1_A01842g_7	A01842g	1.14054	-1.50045
YALI1_A01842g_8	A01842g	1.91958	-2.40478
YALI1_A01854g_1	A01854g	2.08796	-2.66735
YALI1_A01854g_3	A01854g	3.36258	-1.89919
YALI1_A01854g_4	A01854g	-1.59717	1.19918
YALI1_A01854g_5	A01854g	-1.70706	0.66194
YALI1_A01854g_6	A01854g	2.02459	-0.800174
YALI1_A01864g_1	A01864g	3.4327	-1.61509
YALI1_A01864g_2	A01864g	3.03982	-0.523336
YALI1_A01864g_3	A01864g	1.27716	-0.933319
YALI1_A01864g_4	A01864g	1.73389	-0.229956
YALI1_A01868g_1	A01868g	-0.954084	1.31367
YALI1_A01868g_4	A01868g	-1.16948	0.606743
YALI1_A01868g_5	A01868g	-1.67471	1.4185
YALI1_A01868g_6	A01868g	-2.07468	1.05177
YALI1_A01868g_7	A01868g	-1.14753	0.654855
YALI1_A01868g_8	A01868g	-0.907672	0.992138
YALI1_A01888g_1	A01888g	-1.36921	1.40348
YALI1_A01888g_2	A01888g	-1.80536	1.0082
YALI1_A01888g_3	A01888g	1.00221	-1.39166
YALI1_A01888g_4	A01888g	2.15648	-0.442229
YALI1_A01888g_5	A01888g	1.31486	-0.548205
YALI1_A01888g_6	A01888g	1.01683	-0.72127
YALI1_A01888g_7	A01888g	-0.661923	0.814397
YALI1_A01888g_8	A01888g	1.17597	-1.03668
YALI1_A01905g_1	A01905g	2.29544	-1.68601
YALI1_A01905g_2	A01905g	-0.837675	0.481911
YALI1_A01905g_3	A01905g	-1.24743	1.13718
YALI1_A01905g_4	A01905g	1.78676	-1.61913
YALI1_A01905g_5	A01905g	1.76859	-1.0853
YALI1_A01905g_6	A01905g	0.538902	-1.02807
YALI1_A01905g_7	A01905g	-0.816047	0.361584
YALI1_A01905g_8	A01905g	-1.25368	1.13964
YALI1_A02022g_1	A02022g	1.42966	-0.203459
YALI1_A02022g_2	A02022g	2.49803	-0.0604665
YALI1_A02022g_3	A02022g	-0.619986	0.218148
YALI1_A02037g_1	A02037g	0.107409	-0.346865
YALI1_A02037g_2	A02037g	1.11639	-0.193049
YALI1_A02037g_3	A02037g	3.56725	-4.29192
YALI1_A02037g_4	A02037g	-1.97451	1.25267
YALI1_A02037g_5	A02037g	-1.31983	1.1764
YALI1_A02037g_6	A02037g	0.967289	-0.864603
YALI1_A02037g_7	A02037g	-0.997326	0.773655
YALI1_A02037g_8	A02037g	-1.67782	1.194
YALI1_A02075g_1	A02075g	4.44457	-0.410074
YALI1_A02075g_2	A02075g	2.2038	-1.70729
YALI1_A02075g_3	A02075g	2.06439	-0.396819
YALI1_A02075g_4	A02075g	2.75031	-1.02359
YALI1_A02075g_5	A02075g	-0.761681	0.336865
YALI1_A02075g_6	A02075g	-0.881208	0.481932
YALI1_A02075g_7	A02075g	2.99702	-0.507512
YALI1_A02075g_8	A02075g	4.15183	-2.03806
YALI1_A02083g_1	A02083g	2.38099	-1.91832
YALI1_A02083g_2	A02083g	-1.02503	0.865927
YALI1_A02083g_3	A02083g	-0.918545	0.473254
YALI1_A02083g_4	A02083g	0.558164	-0.759492
YALI1_A02096g_1	A02096g	2.14375	-3.03242
YALI1_A02096g_2	A02096g	2.15771	-5.28914
YALI1_A02096g_3	A02096g	-1.26959	0.594767
YALI1_A02096g_4	A02096g	0.869842	-0.17514
YALI1_A02096g_5	A02096g	1.4528	-1.98641
YALI1_A02096g_6	A02096g	-1.78316	1.06642
YALI1_A02096g_7	A02096g	3.60491	-1.3266
YALI1_A02096g_8	A02096g	0.733636	-2.49888
YALI1_A02113g_1	A02113g	1.81543	-0.753791
YALI1_A02113g_2	A02113g	-1.12776	1.15983
YALI1_A02113g_3	A02113g	2.42291	-0.524047
YALI1_A02113g_4	A02113g	-2.05068	0.302295
YALI1_A02113g_6	A02113g	0.477087	0.210062
YALI1_A02113g_7	A02113g	-1.87185	0.221518
YALI1_A02113g_8	A02113g	1.46973	-0.845481
YALI1_A02131g_1	A02131g	2.18636	-3.31167
YALI1_A02131g_2	A02131g	0.560188	-0.0750179
YALI1_A02131g_3	A02131g	1.46052	-1.58321
YALI1_A02131g_4	A02131g	-1.08176	0.871304
YALI1_A02131g_5	A02131g	0.670755	-1.80711
YALI1_A02131g_6	A02131g	-0.393197	0.761693
YALI1_A02131g_7	A02131g	2.34637	-2.66831
YALI1_A02131g_8	A02131g	1.0227	-1.81228
YALI1_A02150g_1	A02150g	0.211576	0.941645
YALI1_A02150g_2	A02150g	-0.930124	0.356218
YALI1_A02150g_3	A02150g	2.41271	-1.047
YALI1_A02150g_4	A02150g	0.886077	-1.00453
YALI1_A02150g_5	A02150g	1.54731	-1.48215
YALI1_A02150g_6	A02150g	-1.62832	0.864603
YALI1_A02150g_7	A02150g	3.43369	-2.60612
YALI1_A02150g_8	A02150g	3.36395	-1.22722
YALI1_A02190g_1	A02190g	0.376555	-0.978808
YALI1_A02190g_2	A02190g	0.938539	0.307733
YALI1_A02190g_3	A02190g	0.476617	0.153406
YALI1_A02190g_4	A02190g	1.60969	-2.20889
YALI1_A02190g_5	A02190g	-0.543387	0.512305
YALI1_A02190g_6	A02190g	-1.13424	0.787029
YALI1_A02190g_7	A02190g	0.617846	-1.25086
YALI1_A02190g_8	A02190g	5.17896	-1.42205
YALI1_A02198g_1	A02198g	0.173227	-0.760402
YALI1_A02198g_2	A02198g	-1.65817	1.47124
YALI1_A02198g_3	A02198g	-0.434474	0.294209
YALI1_A02198g_4	A02198g	1.48398	-0.638711
YALI1_A02198g_5	A02198g	1.84441	-0.870711
YALI1_A02198g_6	A02198g	-1.1307	1.71759
YALI1_A02198g_7	A02198g	3.58458	-2.77083
YALI1_A02198g_8	A02198g	2.37578	-1.5767
YALI1_A02263g_1	A02263g	0.885247	0.747238
YALI1_A02263g_2	A02263g	2.7381	-1.66065
YALI1_A02263g_3	A02263g	-1.72583	1.2429
YALI1_A02263g_4	A02263g	-1.26649	0.99141
YALI1_A02263g_5	A02263g	2.34032	-1.03148
YALI1_A02263g_6	A02263g	1.67975	-0.286
YALI1_A02263g_7	A02263g	0.802169	0.327234
YALI1_A02263g_8	A02263g	1.98355	-0.844516
YALI1_A02301g_1	A02301g	1.03289	-0.217556
YALI1_A02301g_2	A02301g	2.12382	0.135955
YALI1_A02301g_3	A02301g	3.67794	-0.21937
YALI1_A02301g_4	A02301g	-0.836103	0.743258
YALI1_A02301g_5	A02301g	2.46912	-0.527701
YALI1_A02301g_6	A02301g	1.62587	-0.736705
YALI1_A02301g_7	A02301g	3.75493	-0.628525
YALI1_A02335g_1	A02335g	-1.21639	1.25574
YALI1_A02335g_2	A02335g	-1.46417	1.5089
YALI1_A02335g_3	A02335g	2.51092	-2.01004
YALI1_A02335g_4	A02335g	0.544182	-2.43596
YALI1_A02335g_5	A02335g	-1.4804	1.39532
YALI1_A02335g_6	A02335g	0.657266	-0.0946469
YALI1_A02335g_7	A02335g	2.28571	-1.5957
YALI1_A02335g_8	A02335g	2.22326	-1.05568
YALI1_A02365g_1	A02365g	2.16635	-0.284019
YALI1_A02365g_2	A02365g	0.950163	-0.469518
YALI1_A02365g_3	A02365g	-1.14477	0.675736
YALI1_A02365g_4	A02365g	-0.144953	-0.587036
YALI1_A02365g_5	A02365g	-1.31321	0.495213
YALI1_A02365g_6	A02365g	-1.52539	0.442459
YALI1_A02365g_7	A02365g	0.304813	0.108751
YALI1_A02365g_8	A02365g	2.47102	-0.848619
YALI1_A02394g_1	A02394g	0.817724	0.299698
YALI1_A02394g_2	A02394g	0.482895	-1.22554
YALI1_A02394g_3	A02394g	-0.461478	0.901674
YALI1_A02394g_4	A02394g	-0.987443	0.433014
YALI1_A02394g_5	A02394g	-0.497681	1.00596
YALI1_A02394g_6	A02394g	4.22627	-0.539217
YALI1_A02394g_7	A02394g	1.88156	-1.44747
YALI1_A02394g_8	A02394g	-0.965853	1.12628
YALI1_A02426g_1	A02426g	-1.31668	0.554616
YALI1_A02426g_2	A02426g	1.87028	-1.50643
YALI1_A02426g_3	A02426g	0.0129673	0.395969
YALI1_A02426g_4	A02426g	-0.587306	0.850772
YALI1_A02426g_5	A02426g	3.67694	-1.45417
YALI1_A02426g_6	A02426g	0.679612	0.236564
YALI1_A02426g_7	A02426g	-0.843949	0.842908
YALI1_A02426g_8	A02426g	-1.28471	0.737925
YALI1_A02443g_1	A02443g	1.18978	-1.76467
YALI1_A02443g_2	A02443g	2.78226	-0.440999
YALI1_A02443g_3	A02443g	1.39866	-1.70515
YALI1_A02443g_4	A02443g	1.3973	-0.875126
YALI1_A02443g_5	A02443g	3.47277	-2.7496
YALI1_A02443g_6	A02443g	2.52397	-0.980278
YALI1_A02443g_7	A02443g	0.72423	-0.580284
YALI1_A02443g_8	A02443g	1.39048	-0.341466
YALI1_A02461g_1	A02461g	-1.42913	0.84642
YALI1_A02461g_2	A02461g	-1.08452	1.16704
YALI1_A02461g_3	A02461g	-0.142838	0.060975
YALI1_A02461g_4	A02461g	1.16354	-1.39021
YALI1_A02461g_5	A02461g	-0.782618	0.819155
YALI1_A02461g_6	A02461g	-1.67742	1.32626
YALI1_A02461g_7	A02461g	-1.03521	0.765852
YALI1_A02461g_8	A02461g	3.4094	-1.99836
YALI1_A02470g_1	A02470g	1.53621	-1.42097
YALI1_A02470g_2	A02470g	0.125128	-0.56683
YALI1_A02470g_3	A02470g	0.989638	-1.4443
YALI1_A02470g_4	A02470g	0.299712	-0.908738
YALI1_A02470g_5	A02470g	1.26479	-0.871708
YALI1_A02470g_6	A02470g	3.07349	-1.14016
YALI1_A02470g_7	A02470g	2.4693	-1.94079
YALI1_A02470g_8	A02470g	1.25136	-1.30063
YALI1_A02499g_1	A02499g	2.36167	-0.0120732
YALI1_A02499g_2	A02499g	-0.268901	0.184234
YALI1_A02499g_3	A02499g	2.12383	0.305293
YALI1_A02499g_4	A02499g	1.25078	-0.872281
YALI1_A02499g_5	A02499g	1.02021	-0.163707
YALI1_A02499g_6	A02499g	2.49535	0.710683
YALI1_A02546g_1	A02546g	2.94721	-1.01876
YALI1_A02546g_2	A02546g	0.253854	-0.689881
YALI1_A02546g_3	A02546g	2.04185	-1.32365
YALI1_A02546g_4	A02546g	0.0387374	0.317433
YALI1_A02546g_5	A02546g	4.10277	-0.589924
YALI1_A02546g_6	A02546g	1.42983	-0.0299232
YALI1_A02546g_7	A02546g	-0.929708	1.31478
YALI1_A02546g_8	A02546g	-1.24596	0.000659438
YALI1_A02552g_1	A02552g	-0.467239	1.23102
YALI1_A02552g_2	A02552g	-0.523242	0.539435
YALI1_A02552g_3	A02552g	-1.94995	1.07396
YALI1_A02552g_4	A02552g	-1.4542	0.658523
YALI1_A02552g_6	A02552g	1.25148	-1.99082
YALI1_A02552g_7	A02552g	1.40741	-1.07145
YALI1_A02552g_8	A02552g	-1.33981	1.23427
YALI1_A02561g_1	A02561g	0.822211	-0.397293
YALI1_A02561g_2	A02561g	1.74333	-0.343737
YALI1_A02561g_3	A02561g	2.33439	-1.64601
YALI1_A02561g_4	A02561g	2.19621	-2.28713
YALI1_A02561g_5	A02561g	1.18009	-0.696282
YALI1_A02561g_6	A02561g	0.102649	0.189258
YALI1_A02561g_7	A02561g	2.51756	-3.1592
YALI1_A02561g_8	A02561g	2.89278	-2.92357
YALI1_A02568g_1	A02568g	2.95443	-0.532534
YALI1_A02568g_2	A02568g	1.49466	-1.89653
YALI1_A02568g_3	A02568g	2.3911	-1.53899
YALI1_A02568g_4	A02568g	2.024	-1.70572
YALI1_A02568g_5	A02568g	2.69596	-0.152656
YALI1_A02568g_6	A02568g	-1.11407	0.700435
YALI1_A02568g_7	A02568g	-1.82208	0.80948
YALI1_A02568g_8	A02568g	3.1096	-2.18582
YALI1_A02615g_1	A02615g	-0.774885	1.24997
YALI1_A02615g_2	A02615g	-0.877274	0.213698
YALI1_A02615g_3	A02615g	0.675129	-2.2557
YALI1_A02615g_4	A02615g	0.997987	-0.924102
YALI1_A02615g_5	A02615g	-1.69528	0.279393
YALI1_A02615g_6	A02615g	-1.39822	1.16445
YALI1_A02615g_7	A02615g	-0.186295	0.0315484
YALI1_A02615g_8	A02615g	-1.90691	0.759678
YALI1_A02653g_1	A02653g	1.77444	-0.466764
YALI1_A02653g_2	A02653g	0.457352	-0.557925
YALI1_A02653g_3	A02653g	-2.31537	1.74991
YALI1_A02653g_4	A02653g	1.07659	-0.753078
YALI1_A02653g_5	A02653g	-2.028	1.10981
YALI1_A02653g_6	A02653g	1.79835	-1.58172
YALI1_A02653g_7	A02653g	1.77333	-0.461308
YALI1_A02653g_8	A02653g	0.525578	-0.506383
YALI1_A02682g_1	A02682g	-1.25199	1.07193
YALI1_A02682g_2	A02682g	1.60066	-1.29606
YALI1_A02682g_3	A02682g	2.15863	-0.732889
YALI1_A02682g_4	A02682g	-1.31674	0.870096
YALI1_A02682g_5	A02682g	-1.29569	1.02895
YALI1_A02682g_6	A02682g	2.57258	-0.680106
YALI1_A02682g_7	A02682g	2.83586	-1.6386
YALI1_A02682g_8	A02682g	2.39857	-1.35025
YALI1_A02728g_1	A02728g	-1.2536	0.643246
YALI1_A02728g_2	A02728g	1.88048	-1.35379
YALI1_A02728g_3	A02728g	0.374483	0.704771
YALI1_A02728g_4	A02728g	2.38297	-0.107765
YALI1_A02728g_5	A02728g	-1.39566	1.7151
YALI1_A02728g_6	A02728g	2.63263	-1.10868
YALI1_A02728g_7	A02728g	3.41882	-0.743903
YALI1_A02728g_8	A02728g	1.46367	-1.04091
YALI1_A02775g_1	A02775g	4.09445	-1.46261
YALI1_A02775g_2	A02775g	-1.8568	0.86912
YALI1_A02775g_3	A02775g	5.80368	-2.9573
YALI1_A02775g_4	A02775g	0.97678	-0.897031
YALI1_A02775g_5	A02775g	3.37926	-3.52376
YALI1_A02775g_6	A02775g	-1.19155	0.409656
YALI1_A02775g_7	A02775g	2.5012	-2.04581
YALI1_A02775g_8	A02775g	2.10882	-2.09764
YALI1_A02813g_1	A02813g	-1.98828	0.976408
YALI1_A02813g_2	A02813g	2.94815	-0.147407
YALI1_A02813g_3	A02813g	-1.95432	0.685838
YALI1_A02813g_4	A02813g	2.71103	-1.86301
YALI1_A02813g_5	A02813g	-0.98086	0.25331
YALI1_A02813g_6	A02813g	-1.73962	1.12819
YALI1_A02813g_7	A02813g	-0.370528	1.61708
YALI1_A02813g_8	A02813g	1.8126	-0.542109
YALI1_A02819g_3	A02819g	-1.8323	0.707876
YALI1_A02819g_4	A02819g	-1.63305	1.30911
YALI1_A02819g_5	A02819g	4.07707	-0.398135
YALI1_A02819g_6	A02819g	4.31273	-0.285355
YALI1_A02819g_7	A02819g	2.77827	-0.13858
YALI1_A02819g_8	A02819g	2.9469	-1.30183
YALI1_A02833g_2	A02833g	1.25281	-0.0378015
YALI1_A02833g_3	A02833g	2.60973	-1.04469
YALI1_A02833g_4	A02833g	3.93493	-0.98606
YALI1_A02833g_6	A02833g	1.46085	-1.83989
YALI1_A02833g_7	A02833g	0.0520968	-0.586994
YALI1_A02833g_8	A02833g	1.84992	-0.396732
YALI1_A02875g_1	A02875g	2.10394	-0.934417
YALI1_A02875g_2	A02875g	3.2363	-0.725269
YALI1_A02875g_3	A02875g	1.79463	-0.0271224
YALI1_A02875g_4	A02875g	3.20245	-1.32885
YALI1_A02875g_5	A02875g	-1.37288	0.866361
YALI1_A02875g_6	A02875g	-1.04269	0.835785
YALI1_A02875g_7	A02875g	1.30247	-0.567301
YALI1_A02875g_8	A02875g	2.9114	-1.4084
YALI1_A02895g_1	A02895g	1.04877	0.827774
YALI1_A02895g_2	A02895g	1.6603	-1.16924
YALI1_A02895g_3	A02895g	3.09849	-0.813686
YALI1_A02895g_4	A02895g	1.06326	-0.109925
YALI1_A02895g_5	A02895g	1.49856	-0.438536
YALI1_A02895g_6	A02895g	-1.79324	1.22427
YALI1_A02895g_7	A02895g	1.03777	-0.914002
YALI1_A02895g_8	A02895g	-0.04768	0.498744
YALI1_A02947g_1	A02947g	1.51013	-2.31151
YALI1_A02947g_2	A02947g	0.757924	-0.293897
YALI1_A02947g_3	A02947g	-0.121899	0.0256612
YALI1_A02947g_4	A02947g	2.00118	-2.249
YALI1_A02947g_6	A02947g	1.69719	-2.6752
YALI1_A02947g_7	A02947g	1.94791	-2.49824
YALI1_A02947g_8	A02947g	-0.605309	0.564451
YALI1_A02974g_1	A02974g	0.977636	0.0322978
YALI1_A02974g_2	A02974g	0.196329	-0.227283
YALI1_A02974g_3	A02974g	0.423593	0.0878028
YALI1_A02974g_4	A02974g	3.40532	-2.1643
YALI1_A02974g_5	A02974g	1.92224	-1.49875
YALI1_A02974g_6	A02974g	2.64366	0.112184
YALI1_A02974g_7	A02974g	1.70792	-1.1054
YALI1_A02974g_8	A02974g	1.08359	0.209521
YALI1_A02977g_1	A02977g	1.47982	-0.121665
YALI1_A02977g_2	A02977g	1.97829	-0.592267
YALI1_A02977g_4	A02977g	-0.0632597	0.860094
YALI1_A02977g_5	A02977g	-2.11418	1.38325
YALI1_A02998g_1	A02998g	-0.860528	0.920567
YALI1_A02998g_2	A02998g	1.0156	-0.468581
YALI1_A02998g_3	A02998g	1.45858	-0.639132
YALI1_A02998g_4	A02998g	-1.49798	0.863259
YALI1_A02998g_5	A02998g	-0.42486	0.285684
YALI1_A02998g_6	A02998g	0.716152	0.130206
YALI1_A02998g_7	A02998g	-1.08201	0.735275
YALI1_A02998g_8	A02998g	-1.45293	1.19459
YALI1_A03017g_1	A03017g	1.29815	-1.21021
YALI1_A03017g_2	A03017g	1.46281	0.159975
YALI1_A03017g_3	A03017g	3.34209	-0.710374
YALI1_A03017g_4	A03017g	1.3049	0.184827
YALI1_A03017g_5	A03017g	0.736476	0.0744199
YALI1_A03017g_6	A03017g	0.57404	0.443274
YALI1_A03017g_7	A03017g	4.06481	-0.489736
YALI1_A03017g_8	A03017g	3.97964	-0.707154
YALI1_A03029g_1	A03029g	1.28036	0.11626
YALI1_A03029g_2	A03029g	1.16301	-1.67066
YALI1_A03029g_3	A03029g	2.26719	-0.388596
YALI1_A03029g_4	A03029g	1.28055	-0.164551
YALI1_A03029g_5	A03029g	1.84346	-0.545267
YALI1_A03029g_6	A03029g	-0.464798	0.523409
YALI1_A03029g_7	A03029g	0.722153	-0.474303
YALI1_A03029g_8	A03029g	0.538558	0.310123
YALI1_A03069g_1	A03069g	6.07469	-5.14004
YALI1_A03069g_2	A03069g	-1.11489	0.505688
YALI1_A03069g_3	A03069g	2.37728	-1.47263
YALI1_A03069g_4	A03069g	-0.287309	0.531837
YALI1_A03069g_5	A03069g	0.20474	-0.030882
YALI1_A03069g_6	A03069g	-0.72612	0.506222
YALI1_A03069g_7	A03069g	1.92441	-1.62336
YALI1_A03069g_8	A03069g	0.563386	-1.89264
YALI1_A03081g_1	A03081g	2.19845	-0.609317
YALI1_A03081g_2	A03081g	1.50764	-2.32974
YALI1_A03081g_3	A03081g	-1.7295	1.02462
YALI1_A03081g_4	A03081g	1.4063	-0.418044
YALI1_A03081g_5	A03081g	-1.00719	0.747677
YALI1_A03081g_6	A03081g	-1.54504	1.52964
YALI1_A03081g_7	A03081g	0.85007	-1.88768
YALI1_A03081g_8	A03081g	0.181417	0.588188
YALI1_A03091g_1	A03091g	0.913051	-0.707667
YALI1_A03091g_2	A03091g	2.14822	-1.84095
YALI1_A03091g_3	A03091g	1.17592	-1.31177
YALI1_A03091g_4	A03091g	0.326184	-0.0331035
YALI1_A03091g_5	A03091g	-0.114226	-0.541487
YALI1_A03091g_6	A03091g	0.22934	0.279374
YALI1_A03091g_7	A03091g	-1.39642	0.904311
YALI1_A03091g_8	A03091g	-1.75401	1.31447
YALI1_A03116g_1	A03116g	2.72619	-2.33978
YALI1_A03116g_2	A03116g	0.156565	-0.37524
YALI1_A03116g_3	A03116g	1.54627	-0.851026
YALI1_A03116g_4	A03116g	-0.720439	0.948577
YALI1_A03116g_5	A03116g	1.84171	-0.0591696
YALI1_A03116g_6	A03116g	0.045699	-0.337604
YALI1_A03116g_7	A03116g	-1.23024	1.72985
YALI1_A03116g_8	A03116g	0.421945	0.457872
YALI1_A03137g_1	A03137g	3.35737	-1.20102
YALI1_A03137g_2	A03137g	0.78613	-0.307986
YALI1_A03137g_3	A03137g	1.40354	-1.65657
YALI1_A03137g_4	A03137g	2.03687	-0.555852
YALI1_A03137g_5	A03137g	1.70113	-0.37324
YALI1_A03137g_6	A03137g	2.066	-0.140668
YALI1_A03137g_7	A03137g	1.62918	-0.39443
YALI1_A03153g_2	A03153g	2.69032	-3.01824
YALI1_A03153g_4	A03153g	2.46932	-2.34145
YALI1_A03153g_5	A03153g	0.889875	-1.53149
YALI1_A03153g_6	A03153g	2.12307	-2.15689
YALI1_A03170g_1	A03170g	2.39206	-0.706312
YALI1_A03170g_2	A03170g	1.62349	-0.665842
YALI1_A03170g_3	A03170g	0.548823	-0.955061
YALI1_A03170g_4	A03170g	1.36252	-0.151358
YALI1_A03170g_5	A03170g	0.533121	-0.579727
YALI1_A03170g_6	A03170g	2.57023	-0.72577
YALI1_A03170g_7	A03170g	2.76281	-0.85874
YALI1_A03170g_8	A03170g	-1.38257	1.14081
YALI1_A03183g_1	A03183g	2.47712	-3.59412
YALI1_A03183g_2	A03183g	3.68152	-3.21093
YALI1_A03183g_3	A03183g	-1.29193	0.524884
YALI1_A03183g_4	A03183g	-1.11925	1.3308
YALI1_A03183g_5	A03183g	2.94337	-3.44795
YALI1_A03183g_6	A03183g	-1.80801	1.28976
YALI1_A03183g_7	A03183g	3.08735	-3.77647
YALI1_A03183g_8	A03183g	1.37697	-1.25857
YALI1_A03210g_1	A03210g	-1.51919	1.31487
YALI1_A03210g_2	A03210g	-1.34198	1.37365
YALI1_A03210g_3	A03210g	-1.9379	0.786421
YALI1_A03210g_4	A03210g	1.76503	-0.624192
YALI1_A03210g_5	A03210g	2.47434	-0.0862811
YALI1_A03210g_6	A03210g	1.28426	-1.2736
YALI1_A03210g_7	A03210g	0.578223	-1.06586
YALI1_A03210g_8	A03210g	1.40963	-0.975154
YALI1_A03258g_1	A03258g	2.82781	-1.09786
YALI1_A03258g_2	A03258g	2.50844	-0.812347
YALI1_A03258g_3	A03258g	2.08735	-1.76276
YALI1_A03258g_4	A03258g	3.6853	-1.2127
YALI1_A03278g_1	A03278g	2.62904	-1.86335
YALI1_A03278g_2	A03278g	0.955004	-0.770361
YALI1_A03278g_3	A03278g	1.19914	-2.72939
YALI1_A03278g_4	A03278g	-2.10503	0.937065
YALI1_A03278g_5	A03278g	2.73567	-2.01078
YALI1_A03278g_6	A03278g	0.331002	0.10722
YALI1_A03289g_1	A03289g	-1.1742	1.02965
YALI1_A03300g_1	A03300g	1.70908	-2.07253
YALI1_A03300g_2	A03300g	1.82063	0.0067348
YALI1_A03300g_3	A03300g	1.27725	-1.11756
YALI1_A03300g_4	A03300g	2.51714	-1.61096
YALI1_A03300g_5	A03300g	0.128947	0.222986
YALI1_A03300g_6	A03300g	1.89532	-1.83795
YALI1_A03300g_7	A03300g	2.20529	-1.80658
YALI1_A03300g_8	A03300g	1.44111	-0.531335
YALI1_A03322g_1	A03322g	-1.71793	1.05543
YALI1_A03322g_2	A03322g	2.22056	-2.15828
YALI1_A03322g_3	A03322g	-0.361647	0.205666
YALI1_A03322g_4	A03322g	2.75319	-1.89298
YALI1_A03322g_5	A03322g	1.54645	-1.19948
YALI1_A03322g_6	A03322g	1.78132	-1.00799
YALI1_A03322g_7	A03322g	1.16378	-2.22242
YALI1_A03322g_8	A03322g	1.96489	-3.56477
YALI1_A03351g_1	A03351g	2.98936	-1.16191
YALI1_A03351g_2	A03351g	1.62453	-0.250928
YALI1_A03351g_3	A03351g	1.14786	-0.683956
YALI1_A03351g_4	A03351g	-1.4084	0.706821
YALI1_A03351g_5	A03351g	-1.29795	0.829472
YALI1_A03351g_6	A03351g	-1.92388	0.766786
YALI1_A03351g_7	A03351g	2.56084	-1.87304
YALI1_A03351g_8	A03351g	-1.71603	0.846244
YALI1_A03356g_1	A03356g	1.35421	0.787734
YALI1_A03356g_2	A03356g	-1.35285	1.3518
YALI1_A03356g_3	A03356g	2.74239	1.06393
YALI1_A03356g_4	A03356g	0.60646	0.124553
YALI1_A03356g_5	A03356g	-1.20584	0.763428
YALI1_A03356g_6	A03356g	-0.79345	0.627061
YALI1_A03356g_7	A03356g	4.36802	0.0127206
YALI1_A03356g_8	A03356g	4.84274	0.405535
YALI1_A03396g_1	A03396g	2.11626	-1.80313
YALI1_A03396g_2	A03396g	3.81773	-3.29664
YALI1_A03396g_3	A03396g	-1.27065	0.66472
YALI1_A03396g_4	A03396g	0.640429	-0.870536
YALI1_A03396g_5	A03396g	1.72097	-1.15344
YALI1_A03396g_6	A03396g	0.0118634	0.260322
YALI1_A03396g_7	A03396g	3.54234	-2.16064
YALI1_A03396g_8	A03396g	0.919001	-1.29024
YALI1_A03402g_1	A03402g	1.86739	-1.45411
YALI1_A03402g_2	A03402g	1.44781	-1.77506
YALI1_A03402g_3	A03402g	1.68692	-2.61431
YALI1_A03402g_4	A03402g	1.43362	-1.5918
YALI1_A03422g_1	A03422g	2.57513	-1.82937
YALI1_A03422g_2	A03422g	3.94304	-3.298
YALI1_A03422g_3	A03422g	1.39457	-0.72576
YALI1_A03422g_4	A03422g	-1.74159	1.06782
YALI1_A03422g_5	A03422g	-0.0213853	1.59866
YALI1_A03422g_6	A03422g	2.16537	-2.9332
YALI1_A03422g_7	A03422g	1.16299	-2.41357
YALI1_A03422g_8	A03422g	-0.486609	0.899484
YALI1_A03442g_1	A03442g	1.57791	-0.605549
YALI1_A03442g_2	A03442g	-0.628828	1.09819
YALI1_A03442g_3	A03442g	1.63986	-0.652244
YALI1_A03442g_4	A03442g	2.3443	-2.13263
YALI1_A03442g_5	A03442g	-0.977778	0.955578
YALI1_A03442g_6	A03442g	2.24905	-1.3858
YALI1_A03442g_7	A03442g	-1.42639	0.776134
YALI1_A03442g_8	A03442g	-1.54304	0.749875
YALI1_A03450g_1	A03450g	0.82215	-1.13215
YALI1_A03450g_2	A03450g	2.96182	-2.00083
YALI1_A03450g_3	A03450g	-1.67918	0.855076
YALI1_A03450g_4	A03450g	3.90916	-0.368154
YALI1_A03450g_5	A03450g	0.571506	-2.36595
YALI1_A03450g_6	A03450g	1.26094	-1.21014
YALI1_A03450g_7	A03450g	-1.13885	0.551077
YALI1_A03450g_8	A03450g	-1.10462	1.14762
YALI1_A03487g_1	A03487g	0.201427	-0.488749
YALI1_A03487g_2	A03487g	-1.59409	2.05162
YALI1_A03487g_3	A03487g	-1.04678	0.466798
YALI1_A03507g_1	A03507g	-1.98144	1.17259
YALI1_A03507g_2	A03507g	1.87538	-0.839433
YALI1_A03507g_3	A03507g	1.77267	-1.74913
YALI1_A03512g_1	A03512g	0.785337	-0.312178
YALI1_A03512g_2	A03512g	2.18587	-1.73676
YALI1_A03512g_3	A03512g	1.88571	-1.25013
YALI1_A03512g_4	A03512g	-1.58915	1.3814
YALI1_A03512g_5	A03512g	-1.30964	1.00365
YALI1_A03512g_6	A03512g	-0.00889982	0.774647
YALI1_A03512g_7	A03512g	0.582007	0.213027
YALI1_A03512g_8	A03512g	-1.16966	0.615062
YALI1_A03549g_1	A03549g	2.62155	-3.07209
YALI1_A03549g_2	A03549g	-1.92911	0.794663
YALI1_A03549g_3	A03549g	-1.20681	0.892285
YALI1_A03549g_4	A03549g	2.20127	-2.6273
YALI1_A03549g_5	A03549g	1.94871	-0.82744
YALI1_A03549g_6	A03549g	2.87412	-1.51919
YALI1_A03549g_7	A03549g	-1.48874	0.928971
YALI1_A03549g_8	A03549g	-2.21822	1.48291
YALI1_A03567g_1	A03567g	0.210043	0.346684
YALI1_A03567g_2	A03567g	1.6245	-1.54129
YALI1_A03567g_3	A03567g	1.81901	-1.45608
YALI1_A03567g_4	A03567g	2.14734	-1.25909
YALI1_A03567g_5	A03567g	2.1724	-0.567825
YALI1_A03567g_6	A03567g	2.44377	-0.835936
YALI1_A03567g_7	A03567g	-1.00583	1.02145
YALI1_A03567g_8	A03567g	-1.29038	0.989974
YALI1_A03579g_1	A03579g	1.41896	-1.10137
YALI1_A03579g_2	A03579g	5.82574	-1.6169
YALI1_A03579g_3	A03579g	1.76124	-1.40575
YALI1_A03579g_4	A03579g	-1.76277	1.13376
YALI1_A03579g_5	A03579g	-1.8279	1.60009
YALI1_A03579g_6	A03579g	-1.61896	1.01153
YALI1_A03579g_7	A03579g	-1.88569	0.78782
YALI1_A03579g_8	A03579g	1.26071	0.483263
YALI1_A03599g_2	A03599g	1.31243	-0.853074
YALI1_A03599g_3	A03599g	-2.00796	1.41953
YALI1_A03599g_4	A03599g	1.6411	-2.01935
YALI1_A03599g_5	A03599g	-1.01306	1.5893
YALI1_A03599g_6	A03599g	1.22035	-0.404019
YALI1_A03599g_7	A03599g	5.84211	-1.10235
YALI1_A03624g_1	A03624g	2.00795	-0.513147
YALI1_A03624g_2	A03624g	0.349112	0.602464
YALI1_A03624g_3	A03624g	2.1571	-1.16267
YALI1_A03624g_4	A03624g	-0.517353	0.536184
YALI1_A03624g_5	A03624g	3.12936	-1.17461
YALI1_A03624g_6	A03624g	2.21968	-0.527692
YALI1_A03624g_7	A03624g	3.28425	-1.54371
YALI1_A03624g_8	A03624g	-1.19943	1.28923
YALI1_A03669g_1	A03669g	4.20724	-0.00658157
YALI1_A03669g_2	A03669g	1.71757	-0.899305
YALI1_A03669g_3	A03669g	2.24168	-2.12764
YALI1_A03669g_4	A03669g	2.53306	-1.18073
YALI1_A03669g_5	A03669g	-0.576466	0.871894
YALI1_A03669g_6	A03669g	4.90824	-0.862182
YALI1_A03669g_7	A03669g	2.14167	-0.844427
YALI1_A03669g_8	A03669g	2.71724	-0.457122
YALI1_A03688g_1	A03688g	0.268666	0.00273394
YALI1_A03688g_2	A03688g	0.87236	-1.32728
YALI1_A03688g_3	A03688g	-0.992254	1.08429
YALI1_A03688g_4	A03688g	-1.23934	1.05122
YALI1_A03688g_5	A03688g	0.505803	0.228316
YALI1_A03688g_6	A03688g	2.44128	-0.725608
YALI1_A03721g_1	A03721g	1.66323	-1.01285
YALI1_A03721g_2	A03721g	2.50665	-0.258231
YALI1_A03721g_3	A03721g	3.44852	-0.503202
YALI1_A03721g_4	A03721g	2.2826	-1.95409
YALI1_A03721g_5	A03721g	2.16736	-2.42999
YALI1_A03721g_6	A03721g	2.28837	-1.51632
YALI1_A03721g_7	A03721g	-0.195684	-0.420487
YALI1_A03721g_8	A03721g	1.54796	0.263507
YALI1_A03757g_1	A03757g	-2.06745	1.17608
YALI1_A03757g_2	A03757g	1.20599	-1.64483
YALI1_A03757g_3	A03757g	3.84424	-3.52572
YALI1_A03757g_4	A03757g	-1.22515	1.04155
YALI1_A03757g_5	A03757g	0.87778	-0.712311
YALI1_A03757g_6	A03757g	1.84674	-1.52608
YALI1_A03757g_7	A03757g	-1.08596	1.13193
YALI1_A03757g_8	A03757g	2.89072	-1.19844
YALI1_A03763g_1	A03763g	-1.25239	0.613502
YALI1_A03763g_2	A03763g	-1.91941	1.4942
YALI1_A03763g_3	A03763g	-0.926889	0.820794
YALI1_A03763g_4	A03763g	1.03865	-1.56357
YALI1_A03763g_5	A03763g	0.355104	-0.474798
YALI1_A03763g_6	A03763g	2.13665	-2.82601
YALI1_A03763g_7	A03763g	1.49858	-2.17663
YALI1_A03763g_8	A03763g	2.38929	-3.03797
YALI1_A03803g_1	A03803g	1.73525	-1.70747
YALI1_A03803g_2	A03803g	2.08699	-2.32581
YALI1_A03803g_3	A03803g	0.0628379	-0.0776604
YALI1_A03803g_4	A03803g	1.45938	-3.49184
YALI1_A03803g_5	A03803g	0.509049	-0.0304302
YALI1_A03803g_6	A03803g	-1.06775	0.313218
YALI1_A03803g_7	A03803g	-1.20344	0.40892
YALI1_A03803g_8	A03803g	1.97927	-1.12529
YALI1_A03809g_1	A03809g	1.6563	-0.813846
YALI1_A03809g_2	A03809g	1.6001	0.567092
YALI1_A03809g_3	A03809g	0.692938	-0.348574
YALI1_A03809g_4	A03809g	0.145058	0.738446
YALI1_A03809g_5	A03809g	0.744191	1.20522
YALI1_A03809g_6	A03809g	2.48479	-0.953738
YALI1_A03809g_7	A03809g	3.80896	-0.0188396
YALI1_A03809g_8	A03809g	1.32058	0.0279268
YALI1_A03815g_1	A03815g	3.6962	-0.717853
YALI1_A03815g_2	A03815g	1.29469	-1.78671
YALI1_A03815g_3	A03815g	1.44447	-0.012931
YALI1_A03815g_5	A03815g	3.27785	-1.27649
YALI1_A03815g_6	A03815g	0.874163	-1.04031
YALI1_A03815g_7	A03815g	1.93167	0.250094
YALI1_A03837g_1	A03837g	3.37344	-0.176412
YALI1_A03837g_2	A03837g	1.68746	-1.03295
YALI1_A03837g_3	A03837g	0.805103	-0.803335
YALI1_A03837g_4	A03837g	3.89805	-0.123578
YALI1_A03837g_5	A03837g	0.650445	0.494017
YALI1_A03837g_6	A03837g	-0.310519	0.704963
YALI1_A03837g_7	A03837g	0.910446	-1.45354
YALI1_A03837g_8	A03837g	1.83619	-0.0114241
YALI1_A03842g_1	A03842g	-1.9081	0.66613
YALI1_A03842g_2	A03842g	1.27742	-1.7809
YALI1_A03842g_3	A03842g	4.00976	-0.708971
YALI1_A03842g_4	A03842g	1.43501	0.0093812
YALI1_A03842g_5	A03842g	2.4781	-0.743605
YALI1_A03842g_6	A03842g	-1.63955	0.847114
YALI1_A03842g_7	A03842g	3.7617	-0.503151
YALI1_A03857g_1	A03857g	4.09633	-0.868827
YALI1_A03857g_2	A03857g	2.28599	-2.65911
YALI1_A03857g_3	A03857g	2.2206	-2.32239
YALI1_A03857g_4	A03857g	4.13395	-1.11759
YALI1_A03857g_5	A03857g	4.48719	-1.36186
YALI1_A03857g_6	A03857g	2.31061	0.900704
YALI1_A03857g_7	A03857g	1.03752	-0.657716
YALI1_A03857g_8	A03857g	4.1828	-2.97674
YALI1_A03883g_1	A03883g	1.23032	-0.00643071
YALI1_A03883g_2	A03883g	2.51879	-2.31575
YALI1_A03883g_3	A03883g	0.569906	-0.523798
YALI1_A03883g_4	A03883g	-1.31999	0.795152
YALI1_A03883g_5	A03883g	-1.24384	0.510604
YALI1_A03883g_6	A03883g	0.425744	-0.916705
YALI1_A03883g_7	A03883g	-1.10011	1.03195
YALI1_A03883g_8	A03883g	2.23689	-0.509827
YALI1_A03900g_1	A03900g	1.53143	-1.90117
YALI1_A03900g_2	A03900g	-1.36263	1.32551
YALI1_A03900g_3	A03900g	3.86511	-3.72041
YALI1_A03900g_4	A03900g	2.59834	-2.10924
YALI1_A03900g_5	A03900g	1.30283	-1.54293
YALI1_A03900g_6	A03900g	-0.739621	0.280146
YALI1_A03900g_7	A03900g	3.86999	-2.65747
YALI1_A03900g_8	A03900g	-1.38328	1.53737
YALI1_A03907g_1	A03907g	-1.05898	0.415427
YALI1_A03907g_2	A03907g	1.9573	-0.863515
YALI1_A03907g_3	A03907g	1.59855	-0.958687
YALI1_A03907g_4	A03907g	2.47744	-0.281274
YALI1_A03907g_5	A03907g	2.36263	-1.90691
YALI1_A03907g_6	A03907g	-0.445854	1.07309
YALI1_A03907g_7	A03907g	0.0242744	0.64895
YALI1_A03907g_8	A03907g	0.698051	0.100316
YALI1_A03937g_1	A03937g	2.75385	-0.989385
YALI1_A03937g_2	A03937g	4.69269	-0.112078
YALI1_A03937g_3	A03937g	-1.42999	0.619547
YALI1_A03937g_4	A03937g	3.91205	-0.629172
YALI1_A03937g_5	A03937g	3.11788	-0.584246
YALI1_A03937g_6	A03937g	3.43249	-2.3917
YALI1_A03937g_7	A03937g	0.714747	-1.24908
YALI1_A03937g_8	A03937g	0.801809	-0.297195
YALI1_A03964g_1	A03964g	1.76879	-0.145461
YALI1_A03964g_2	A03964g	3.45513	-0.150635
YALI1_A03964g_3	A03964g	1.89479	-0.433596
YALI1_A03964g_4	A03964g	1.62753	-0.642767
YALI1_A03964g_5	A03964g	1.96828	-0.84943
YALI1_A03964g_6	A03964g	-1.52814	1.76474
YALI1_A03964g_7	A03964g	-0.863913	0.711669
YALI1_A03964g_8	A03964g	2.2839	-1.10592
YALI1_A04006g_1	A04006g	2.42561	-0.383387
YALI1_A04006g_2	A04006g	1.7442	-0.112374
YALI1_A04006g_3	A04006g	2.85406	-0.655298
YALI1_A04022g_1	A04022g	1.23413	-2.30599
YALI1_A04022g_2	A04022g	2.16939	-1.99186
YALI1_A04022g_3	A04022g	2.75614	-2.28646
YALI1_A04022g_4	A04022g	-1.04833	0.738694
YALI1_A04022g_5	A04022g	2.48521	-0.605239
YALI1_A04022g_6	A04022g	3.12857	-1.25927
YALI1_A04022g_7	A04022g	1.71605	-1.34805
YALI1_A04022g_8	A04022g	1.01318	-1.58465
YALI1_A04044g_1	A04044g	2.61929	-0.935913
YALI1_A04044g_2	A04044g	1.85023	-1.58662
YALI1_A04044g_3	A04044g	-0.772357	0.53423
YALI1_A04044g_5	A04044g	-1.68267	1.12394
YALI1_A04044g_6	A04044g	0.362617	-0.295661
YALI1_A04044g_7	A04044g	2.65555	-0.718703
YALI1_A04071g_1	A04071g	0.931664	-1.04126
YALI1_A04071g_2	A04071g	-1.02914	0.117985
YALI1_A04071g_3	A04071g	-0.991145	1.59867
YALI1_A04071g_4	A04071g	2.9323	-0.0366504
YALI1_A04071g_5	A04071g	-2.02529	0.835711
YALI1_A04071g_6	A04071g	-1.37147	0.908818
YALI1_A04071g_7	A04071g	2.74474	0.0449447
YALI1_A04071g_8	A04071g	3.00288	-0.742454
YALI1_A04109g_1	A04109g	-1.41995	0.588508
YALI1_A04109g_2	A04109g	1.35702	-0.509408
YALI1_A04109g_3	A04109g	1.13365	-2.01813
YALI1_A04109g_4	A04109g	0.433626	-0.507934
YALI1_A04109g_5	A04109g	-1.21686	0.329687
YALI1_A04109g_6	A04109g	-1.44745	1.39466
YALI1_A04109g_7	A04109g	2.77266	-2.49292
YALI1_A04109g_8	A04109g	-1.10272	1.58717
YALI1_A04119g_1	A04119g	2.73774	-2.61632
YALI1_A04119g_2	A04119g	0.648232	-0.157231
YALI1_A04119g_3	A04119g	-1.0746	1.03689
YALI1_A04119g_4	A04119g	2.34164	-0.730694
YALI1_A04119g_5	A04119g	-1.52757	0.963646
YALI1_A04119g_6	A04119g	-1.71757	1.50099
YALI1_A04119g_7	A04119g	0.644279	-1.71163
YALI1_A04119g_8	A04119g	2.24999	-0.838901
YALI1_A04164g_1	A04164g	1.65614	-0.18602
YALI1_A04164g_2	A04164g	1.42887	-0.100993
YALI1_A04164g_3	A04164g	1.60927	-0.297809
YALI1_A04164g_4	A04164g	-1.29918	0.816904
YALI1_A04164g_5	A04164g	1.81214	0.112916
YALI1_A04164g_6	A04164g	-0.349539	-0.0127536
YALI1_A04164g_7	A04164g	0.0355109	-0.636336
YALI1_A04164g_8	A04164g	1.08905	0.415535
YALI1_A04178g_1	A04178g	-2.37513	1.79545
YALI1_A04178g_2	A04178g	2.01989	-0.718213
YALI1_A04178g_3	A04178g	1.73252	-0.534168
YALI1_A04178g_4	A04178g	0.22841	0.395964
YALI1_A04178g_5	A04178g	1.05549	0.0852905
YALI1_A04178g_6	A04178g	1.98564	-1.06601
YALI1_A04178g_7	A04178g	1.80967	-1.27345
YALI1_A04178g_8	A04178g	1.39929	-0.283621
YALI1_A04261g_1	A04261g	0.583605	0.81984
YALI1_A04261g_2	A04261g	0.47316	-0.142643
YALI1_A04261g_3	A04261g	1.22822	-1.27815
YALI1_A04261g_4	A04261g	-0.154718	0.0120014
YALI1_A04261g_5	A04261g	1.80525	-1.05621
YALI1_A04261g_6	A04261g	-1.84437	0.85814
YALI1_A04261g_7	A04261g	1.402	-1.02414
YALI1_A04261g_8	A04261g	0.0648098	0.835327
YALI1_A04309g_1	A04309g	-1.68156	0.563274
YALI1_A04309g_2	A04309g	-0.358604	0.790986
YALI1_A04309g_3	A04309g	-0.0307305	-1.1734
YALI1_A04309g_4	A04309g	0.00331137	0.943041
YALI1_A04309g_5	A04309g	-0.199615	0.423245
YALI1_A04309g_6	A04309g	0.977553	0.566592
YALI1_A04309g_7	A04309g	1.62454	-0.642146
YALI1_A04309g_8	A04309g	0.547156	-0.477444
YALI1_A04332g_1	A04332g	1.25401	-1.80711
YALI1_A04332g_2	A04332g	-0.667387	1.02416
YALI1_A04332g_3	A04332g	2.02785	0.358411
YALI1_A04332g_4	A04332g	-0.124155	0.785842
YALI1_A04332g_5	A04332g	-1.75068	1.38799
YALI1_A04332g_6	A04332g	1.34143	-1.34629
YALI1_A04332g_7	A04332g	1.64565	-0.496019
YALI1_A04332g_8	A04332g	1.05245	-0.938997
YALI1_A04341g_1	A04341g	1.92278	-0.095105
YALI1_A04341g_2	A04341g	-0.000832334	-0.133964
YALI1_A04341g_3	A04341g	0.458014	-0.390822
YALI1_A04341g_4	A04341g	3.20413	-0.72915
YALI1_A04341g_5	A04341g	0.897545	-1.07771
YALI1_A04341g_6	A04341g	-0.784906	0.683637
YALI1_A04341g_7	A04341g	3.15508	-0.0994604
YALI1_A04341g_8	A04341g	2.59586	0.143269
YALI1_A04385g_1	A04385g	0.659154	-0.828738
YALI1_A04385g_2	A04385g	2.61008	-1.27402
YALI1_A04385g_3	A04385g	-0.915394	0.742431
YALI1_A04385g_4	A04385g	1.15492	-0.37264
YALI1_A04385g_5	A04385g	2.01532	-1.00506
YALI1_A04385g_6	A04385g	1.10899	-0.418584
YALI1_A04385g_7	A04385g	-1.20192	0.924638
YALI1_A04385g_8	A04385g	0.782114	-0.728259
YALI1_A04415g_1	A04415g	-0.014439	0.306366
YALI1_A04415g_2	A04415g	1.27932	-2.54094
YALI1_A04415g_3	A04415g	1.05548	-0.623786
YALI1_A04415g_4	A04415g	-0.230204	0.829069
YALI1_A04415g_5	A04415g	0.46543	0.599128
YALI1_A04415g_6	A04415g	1.47353	-0.501192
YALI1_A04415g_7	A04415g	0.606499	-0.363119
YALI1_A04415g_8	A04415g	-0.687534	1.06518
YALI1_A04462g_1	A04462g	2.48973	-1.84596
YALI1_A04462g_2	A04462g	-0.844481	0.737359
YALI1_A04462g_3	A04462g	0.832927	-0.487075
YALI1_A04462g_4	A04462g	2.89639	-0.534578
YALI1_A04462g_5	A04462g	2.14985	0.317194
YALI1_A04462g_6	A04462g	2.81182	-1.12637
YALI1_A04462g_7	A04462g	2.01684	-1.77389
YALI1_A04462g_8	A04462g	1.71235	-1.70474
YALI1_A04495g_1	A04495g	-2.06809	1.40377
YALI1_A04495g_2	A04495g	2.32827	-1.46282
YALI1_A04495g_3	A04495g	0.130741	0.114721
YALI1_A04495g_4	A04495g	-1.59512	0.444078
YALI1_A04495g_5	A04495g	1.27324	-2.25672
YALI1_A04495g_6	A04495g	-0.802791	0.223537
YALI1_A04495g_7	A04495g	-1.89141	1.04502
YALI1_A04495g_8	A04495g	0.710837	-0.682783
YALI1_A04533g_1	A04533g	-0.369639	-0.461368
YALI1_A04533g_2	A04533g	-0.479906	0.230062
YALI1_A04533g_3	A04533g	2.4616	-0.131057
YALI1_A04533g_4	A04533g	3.26997	-0.494136
YALI1_A04533g_5	A04533g	1.57346	0.142841
YALI1_A04533g_6	A04533g	2.35302	-1.01127
YALI1_A04533g_7	A04533g	1.51628	-1.62011
YALI1_A04533g_8	A04533g	2.36988	-2.07785
YALI1_A04561g_1	A04561g	2.91529	-2.222
YALI1_A04561g_2	A04561g	-1.32449	1.15602
YALI1_A04561g_3	A04561g	1.67716	-1.23557
YALI1_A04561g_4	A04561g	2.16834	-2.07471
YALI1_A04561g_5	A04561g	0.268079	0.230912
YALI1_A04561g_6	A04561g	1.44877	-1.59176
YALI1_A04561g_7	A04561g	0.759109	-1.62466
YALI1_A04561g_8	A04561g	1.96978	-2.30373
YALI1_A04576g_1	A04576g	1.68875	-0.285564
YALI1_A04576g_2	A04576g	-1.62222	0.924101
YALI1_A04576g_3	A04576g	1.92072	-0.341178
YALI1_A04576g_4	A04576g	1.12537	-1.46806
YALI1_A04576g_5	A04576g	3.05149	-0.771792
YALI1_A04576g_6	A04576g	0.630438	-1.76929
YALI1_A04576g_7	A04576g	-1.83964	1.03885
YALI1_A04576g_8	A04576g	1.78582	-1.36637
YALI1_A04620g_1	A04620g	0.613593	-0.737376
YALI1_A04620g_2	A04620g	3.18079	-1.11911
YALI1_A04620g_3	A04620g	3.69647	-0.0638932
YALI1_A04620g_4	A04620g	0.946799	-0.587868
YALI1_A04620g_5	A04620g	2.4157	-1.68672
YALI1_A04620g_6	A04620g	1.31151	-1.79692
YALI1_A04620g_7	A04620g	0.043356	0.762085
YALI1_A04620g_8	A04620g	0.629025	-0.829378
YALI1_A04653g_1	A04653g	0.610747	-0.571281
YALI1_A04653g_2	A04653g	0.565911	0.161204
YALI1_A04653g_3	A04653g	0.633862	-0.3864
YALI1_A04653g_4	A04653g	-0.00944117	-0.285894
YALI1_A04653g_5	A04653g	0.155467	-0.0939784
YALI1_A04661g_1	A04661g	0.341533	1.81361
YALI1_A04661g_2	A04661g	-1.05397	0.78243
YALI1_A04661g_3	A04661g	-1.9038	0.625664
YALI1_A04661g_4	A04661g	0.456588	-0.354018
YALI1_A04661g_5	A04661g	1.06113	0.564576
YALI1_A04661g_6	A04661g	0.034506	0.665412
YALI1_A04661g_7	A04661g	0.606002	0.115341
YALI1_A04661g_8	A04661g	1.33012	-0.160039
YALI1_A04676g_1	A04676g	0.254054	-0.206064
YALI1_A04676g_2	A04676g	0.643394	0.309669
YALI1_A04676g_3	A04676g	-0.136537	0.0196713
YALI1_A04676g_4	A04676g	0.955967	-0.683709
YALI1_A04676g_5	A04676g	0.575519	-0.309474
YALI1_A04676g_6	A04676g	1.01758	-0.690109
YALI1_A04676g_7	A04676g	0.569411	-0.322029
YALI1_A04676g_8	A04676g	-0.254552	-0.0624116
YALI1_A04715g_1	A04715g	1.26052	0.38809
YALI1_A04715g_2	A04715g	1.28951	-0.508062
YALI1_A04715g_3	A04715g	2.40163	-0.258931
YALI1_A04715g_4	A04715g	1.87143	-0.0260155
YALI1_A04715g_5	A04715g	6.65339	-0.535071
YALI1_A04715g_6	A04715g	0.751016	-1.03326
YALI1_A04715g_7	A04715g	-1.67111	1.22782
YALI1_A04715g_8	A04715g	1.36512	-1.87604
YALI1_A04742g_1	A04742g	1.48077	0.318808
YALI1_A04742g_2	A04742g	1.66857	-1.23247
YALI1_A04742g_3	A04742g	-0.795192	0.156053
YALI1_A04742g_4	A04742g	1.24184	-1.09666
YALI1_A04742g_5	A04742g	1.5589	-0.631182
YALI1_A04742g_6	A04742g	-0.347834	0.628824
YALI1_A04742g_7	A04742g	2.50752	-0.650837
YALI1_A04742g_8	A04742g	4.33989	-0.804612
YALI1_A04781g_1	A04781g	2.32669	-0.789654
YALI1_A04781g_2	A04781g	3.88478	-1.20944
YALI1_A04795g_1	A04795g	-1.63937	1.13443
YALI1_A04795g_2	A04795g	-1.67224	1.36295
YALI1_A04795g_3	A04795g	-1.82099	1.17879
YALI1_A04795g_4	A04795g	-0.450703	-0.13338
YALI1_A04795g_5	A04795g	1.76162	-0.0261337
YALI1_A04795g_6	A04795g	0.281441	0.847389
YALI1_A04795g_7	A04795g	3.16468	-0.25379
YALI1_A04795g_8	A04795g	-1.18603	0.39534
YALI1_A04815g_1	A04815g	-1.56321	0.811429
YALI1_A04815g_2	A04815g	-0.555422	0.792354
YALI1_A04815g_3	A04815g	2.80571	-5.41525
YALI1_A04815g_4	A04815g	5.90393	-3.56574
YALI1_A04815g_5	A04815g	6.41061	-0.326862
YALI1_A04815g_6	A04815g	-1.65729	0.946049
YALI1_A04815g_7	A04815g	1.63307	0.0120229
YALI1_A04815g_8	A04815g	0.423936	-0.132414
YALI1_A04817g_1	A04817g	4.57415	0.176911
YALI1_A04817g_2	A04817g	-1.20188	1.40031
YALI1_A04817g_3	A04817g	-0.886545	1.05882
YALI1_A04817g_4	A04817g	1.76013	-1.08718
YALI1_A04817g_5	A04817g	-2.14315	1.43429
YALI1_A04817g_6	A04817g	0.0539758	0.0711304
YALI1_A04817g_7	A04817g	0.884419	-0.858396
YALI1_A04817g_8	A04817g	-1.50177	0.970853
YALI1_A04848g_1	A04848g	1.26211	-0.0216889
YALI1_A04848g_2	A04848g	3.17234	-0.810495
YALI1_A04848g_3	A04848g	3.02058	-2.06452
YALI1_A04848g_4	A04848g	-0.368163	0.912357
YALI1_A04848g_5	A04848g	-0.195728	-0.238137
YALI1_A04848g_6	A04848g	-0.384963	0.730994
YALI1_A04848g_7	A04848g	1.22685	-1.8714
YALI1_A04848g_8	A04848g	-1.39213	1.34258
YALI1_A04859g_1	A04859g	3.69731	-0.789916
YALI1_A04859g_2	A04859g	2.92284	0.614283
YALI1_A04859g_3	A04859g	1.27721	-0.953923
YALI1_A04859g_4	A04859g	2.89292	-0.430782
YALI1_A04859g_5	A04859g	3.24836	-0.0575101
YALI1_A04859g_6	A04859g	0.959035	-0.382596
YALI1_A04859g_7	A04859g	3.90915	-0.991439
YALI1_A04859g_8	A04859g	1.81831	-0.543653
YALI1_A04864g_1	A04864g	0.514035	-0.707292
YALI1_A04864g_2	A04864g	-1.29406	0.951471
YALI1_A04864g_3	A04864g	-0.241825	0.685544
YALI1_A04864g_4	A04864g	0.606747	-1.89888
YALI1_A04864g_5	A04864g	-1.7588	0.875264
YALI1_A04864g_6	A04864g	-1.39181	0.881026
YALI1_A04864g_7	A04864g	3.08776	-0.537307
YALI1_A04864g_8	A04864g	1.80453	-0.420476
YALI1_A04884g_1	A04884g	0.250861	1.01192
YALI1_A04884g_2	A04884g	1.27552	-2.04308
YALI1_A04884g_3	A04884g	0.52819	-1.10956
YALI1_A04884g_4	A04884g	1.69653	-0.0542488
YALI1_A04884g_5	A04884g	1.61883	-0.670915
YALI1_A04893g_1	A04893g	1.19789	-0.278321
YALI1_A04893g_2	A04893g	-1.14574	0.486659
YALI1_A04893g_3	A04893g	-0.81123	0.219797
YALI1_A04893g_4	A04893g	3.04965	-0.701053
YALI1_A04893g_5	A04893g	-1.70995	1.20155
YALI1_A04893g_6	A04893g	2.15628	-0.161248
YALI1_A04893g_7	A04893g	-1.488	1.58358
YALI1_A04893g_8	A04893g	0.244853	0.0994726
YALI1_A04927g_1	A04927g	-1.53471	0.865944
YALI1_A04927g_2	A04927g	1.33398	-0.520759
YALI1_A04927g_3	A04927g	-0.41038	0.995228
YALI1_A04927g_4	A04927g	-1.43376	0.820314
YALI1_A04927g_5	A04927g	2.40686	-2.07655
YALI1_A04927g_6	A04927g	2.02778	-2.18043
YALI1_A04927g_7	A04927g	1.32183	-2.14863
YALI1_A04927g_8	A04927g	-1.75345	1.39663
YALI1_A04976g_1	A04976g	-1.48539	0.54101
YALI1_A04976g_2	A04976g	2.33506	-0.167656
YALI1_A04976g_3	A04976g	2.94074	-1.36767
YALI1_A04976g_4	A04976g	0.701896	-0.85928
YALI1_A04976g_5	A04976g	0.941145	-0.327759
YALI1_A04976g_6	A04976g	1.97022	-0.584881
YALI1_A04976g_7	A04976g	2.12132	-1.06733
YALI1_A04976g_8	A04976g	-1.51166	1.14572
YALI1_A04983g_1	A04983g	1.27083	-0.196443
YALI1_A04983g_2	A04983g	1.9962	-0.936954
YALI1_A04983g_3	A04983g	1.63555	0.638597
YALI1_A04983g_4	A04983g	3.55615	0.0269058
YALI1_A04983g_5	A04983g	0.630658	-0.21151
YALI1_A04983g_6	A04983g	1.70539	-2.32742
YALI1_A04983g_7	A04983g	6.37416	-1.17886
YALI1_A04983g_8	A04983g	1.89653	-0.664507
YALI1_A04990g_1	A04990g	2.5203	-1.28414
YALI1_A04990g_2	A04990g	-0.207129	0.702924
YALI1_A04990g_3	A04990g	1.74992	-0.480097
YALI1_A05003g_1	A05003g	1.80304	-0.0703303
YALI1_A05003g_2	A05003g	-0.850142	0.813033
YALI1_A05003g_3	A05003g	4.10363	-1.30894
YALI1_A05003g_4	A05003g	-1.40446	0.576108
YALI1_A05003g_5	A05003g	3.43657	-0.971565
YALI1_A05003g_6	A05003g	-1.17361	0.990191
YALI1_A05003g_7	A05003g	-1.5489	0.439745
YALI1_A05003g_8	A05003g	0.193248	0.865837
YALI1_A05031g_1	A05031g	2.07084	-1.81815
YALI1_A05031g_2	A05031g	5.66974	-1.14209
YALI1_A05031g_3	A05031g	-1.11948	0.668569
YALI1_A05031g_4	A05031g	0.622921	0.751931
YALI1_A05031g_5	A05031g	-1.42389	1.03918
YALI1_A05031g_6	A05031g	1.87955	-0.443655
YALI1_A05031g_7	A05031g	0.519679	-2.30753
YALI1_A05031g_8	A05031g	-1.22187	0.88571
YALI1_A05052g_1	A05052g	-1.36103	0.839157
YALI1_A05052g_2	A05052g	3.58031	-1.15101
YALI1_A05052g_3	A05052g	1.75528	-1.43147
YALI1_A05052g_4	A05052g	-1.61303	1.48889
YALI1_A05052g_5	A05052g	-0.646407	1.18993
YALI1_A05052g_6	A05052g	-0.0453558	-0.68629
YALI1_A05052g_7	A05052g	-1.55621	0.520926
YALI1_A05052g_8	A05052g	3.36423	-2.05821
YALI1_A05091g_1	A05091g	4.21117	-5.38787
YALI1_A05091g_2	A05091g	1.77845	-1.66554
YALI1_A05091g_3	A05091g	0.833691	-0.503761
YALI1_A05116g_1	A05116g	1.53436	-1.17982
YALI1_A05116g_2	A05116g	0.3164	-0.705115
YALI1_A05116g_3	A05116g	6.08225	-4.24326
YALI1_A05116g_4	A05116g	0.615242	-0.395071
YALI1_A05116g_5	A05116g	2.70596	-1.93408
YALI1_A05116g_6	A05116g	-1.56089	1.25172
YALI1_A05116g_7	A05116g	1.95171	-1.38141
YALI1_A05116g_8	A05116g	1.45993	-2.11883
YALI1_A05143g_1	A05143g	1.18331	-1.05658
YALI1_A05143g_2	A05143g	1.96721	-0.801551
YALI1_A05143g_3	A05143g	2.2003	-0.808819
YALI1_A05143g_4	A05143g	-1.59469	1.4906
YALI1_A05143g_5	A05143g	-0.350324	0.657772
YALI1_A05143g_6	A05143g	1.01321	-0.097486
YALI1_A05143g_7	A05143g	3.60868	-0.672619
YALI1_A05143g_8	A05143g	4.19751	-1.09137
YALI1_A05168g_1	A05168g	0.800702	-0.757756
YALI1_A05168g_2	A05168g	0.849487	-0.207221
YALI1_A05168g_4	A05168g	1.75916	-0.0565918
YALI1_A05168g_5	A05168g	1.26627	-1.05339
YALI1_A05168g_6	A05168g	1.26102	-0.640085
YALI1_A05168g_8	A05168g	-0.379027	0.310949
YALI1_A05210g_1	A05210g	-0.472818	0.352716
YALI1_A05210g_2	A05210g	-0.175635	1.56303
YALI1_A05210g_3	A05210g	1.14482	0.409027
YALI1_A05210g_4	A05210g	-1.82324	1.42173
YALI1_A05210g_5	A05210g	0.0898959	0.838928
YALI1_A05210g_6	A05210g	0.591859	-1.11466
YALI1_A05210g_7	A05210g	1.09638	-3.09189
YALI1_A05210g_8	A05210g	0.256758	0.288757
YALI1_A05220g_1	A05220g	-1.43462	0.873538
YALI1_A05220g_3	A05220g	-0.129097	0.511702
YALI1_A05220g_4	A05220g	-1.16134	1.31479
YALI1_A05220g_5	A05220g	2.21189	-0.869856
YALI1_A05220g_6	A05220g	1.20024	-0.344851
YALI1_A05220g_7	A05220g	0.538395	-1.09468
YALI1_A05220g_8	A05220g	2.03361	-1.48297
YALI1_A05229g_1	A05229g	-1.79999	1.53202
YALI1_A05229g_2	A05229g	1.81287	-0.505932
YALI1_A05229g_3	A05229g	-0.347931	0.400278
YALI1_A05229g_4	A05229g	-0.792278	0.259049
YALI1_A05229g_5	A05229g	-1.64361	0.905734
YALI1_A05229g_6	A05229g	-1.17076	0.381725
YALI1_A05229g_7	A05229g	-1.2314	0.804891
YALI1_A05229g_8	A05229g	1.64409	0.272184
YALI1_A05254g_1	A05254g	-1.32396	1.2022
YALI1_A05254g_2	A05254g	1.25303	-1.16938
YALI1_A05254g_3	A05254g	2.79412	-2.21518
YALI1_A05254g_4	A05254g	1.80489	-2.84212
YALI1_A05254g_5	A05254g	-1.63138	1.3846
YALI1_A05254g_6	A05254g	-1.88551	0.862495
YALI1_A05254g_7	A05254g	-1.76645	1.47628
YALI1_A05254g_8	A05254g	2.21612	-1.54824
YALI1_A05259g_1	A05259g	1.70581	-1.37134
YALI1_A05259g_2	A05259g	-0.870331	0.594859
YALI1_A05259g_3	A05259g	1.83248	-0.458339
YALI1_A05259g_4	A05259g	1.67418	-1.16735
YALI1_A05259g_5	A05259g	0.924164	-1.73164
YALI1_A05259g_6	A05259g	1.83976	-0.57133
YALI1_A05259g_7	A05259g	-1.51551	0.754266
YALI1_A05259g_8	A05259g	-0.594141	0.678971
YALI1_A05284g_2	A05284g	1.56244	-0.546585
YALI1_A05335g_1	A05335g	-1.09619	0.820014
YALI1_A05335g_2	A05335g	1.85371	-0.857315
YALI1_A05335g_3	A05335g	1.7726	-1.39
YALI1_A05335g_4	A05335g	-0.497005	0.606511
YALI1_A05335g_5	A05335g	-0.219516	0.477967
YALI1_A05335g_6	A05335g	0.250465	-0.606374
YALI1_A05335g_7	A05335g	1.08625	-0.358265
YALI1_A05335g_8	A05335g	2.93944	-1.38298
YALI1_A05355g_1	A05355g	1.96678	-0.144317
YALI1_A05355g_2	A05355g	1.47487	-1.65159
YALI1_A05355g_3	A05355g	-1.74889	1.24286
YALI1_A05355g_4	A05355g	2.97635	-0.334149
YALI1_A05355g_5	A05355g	-0.403157	0.367009
YALI1_A05355g_6	A05355g	2.63176	-1.78106
YALI1_A05355g_7	A05355g	-0.183643	0.570225
YALI1_A05355g_8	A05355g	0.121858	-0.7481
YALI1_A05366g_1	A05366g	0.0248097	0.129461
YALI1_A05366g_2	A05366g	-1.69892	0.97529
YALI1_A05366g_3	A05366g	0.880987	-1.09487
YALI1_A05366g_4	A05366g	4.64077	-0.431625
YALI1_A05366g_5	A05366g	3.00783	-1.40343
YALI1_A05366g_6	A05366g	-0.929116	-0.0230915
YALI1_A05366g_7	A05366g	1.67882	-0.374457
YALI1_A05366g_8	A05366g	1.67927	-0.885425
YALI1_A05407g_1	A05407g	4.0733	-3.29797
YALI1_A05407g_2	A05407g	6.53102	-2.31226
YALI1_A05407g_3	A05407g	0.995732	-0.295115
YALI1_A05407g_4	A05407g	-1.48918	0.924633
YALI1_A05407g_5	A05407g	0.809958	-1.03187
YALI1_A05407g_6	A05407g	0.574711	0.517296
YALI1_A05407g_7	A05407g	4.26679	-1.51681
YALI1_A05407g_8	A05407g	2.17917	-1.34265
YALI1_A05459g_1	A05459g	2.40186	0.231199
YALI1_A05459g_2	A05459g	0.32923	-1.10745
YALI1_A05459g_3	A05459g	-1.07916	0.334117
YALI1_A05459g_4	A05459g	-1.22483	0.349951
YALI1_A05459g_5	A05459g	1.94272	-0.794391
YALI1_A05459g_6	A05459g	0.617514	0.222291
YALI1_A05459g_7	A05459g	-1.9779	0.778278
YALI1_A05459g_8	A05459g	4.09304	0.437887
YALI1_A05473g_1	A05473g	2.40563	-1.43391
YALI1_A05473g_2	A05473g	0.802311	-1.21024
YALI1_A05473g_3	A05473g	1.88438	-0.159499
YALI1_A05473g_4	A05473g	0.966877	-0.0243721
YALI1_A05473g_5	A05473g	-1.16476	0.362512
YALI1_A05473g_6	A05473g	2.72695	-1.1365
YALI1_A05473g_7	A05473g	-0.544427	0.102565
YALI1_A05473g_8	A05473g	-0.355284	0.971917
YALI1_A05491g_1	A05491g	-0.526221	0.836515
YALI1_A05491g_2	A05491g	1.12786	-2.08027
YALI1_A05491g_3	A05491g	3.0572	-3.01587
YALI1_A05491g_4	A05491g	1.51878	-1.9829
YALI1_A05491g_5	A05491g	1.68725	-1.4654
YALI1_A05491g_6	A05491g	1.95131	-1.83256
YALI1_A05527g_1	A05527g	2.64782	0.204551
YALI1_A05527g_2	A05527g	2.09795	-0.545185
YALI1_A05527g_3	A05527g	0.95407	-0.555843
YALI1_A05527g_4	A05527g	2.36934	-0.437694
YALI1_A05527g_5	A05527g	3.33607	-1.27272
YALI1_A05527g_6	A05527g	-0.106306	0.664452
YALI1_A05527g_7	A05527g	-1.60309	0.551219
YALI1_A05527g_8	A05527g	-0.812193	0.850782
YALI1_A05571g_1	A05571g	-0.865191	0.468524
YALI1_A05571g_2	A05571g	2.25582	-2.95492
YALI1_A05571g_3	A05571g	3.58302	-3.35536
YALI1_A05571g_4	A05571g	-1.45854	0.812821
YALI1_A05571g_5	A05571g	-1.82989	0.700531
YALI1_A05571g_6	A05571g	2.45554	-1.79838
YALI1_A05571g_7	A05571g	0.553895	-1.62859
YALI1_A05571g_8	A05571g	1.94951	-1.31818
YALI1_A05583g_1	A05583g	0.910727	-0.299227
YALI1_A05583g_2	A05583g	3.93797	-0.190138
YALI1_A05583g_3	A05583g	-2.3449	1.04389
YALI1_A05583g_4	A05583g	3.76054	-1.03642
YALI1_A05583g_5	A05583g	0.913016	-0.386045
YALI1_A05583g_6	A05583g	3.82728	-0.0808313
YALI1_A05592g_1	A05592g	0.877662	-1.23239
YALI1_A05592g_2	A05592g	4.30156	-0.716733
YALI1_A05592g_3	A05592g	4.50663	-0.448218
YALI1_A05592g_4	A05592g	2.51364	-0.963404
YALI1_A05592g_5	A05592g	1.80494	0.387859
YALI1_A05592g_7	A05592g	2.65384	-0.60992
YALI1_A05592g_8	A05592g	3.69103	-0.883182
YALI1_A05605g_1	A05605g	4.54056	-0.753334
YALI1_A05605g_2	A05605g	0.0300445	0.192983
YALI1_A05605g_3	A05605g	0.244673	0.617042
YALI1_A05605g_4	A05605g	1.50615	-0.0874178
YALI1_A05605g_5	A05605g	1.80755	1.18415
YALI1_A05605g_6	A05605g	-1.19199	0.812982
YALI1_A05605g_7	A05605g	-1.26121	0.939817
YALI1_A05605g_8	A05605g	-1.50812	0.571171
YALI1_A05662g_1	A05662g	-1.3774	1.56903
YALI1_A05662g_2	A05662g	1.5703	-0.6485
YALI1_A05662g_3	A05662g	3.0144	-1.41586
YALI1_A05662g_4	A05662g	4.25853	-2.07526
YALI1_A05662g_5	A05662g	1.20046	-0.952957
YALI1_A05662g_6	A05662g	0.58948	-1.0806
YALI1_A05662g_7	A05662g	2.337	-1.563
YALI1_A05662g_8	A05662g	0.715514	-2.32917
YALI1_A05701g_1	A05701g	1.80529	-2.36516
YALI1_A05701g_2	A05701g	1.93965	-0.338452
YALI1_A05701g_3	A05701g	1.55285	-1.16907
YALI1_A05701g_4	A05701g	0.941936	-1.4836
YALI1_A05701g_5	A05701g	1.11843	-0.865222
YALI1_A05701g_6	A05701g	0.103918	0.186633
YALI1_A05701g_7	A05701g	1.39356	-1.27458
YALI1_A05737g_1	A05737g	0.306049	-1.19878
YALI1_A05737g_2	A05737g	3.1588	-1.49958
YALI1_A05737g_3	A05737g	1.30415	-0.54158
YALI1_A05737g_4	A05737g	-0.650579	1.00264
YALI1_A05737g_5	A05737g	2.2584	-1.97892
YALI1_A05737g_6	A05737g	-1.67724	1.41102
YALI1_A05737g_7	A05737g	0.252136	-0.744604
YALI1_A05737g_8	A05737g	0.229717	-0.250575
YALI1_A05774g_1	A05774g	2.70941	-1.79946
YALI1_A05774g_2	A05774g	1.35509	-1.0117
YALI1_A05774g_3	A05774g	2.53125	0.218162
YALI1_A05774g_4	A05774g	2.29216	-1.81548
YALI1_A05774g_5	A05774g	1.26599	-1.965
YALI1_A05774g_6	A05774g	1.42573	-0.369615
YALI1_A05774g_7	A05774g	1.97928	-1.02444
YALI1_A05774g_8	A05774g	0.1559	0.361155
YALI1_A05795g_1	A05795g	1.20475	-1.40904
YALI1_A05795g_2	A05795g	-1.11792	1.31504
YALI1_A05795g_3	A05795g	1.62984	-1.97795
YALI1_A05795g_4	A05795g	-1.08125	1.03267
YALI1_A05795g_5	A05795g	3.22854	-0.211433
YALI1_A05795g_6	A05795g	0.484455	0.126333
YALI1_A05795g_7	A05795g	0.900099	-0.466201
YALI1_A05795g_8	A05795g	1.7944	-0.113027
YALI1_A05798g_2	A05798g	0.234352	0.195301
YALI1_A05798g_3	A05798g	5.90379	-0.46396
YALI1_A05798g_4	A05798g	1.42133	-0.229903
YALI1_A05813g_1	A05813g	-1.31766	0.846229
YALI1_A05813g_2	A05813g	2.10323	-0.946074
YALI1_A05813g_3	A05813g	1.30758	-0.519967
YALI1_A05813g_4	A05813g	0.613831	-0.858247
YALI1_A05813g_5	A05813g	3.20118	-1.35676
YALI1_A05813g_6	A05813g	1.88103	-0.676025
YALI1_A05813g_7	A05813g	1.14789	-0.471455
YALI1_A05813g_8	A05813g	0.904781	-0.864534
YALI1_A05821g_1	A05821g	0.0969833	-0.232556
YALI1_A05821g_2	A05821g	-1.25662	1.45266
YALI1_A05821g_3	A05821g	-0.627621	0.287301
YALI1_A05821g_4	A05821g	3.01123	-1.54296
YALI1_A05821g_5	A05821g	1.75293	-3.5488
YALI1_A05821g_6	A05821g	-1.87812	0.917881
YALI1_A05821g_7	A05821g	2.10914	-1.73053
YALI1_A05821g_8	A05821g	0.866557	-1.03103
YALI1_A05836g_1	A05836g	1.69234	-0.464085
YALI1_A05836g_2	A05836g	-1.36583	0.813252
YALI1_A05836g_3	A05836g	-1.65596	0.955353
YALI1_A05836g_4	A05836g	-0.571756	0.858386
YALI1_A05836g_5	A05836g	-0.836512	0.140706
YALI1_A05836g_6	A05836g	1.77683	-0.445309
YALI1_A05836g_7	A05836g	-1.22636	1.39625
YALI1_A05836g_8	A05836g	1.25826	-1.38763
YALI1_A05844g_1	A05844g	0.948361	-1.16548
YALI1_A05844g_2	A05844g	2.85545	-3.25121
YALI1_A05844g_3	A05844g	1.93259	-1.3323
YALI1_A05844g_4	A05844g	1.39544	0.26662
YALI1_A05844g_5	A05844g	2.49663	-0.0848805
YALI1_A05844g_6	A05844g	0.388074	-1.02173
YALI1_A05844g_7	A05844g	0.491777	-1.7182
YALI1_A05869g_1	A05869g	-1.32424	1.08325
YALI1_A05869g_2	A05869g	-1.25897	0.979024
YALI1_A05869g_3	A05869g	2.2774	-1.76869
YALI1_A05869g_4	A05869g	0.607291	0.869925
YALI1_A05869g_5	A05869g	-1.19054	0.81646
YALI1_A05869g_6	A05869g	-2.30375	1.14411
YALI1_A05869g_7	A05869g	-1.15524	0.652977
YALI1_A05884g_1	A05884g	-0.187031	-0.432916
YALI1_A05884g_2	A05884g	1.3276	-1.07133
YALI1_A05884g_3	A05884g	3.17373	-0.847821
YALI1_A05884g_4	A05884g	2.12515	0.291762
YALI1_A05884g_5	A05884g	-0.213406	0.248915
YALI1_A05884g_6	A05884g	-0.494879	0.11795
YALI1_A05884g_7	A05884g	-1.07621	0.852168
YALI1_A05884g_8	A05884g	0.512166	-0.327443
YALI1_A05904g_1	A05904g	-1.08899	1.07489
YALI1_A05904g_2	A05904g	-0.874072	0.720965
YALI1_A05904g_3	A05904g	1.1281	-1.5624
YALI1_A05904g_4	A05904g	-0.168257	0.594499
YALI1_A05904g_5	A05904g	0.487663	-0.555789
YALI1_A05904g_6	A05904g	1.24525	-1.69519
YALI1_A05904g_7	A05904g	1.64061	-1.70228
YALI1_A05904g_8	A05904g	1.56297	-1.0653
YALI1_A05927g_1	A05927g	1.49811	-2.45953
YALI1_A05927g_2	A05927g	2.32789	-0.977425
YALI1_A05927g_3	A05927g	-1.65114	0.670188
YALI1_A05927g_4	A05927g	3.76269	-1.67487
YALI1_A05927g_5	A05927g	1.41653	-2.2034
YALI1_A05927g_6	A05927g	2.4654	-0.200926
YALI1_A05927g_7	A05927g	4.63528	-0.457522
YALI1_A05927g_8	A05927g	0.486375	-1.09302
YALI1_A05947g_1	A05947g	1.3672	-0.871357
YALI1_A05947g_2	A05947g	0.861776	-0.320925
YALI1_A05947g_3	A05947g	0.196478	-0.679368
YALI1_A05947g_4	A05947g	2.01011	0.301938
YALI1_A05947g_5	A05947g	0.395722	0.795584
YALI1_A05947g_6	A05947g	-1.69544	0.851656
YALI1_A05947g_7	A05947g	0.412028	0.0824905
YALI1_A05947g_8	A05947g	-0.25184	0.572085
YALI1_A05987g_1	A05987g	-1.59516	0.742001
YALI1_A05987g_2	A05987g	2.35502	-2.53784
YALI1_A05987g_3	A05987g	1.44618	-1.02104
YALI1_A05987g_5	A05987g	-1.25525	0.756062
YALI1_A05987g_6	A05987g	0.918118	-0.595021
YALI1_A05987g_7	A05987g	2.07383	-0.626198
YALI1_A05987g_8	A05987g	2.09376	-0.336794
YALI1_A06052g_1	A06052g	-1.38835	1.30027
YALI1_A06052g_2	A06052g	-1.33245	0.96076
YALI1_A06052g_3	A06052g	1.34974	-0.262634
YALI1_A06052g_4	A06052g	-2.01767	1.40121
YALI1_A06052g_5	A06052g	-1.67674	1.0819
YALI1_A06052g_6	A06052g	0.323508	0.356289
YALI1_A06052g_7	A06052g	-0.329939	-0.0174264
YALI1_A06052g_8	A06052g	0.322669	-0.831838
YALI1_A06073g_1	A06073g	3.07455	0.123293
YALI1_A06073g_2	A06073g	1.69021	1.2253
YALI1_A06073g_3	A06073g	0.276043	1.10449
YALI1_A06073g_4	A06073g	2.32158	1.12591
YALI1_A06073g_5	A06073g	2.55808	-1.19061
YALI1_A06073g_6	A06073g	-1.53897	1.01775
YALI1_A06073g_7	A06073g	-0.772763	1.04666
YALI1_A06073g_8	A06073g	-1.21055	0.859739
YALI1_A06099g_1	A06099g	-1.32973	1.11354
YALI1_A06099g_2	A06099g	1.21082	0.0750581
YALI1_A06099g_3	A06099g	0.790513	-1.57245
YALI1_A06099g_4	A06099g	-0.721943	0.215675
YALI1_A06099g_5	A06099g	0.199189	0.369698
YALI1_A06099g_6	A06099g	2.37952	-2.64866
YALI1_A06099g_7	A06099g	1.91587	-1.08651
YALI1_A06099g_8	A06099g	1.57589	-1.44427
YALI1_A06102g_1	A06102g	1.32158	0.139534
YALI1_A06102g_3	A06102g	1.0038	-0.566829
YALI1_A06102g_4	A06102g	-1.06036	0.823288
YALI1_A06102g_5	A06102g	-1.88882	0.92146
YALI1_A06102g_6	A06102g	-1.17949	1.3278
YALI1_A06102g_8	A06102g	1.30851	-0.39776
YALI1_A06104g_1	A06104g	4.74086	0.177777
YALI1_A06104g_3	A06104g	-0.952062	0.582068
YALI1_A06104g_4	A06104g	2.87089	-0.426634
YALI1_A06104g_5	A06104g	1.74759	-0.889065
YALI1_A06104g_6	A06104g	3.72279	-0.517706
YALI1_A06116g_1	A06116g	0.907824	-1.11936
YALI1_A06116g_2	A06116g	-1.58145	0.837576
YALI1_A06116g_3	A06116g	1.27259	-1.14915
YALI1_A06116g_4	A06116g	0.331287	-0.276975
YALI1_A06116g_5	A06116g	-1.2954	1.17249
YALI1_A06116g_6	A06116g	0.77018	-1.1204
YALI1_A06116g_7	A06116g	0.180483	0.340983
YALI1_A06116g_8	A06116g	1.51502	-1.76246
YALI1_A06128g_1	A06128g	-0.722622	0.363131
YALI1_A06128g_2	A06128g	1.10194	-1.58418
YALI1_A06128g_3	A06128g	1.59251	-3.745
YALI1_A06128g_4	A06128g	1.78074	-2.12491
YALI1_A06128g_5	A06128g	3.79217	-2.45068
YALI1_A06128g_6	A06128g	-1.82048	1.22324
YALI1_A06128g_7	A06128g	1.31444	-1.05689
YALI1_A06128g_8	A06128g	2.58577	-2.49755
YALI1_A06149g_1	A06149g	-1.06887	0.412533
YALI1_A06149g_2	A06149g	1.73592	-1.22674
YALI1_A06149g_3	A06149g	2.31249	-2.29471
YALI1_A06149g_4	A06149g	0.660306	0.4342
YALI1_A06149g_5	A06149g	1.21975	-0.352011
YALI1_A06149g_6	A06149g	0.608226	-0.0271104
YALI1_A06149g_7	A06149g	-1.48797	1.4599
YALI1_A06149g_8	A06149g	3.85418	-3.82248
YALI1_A06169g_1	A06169g	1.66758	-1.91462
YALI1_A06169g_2	A06169g	0.429168	-0.502396
YALI1_A06169g_3	A06169g	6.33677	-1.63374
YALI1_A06169g_4	A06169g	1.59858	-0.986398
YALI1_A06169g_5	A06169g	3.31218	-0.693228
YALI1_A06169g_6	A06169g	-0.903454	1.06104
YALI1_A06169g_7	A06169g	4.8511	-0.493738
YALI1_A06169g_8	A06169g	-1.61419	1.32698
YALI1_A06174g_1	A06174g	2.35389	-0.339425
YALI1_A06174g_2	A06174g	1.71964	0.535625
YALI1_A06174g_4	A06174g	-0.98348	1.40499
YALI1_A06174g_5	A06174g	0.740098	-0.0390275
YALI1_A06174g_6	A06174g	3.24373	-2.60148
YALI1_A06174g_7	A06174g	0.228351	-1.27267
YALI1_A06174g_8	A06174g	2.93762	0.860669
YALI1_A06196g_1	A06196g	-0.0761783	1.41366
YALI1_A06196g_2	A06196g	3.52695	-0.0195788
YALI1_A06196g_3	A06196g	3.86683	-0.638056
YALI1_A06196g_4	A06196g	1.7643	0.60448
YALI1_A06196g_5	A06196g	1.35019	-0.711924
YALI1_A06207g_1	A06207g	0.101976	-0.167949
YALI1_A06207g_2	A06207g	1.85047	-1.03443
YALI1_A06207g_3	A06207g	1.78707	-0.986277
YALI1_A06207g_4	A06207g	-0.208894	1.06319
YALI1_A06207g_5	A06207g	1.56398	-0.357636
YALI1_A06207g_6	A06207g	1.82165	-0.969735
YALI1_A06207g_7	A06207g	0.749108	-0.261364
YALI1_A06207g_8	A06207g	2.96386	-1.77238
YALI1_A06220g_1	A06220g	2.90749	-1.12281
YALI1_A06220g_2	A06220g	4.37723	-0.874575
YALI1_A06220g_3	A06220g	-1.30414	1.21026
YALI1_A06220g_4	A06220g	4.60958	-1.87498
YALI1_A06220g_5	A06220g	3.49539	-0.42987
YALI1_A06220g_6	A06220g	3.54316	0.275314
YALI1_A06220g_7	A06220g	0.630138	-0.277944
YALI1_A06220g_8	A06220g	-1.47395	0.759836
YALI1_A06229g_1	A06229g	2.01	-0.74966
YALI1_A06229g_2	A06229g	5.61607	-0.0215132
YALI1_A06229g_3	A06229g	2.94006	-0.315821
YALI1_A06229g_4	A06229g	1.52648	-1.41409
YALI1_A06229g_5	A06229g	2.08085	-0.77455
YALI1_A06229g_6	A06229g	2.34705	-1.09754
YALI1_A06229g_7	A06229g	1.80965	-0.766501
YALI1_A06229g_8	A06229g	0.483393	-0.160544
YALI1_A06287g_1	A06287g	-0.298287	0.0710686
YALI1_A06287g_2	A06287g	3.07395	-1.75474
YALI1_A06287g_3	A06287g	1.36098	-2.32243
YALI1_A06287g_4	A06287g	1.33868	-0.163286
YALI1_A06287g_5	A06287g	2.51809	-1.21972
YALI1_A06287g_6	A06287g	-1.54148	1.06147
YALI1_A06287g_7	A06287g	2.01623	-1.32079
YALI1_A06287g_8	A06287g	0.281735	-0.811951
YALI1_A06311g_1	A06311g	1.64676	0.00577222
YALI1_A06311g_2	A06311g	-1.09227	1.45741
YALI1_A06311g_3	A06311g	1.20765	0.390221
YALI1_A06311g_4	A06311g	1.30154	-0.32382
YALI1_A06311g_5	A06311g	2.40904	-0.386314
YALI1_A06311g_6	A06311g	1.85173	-0.669454
YALI1_A06311g_7	A06311g	0.896748	-1.13845
YALI1_A06311g_8	A06311g	3.74651	-0.270583
YALI1_A06361g_1	A06361g	-1.42337	0.648068
YALI1_A06361g_2	A06361g	-1.43589	0.623074
YALI1_A06361g_3	A06361g	-0.286668	-0.0700154
YALI1_A06361g_4	A06361g	-0.879791	0.125004
YALI1_A06361g_5	A06361g	-1.04344	1.5009
YALI1_A06361g_6	A06361g	-0.168657	0.416435
YALI1_A06361g_7	A06361g	-0.204934	0.865438
YALI1_A06361g_8	A06361g	-0.137245	0.856822
YALI1_A06381g_1	A06381g	-1.7944	1.04426
YALI1_A06381g_2	A06381g	-0.467085	0.448863
YALI1_A06381g_3	A06381g	-0.757532	1.10757
YALI1_A06381g_4	A06381g	-0.105878	0.745633
YALI1_A06381g_5	A06381g	-0.282938	-0.524938
YALI1_A06381g_6	A06381g	-2.02992	1.14532
YALI1_A06381g_7	A06381g	-1.22182	1.15688
YALI1_A06381g_8	A06381g	-1.11966	1.0657
YALI1_A06384g_1	A06384g	-0.0130668	-0.0804016
YALI1_A06384g_2	A06384g	0.516002	0.584138
YALI1_A06384g_3	A06384g	1.15776	0.186805
YALI1_A06384g_4	A06384g	-1.03529	0.937963
YALI1_A06384g_5	A06384g	-0.527919	0.502967
YALI1_A06384g_6	A06384g	-0.67216	0.0648601
YALI1_A06384g_7	A06384g	-0.0603552	0.240579
YALI1_A06384g_8	A06384g	-0.218498	0.776725
YALI1_A06396g_1	A06396g	0.326246	0.448257
YALI1_A06396g_2	A06396g	-0.117885	0.658541
YALI1_A06396g_3	A06396g	-0.667996	0.601074
YALI1_A06396g_4	A06396g	0.952118	-0.17241
YALI1_A06396g_5	A06396g	0.491843	-0.141093
YALI1_A06396g_6	A06396g	-0.438753	0.525942
YALI1_A06396g_7	A06396g	-0.156814	-0.0181116
YALI1_A06402g_1	A06402g	0.515813	0.10692
YALI1_A06402g_2	A06402g	-0.65511	1.2296
YALI1_A06402g_3	A06402g	-0.185168	1.07208
YALI1_A06402g_4	A06402g	0.282811	-0.137988
YALI1_A06402g_5	A06402g	-0.429638	-0.253564
YALI1_A06416g_1	A06416g	-0.163376	1.04769
YALI1_A06416g_2	A06416g	-1.50919	0.237936
YALI1_A06416g_3	A06416g	0.357329	-0.0659356
YALI1_A06416g_4	A06416g	-1.14602	0.413432
YALI1_A06416g_5	A06416g	0.560878	-0.31559
YALI1_A06416g_6	A06416g	-0.827793	0.847958
YALI1_A06416g_7	A06416g	-0.265755	0.932755
YALI1_A06416g_8	A06416g	-1.28768	0.896977
YALI1_A06434g_1	A06434g	3.56506	-0.687048
YALI1_A06434g_2	A06434g	0.883821	-0.383561
YALI1_A06434g_3	A06434g	2.21311	-1.4983
YALI1_A06434g_4	A06434g	-1.93699	1.06046
YALI1_A06434g_5	A06434g	0.755538	-1.59134
YALI1_A06453g_1	A06453g	5.8588	-1.33661
YALI1_A06453g_2	A06453g	1.89947	-1.29775
YALI1_A06453g_3	A06453g	-0.305621	0.845417
YALI1_A06453g_4	A06453g	1.95021	-2.85563
YALI1_A06453g_5	A06453g	1.43048	-0.857704
YALI1_A06453g_6	A06453g	2.12778	-3.60738
YALI1_A06453g_7	A06453g	0.235425	-1.70554
YALI1_A06453g_8	A06453g	1.70704	-1.71388
YALI1_A06473g_1	A06473g	2.43084	-2.18173
YALI1_A06473g_2	A06473g	2.07638	-0.753268
YALI1_A06473g_4	A06473g	2.10031	-0.0641528
YALI1_A06473g_5	A06473g	2.78095	-0.425821
YALI1_A06473g_6	A06473g	0.879581	-0.0844751
YALI1_A06473g_7	A06473g	5.09977	-3.21658
YALI1_A06473g_8	A06473g	2.82639	-1.00902
YALI1_A06488g_1	A06488g	1.20331	-0.962728
YALI1_A06488g_2	A06488g	-1.48236	0.860418
YALI1_A06488g_3	A06488g	2.60727	-1.09893
YALI1_A06488g_4	A06488g	1.24971	-1.89016
YALI1_A06488g_5	A06488g	6.03749	-1.59712
YALI1_A06488g_6	A06488g	-1.32946	0.603567
YALI1_A06488g_7	A06488g	2.55355	-2.40638
YALI1_A06488g_8	A06488g	3.45749	-1.99589
YALI1_A06530g_1	A06530g	1.86301	-0.180626
YALI1_A06530g_2	A06530g	2.49249	-1.71127
YALI1_A06530g_3	A06530g	-0.144819	0.596909
YALI1_A06591g_1	A06591g	0.40896	0.790582
YALI1_A06591g_2	A06591g	1.89619	-0.764274
YALI1_A06591g_3	A06591g	4.31955	0.544832
YALI1_A06591g_4	A06591g	1.95945	-1.94811
YALI1_A06591g_5	A06591g	0.751913	0.544141
YALI1_A06591g_6	A06591g	0.37027	-0.423221
YALI1_A06591g_7	A06591g	-1.54417	1.16844
YALI1_A06591g_8	A06591g	0.971322	0.249992
YALI1_A06594g_1	A06594g	0.0563546	-0.26806
YALI1_A06594g_2	A06594g	-1.41172	1.17311
YALI1_A06594g_3	A06594g	1.35902	-0.137342
YALI1_A06594g_4	A06594g	2.82305	-0.0388183
YALI1_A06594g_5	A06594g	3.41517	-0.905679
YALI1_A06594g_6	A06594g	-0.956491	1.39872
YALI1_A06594g_7	A06594g	2.10759	-1.05881
YALI1_A06594g_8	A06594g	1.7032	-1.67342
YALI1_A06612g_1	A06612g	0.591663	-0.648233
YALI1_A06612g_2	A06612g	2.16082	0.0901836
YALI1_A06612g_3	A06612g	3.3081	-1.45954
YALI1_A06612g_4	A06612g	-0.452523	0.970592
YALI1_A06612g_5	A06612g	2.62798	-2.5311
YALI1_A06612g_6	A06612g	1.7427	-1.12234
YALI1_A06612g_7	A06612g	1.58513	-1.20824
YALI1_A06615g_1	A06615g	-2.08186	0.837901
YALI1_A06615g_2	A06615g	4.64749	0.10474
YALI1_A06615g_3	A06615g	3.31597	-0.681839
YALI1_A06625g_1	A06625g	-0.694159	1.07384
YALI1_A06625g_2	A06625g	0.0172889	1.86575
YALI1_A06625g_3	A06625g	1.41996	-0.715969
YALI1_A06625g_4	A06625g	0.354901	-0.274771
YALI1_A06625g_5	A06625g	2.88828	-1.30855
YALI1_A06625g_6	A06625g	0.285993	0.253151
YALI1_A06634g_2	A06634g	-1.50079	0.629684
YALI1_A06634g_3	A06634g	-1.99398	1.18333
YALI1_A06634g_4	A06634g	-1.6096	0.895903
YALI1_A06634g_5	A06634g	2.65937	-0.543247
YALI1_A06634g_6	A06634g	0.815178	0.216247
YALI1_A06634g_8	A06634g	-0.625753	-0.122747
YALI1_A06640g_1	A06640g	2.5956	-1.54138
YALI1_A06640g_2	A06640g	0.935241	-0.281859
YALI1_A06640g_3	A06640g	-1.12893	1.06197
YALI1_A06640g_4	A06640g	-1.78641	1.00047
YALI1_A06640g_5	A06640g	-1.06666	0.884632
YALI1_A06640g_6	A06640g	1.29452	-2.05329
YALI1_A06640g_7	A06640g	-1.17252	1.73708
YALI1_A06640g_8	A06640g	3.07941	-1.74624
YALI1_A06666g_1	A06666g	-1.11979	0.78639
YALI1_A06666g_2	A06666g	1.34966	-1.77684
YALI1_A06666g_3	A06666g	-1.79777	1.47264
YALI1_A06666g_4	A06666g	-0.936108	0.742933
YALI1_A06666g_5	A06666g	-0.762459	1.34692
YALI1_A06666g_6	A06666g	-1.35393	0.53886
YALI1_A06666g_7	A06666g	2.30087	-2.00583
YALI1_A06666g_8	A06666g	-1.61756	1.10547
YALI1_A06672g_1	A06672g	2.50334	-1.06908
YALI1_A06672g_2	A06672g	-0.333319	0.987404
YALI1_A06672g_3	A06672g	1.58926	-1.20445
YALI1_A06672g_4	A06672g	1.08566	-0.751893
YALI1_A06672g_5	A06672g	4.27764	-1.29659
YALI1_A06672g_6	A06672g	1.84906	-0.639221
YALI1_A06672g_7	A06672g	0.434273	-1.32877
YALI1_A06672g_8	A06672g	1.38112	-1.1879
YALI1_A06721g_1	A06721g	0.290954	0.34508
YALI1_A06721g_2	A06721g	0.578744	-0.512836
YALI1_A06721g_3	A06721g	1.97307	-1.36412
YALI1_A06721g_4	A06721g	0.0922717	0.664716
YALI1_A06721g_5	A06721g	1.55229	0.255013
YALI1_A06721g_6	A06721g	4.60382	-0.598157
YALI1_A06721g_7	A06721g	-1.22598	0.818897
YALI1_A06721g_8	A06721g	-1.3817	0.620884
YALI1_A06735g_1	A06735g	0.688342	0.434
YALI1_A06735g_3	A06735g	4.15299	-1.54357
YALI1_A06735g_4	A06735g	2.91638	-0.301514
YALI1_A06735g_5	A06735g	1.52243	-0.548873
YALI1_A06743g_1	A06743g	0.398418	-0.523228
YALI1_A06743g_2	A06743g	-1.31658	0.863014
YALI1_A06743g_3	A06743g	1.7776	-2.8411
YALI1_A06743g_4	A06743g	1.71085	-1.12912
YALI1_A06743g_5	A06743g	-1.38764	1.61167
YALI1_A06751g_1	A06751g	-2.12876	1.307
YALI1_A06751g_2	A06751g	-0.899748	0.712698
YALI1_A06751g_3	A06751g	1.25124	-1.03968
YALI1_A06751g_4	A06751g	3.61515	-1.31671
YALI1_A06751g_5	A06751g	1.90345	-0.309918
YALI1_A06751g_6	A06751g	-1.79463	2.28717
YALI1_A06751g_8	A06751g	0.447936	-0.502198
YALI1_A06761g_1	A06761g	2.70692	-1.25203
YALI1_A06761g_2	A06761g	2.82392	-1.34281
YALI1_A06761g_4	A06761g	2.41669	-0.666843
YALI1_A06761g_5	A06761g	2.36052	-0.545346
YALI1_A06761g_6	A06761g	-1.14604	1.63802
YALI1_A06761g_7	A06761g	1.79612	-0.601266
YALI1_A06761g_8	A06761g	-1.68428	1.26298
YALI1_A06778g_1	A06778g	1.69168	-0.263963
YALI1_A06778g_2	A06778g	2.08056	-1.49185
YALI1_A06778g_3	A06778g	2.10372	-0.0166921
YALI1_A06778g_4	A06778g	2.1981	-0.419371
YALI1_A06778g_5	A06778g	3.2313	-1.47317
YALI1_A06778g_6	A06778g	1.6649	-0.425983
YALI1_A06778g_7	A06778g	1.34044	-0.715739
YALI1_A06778g_8	A06778g	-1.70338	0.992543
YALI1_A06815g_1	A06815g	2.21041	-1.59606
YALI1_A06815g_2	A06815g	0.181834	0.0346093
YALI1_A06815g_3	A06815g	0.91845	-0.37149
YALI1_A06815g_4	A06815g	-1.2182	1.11562
YALI1_A06815g_5	A06815g	1.57661	-1.71202
YALI1_A06815g_6	A06815g	1.21728	-1.50913
YALI1_A06818g_1	A06818g	0.463804	0.27201
YALI1_A06818g_2	A06818g	1.56454	-0.64617
YALI1_A06823g_1	A06823g	1.32271	-1.18023
YALI1_A06823g_2	A06823g	0.185772	-0.111466
YALI1_A06823g_3	A06823g	-0.634251	0.680924
YALI1_A06823g_4	A06823g	-1.01703	0.430463
YALI1_A06823g_5	A06823g	1.09996	-1.43108
YALI1_A06823g_6	A06823g	1.83106	-1.85501
YALI1_A06823g_7	A06823g	2.06223	-2.24562
YALI1_A06823g_8	A06823g	1.94	-0.607675
YALI1_A06873g_1	A06873g	1.25855	-1.25536
YALI1_A06873g_2	A06873g	1.21535	-1.2928
YALI1_A06873g_3	A06873g	2.39331	-1.07118
YALI1_A06873g_4	A06873g	0.690439	-1.97851
YALI1_A06873g_5	A06873g	1.37281	-1.86965
YALI1_A06873g_6	A06873g	-1.43435	0.435143
YALI1_A06873g_7	A06873g	1.52945	-2.04787
YALI1_A06873g_8	A06873g	0.94724	-1.82648
YALI1_A06958g_1	A06958g	-0.729951	0.777996
[truncated: 54,369 more rows]
