# Supplementary material for: acCRISPR: an activity-correction method for improving the accuracy of CRISPR screens
Source: Commun Biol. 2023 Jun 8;6:617. doi: 10.1038/s42003-023-04996-8 (PMC10250353; doi:10.1038/s42003-023-04996-8)
Supplement: Supplementary file 7 — Supplementary Data 4 [file 42003_2023_4996_MOESM7_ESM.xlsx]

## Sheet: Cas9
Gene ID	FS	Raw p-value	Corrected p-value	Essentiality
YALI1_E10500g	-7.00995	8.98745e-27	7.05875e-23	Essential
YALI1_F34083g	-6.8072	7.18362e-25	2.82101e-21	Essential
YALI1_A14989g	-6.67546	1.12918e-23	2.95619e-20	Essential
YALI1_D28221g	-6.55842	1.22809e-22	2.41135e-19	Essential
YALI1_C24755g	-6.53884	1.82067e-22	2.8599e-19	Essential
YALI1_E05963g	-6.47742	6.19528e-22	8.10963e-19	Essential
YALI1_D29215g	-6.31203	1.55006e-20	1.73832e-17	Essential
YALI1_A17470g	-6.30507	1.77063e-20	1.73832e-17	Essential
YALI1_B07331g	-6.26615	3.71116e-20	3.2386e-17	Essential
YALI1_C26017g	-6.25657	4.44763e-20	3.49317e-17	Essential
YALI1_F05936g	-6.21472	9.76998e-20	6.97577e-17	Essential
YALI1_F23351g	-6.20359	1.20315e-19	7.28868e-17	Essential
YALI1_C06597g	-6.20344	1.20643e-19	7.28868e-17	Essential
YALI1_A12540g	-6.18419	1.72702e-19	9.68858e-17	Essential
YALI1_E25964g	-6.17829	1.92694e-19	9.77688e-17	Essential
YALI1_E19201g	-6.17651	1.99172e-19	9.77688e-17	Essential
YALI1_E01392g	-6.14426	3.61561e-19	1.67041e-16	Essential
YALI1_A22157g	-6.0913	9.53833e-19	4.16189e-16	Essential
YALI1_E01589g	-6.03759	2.52044e-18	1.04187e-15	Essential
YALI1_D16981g	-5.96269	9.57805e-18	3.7613e-15	Essential
YALI1_B18707g	-5.91591	2.17944e-17	8.1511e-15	Essential
YALI1_F29635g	-5.8783	4.19275e-17	1.43925e-14	Essential
YALI1_F05661g	-5.87748	4.25234e-17	1.43925e-14	Essential
YALI1_F13017g	-5.87554	4.398e-17	1.43925e-14	Essential
YALI1_C25367g	-5.86428	5.34215e-17	1.67829e-14	Essential
YALI1_D21565g	-5.86037	5.71589e-17	1.71265e-14	Essential
YALI1_A20849g	-5.85865	5.88765e-17	1.71265e-14	Essential
YALI1_D19562g	-5.85462	6.31046e-17	1.77008e-14	Essential
YALI1_D12996g	-5.82026	1.13764e-16	3.08105e-14	Essential
YALI1_F28274g	-5.8005	1.59298e-16	4.17042e-14	Essential
YALI1_E01793g	-5.78588	2.04131e-16	5.17176e-14	Essential
YALI1_E25999g	-5.74841	3.83907e-16	9.42251e-14	Essential
YALI1_A13046g	-5.73987	4.4301e-16	1.05436e-13	Essential
YALI1_E40467g	-5.72991	5.23326e-16	1.20888e-13	Essential
YALI1_F09211g	-5.72126	6.04554e-16	1.33212e-13	Essential
YALI1_D28518g	-5.72066	6.10596e-16	1.33212e-13	Essential
YALI1_F25783g	-5.68004	1.19757e-15	2.54208e-13	Essential
YALI1_C10787g	-5.66334	1.57657e-15	3.25853e-13	Essential
YALI1_F37963g	-5.65273	1.87632e-15	3.77862e-13	Essential
YALI1_F32043g	-5.64931	1.98443e-15	3.81507e-13	Essential
YALI1_F31531g	-5.64909	1.99157e-15	3.81507e-13	Essential
YALI1_E07302g	-5.64453	2.14565e-15	3.96726e-13	Essential
YALI1_B02091g	-5.64378	2.17204e-15	3.96726e-13	Essential
YALI1_F12080g	-5.63525	2.49691e-15	4.45698e-13	Essential
YALI1_F04433g	-5.62207	3.09444e-15	5.37172e-13	Essential
YALI1_B30382g	-5.62105	3.14616e-15	5.37172e-13	Essential
YALI1_E37198g	-5.59465	4.82505e-15	8.05123e-13	Essential
YALI1_F34472g	-5.59343	4.92054e-15	8.05123e-13	Essential
YALI1_A17123g	-5.58976	5.22068e-15	8.36801e-13	Essential
YALI1_F31439g	-5.58782	5.38676e-15	8.46152e-13	Essential
YALI1_B18811g	-5.58266	5.85391e-15	9.01502e-13	Essential
YALI1_B07538g	-5.57538	6.58037e-15	9.93888e-13	Essential
YALI1_E00869g	-5.56972	7.20576e-15	1.06781e-12	Essential
YALI1_B26749g	-5.56724	7.49794e-15	1.08396e-12	Essential
YALI1_F29867g	-5.56648	7.59078e-15	1.08396e-12	Essential
YALI1_E36404g	-5.56347	7.9659e-15	1.11722e-12	Essential
YALI1_E15889g	-5.5568	8.86211e-15	1.22111e-12	Essential
YALI1_C08262g	-5.55328	9.37462e-15	1.26945e-12	Essential
YALI1_B15310g	-5.54954	9.95266e-15	1.32488e-12	Essential
YALI1_D09504g	-5.54188	1.12446e-14	1.47191e-12	Essential
YALI1_C09781t	-5.53992	1.16009e-14	1.49366e-12	Essential
YALI1_D15114g	-5.52927	1.37411e-14	1.74069e-12	Essential
YALI1_A21345g	-5.52491	1.47237e-14	1.82926e-12	Essential
YALI1_E36179g	-5.52414	1.49061e-14	1.82926e-12	Essential
YALI1_E08725g	-5.52012	1.58859e-14	1.9195e-12	Essential
YALI1_C04996g	-5.51644	1.68377e-14	2.00368e-12	Essential
YALI1_C01789g	-5.51053	1.84858e-14	2.16697e-12	Essential
YALI1_D32070g	-5.50704	1.95339e-14	2.25617e-12	Essential
YALI1_B20289g	-5.50481	2.0234e-14	2.30315e-12	Essential
YALI1_D12543g	-5.48418	2.79881e-14	3.14026e-12	Essential
YALI1_F39645g	-5.48229	2.88315e-14	3.18934e-12	Essential
YALI1_E05709g	-5.47092	3.44479e-14	3.75769e-12	Essential
YALI1_F33764g	-5.46491	3.78345e-14	4.07057e-12	Essential
YALI1_E31461g	-5.4638	3.84992e-14	4.08612e-12	Essential
YALI1_D11087g	-5.4598	4.09746e-14	4.29086e-12	Essential
YALI1_E32332g	-5.45885	4.15858e-14	4.29757e-12	Essential
YALI1_E21345g	-5.43998	5.57609e-14	5.65325e-12	Essential
YALI1_F27761g	-5.43953	5.61438e-14	5.65325e-12	Essential
YALI1_D30196g	-5.43738	5.8051e-14	5.7713e-12	Essential
YALI1_D12930g	-5.43218	6.29175e-14	6.17693e-12	Essential
YALI1_F19746g	-5.42898	6.61083e-14	6.35448e-12	Essential
YALI1_B22533g	-5.42875	6.63442e-14	6.35448e-12	Essential
YALI1_E31529g	-5.4273	6.78469e-14	6.42011e-12	Essential
YALI1_C09133g	-5.42374	7.16821e-14	6.70228e-12	Essential
YALI1_D35575g	-5.41985	7.61168e-14	7.03319e-12	Essential
YALI1_E25317g	-5.41139	8.67056e-14	7.91844e-12	Essential
YALI1_D09308g	-5.40875	9.02942e-14	8.15138e-12	Essential
YALI1_C06511g	-5.4062	9.39013e-14	8.38069e-12	Essential
YALI1_E37830g	-5.40275	9.90129e-14	8.73761e-12	Essential
YALI1_A10143g	-5.40193	1.00263e-13	8.74961e-12	Essential
YALI1_B29539g	-5.40008	1.0315e-13	8.9026e-12	Essential
YALI1_C06695g	-5.39504	1.11446e-13	9.51413e-12	Essential
YALI1_D13226g	-5.3769	1.47029e-13	1.24168e-11	Essential
YALI1_C30130g	-5.37486	1.51672e-13	1.26727e-11	Essential
YALI1_B06015g	-5.36364	1.79899e-13	1.4873e-11	Essential
YALI1_A17450g	-5.35689	1.99278e-13	1.63034e-11	Essential
YALI1_F03604g	-5.35322	2.10694e-13	1.70597e-11	Essential
YALI1_D31387g	-5.34812	2.2758e-13	1.81906e-11	Essential
YALI1_F07344g	-5.34763	2.29293e-13	1.81906e-11	Essential
YALI1_B30162g	-5.34638	2.33663e-13	1.83519e-11	Essential
YALI1_F25852g	-5.34124	2.52503e-13	1.96353e-11	Essential
YALI1_B11934g	-5.33789	2.65614e-13	2.04523e-11	Essential
YALI1_F08635g	-5.32937	3.01986e-13	2.30271e-11	Essential
YALI1_B27874g	-5.3221	3.3682e-13	2.53591e-11	Essential
YALI1_A19595g	-5.32142	3.40297e-13	2.53591e-11	Essential
YALI1_B30123g	-5.32104	3.42254e-13	2.53591e-11	Essential
YALI1_C23050g	-5.32017	3.4675e-13	2.54521e-11	Essential
YALI1_F25485g	-5.31846	3.55748e-13	2.58708e-11	Essential
YALI1_A16501g	-5.31702	3.63533e-13	2.61944e-11	Essential
YALI1_B30163g	-5.31507	3.74289e-13	2.63819e-11	Essential
YALI1_F09456g	-5.31478	3.75949e-13	2.63819e-11	Essential
YALI1_A05821g	-5.31473	3.76212e-13	2.63819e-11	Essential
YALI1_E35934g	-5.31053	4.00609e-13	2.7636e-11	Essential
YALI1_F34798g	-5.31045	4.01133e-13	2.7636e-11	Essential
YALI1_F12434g	-5.30673	4.24078e-13	2.89627e-11	Essential
YALI1_E26021g	-5.28988	5.45205e-13	3.69141e-11	Essential
YALI1_E26336g	-5.28649	5.73435e-13	3.84937e-11	Essential
YALI1_F31760g	-5.28289	6.04918e-13	4.02629e-11	Essential
YALI1_E16202g	-5.27997	6.31745e-13	4.16952e-11	Essential
YALI1_E14733g	-5.27767	6.53677e-13	4.27831e-11	Essential
YALI1_E39228g	-5.27413	6.88878e-13	4.47144e-11	Essential
YALI1_D02087g	-5.27162	7.15021e-13	4.58224e-11	Essential
YALI1_E18514g	-5.27137	7.17617e-13	4.58224e-11	Essential
YALI1_C26764g	-5.26426	7.97162e-13	5.04912e-11	Essential
YALI1_D14400g	-5.25945	8.55938e-13	5.37803e-11	Essential
YALI1_C12642g	-5.25668	8.91617e-13	5.55775e-11	Essential
YALI1_A02561g	-5.25554	9.0667e-13	5.60708e-11	Essential
YALI1_A21554g	-5.2508	9.72247e-13	5.96565e-11	Essential
YALI1_D26316g	-5.24683	1.03072e-12	6.25506e-11	Essential
YALI1_B02465g	-5.24609	1.04208e-12	6.25506e-11	Essential
YALI1_F27904g	-5.24601	1.04331e-12	6.25506e-11	Essential
YALI1_D03990g	-5.24109	1.12138e-12	6.67222e-11	Essential
YALI1_F15403g	-5.2399	1.1412e-12	6.73906e-11	Essential
YALI1_B17008g	-5.23383	1.24736e-12	7.24358e-11	Essential
YALI1_F25663g	-5.23366	1.25059e-12	7.24358e-11	Essential
YALI1_D09068g	-5.23308	1.26118e-12	7.24358e-11	Essential
YALI1_F14712g	-5.23264	1.26935e-12	7.24358e-11	Essential
YALI1_E25932g	-5.23246	1.27275e-12	7.24358e-11	Essential
YALI1_F26873g	-5.22651	1.38848e-12	7.83954e-11	Essential
YALI1_C28513g	-5.22607	1.39742e-12	7.83954e-11	Essential
YALI1_E12482g	-5.22297	1.46211e-12	8.14427e-11	Essential
YALI1_C23989g	-5.22185	1.48624e-12	8.22035e-11	Essential
YALI1_D17108g	-5.214	1.66643e-12	9.15253e-11	Essential
YALI1_E04033g	-5.21232	1.70789e-12	9.3151e-11	Essential
YALI1_B09592g	-5.20556	1.88433e-12	1.02066e-10	Essential
YALI1_C17411g	-5.20349	1.94175e-12	1.04456e-10	Essential
YALI1_B18955g	-5.20124	2.00616e-12	1.06806e-10	Essential
YALI1_C28063g	-5.20102	2.01264e-12	1.06806e-10	Essential
YALI1_F23484g	-5.19716	2.12855e-12	1.11578e-10	Essential
YALI1_E00574g	-5.19667	2.14378e-12	1.11578e-10	Essential
YALI1_B15180g	-5.19645	2.15066e-12	1.11578e-10	Essential
YALI1_D33780g	-5.19617	2.15939e-12	1.11578e-10	Essential
YALI1_C00739g	-5.19437	2.21638e-12	1.13774e-10	Essential
YALI1_A06149g	-5.19343	2.24669e-12	1.14581e-10	Essential
YALI1_F09003g	-5.19266	2.27214e-12	1.15132e-10	Essential
YALI1_B05571g	-5.19218	2.28785e-12	1.15184e-10	Essential
YALI1_C24460g	-5.18796	2.43182e-12	1.20931e-10	Essential
YALI1_D08382g	-5.18794	2.43279e-12	1.20931e-10	Essential
YALI1_F36742g	-5.18226	2.64075e-12	1.30443e-10	Essential
YALI1_A03900g	-5.18107	2.68627e-12	1.31862e-10	Essential
YALI1_B20777g	-5.17993	2.73096e-12	1.33224e-10	Essential
YALI1_F08363g	-5.17908	2.76466e-12	1.34035e-10	Essential
YALI1_B26235g	-5.17364	2.99004e-12	1.44072e-10	Essential
YALI1_D10424g	-5.16977	3.16145e-12	1.51402e-10	Essential
YALI1_F03529g	-5.16854	3.21789e-12	1.53172e-10	Essential
YALI1_D27297g	-5.16435	3.41758e-12	1.61697e-10	Essential
YALI1_B01136g	-5.15852	3.71595e-12	1.73743e-10	Essential
YALI1_D26114g	-5.15851	3.71643e-12	1.73743e-10	Essential
YALI1_B09025g	-5.15325	4.00704e-12	1.86221e-10	Essential
YALI1_D20885g	-5.15084	4.14809e-12	1.91642e-10	Essential
YALI1_D14300g	-5.14383	4.58468e-12	2.10573e-10	Essential
YALI1_F37998g	-5.14341	4.61255e-12	2.10622e-10	Essential
YALI1_D18646g	-5.1424	4.67959e-12	2.11855e-10	Essential
YALI1_C09380g	-5.14219	4.69351e-12	2.11855e-10	Essential
YALI1_C25782g	-5.13949	4.87815e-12	2.18931e-10	Essential
YALI1_D20018g	-5.13704	5.05107e-12	2.25404e-10	Essential
YALI1_B06487g	-5.13623	5.10967e-12	2.26731e-10	Essential
YALI1_A00102g	-5.1354	5.17057e-12	2.28144e-10	Essential
YALI1_E19669g	-5.13305	5.34622e-12	2.34576e-10	Essential
YALI1_B27110g	-5.13126	5.48416e-12	2.39292e-10	Essential
YALI1_B13150g	-5.12693	5.83252e-12	2.53086e-10	Essential
YALI1_F29317g	-5.1237	6.10663e-12	2.63524e-10	Essential
YALI1_C19866g	-5.12124	6.32314e-12	2.71377e-10	Essential
YALI1_E40097g	-5.11966	6.4664e-12	2.76017e-10	Essential
YALI1_C21487g	-5.11926	6.50349e-12	2.76099e-10	Essential
YALI1_B07094g	-5.11674	6.73954e-12	2.84582e-10	Essential
YALI1_A07267g	-5.11465	6.94273e-12	2.91595e-10	Essential
YALI1_F07819g	-5.11044	7.36879e-12	3.07843e-10	Essential
YALI1_C06626g	-5.10922	7.49643e-12	3.09921e-10	Essential
YALI1_A17515g	-5.10921	7.49745e-12	3.09921e-10	Essential
YALI1_B19079g	-5.10287	8.20006e-12	3.3719e-10	Essential
YALI1_D10886g	-5.10169	8.33814e-12	3.41082e-10	Essential
YALI1_F32204g	-5.10035	8.49651e-12	3.45759e-10	Essential
YALI1_C20180g	-5.09717	8.88659e-12	3.59769e-10	Essential
YALI1_E20279g	-5.09051	9.75857e-12	3.93045e-10	Essential
YALI1_D34865g	-5.08707	1.02417e-11	4.104e-10	Essential
YALI1_B18764g	-5.08563	1.04521e-11	4.16311e-10	Essential
YALI1_E17171g	-5.08533	1.04952e-11	4.16311e-10	Essential
YALI1_A20793g	-5.08328	1.08021e-11	4.2633e-10	Essential
YALI1_F11781g	-5.08118	1.1124e-11	4.36534e-10	Essential
YALI1_E00527g	-5.08063	1.12103e-11	4.36534e-10	Essential
YALI1_F24905g	-5.08052	1.12274e-11	4.36534e-10	Essential
YALI1_D12750g	-5.07891	1.14837e-11	4.44301e-10	Essential
YALI1_A05571g	-5.07695	1.18032e-11	4.54422e-10	Essential
YALI1_B25427g	-5.07632	1.19086e-11	4.56245e-10	Essential
YALI1_D17206g	-5.07553	1.20408e-11	4.5907e-10	Essential
YALI1_B19897g	-5.07153	1.27344e-11	4.83168e-10	Essential
YALI1_A09856g	-5.06993	1.30215e-11	4.88795e-10	Essential
YALI1_F15517g	-5.06993	1.30224e-11	4.88795e-10	Essential
YALI1_A14783g	-5.06936	1.31263e-11	4.88795e-10	Essential
YALI1_D17181g	-5.06933	1.31316e-11	4.88795e-10	Essential
YALI1_F27686g	-5.06437	1.40733e-11	5.21374e-10	Essential
YALI1_F17203g	-5.06264	1.44175e-11	5.31618e-10	Essential
YALI1_E25671g	-5.06199	1.45474e-11	5.33903e-10	Essential
YALI1_F00286g	-5.05826	1.53247e-11	5.59813e-10	Essential
YALI1_D00231g	-5.05708	1.55786e-11	5.66455e-10	Essential
YALI1_F11080g	-5.05645	1.57139e-11	5.68742e-10	Essential
YALI1_C24419g	-5.05461	1.61214e-11	5.80815e-10	Essential
YALI1_F24413g	-5.05386	1.62924e-11	5.84293e-10	Essential
YALI1_F04110g	-5.05261	1.65768e-11	5.90776e-10	Essential
YALI1_C23217g	-5.05241	1.66236e-11	5.90776e-10	Essential
YALI1_A02947g	-5.05181	1.67615e-11	5.92996e-10	Essential
YALI1_E38526g	-5.04995	1.72012e-11	6.05823e-10	Essential
YALI1_D14276g	-5.04882	1.74728e-11	6.12641e-10	Essential
YALI1_D19228g	-5.04491	1.84486e-11	6.43979e-10	Essential
YALI1_E31565g	-5.04264	1.90384e-11	6.61627e-10	Essential
YALI1_A02461g	-5.04155	1.93283e-11	6.68743e-10	Essential
YALI1_F32305g	-5.0395	1.98847e-11	6.84975e-10	Essential
YALI1_A09911g	-5.0373	2.04996e-11	7.03074e-10	Essential
YALI1_C00913g	-5.03612	2.0837e-11	7.11539e-10	Essential
YALI1_E22126g	-5.03135	2.2256e-11	7.56705e-10	Essential
YALI1_D17355g	-5.02553	2.41178e-11	8.16471e-10	Essential
YALI1_F10115g	-5.0208	2.57412e-11	8.67687e-10	Essential
YALI1_C30187g	-5.01793	2.67801e-11	8.9885e-10	Essential
YALI1_D35965g	-5.01615	2.74431e-11	9.17182e-10	Essential
YALI1_F03948g	-5.01146	2.92717e-11	9.74153e-10	Essential
YALI1_F30004g	-5.00983	2.99344e-11	9.92002e-10	Essential
YALI1_F36127g	-5.00616	3.14768e-11	1.03873e-09	Essential
YALI1_D30570g	-5.00487	3.20387e-11	1.05285e-09	Essential
YALI1_B12042g	-5.00381	3.25095e-11	1.06387e-09	Essential
YALI1_C26167g	-5.00322	3.27728e-11	1.06804e-09	Essential
YALI1_F07847g	-5.00233	3.31756e-11	1.07253e-09	Essential
YALI1_D35484g	-5.00231	3.31837e-11	1.07253e-09	Essential
YALI1_D10022g	-4.99979	3.43456e-11	1.10554e-09	Essential
YALI1_F04045g	-4.9967	3.58296e-11	1.1486e-09	Essential
YALI1_E36866g	-4.99573	3.63105e-11	1.15928e-09	Essential
YALI1_F27731g	-4.98733	4.07182e-11	1.29474e-09	Essential
YALI1_E10290g	-4.98391	4.26623e-11	1.35109e-09	Essential
YALI1_B16584g	-4.9798	4.51166e-11	1.42307e-09	Essential
YALI1_D30618g	-4.97872	4.57847e-11	1.43837e-09	Essential
YALI1_E40327g	-4.97817	4.61258e-11	1.44304e-09	Essential
YALI1_A03091g	-4.97789	4.63006e-11	1.44304e-09	Essential
YALI1_E08021g	-4.97709	4.68126e-11	1.45323e-09	Essential
YALI1_F31744g	-4.97355	4.91164e-11	1.51874e-09	Essential
YALI1_C23040g	-4.97322	4.93347e-11	1.51951e-09	Essential
YALI1_D04680g	-4.97263	4.97345e-11	1.52176e-09	Essential
YALI1_A08502g	-4.97254	4.97954e-11	1.52176e-09	Essential
YALI1_D08843g	-4.97089	5.09229e-11	1.54647e-09	Essential
YALI1_D15937g	-4.97078	5.09975e-11	1.54647e-09	Essential
YALI1_D04277g	-4.96882	5.237e-11	1.58198e-09	Essential
YALI1_F01291g	-4.96849	5.26034e-11	1.58294e-09	Essential
YALI1_D23730g	-4.96647	5.40637e-11	1.62067e-09	Essential
YALI1_F09518g	-4.96404	5.58723e-11	1.66852e-09	Essential
YALI1_A04119g	-4.95958	5.93515e-11	1.76026e-09	Essential
YALI1_D18167g	-4.95952	5.93925e-11	1.76026e-09	Essential
YALI1_F17547g	-4.95909	5.97442e-11	1.76403e-09	Essential
YALI1_F27175g	-4.95874	6.00257e-11	1.7657e-09	Essential
YALI1_F39885g	-4.95701	6.14474e-11	1.80078e-09	Essential
YALI1_D03380g	-4.95635	6.19984e-11	1.81017e-09	Essential
YALI1_A01717g	-4.95595	6.23278e-11	1.81305e-09	Essential
YALI1_F31283g	-4.95352	6.44129e-11	1.86678e-09	Essential
YALI1_F35109g	-4.95179	6.59284e-11	1.90368e-09	Essential
YALI1_C22922g	-4.95117	6.64844e-11	1.91271e-09	Essential
YALI1_E08440g	-4.94894	6.85145e-11	1.96392e-09	Essential
YALI1_A21797g	-4.94417	7.30585e-11	2.08655e-09	Essential
YALI1_A03322g	-4.94043	7.68249e-11	2.18617e-09	Essential
YALI1_F12033g	-4.93754	7.98654e-11	2.26174e-09	Essential
YALI1_D19110g	-4.93736	8.00565e-11	2.26174e-09	Essential
YALI1_E34367g	-4.93566	8.19126e-11	2.30232e-09	Essential
YALI1_F14175g	-4.9355	8.20791e-11	2.30232e-09	Essential
YALI1_B01084g	-4.92804	9.07099e-11	2.53536e-09	Essential
YALI1_E11136g	-4.92734	9.15668e-11	2.55023e-09	Essential
YALI1_B22598g	-4.92274	9.73786e-11	2.70251e-09	Essential
YALI1_C01301t	-4.92019	1.00756e-10	2.78099e-09	Essential
YALI1_E16300g	-4.92007	1.00915e-10	2.78099e-09	Essential
YALI1_E02290g	-4.91007	1.15317e-10	3.16679e-09	Essential
YALI1_F06787g	-4.90953	1.16137e-10	3.17818e-09	Essential
YALI1_D11769g	-4.90713	1.19912e-10	3.26542e-09	Essential
YALI1_E24442g	-4.90698	1.20156e-10	3.26542e-09	Essential
YALI1_F25999g	-4.90479	1.23703e-10	3.35021e-09	Essential
YALI1_E20192g	-4.90301	1.26666e-10	3.41867e-09	Essential
YALI1_F31866g	-4.90241	1.27678e-10	3.43418e-09	Essential
YALI1_B26926g	-4.89771	1.35898e-10	3.6428e-09	Essential
YALI1_F03778g	-4.89643	1.38223e-10	3.69253e-09	Essential
YALI1_E27880g	-4.89372	1.43278e-10	3.8146e-09	Essential
YALI1_C09033g	-4.89124	1.48052e-10	3.92837e-09	Essential
YALI1_D17051g	-4.88855	1.53428e-10	4.05731e-09	Essential
YALI1_F17930g	-4.88454	1.6177e-10	4.26358e-09	Essential
YALI1_F20712g	-4.883	1.65088e-10	4.33646e-09	Essential
YALI1_B27123g	-4.87995	1.71879e-10	4.48736e-09	Essential
YALI1_F36930g	-4.87991	1.71975e-10	4.48736e-09	Essential
YALI1_B30214g	-4.87695	1.78812e-10	4.65029e-09	Essential
YALI1_C13652g	-4.87503	1.83384e-10	4.75345e-09	Essential
YALI1_C15991g	-4.87084	1.93801e-10	5.00696e-09	Essential
YALI1_E27871g	-4.87054	1.94562e-10	5.01013e-09	Essential
YALI1_C17700g	-4.86779	2.01732e-10	5.1778e-09	Essential
YALI1_E40471g	-4.86381	2.12553e-10	5.43776e-09	Essential
YALI1_B04123g	-4.86321	2.14229e-10	5.46284e-09	Essential
YALI1_F08183g	-4.86195	2.17782e-10	5.53546e-09	Essential
YALI1_F11308g	-4.85374	2.42537e-10	6.14479e-09	Essential
YALI1_E13472g	-4.84615	2.67792e-10	6.76283e-09	Essential
YALI1_C33193g	-4.84284	2.79631e-10	7.03917e-09	Essential
YALI1_E17162g	-4.83992	2.90456e-10	7.2883e-09	Essential
YALI1_C09552g	-4.83869	2.95148e-10	7.38246e-09	Essential
YALI1_F04590t	-4.83658	3.03359e-10	7.56374e-09	Essential
YALI1_D10930g	-4.83318	3.17106e-10	7.88148e-09	Essential
YALI1_F11930g	-4.83238	3.20422e-10	7.93877e-09	Essential
YALI1_E21026g	-4.83031	3.29118e-10	8.1286e-09	Essential
YALI1_B22614g	-4.82945	3.32844e-10	8.19486e-09	Essential
YALI1_D11479g	-4.82918	3.33999e-10	8.1976e-09	Essential
YALI1_E24894g	-4.82834	3.37668e-10	8.23744e-09	Essential
YALI1_E07676g	-4.82833	3.3772e-10	8.23744e-09	Essential
YALI1_A09798g	-4.82544	3.5059e-10	8.52487e-09	Essential
YALI1_E18291g	-4.82447	3.55045e-10	8.60654e-09	Essential
YALI1_B19044g	-4.82146	3.69176e-10	8.90716e-09	Essential
YALI1_F34928g	-4.82135	3.69714e-10	8.90716e-09	Essential
YALI1_D20222g	-4.81756	3.88259e-10	9.32533e-09	Essential
YALI1_F19192g	-4.81151	4.1987e-10	1.00538e-08	Essential
YALI1_D32268g	-4.81092	4.23081e-10	1.00999e-08	Essential
YALI1_D17410g	-4.80838	4.37152e-10	1.04042e-08	Essential
YALI1_F36233g	-4.80731	4.43222e-10	1.05168e-08	Essential
YALI1_B21042g	-4.80689	4.45649e-10	1.05426e-08	Essential
YALI1_F34105g	-4.80394	4.62909e-10	1.0918e-08	Essential
YALI1_B27662g	-4.80315	4.6761e-10	1.09958e-08	Essential
YALI1_D27748g	-4.80167	4.76629e-10	1.11745e-08	Essential
YALI1_B19336g	-4.80119	4.79567e-10	1.12099e-08	Essential
YALI1_F14351t	-4.80024	4.85494e-10	1.13148e-08	Essential
YALI1_E27731g	-4.79822	4.98248e-10	1.15776e-08	Essential
YALI1_F38339g	-4.79777	5.01097e-10	1.15791e-08	Essential
YALI1_D04901g	-4.79775	5.01258e-10	1.15791e-08	Essential
YALI1_D25216g	-4.78883	5.62058e-10	1.29455e-08	Essential
YALI1_A05254g	-4.7857	5.85067e-10	1.3436e-08	Essential
YALI1_D08429g	-4.78312	6.04686e-10	1.38461e-08	Essential
YALI1_C00962g	-4.78037	6.26336e-10	1.43001e-08	Essential
YALI1_B11484g	-4.77737	6.50822e-10	1.48161e-08	Essential
YALI1_E22865g	-4.77522	6.6887e-10	1.5183e-08	Essential
YALI1_C17995g	-4.77494	6.71253e-10	1.51932e-08	Essential
YALI1_E18326g	-4.76938	7.20596e-10	1.62631e-08	Essential
YALI1_D03865g	-4.76902	7.23871e-10	1.62902e-08	Essential
YALI1_C30181g	-4.76383	7.73316e-10	1.73532e-08	Essential
YALI1_F12946g	-4.76182	7.93292e-10	1.77508e-08	Essential
YALI1_E25424g	-4.75574	8.56918e-10	1.912e-08	Essential
YALI1_E08472g	-4.75332	8.83706e-10	1.96618e-08	Essential
YALI1_C32975g	-4.75293	8.88034e-10	1.97023e-08	Essential
YALI1_B07675g	-4.7487	9.36922e-10	2.07284e-08	Essential
YALI1_E40361g	-4.74506	9.81007e-10	2.16428e-08	Essential
YALI1_F27574g	-4.74352	1.00033e-09	2.20073e-08	Essential
YALI1_C03582g	-4.73899	1.05908e-09	2.32347e-08	Essential
YALI1_F14403g	-4.73568	1.10428e-09	2.41589e-08	Essential
YALI1_F12089g	-4.73459	1.11958e-09	2.43948e-08	Essential
YALI1_E29665g	-4.73447	1.12128e-09	2.43948e-08	Essential
YALI1_F09230g	-4.72797	1.2168e-09	2.63999e-08	Essential
YALI1_A09121g	-4.72714	1.22951e-09	2.66021e-08	Essential
YALI1_B30066g	-4.72018	1.3417e-09	2.89497e-08	Essential
YALI1_D05038g	-4.71458	1.43906e-09	3.08907e-08	Essential
YALI1_D30459g	-4.71456	1.43952e-09	3.08907e-08	Essential
YALI1_E02529g	-4.71396	1.45043e-09	3.104e-08	Essential
YALI1_B11853g	-4.71291	1.46948e-09	3.13326e-08	Essential
YALI1_D18577g	-4.71277	1.47208e-09	3.13326e-08	Essential
YALI1_D23265g	-4.7068	1.58604e-09	3.36301e-08	Essential
YALI1_E37603g	-4.70667	1.58859e-09	3.36301e-08	Essential
YALI1_B22561g	-4.70439	1.63448e-09	3.44896e-08	Essential
YALI1_E40305g	-4.70422	1.63797e-09	3.44896e-08	Essential
YALI1_F27017g	-4.70273	1.66865e-09	3.50417e-08	Essential
YALI1_F20965g	-4.70067	1.71206e-09	3.58574e-08	Essential
YALI1_F23133g	-4.70007	1.72479e-09	3.60279e-08	Essential
YALI1_B16419g	-4.69965	1.73381e-09	3.60548e-08	Essential
YALI1_D06061g	-4.69959	1.73526e-09	3.60548e-08	Essential
YALI1_D08031g	-4.69834	1.76231e-09	3.65202e-08	Essential
YALI1_B11532g	-4.69779	1.77454e-09	3.6677e-08	Essential
YALI1_B05364g	-4.69647	1.80388e-09	3.71854e-08	Essential
YALI1_B20205g	-4.69035	1.94632e-09	4.00167e-08	Essential
YALI1_F07881g	-4.6893	1.97192e-09	4.04371e-08	Essential
YALI1_F25924g	-4.68828	1.99692e-09	4.08433e-08	Essential
YALI1_C06222g	-4.68793	2.00573e-09	4.0917e-08	Essential
YALI1_F07827g	-4.68394	2.10726e-09	4.28762e-08	Essential
YALI1_E29150g	-4.68374	2.11269e-09	4.28762e-08	Essential
YALI1_D21851t	-4.68316	2.12787e-09	4.30728e-08	Essential
YALI1_E20626g	-4.68035	2.20304e-09	4.44197e-08	Essential
YALI1_B13586g	-4.68026	2.20571e-09	4.44197e-08	Essential
YALI1_E17594g	-4.6793	2.23196e-09	4.48334e-08	Essential
YALI1_B13800g	-4.67883	2.24486e-09	4.49775e-08	Essential
YALI1_B18902g	-4.67356	2.39579e-09	4.78792e-08	Essential
YALI1_D17030g	-4.67271	2.42127e-09	4.8152e-08	Essential
YALI1_E28156g	-4.67269	2.4217e-09	4.8152e-08	Essential
YALI1_D03766g	-4.66897	2.5355e-09	5.02874e-08	Essential
YALI1_A21711g	-4.66774	2.57431e-09	5.09286e-08	Essential
YALI1_D36137g	-4.66452	2.67814e-09	5.28495e-08	Essential
YALI1_E01614g	-4.66416	2.69033e-09	5.2957e-08	Essential
YALI1_E16982g	-4.66209	2.75955e-09	5.41838e-08	Essential
YALI1_E29930g	-4.65892	2.86921e-09	5.61965e-08	Essential
YALI1_F21381g	-4.65714	2.93244e-09	5.72919e-08	Essential
YALI1_D11091g	-4.65584	2.97981e-09	5.8073e-08	Essential
YALI1_F16702g	-4.6529	3.08894e-09	6.00508e-08	Essential
YALI1_F28212g	-4.65172	3.13406e-09	6.07775e-08	Essential
YALI1_F10774g	-4.65122	3.15324e-09	6.09989e-08	Essential
YALI1_B16996g	-4.64792	3.28321e-09	6.3357e-08	Essential
YALI1_C11589g	-4.64666	3.33447e-09	6.41885e-08	Essential
YALI1_E00746g	-4.64519	3.3947e-09	6.51882e-08	Essential
YALI1_B20992g	-4.64457	3.42062e-09	6.55258e-08	Essential
YALI1_B27485g	-4.63933	3.64696e-09	6.96423e-08	Essential
YALI1_B19490g	-4.63918	3.65325e-09	6.96423e-08	Essential
YALI1_F15218g	-4.63631	3.78366e-09	7.19537e-08	Essential
YALI1_F01838g	-4.63449	3.86838e-09	7.3387e-08	Essential
YALI1_D16672g	-4.63409	3.88712e-09	7.3565e-08	Essential
YALI1_E10455g	-4.63355	3.91279e-09	7.37813e-08	Essential
YALI1_F38684g	-4.63346	3.91734e-09	7.37813e-08	Essential
YALI1_F19106g	-4.63254	3.96131e-09	7.4431e-08	Essential
YALI1_A15879g	-4.62976	4.09747e-09	7.68056e-08	Essential
YALI1_F14766g	-4.6275	4.21197e-09	7.87638e-08	Essential
YALI1_D06311g	-4.6254	4.32059e-09	8.0603e-08	Essential
YALI1_E01105g	-4.6202	4.60227e-09	8.56546e-08	Essential
YALI1_A08781g	-4.6177	4.74343e-09	8.8073e-08	Essential
YALI1_F08225g	-4.61318	5.01032e-09	9.26762e-08	Essential
YALI1_D35394g	-4.6131	5.01495e-09	9.26762e-08	Essential
YALI1_C17988g	-4.61265	5.04269e-09	9.27727e-08	Essential
YALI1_D32002g	-4.61263	5.04395e-09	9.27727e-08	Essential
YALI1_B21070g	-4.61244	5.0556e-09	9.27727e-08	Essential
YALI1_A10529g	-4.61083	5.15447e-09	9.43664e-08	Essential
YALI1_C24660g	-4.60694	5.40252e-09	9.86777e-08	Essential
YALI1_C24730g	-4.60581	5.4767e-09	9.96052e-08	Essential
YALI1_E00533g	-4.60578	5.47867e-09	9.96052e-08	Essential
YALI1_B26808g	-4.60366	5.62038e-09	1.01946e-07	Essential
YALI1_E07347g	-4.60244	5.70406e-09	1.03225e-07	Essential
YALI1_C07137g	-4.60078	5.819e-09	1.05063e-07	Essential
YALI1_A08362t	-4.59665	6.11562e-09	1.10165e-07	Essential
YALI1_D00766g	-4.596	6.164e-09	1.10783e-07	Essential
YALI1_D25851g	-4.59365	6.34052e-09	1.13695e-07	Essential
YALI1_C05636g	-4.5925	6.42861e-09	1.15012e-07	Essential
YALI1_B01628g	-4.59	6.62407e-09	1.1824e-07	Essential
YALI1_F08260g	-4.58716	6.85381e-09	1.22063e-07	Essential
YALI1_D04969g	-4.58609	6.94203e-09	1.23354e-07	Essential
YALI1_B15420g	-4.58155	7.33012e-09	1.29956e-07	Essential
YALI1_E03762g	-4.58043	7.42931e-09	1.31418e-07	Essential
YALI1_A15722g	-4.57818	7.63198e-09	1.347e-07	Essential
YALI1_F31854g	-4.57605	7.82837e-09	1.37856e-07	Essential
YALI1_C06716g	-4.57556	7.87466e-09	1.38362e-07	Essential
YALI1_D35966g	-4.57463	7.96176e-09	1.3958e-07	Essential
YALI1_C16653g	-4.57349	8.07112e-09	1.41058e-07	Essential
YALI1_B00525g	-4.57321	8.09802e-09	1.41058e-07	Essential
YALI1_E03918g	-4.57319	8.09995e-09	1.41058e-07	Essential
YALI1_F39330g	-4.57112	8.30215e-09	1.44259e-07	Essential
YALI1_E20467g	-4.57077	8.33759e-09	1.44555e-07	Essential
YALI1_D05370g	-4.57008	8.40608e-09	1.45421e-07	Essential
YALI1_E17527g	-4.56853	8.56254e-09	1.47803e-07	Essential
YALI1_E30886g	-4.56224	9.2282e-09	1.58944e-07	Essential
YALI1_E16694g	-4.55993	9.48508e-09	1.6301e-07	Essential
YALI1_B13888g	-4.55603	9.93413e-09	1.70355e-07	Essential
YALI1_B15072g	-4.55499	1.00572e-08	1.72089e-07	Essential
YALI1_B13137g	-4.55312	1.02828e-08	1.75568e-07	Essential
YALI1_A02775g	-4.5518	1.04446e-08	1.77943e-07	Essential
YALI1_F10786g	-4.55135	1.05007e-08	1.78512e-07	Essential
YALI1_E18411g	-4.54733	1.10121e-08	1.86802e-07	Essential
YALI1_B04937g	-4.54715	1.10359e-08	1.86802e-07	Essential
YALI1_A12403g	-4.54665	1.11008e-08	1.87467e-07	Essential
YALI1_F22436g	-4.54649	1.11229e-08	1.87467e-07	Essential
YALI1_B23522g	-4.54595	1.11939e-08	1.88259e-07	Essential
YALI1_F07510g	-4.54537	1.127e-08	1.89133e-07	Essential
YALI1_A22369g	-4.54149	1.17993e-08	1.97175e-07	Essential
YALI1_D16431g	-4.54149	1.17994e-08	1.97175e-07	Essential
YALI1_A21156g	-4.5399	1.20221e-08	2.00471e-07	Essential
YALI1_A10022g	-4.53391	1.2902e-08	2.14687e-07	Essential
YALI1_C11930g	-4.53358	1.29521e-08	2.15065e-07	Essential
YALI1_B19713g	-4.53274	1.30806e-08	2.1674e-07	Essential
YALI1_F09896g	-4.53093	1.33621e-08	2.20939e-07	Essential
YALI1_E34708g	-4.53053	1.34246e-08	2.21505e-07	Essential
YALI1_B19844g	-4.52268	1.47203e-08	2.42376e-07	Essential
YALI1_E05866g	-4.51992	1.52055e-08	2.49841e-07	Essential
YALI1_E13808g	-4.51868	1.54265e-08	2.52912e-07	Essential
YALI1_E39243g	-4.51852	1.54568e-08	2.52912e-07	Essential
YALI1_F11049g	-4.51787	1.55733e-08	2.53814e-07	Essential
YALI1_C30795g	-4.51786	1.55766e-08	2.53814e-07	Essential
YALI1_E30707g	-4.51669	1.579e-08	2.5676e-07	Essential
YALI1_D10829g	-4.51649	1.58283e-08	2.56851e-07	Essential
YALI1_B21088g	-4.51521	1.60659e-08	2.60168e-07	Essential
YALI1_F17706g	-4.51351	1.63882e-08	2.64842e-07	Essential
YALI1_B02345g	-4.5123	1.66224e-08	2.67906e-07	Essential
YALI1_E38056g	-4.51218	1.66461e-08	2.67906e-07	Essential
YALI1_C33005g	-4.5113	1.68171e-08	2.70105e-07	Essential
YALI1_E33024g	-4.50968	1.7138e-08	2.74697e-07	Essential
YALI1_B07809g	-4.50558	1.79774e-08	2.87565e-07	Essential
YALI1_F36152g	-4.50234	1.86692e-08	2.98024e-07	Essential
YALI1_E22070g	-4.49969	1.92543e-08	3.06741e-07	Essential
YALI1_F09265g	-4.49944	1.93096e-08	3.07e-07	Essential
YALI1_E21312g	-4.49922	1.93595e-08	3.07171e-07	Essential
YALI1_F13452g	-4.49827	1.95753e-08	3.09969e-07	Essential
YALI1_D10067g	-4.49657	1.99644e-08	3.15494e-07	Essential
YALI1_F12635g	-4.49416	2.05305e-08	3.23788e-07	Essential
YALI1_E31396g	-4.49393	2.05856e-08	3.24007e-07	Essential
YALI1_A17927g	-4.49303	2.08031e-08	3.26205e-07	Essential
YALI1_F32792g	-4.49301	2.08084e-08	3.26205e-07	Essential
YALI1_A21565g	-4.49032	2.14666e-08	3.35266e-07	Essential
YALI1_B07957g	-4.4903	2.14717e-08	3.35266e-07	Essential
YALI1_E23610g	-4.48995	2.15592e-08	3.35964e-07	Essential
YALI1_E40718g	-4.48759	2.21559e-08	3.44579e-07	Essential
YALI1_B21323g	-4.4866	2.24128e-08	3.47886e-07	Essential
YALI1_E18961g	-4.48523	2.27695e-08	3.52725e-07	Essential
YALI1_F24469g	-4.48378	2.31545e-08	3.57983e-07	Essential
YALI1_C29618g	-4.48268	2.34517e-08	3.61206e-07	Essential
YALI1_C04265g	-4.48253	2.34928e-08	3.61206e-07	Essential
YALI1_B20521g	-4.4825	2.3501e-08	3.61206e-07	Essential
YALI1_E14698g	-4.4823	2.35556e-08	3.61339e-07	Essential
YALI1_E19316g	-4.47873	2.45477e-08	3.75824e-07	Essential
YALI1_A03153g	-4.47845	2.46273e-08	3.75954e-07	Essential
YALI1_A03069g	-4.47836	2.4652e-08	3.75954e-07	Essential
YALI1_E18184g	-4.47787	2.47915e-08	3.77349e-07	Essential
YALI1_E03387g	-4.4735	2.60715e-08	3.96065e-07	Essential
YALI1_C33406g	-4.47203	2.65178e-08	4.02067e-07	Essential
YALI1_D11034g	-4.471	2.68349e-08	4.06092e-07	Essential
YALI1_A01777g	-4.4704	2.702e-08	4.08107e-07	Essential
YALI1_E03535g	-4.46936	2.73444e-08	4.12213e-07	Essential
YALI1_F12422g	-4.46831	2.76773e-08	4.16432e-07	Essential
YALI1_C16621g	-4.46792	2.78019e-08	4.17508e-07	Essential
YALI1_F00821g	-4.46691	2.81262e-08	4.21571e-07	Essential
YALI1_F13001g	-4.46617	2.83661e-08	4.23858e-07	Essential
YALI1_F17082g	-4.46599	2.84271e-08	4.23858e-07	Essential
YALI1_D09277g	-4.46595	2.84407e-08	4.23858e-07	Essential
YALI1_D34395g	-4.46561	2.85515e-08	4.24704e-07	Essential
YALI1_F21690g	-4.46244	2.96104e-08	4.39622e-07	Essential
YALI1_C25257g	-4.46216	2.97037e-08	4.40175e-07	Essential
YALI1_E28213g	-4.4601	3.04137e-08	4.49848e-07	Essential
YALI1_C09094g	-4.45895	3.08173e-08	4.54961e-07	Essential
YALI1_F26726g	-4.45842	3.10051e-08	4.56875e-07	Essential
YALI1_E04359g	-4.45707	3.14911e-08	4.63167e-07	Essential
YALI1_A03763g	-4.4566	3.1659e-08	4.64765e-07	Essential
YALI1_C04991g	-4.45628	3.17761e-08	4.65615e-07	Essential
YALI1_D27274g	-4.45487	3.22924e-08	4.72299e-07	Essential
YALI1_E29319g	-4.45386	3.26677e-08	4.769e-07	Essential
YALI1_A17876t	-4.45327	3.28905e-08	4.79262e-07	Essential
YALI1_E16097g	-4.45295	3.30103e-08	4.80116e-07	Essential
YALI1_C26036g	-4.45043	3.39748e-08	4.93231e-07	Essential
YALI1_A04561g	-4.44669	3.54595e-08	5.13835e-07	Essential
YALI1_D06665g	-4.44117	3.77616e-08	5.46187e-07	Essential
YALI1_D34621g	-4.43796	3.91666e-08	5.65468e-07	Essential
YALI1_C29148g	-4.4371	3.95533e-08	5.70003e-07	Essential
YALI1_D16206g	-4.43535	4.03455e-08	5.80354e-07	Essential
YALI1_F07860g	-4.43465	4.06697e-08	5.83948e-07	Essential
YALI1_E32269g	-4.43042	4.26716e-08	6.11574e-07	Essential
YALI1_F03973g	-4.42525	4.52471e-08	6.47305e-07	Essential
YALI1_E38491g	-4.42286	4.64851e-08	6.63807e-07	Essential
YALI1_A10827g	-4.42117	4.73804e-08	6.75364e-07	Essential
YALI1_E03846g	-4.42084	4.75616e-08	6.76718e-07	Essential
YALI1_D24626g	-4.41974	4.81536e-08	6.83748e-07	Essential
YALI1_D09420g	-4.4196	4.82298e-08	6.83748e-07	Essential
YALI1_D01305g	-4.41866	4.87469e-08	6.89834e-07	Essential
YALI1_F16005g	-4.4168	4.97801e-08	7.03189e-07	Essential
YALI1_B09333g	-4.41659	4.99004e-08	7.03623e-07	Essential
YALI1_C29983g	-4.4152	5.06864e-08	7.12925e-07	Essential
YALI1_B00280g	-4.41511	5.07417e-08	7.12925e-07	Essential
YALI1_D06380g	-4.41385	5.14657e-08	7.21806e-07	Essential
YALI1_E28130g	-4.41267	5.21572e-08	7.302e-07	Essential
YALI1_D26146g	-4.40998	5.37639e-08	7.51356e-07	Essential
YALI1_C23826g	-4.409	5.43591e-08	7.58324e-07	Essential
YALI1_B25187g	-4.40834	5.47602e-08	7.62565e-07	Essential
YALI1_D12282g	-4.40339	5.78967e-08	8.04816e-07	Essential
YALI1_C32010g	-4.40239	5.85496e-08	8.12454e-07	Essential
YALI1_B15692g	-4.40182	5.89281e-08	8.16263e-07	Essential
YALI1_E14132g	-4.39761	6.17782e-08	8.53778e-07	Essential
YALI1_E33934g	-4.3975	6.18538e-08	8.53778e-07	Essential
YALI1_F37742g	-4.39734	6.19689e-08	8.53867e-07	Essential
YALI1_D08360g	-4.39693	6.22525e-08	8.56272e-07	Essential
YALI1_C15297g	-4.39644	6.25944e-08	8.59469e-07	Essential
YALI1_A00406g	-4.39586	6.30031e-08	8.63571e-07	Essential
YALI1_C33299g	-4.39322	6.48919e-08	8.87911e-07	Essential
YALI1_E00510g	-4.39294	6.50982e-08	8.89184e-07	Essential
YALI1_F33345g	-4.39025	6.70876e-08	9.14767e-07	Essential
YALI1_B00908g	-4.38817	6.86617e-08	9.34608e-07	Essential
YALI1_F07938g	-4.38549	7.07511e-08	9.61383e-07	Essential
YALI1_E02355g	-4.3851	7.10615e-08	9.63933e-07	Essential
YALI1_F39128g	-4.38365	7.22196e-08	9.77953e-07	Essential
YALI1_E25692g	-4.3832	7.25788e-08	9.81126e-07	Essential
YALI1_F03407g	-4.38142	7.40397e-08	9.99154e-07	Essential
YALI1_A21654g	-4.38111	7.42921e-08	1.00084e-06	Essential
YALI1_E04744g	-4.37923	7.58655e-08	1.02029e-06	Essential
YALI1_E32622g	-4.37907	7.60004e-08	1.02035e-06	Essential
YALI1_E17760g	-4.37685	7.79036e-08	1.04412e-06	Essential
YALI1_F18550g	-4.37591	7.87185e-08	1.05325e-06	Essential
YALI1_E29894g	-4.37513	7.94063e-08	1.06062e-06	Essential
YALI1_E34028g	-4.37498	7.95399e-08	1.06062e-06	Essential
YALI1_E16076g	-4.37277	8.15143e-08	1.08511e-06	Essential
YALI1_D08050g	-4.3726	8.16755e-08	1.08541e-06	Essential
YALI1_B20589g	-4.37156	8.26159e-08	1.09606e-06	Essential
YALI1_F39106g	-4.3707	8.34159e-08	1.1048e-06	Essential
YALI1_E17583g	-4.36942	8.4604e-08	1.11865e-06	Essential
YALI1_E11415g	-4.36833	8.56333e-08	1.13036e-06	Essential
YALI1_F28092g	-4.36747	8.64588e-08	1.13934e-06	Essential
YALI1_D33119g	-4.36508	8.87794e-08	1.16796e-06	Essential
YALI1_F39108g	-4.36488	8.8972e-08	1.16854e-06	Essential
YALI1_A09949g	-4.363	9.08501e-08	1.19121e-06	Essential
YALI1_E20677g	-4.36041	9.3485e-08	1.22372e-06	Essential
YALI1_E24391g	-4.35946	9.44763e-08	1.23464e-06	Essential
YALI1_C26939g	-4.35924	9.47058e-08	1.23558e-06	Essential
YALI1_B00578g	-4.35883	9.51307e-08	1.23907e-06	Essential
YALI1_E34218g	-4.35804	9.59695e-08	1.24792e-06	Essential
YALI1_B23338g	-4.3541	1.00243e-07	1.30134e-06	Essential
YALI1_C10497g	-4.35147	1.03192e-07	1.33741e-06	Essential
YALI1_E25713g	-4.35118	1.03524e-07	1.3395e-06	Essential
YALI1_E40076g	-4.35043	1.0438e-07	1.34633e-06	Essential
YALI1_B28659g	-4.35042	1.04395e-07	1.34633e-06	Essential
YALI1_B30090g	-4.34884	1.06224e-07	1.36768e-06	Essential
YALI1_B13917g	-4.34753	1.07763e-07	1.38522e-06	Essential
YALI1_E25485g	-4.34693	1.08483e-07	1.3922e-06	Essential
YALI1_E05645g	-4.34565	1.10012e-07	1.40952e-06	Essential
YALI1_D11302g	-4.34488	1.10957e-07	1.4193e-06	Essential
YALI1_D30097g	-4.34448	1.11441e-07	1.42319e-06	Essential
YALI1_E17466g	-4.34379	1.12295e-07	1.43177e-06	Essential
YALI1_E21147g	-4.34244	1.1397e-07	1.45021e-06	Essential
YALI1_E05681g	-4.34233	1.14112e-07	1.45021e-06	Essential
YALI1_F34051g	-4.3415	1.15157e-07	1.46114e-06	Essential
YALI1_B27254g	-4.33992	1.17168e-07	1.48426e-06	Essential
YALI1_B07786g	-4.33876	1.18671e-07	1.50087e-06	Essential
YALI1_F19478g	-4.33716	1.20776e-07	1.52504e-06	Essential
YALI1_D10033g	-4.33546	1.23048e-07	1.55123e-06	Essential
YALI1_B16735g	-4.33409	1.24905e-07	1.57213e-06	Essential
YALI1_A16509g	-4.33312	1.26234e-07	1.5863e-06	Essential
YALI1_E19647g	-4.32907	1.31954e-07	1.65554e-06	Essential
YALI1_E12244g	-4.32671	1.3541e-07	1.69619e-06	Essential
YALI1_E05833g	-4.32491	1.38087e-07	1.72697e-06	Essential
YALI1_F31725g	-4.32168	1.43044e-07	1.78611e-06	Essential
YALI1_D35126g	-4.32028	1.45247e-07	1.81075e-06	Essential
YALI1_F13339g	-4.32005	1.45606e-07	1.81234e-06	Essential
YALI1_F18524g	-4.31463	1.5445e-07	1.91938e-06	Essential
YALI1_D10600g	-4.31372	1.55985e-07	1.9354e-06	Essential
YALI1_D00326g	-4.31221	1.5857e-07	1.96437e-06	Essential
YALI1_F29937g	-4.31051	1.61529e-07	1.99787e-06	Essential
YALI1_F21769g	-4.3092	1.63833e-07	2.02318e-06	Essential
YALI1_D14125g	-4.30876	1.64622e-07	2.02973e-06	Essential
YALI1_E01159g	-4.30861	1.64892e-07	2.02988e-06	Essential
YALI1_F01696g	-4.30578	1.70037e-07	2.08919e-06	Essential
YALI1_B26430g	-4.30567	1.70242e-07	2.08919e-06	Essential
YALI1_B21816g	-4.30524	1.71033e-07	2.09562e-06	Essential
YALI1_E31186g	-4.30472	1.71988e-07	2.10404e-06	Essential
YALI1_B07652g	-4.30454	1.72325e-07	2.10488e-06	Essential
YALI1_B09448g	-4.30418	1.73009e-07	2.10996e-06	Essential
YALI1_D13686g	-4.30158	1.77947e-07	2.16681e-06	Essential
YALI1_F11871g	-4.29824	1.84487e-07	2.24297e-06	Essential
YALI1_E23691g	-4.29729	1.86389e-07	2.2626e-06	Essential
YALI1_E16255g	-4.29517	1.907e-07	2.31135e-06	Essential
YALI1_E41014g	-4.29472	1.91638e-07	2.31914e-06	Essential
YALI1_F39620g	-4.28966	2.0239e-07	2.44549e-06	Essential
YALI1_E34344g	-4.28933	2.03096e-07	2.45026e-06	Essential
YALI1_F19249g	-4.28669	2.08968e-07	2.51723e-06	Essential
YALI1_F20637g	-4.28534	2.12008e-07	2.54994e-06	Essential
YALI1_A05052g	-4.28499	2.12818e-07	2.55577e-06	Essential
YALI1_F08292g	-4.28333	2.16648e-07	2.59779e-06	Essential
YALI1_E11674g	-4.28187	2.2007e-07	2.6348e-06	Essential
YALI1_D35210g	-4.27905	2.26827e-07	2.71144e-06	Essential
YALI1_C25598g	-4.27892	2.27162e-07	2.71144e-06	Essential
YALI1_C10718g	-4.27785	2.2978e-07	2.73853e-06	Essential
YALI1_E36103g	-4.27708	2.31686e-07	2.75706e-06	Essential
YALI1_F24798g	-4.27586	2.34723e-07	2.78898e-06	Essential
YALI1_D29053g	-4.27447	2.38261e-07	2.82675e-06	Essential
YALI1_D12630g	-4.27405	2.39327e-07	2.83511e-06	Essential
YALI1_E12067g	-4.26828	2.54565e-07	3.01108e-06	Essential
YALI1_B01698g	-4.26806	2.55146e-07	3.01341e-06	Essential
YALI1_D12790g	-4.26747	2.56784e-07	3.0282e-06	Essential
YALI1_A18273g	-4.2661	2.60555e-07	3.06807e-06	Essential
YALI1_E16750g	-4.26504	2.63528e-07	3.09843e-06	Essential
YALI1_E08828g	-4.26278	2.69955e-07	3.16925e-06	Essential
YALI1_F05624g	-4.26224	2.71511e-07	3.18276e-06	Essential
YALI1_E07744g	-4.26197	2.72293e-07	3.18717e-06	Essential
YALI1_D26360g	-4.26095	2.75274e-07	3.21727e-06	Essential
YALI1_B19962g	-4.25973	2.78864e-07	3.25438e-06	Essential
YALI1_E31772g	-4.25643	2.88847e-07	3.36405e-06	Essential
YALI1_F24742g	-4.25634	2.89119e-07	3.36405e-06	Essential
YALI1_D00996g	-4.25214	3.02305e-07	3.51228e-06	Essential
YALI1_F19126g	-4.2518	3.03403e-07	3.51983e-06	Essential
YALI1_D05270g	-4.24949	3.10952e-07	3.60209e-06	Essential
YALI1_F24171g	-4.24928	3.11642e-07	3.60477e-06	Essential
YALI1_F03693g	-4.24895	3.12721e-07	3.60818e-06	Essential
YALI1_B30234g	-4.24891	3.12856e-07	3.60818e-06	Essential
YALI1_E17574g	-4.2469	3.19586e-07	3.68039e-06	Essential
YALI1_F22858g	-4.24562	3.23964e-07	3.72535e-06	Essential
YALI1_F03842g	-4.24356	3.31089e-07	3.80171e-06	Essential
YALI1_D33835g	-4.24339	3.31696e-07	3.80312e-06	Essential
YALI1_E21203g	-4.24235	3.35373e-07	3.83968e-06	Essential
YALI1_D35398g	-4.24064	3.41474e-07	3.90383e-06	Essential
YALI1_D17268g	-4.23872	3.48496e-07	3.97833e-06	Essential
YALI1_E18539g	-4.23857	3.49037e-07	3.97872e-06	Essential
YALI1_E41057g	-4.22946	3.84234e-07	4.37359e-06	Essential
YALI1_A21919g	-4.2293	3.84906e-07	4.37445e-06	Essential
YALI1_C08548g	-4.22896	3.86249e-07	4.37445e-06	Essential
YALI1_E14505g	-4.22895	3.86299e-07	4.37445e-06	Essential
YALI1_E01163g	-4.22889	3.86538e-07	4.37445e-06	Essential
YALI1_B11519g	-4.22826	3.89118e-07	4.39731e-06	Essential
YALI1_F28146g	-4.22771	3.91378e-07	4.41649e-06	Essential
YALI1_E21230g	-4.22682	3.95069e-07	4.45175e-06	Essential
YALI1_F28807g	-4.2228	4.1212e-07	4.63724e-06	Essential
YALI1_C20463g	-4.2215	4.17786e-07	4.69427e-06	Essential
YALI1_C23548g	-4.22052	4.22104e-07	4.73601e-06	Essential
YALI1_E29586g	-4.22038	4.22713e-07	4.73607e-06	Essential
YALI1_E16501g	-4.21922	4.27897e-07	4.78732e-06	Essential
YALI1_F36760g	-4.21715	4.37262e-07	4.88514e-06	Essential
YALI1_E33642g	-4.21688	4.38499e-07	4.89201e-06	Essential
YALI1_B18798g	-4.21638	4.4083e-07	4.91104e-06	Essential
YALI1_B04759g	-4.21389	4.52459e-07	5.03345e-06	Essential
YALI1_C30287g	-4.2123	4.60059e-07	5.11075e-06	Essential
YALI1_F14625g	-4.2121	4.61009e-07	5.11407e-06	Essential
YALI1_E35005g	-4.21089	4.66869e-07	5.17177e-06	Essential
YALI1_E34290g	-4.20598	4.91434e-07	5.43623e-06	Essential
YALI1_D34610g	-4.20545	4.94162e-07	5.45872e-06	Essential
YALI1_E02432g	-4.20275	5.08271e-07	5.60669e-06	Essential
YALI1_D18673g	-4.20022	5.21811e-07	5.74797e-06	Essential
YALI1_B02874g	-4.19974	5.24467e-07	5.76914e-06	Essential
YALI1_E24793g	-4.19572	5.46837e-07	6.0068e-06	Essential
YALI1_E06759g	-4.19525	5.4951e-07	6.02772e-06	Essential
YALI1_E35963g	-4.19446	5.54037e-07	6.0689e-06	Essential
YALI1_F31432g	-4.19258	5.64925e-07	6.17955e-06	Essential
YALI1_F38986g	-4.1903	5.78494e-07	6.31918e-06	Essential
YALI1_B07271g	-4.1885	5.89367e-07	6.42901e-06	Essential
YALI1_F03356g	-4.1881	5.91824e-07	6.44686e-06	Essential
YALI1_A01061g	-4.18675	6.00142e-07	6.52842e-06	Essential
YALI1_D32435g	-4.18575	6.06367e-07	6.587e-06	Essential
YALI1_D15333g	-4.18533	6.0904e-07	6.60691e-06	Essential
YALI1_B14194g	-4.18477	6.12542e-07	6.63573e-06	Essential
YALI1_F27343g	-4.18184	6.3144e-07	6.83104e-06	Essential
YALI1_D05817g	-4.18	6.43532e-07	6.95227e-06	Essential
YALI1_E30073g	-4.1787	6.52198e-07	7.03622e-06	Essential
YALI1_F23364g	-4.17573	6.72522e-07	7.24552e-06	Essential
YALI1_E33220g	-4.17531	6.75434e-07	7.262e-06	Essential
YALI1_E13034g	-4.17524	6.75901e-07	7.262e-06	Essential
YALI1_E37930g	-4.17462	6.80267e-07	7.29893e-06	Essential
YALI1_E34933g	-4.17396	6.84921e-07	7.33859e-06	Essential
YALI1_A10934g	-4.17383	6.85832e-07	7.33859e-06	Essential
YALI1_F07429g	-4.17305	6.91306e-07	7.3871e-06	Essential
YALI1_E32842g	-4.17238	6.9615e-07	7.42875e-06	Essential
YALI1_B23467g	-4.17157	7.01964e-07	7.48063e-06	Essential
YALI1_E04177g	-4.17113	7.05159e-07	7.49788e-06	Essential
YALI1_E14824g	-4.17108	7.05492e-07	7.49788e-06	Essential
YALI1_E16451g	-4.16884	7.21931e-07	7.66222e-06	Essential
YALI1_F12842g	-4.16824	7.26396e-07	7.6992e-06	Essential
YALI1_E22736g	-4.16786	7.29264e-07	7.71919e-06	Essential
YALI1_D32209g	-4.16734	7.33172e-07	7.75011e-06	Essential
YALI1_B23176g	-4.16632	7.40909e-07	7.81562e-06	Essential
YALI1_B07937g	-4.16626	7.4136e-07	7.81562e-06	Essential
YALI1_E32722g	-4.16492	7.51636e-07	7.91334e-06	Essential
YALI1_E35580g	-4.16265	7.69309e-07	8.08726e-06	Essential
YALI1_B06745g	-4.16254	7.70215e-07	8.08726e-06	Essential
YALI1_B14150g	-4.16212	7.73536e-07	8.11128e-06	Essential
YALI1_E08271g	-4.15705	8.14747e-07	8.53203e-06	Essential
YALI1_F07318g	-4.15554	8.27448e-07	8.6535e-06	Essential
YALI1_B11200g	-4.15355	8.4446e-07	8.81967e-06	Essential
YALI1_E22439g	-4.15302	8.48999e-07	8.8553e-06	Essential
YALI1_D22691g	-4.15186	8.59149e-07	8.94927e-06	Essential
YALI1_E25905g	-4.15092	8.67382e-07	9.02307e-06	Essential
YALI1_C09343g	-4.15051	8.71068e-07	9.04943e-06	Essential
YALI1_D21373g	-4.14794	8.9416e-07	9.27706e-06	Essential
YALI1_F29604g	-4.14764	8.96901e-07	9.29087e-06	Essential
YALI1_E31351g	-4.14754	8.97858e-07	9.29087e-06	Essential
YALI1_D12147g	-4.147	9.02817e-07	9.32991e-06	Essential
YALI1_C17100g	-4.14631	9.09189e-07	9.3834e-06	Essential
YALI1_F20788g	-4.14559	9.15859e-07	9.43984e-06	Essential
YALI1_F30106g	-4.1446	9.25192e-07	9.52353e-06	Essential
YALI1_B09894g	-4.14232	9.46893e-07	9.73415e-06	Essential
YALI1_C11715g	-4.14152	9.54563e-07	9.78932e-06	Essential
YALI1_A08436g	-4.1415	9.54751e-07	9.78932e-06	Essential
YALI1_F08284g	-4.14072	9.624e-07	9.85488e-06	Essential
YALI1_F36033g	-4.13936	9.75795e-07	9.97903e-06	Essential
YALI1_F32387g	-4.13851	9.84224e-07	1.00521e-05	Essential
YALI1_D01317g	-4.138	9.89412e-07	1.0092e-05	Essential
YALI1_D22247g	-4.13771	9.92307e-07	1.01084e-05	Essential
YALI1_E16731g	-4.13465	1.0236e-06	1.04137e-05	Essential
YALI1_D35711g	-4.13303	1.04057e-06	1.05726e-05	Essential
YALI1_B14418g	-4.13246	1.04657e-06	1.06198e-05	Essential
YALI1_B02881g	-4.13176	1.054e-06	1.06815e-05	Essential
YALI1_B17838g	-4.13103	1.06186e-06	1.07472e-05	Essential
YALI1_D14840g	-4.12931	1.08053e-06	1.09221e-05	Essential
YALI1_E02239g	-4.12907	1.08308e-06	1.09338e-05	Essential
YALI1_A13454g	-4.12836	1.09088e-06	1.09984e-05	Essential
YALI1_D26639g	-4.12795	1.09545e-06	1.10303e-05	Essential
YALI1_D20985g	-4.12649	1.11171e-06	1.11691e-05	Essential
YALI1_B06726g	-4.12644	1.11227e-06	1.11691e-05	Essential
YALI1_C05133g	-4.12633	1.1135e-06	1.11691e-05	Essential
YALI1_E19458g	-4.12582	1.11926e-06	1.12126e-05	Essential
YALI1_E05994g	-4.12493	1.12943e-06	1.13e-05	Essential
YALI1_C08600g	-4.12363	1.14439e-06	1.14351e-05	Essential
YALI1_D08285g	-4.12295	1.15221e-06	1.14987e-05	Essential
YALI1_B12204g	-4.1225	1.15743e-06	1.15361e-05	Essential
YALI1_C02402g	-4.12201	1.16315e-06	1.15785e-05	Essential
YALI1_E38113g	-4.1209	1.17629e-06	1.16944e-05	Essential
YALI1_F04027g	-4.11886	1.20069e-06	1.19219e-05	Essential
YALI1_F14793g	-4.11854	1.20462e-06	1.19458e-05	Essential
YALI1_F34712g	-4.11795	1.21183e-06	1.20021e-05	Essential
YALI1_E00318g	-4.11619	1.23343e-06	1.22007e-05	Essential
YALI1_D05822g	-4.11599	1.23592e-06	1.221e-05	Essential
YALI1_D03952g	-4.11556	1.24129e-06	1.22448e-05	Essential
YALI1_D33229g	-4.11546	1.24256e-06	1.22448e-05	Essential
YALI1_B20188g	-4.11354	1.26685e-06	1.24685e-05	Essential
YALI1_F04259g	-4.11331	1.26973e-06	1.24812e-05	Essential
YALI1_E31248g	-4.11318	1.27141e-06	1.24821e-05	Essential
YALI1_E05929g	-4.1117	1.29043e-06	1.2653e-05	Essential
YALI1_F28833g	-4.11113	1.29783e-06	1.27096e-05	Essential
YALI1_F12330g	-4.10966	1.31723e-06	1.28835e-05	Essential
YALI1_F33790g	-4.10848	1.33283e-06	1.302e-05	Essential
YALI1_E23184g	-4.10696	1.35339e-06	1.32044e-05	Essential
YALI1_B05711g	-4.10678	1.35579e-06	1.32114e-05	Essential
YALI1_B20094g	-4.10642	1.36075e-06	1.32433e-05	Essential
YALI1_B30182g	-4.10579	1.36938e-06	1.33108e-05	Essential
YALI1_D10135g	-4.10559	1.37213e-06	1.3321e-05	Essential
YALI1_B16705g	-4.10135	1.43152e-06	1.38805e-05	Essential
YALI1_C24707g	-4.10109	1.43534e-06	1.39003e-05	Essential
YALI1_F24126g	-4.10034	1.44608e-06	1.39871e-05	Essential
YALI1_F16117g	-4.0999	1.45256e-06	1.40325e-05	Essential
YALI1_E15318g	-4.0987	1.46999e-06	1.41834e-05	Essential
YALI1_A18557g	-4.09778	1.48359e-06	1.42971e-05	Essential
YALI1_E19483g	-4.09558	1.5165e-06	1.45963e-05	Essential
YALI1_D30256g	-4.09358	1.54707e-06	1.48679e-05	Essential
YALI1_F13446g	-4.09349	1.5485e-06	1.48679e-05	Essential
YALI1_C25758g	-4.0933	1.55154e-06	1.48788e-05	Essential
YALI1_A07712g	-4.09257	1.56284e-06	1.49689e-05	Essential
YALI1_E27196g	-4.09119	1.58446e-06	1.51576e-05	Essential
YALI1_E03158g	-4.08899	1.6196e-06	1.54749e-05	Essential
YALI1_B04873g	-4.08835	1.62984e-06	1.55538e-05	Essential
YALI1_D09956g	-4.08629	1.66366e-06	1.58572e-05	Essential
YALI1_C07780g	-4.08604	1.66784e-06	1.58779e-05	Essential
YALI1_E17377g	-4.08443	1.69479e-06	1.61148e-05	Essential
YALI1_C12788g	-4.08388	1.70396e-06	1.61825e-05	Essential
YALI1_E35955g	-4.08333	1.7133e-06	1.62515e-05	Essential
YALI1_F15878g	-4.08217	1.73315e-06	1.642e-05	Essential
YALI1_D27126g	-4.08056	1.76107e-06	1.66644e-05	Essential
YALI1_A21970g	-4.07978	1.77479e-06	1.67741e-05	Essential
YALI1_E28964g	-4.07918	1.78543e-06	1.68543e-05	Essential
YALI1_D01890g	-4.07868	1.79419e-06	1.69166e-05	Essential
YALI1_D21974g	-4.0779	1.80812e-06	1.70275e-05	Essential
YALI1_D33042g	-4.07698	1.8248e-06	1.7164e-05	Essential
YALI1_E23945g	-4.07565	1.8489e-06	1.73699e-05	Essential
YALI1_E24128g	-4.07543	1.85305e-06	1.73882e-05	Essential
YALI1_F27758g	-4.07419	1.87591e-06	1.75816e-05	Essential
YALI1_F03527g	-4.07389	1.88138e-06	1.76119e-05	Essential
YALI1_B23798g	-4.0733	1.89249e-06	1.76948e-05	Essential
YALI1_F05979g	-4.0718	1.92069e-06	1.79371e-05	Essential
YALI1_F28686t	-4.07149	1.92668e-06	1.79589e-05	Essential
YALI1_B11083g	-4.07144	1.9276e-06	1.79589e-05	Essential
YALI1_F13373g	-4.07081	1.93961e-06	1.80494e-05	Essential
YALI1_F39001g	-4.06858	1.98281e-06	1.84295e-05	Essential
YALI1_E02007g	-4.06592	2.03565e-06	1.88984e-05	Essential
YALI1_F35163g	-4.06573	2.03929e-06	1.89098e-05	Essential
YALI1_D27324g	-4.06523	2.0494e-06	1.89811e-05	Essential
YALI1_D07981g	-4.0626	2.10318e-06	1.94563e-05	Essential
YALI1_C18073g	-4.06176	2.12075e-06	1.95957e-05	Essential
YALI1_D00537g	-4.06127	2.13097e-06	1.9667e-05	Essential
YALI1_E03941g	-4.0604	2.14934e-06	1.98133e-05	Essential
YALI1_F27663g	-4.05945	2.16951e-06	1.99757e-05	Essential
YALI1_F24359g	-4.05826	2.19497e-06	2.01865e-05	Essential
YALI1_E18095g	-4.05767	2.20777e-06	2.02805e-05	Essential
YALI1_B17105g	-4.05687	2.22518e-06	2.04165e-05	Essential
YALI1_A03289g	-4.05586	2.2474e-06	2.05963e-05	Essential
YALI1_E37063g	-4.05465	2.2744e-06	2.07971e-05	Essential
YALI1_E12747g	-4.05464	2.2746e-06	2.07971e-05	Essential
YALI1_E31805g	-4.05164	2.34241e-06	2.1369e-05	Essential
YALI1_E17613g	-4.05163	2.34259e-06	2.1369e-05	Essential
YALI1_C18590g	-4.05099	2.35752e-06	2.14803e-05	Essential
YALI1_F37354g	-4.04978	2.38564e-06	2.17113e-05	Essential
YALI1_F06262g	-4.04665	2.45991e-06	2.23613e-05	Essential
YALI1_D07124g	-4.04607	2.47393e-06	2.24627e-05	Essential
YALI1_E04201g	-4.04392	2.52648e-06	2.29134e-05	Essential
YALI1_B03043g	-4.04205	2.57297e-06	2.33081e-05	Essential
YALI1_F38140g	-4.04012	2.62194e-06	2.37243e-05	Essential
YALI1_F07384g	-4.0391	2.64814e-06	2.39339e-05	Essential
YALI1_D15214g	-4.03835	2.66743e-06	2.40805e-05	Essential
YALI1_E08253g	-4.038	2.6767e-06	2.41364e-05	Essential
YALI1_E18713g	-4.03723	2.69693e-06	2.4291e-05	Essential
YALI1_D15897g	-4.03648	2.71663e-06	2.44403e-05	Essential
YALI1_C29648g	-4.03399	2.78333e-06	2.50117e-05	Essential
YALI1_B15092g	-4.03292	2.81251e-06	2.52451e-05	Essential
YALI1_E37455g	-4.03248	2.8245e-06	2.53206e-05	Essential
YALI1_D07232g	-4.03238	2.82737e-06	2.53206e-05	Essential
YALI1_B25798g	-4.03213	2.83411e-06	2.53521e-05	Essential
YALI1_D27148g	-4.03194	2.8394e-06	2.53705e-05	Essential
YALI1_E13727g	-4.03076	2.87206e-06	2.56332e-05	Essential
YALI1_D33465g	-4.02872	2.92974e-06	2.61182e-05	Essential
YALI1_F08170g	-4.02603	3.00708e-06	2.67661e-05	Essential
YALI1_D27074g	-4.02596	3.00923e-06	2.67661e-05	Essential
YALI1_B20153g	-4.02482	3.04263e-06	2.70326e-05	Essential
YALI1_C29382g	-4.02424	3.0597e-06	2.71535e-05	Essential
YALI1_F02726g	-4.02107	3.15517e-06	2.79692e-05	Essential
YALI1_C31684g	-4.01995	3.18977e-06	2.8244e-05	Essential
YALI1_F28031g	-4.01921	3.21248e-06	2.84131e-05	Essential
YALI1_D28213g	-4.01748	3.26688e-06	2.88617e-05	Essential
YALI1_F20462g	-4.01688	3.28581e-06	2.89963e-05	Essential
YALI1_B05646g	-4.01668	3.29212e-06	2.90194e-05	Essential
YALI1_F06941g	-4.01644	3.29975e-06	2.90541e-05	Essential
YALI1_D14532g	-4.01625	3.30571e-06	2.9074e-05	Essential
YALI1_B13041g	-4.01432	3.36788e-06	2.95876e-05	Essential
YALI1_D23274g	-4.01264	3.42296e-06	3.00379e-05	Essential
YALI1_D12172g	-4.01131	3.46716e-06	3.03918e-05	Essential
YALI1_E02203g	-4.00997	3.51242e-06	3.07543e-05	Essential
YALI1_A02568g	-4.00942	3.53102e-06	3.08827e-05	Essential
YALI1_B24214g	-4.00813	3.57514e-06	3.12338e-05	Essential
YALI1_C25032g	-4.00639	3.63537e-06	3.17247e-05	Essential
YALI1_C32119g	-4.00343	3.74037e-06	3.26047e-05	Essential
YALI1_C13560g	-4.00233	3.78025e-06	3.2897e-05	Essential
YALI1_A10254g	-4.0022	3.78499e-06	3.2897e-05	Essential
YALI1_E39693g	-4.00216	3.78647e-06	3.2897e-05	Essential
YALI1_A10708g	-4.00158	3.80755e-06	3.30436e-05	Essential
YALI1_F17383g	-4.00089	3.83293e-06	3.32272e-05	Essential
YALI1_C07638g	-3.99867	3.91536e-06	3.39043e-05	Essential
YALI1_B03314g	-3.99694	3.98085e-06	3.44335e-05	Essential
YALI1_D13790g	-3.99635	4.00355e-06	3.45917e-05	Essential
YALI1_A05491g	-3.99509	4.05215e-06	3.49731e-05	Essential
YALI1_A15720g	-3.99454	4.07353e-06	3.51119e-05	Essential
YALI1_F21315g	-3.99444	4.07717e-06	3.51119e-05	Essential
YALI1_E34269g	-3.99209	4.17018e-06	3.58736e-05	Essential
YALI1_B04321g	-3.99193	4.17628e-06	3.58868e-05	Essential
YALI1_A00309g	-3.99107	4.21085e-06	3.61442e-05	Essential
YALI1_E40540g	-3.98996	4.25575e-06	3.64649e-05	Essential
YALI1_C20329g	-3.98992	4.25749e-06	3.64649e-05	Essential
YALI1_B22908g	-3.98939	4.27897e-06	3.6609e-05	Essential
YALI1_E19082g	-3.98892	4.29832e-06	3.67345e-05	Essential
YALI1_E26811g	-3.98855	4.31342e-06	3.68235e-05	Essential
YALI1_E15606g	-3.9881	4.33224e-06	3.6944e-05	Essential
YALI1_B20717g	-3.98636	4.40485e-06	3.75224e-05	Essential
YALI1_C00464g	-3.98581	4.42779e-06	3.7677e-05	Essential
YALI1_D22704g	-3.98569	4.43296e-06	3.76802e-05	Essential
YALI1_F32512g	-3.98103	4.63404e-06	3.93468e-05	Essential
YALI1_E16649g	-3.97856	4.74461e-06	4.02421e-05	Essential
YALI1_B08540g	-3.97761	4.78753e-06	4.05623e-05	Essential
YALI1_C29810g	-3.97718	4.80687e-06	4.06823e-05	Essential
YALI1_F04594g	-3.97683	4.82296e-06	4.07745e-05	Essential
YALI1_D11722g	-3.97521	4.89807e-06	4.1365e-05	Essential
YALI1_F19841g	-3.97264	5.01894e-06	4.23402e-05	Essential
YALI1_F08944g	-3.97158	5.06964e-06	4.27221e-05	Essential
YALI1_C26408g	-3.96952	5.16963e-06	4.3518e-05	Essential
YALI1_F11493g	-3.96931	5.17994e-06	4.3558e-05	Essential
YALI1_F39242g	-3.96691	5.29871e-06	4.45092e-05	Essential
YALI1_E25549g	-3.96505	5.39299e-06	4.52527e-05	Essential
YALI1_F13579g	-3.96429	5.43157e-06	4.55278e-05	Essential
YALI1_D24718g	-3.96359	5.46796e-06	4.57839e-05	Essential
YALI1_B06245g	-3.96306	5.49525e-06	4.59635e-05	Essential
YALI1_F29652g	-3.95996	5.65823e-06	4.72763e-05	Essential
YALI1_C15180g	-3.95755	5.78847e-06	4.83131e-05	Essential
YALI1_F37559g	-3.95705	5.81612e-06	4.84923e-05	Essential
YALI1_F03735g	-3.95546	5.90344e-06	4.91682e-05	Essential
YALI1_A08623g	-3.9552	5.91783e-06	4.92358e-05	Essential
YALI1_E34513g	-3.95504	5.92697e-06	4.92597e-05	Essential
YALI1_F26967g	-3.95375	5.99922e-06	4.98075e-05	Essential
YALI1_E02231g	-3.95352	6.01239e-06	4.98641e-05	Essential
YALI1_E35815g	-3.9519	6.10471e-06	5.05763e-05	Essential
YALI1_F35714g	-3.95136	6.13588e-06	5.0781e-05	Essential
YALI1_A12245g	-3.95065	6.17709e-06	5.10683e-05	Essential
YALI1_E33302g	-3.9502	6.20311e-06	5.12294e-05	Essential
YALI1_F17034g	-3.9496	6.23805e-06	5.1464e-05	Essential
YALI1_F05781g	-3.94577	6.46658e-06	5.32933e-05	Essential
YALI1_F32002g	-3.94446	6.54607e-06	5.38919e-05	Essential
YALI1_B17908g	-3.94244	6.67143e-06	5.48664e-05	Essential
YALI1_F13366g	-3.9414	6.73635e-06	5.53423e-05	Essential
YALI1_F03855g	-3.94114	6.75307e-06	5.54218e-05	Essential
YALI1_C15021g	-3.94088	6.7692e-06	5.54961e-05	Essential
YALI1_C23707g	-3.94055	6.79017e-06	5.561e-05	Essential
YALI1_B21004g	-3.93948	6.85841e-06	5.61104e-05	Essential
YALI1_E07306g	-3.93918	6.87793e-06	5.62115e-05	Essential
YALI1_C24303g	-3.93746	6.98979e-06	5.70663e-05	Essential
YALI1_B14752g	-3.93392	7.22452e-06	5.89215e-05	Essential
YALI1_E23525g	-3.93209	7.34867e-06	5.98718e-05	Essential
YALI1_B18207g	-3.93166	7.37848e-06	6.00524e-05	Essential
YALI1_E12223g	-3.93152	7.38775e-06	6.00656e-05	Essential
YALI1_D05398g	-3.93062	7.45021e-06	6.05108e-05	Essential
YALI1_B15192g	-3.9304	7.46563e-06	6.05734e-05	Essential
YALI1_B22853g	-3.92999	7.49384e-06	6.07395e-05	Essential
YALI1_B29941g	-3.92852	7.59701e-06	6.15123e-05	Essential
YALI1_B21885g	-3.92818	7.62108e-06	6.16436e-05	Essential
YALI1_E19902g	-3.92439	7.89489e-06	6.37927e-05	Essential
YALI1_B22372g	-3.92156	8.10462e-06	6.542e-05	Essential
YALI1_E34408g	-3.91843	8.34388e-06	6.72822e-05	Essential
YALI1_C32276g	-3.91795	8.38082e-06	6.74506e-05	Essential
YALI1_B27454g	-3.91793	8.38194e-06	6.74506e-05	Essential
YALI1_D11063g	-3.91673	8.47624e-06	6.81396e-05	Essential
YALI1_D30922g	-3.91576	8.55259e-06	6.8683e-05	Essential
YALI1_C31549g	-3.91352	8.73124e-06	7.00461e-05	Essential
YALI1_F32554g	-3.91326	8.7529e-06	7.01483e-05	Essential
YALI1_D03647g	-3.91302	8.7723e-06	7.02321e-05	Essential
YALI1_F24699g	-3.91199	8.85577e-06	7.08281e-05	Essential
YALI1_B07853g	-3.91095	8.94121e-06	7.14387e-05	Essential
YALI1_F21974g	-3.90948	9.06393e-06	7.23456e-05	Essential
YALI1_B08438g	-3.90747	9.23302e-06	7.36205e-05	Essential
YALI1_F33812g	-3.90714	9.26097e-06	7.37684e-05	Essential
YALI1_E25189g	-3.90404	9.52957e-06	7.5831e-05	Essential
YALI1_E16023g	-3.90356	9.57191e-06	7.60908e-05	Essential
YALI1_C20597g	-3.90262	9.65536e-06	7.66767e-05	Essential
YALI1_F38882g	-3.90188	9.72081e-06	7.71184e-05	Essential
YALI1_F03118g	-3.90156	9.74941e-06	7.72673e-05	Essential
YALI1_A20131g	-3.90145	9.75931e-06	7.72678e-05	Essential
YALI1_E38329g	-3.90112	9.78923e-06	7.74266e-05	Essential
YALI1_C25789g	-3.89968	9.91956e-06	7.83785e-05	Essential
YALI1_C16080g	-3.89911	9.97201e-06	7.87137e-05	Essential
YALI1_A19483g	-3.89863	1.00157e-05	7.89791e-05	Essential
YALI1_F27667g	-3.8982	1.00554e-05	7.9213e-05	Essential
YALI1_E04790g	-3.89808	1.00666e-05	7.92212e-05	Essential
YALI1_C08702g	-3.89733	1.01362e-05	7.96367e-05	Essential
YALI1_D10623g	-3.89729	1.01396e-05	7.96367e-05	Essential
YALI1_C07770g	-3.89709	1.01586e-05	7.97059e-05	Essential
YALI1_B29779g	-3.89625	1.02374e-05	8.02437e-05	Essential
YALI1_B04779g	-3.89596	1.02649e-05	8.03792e-05	Essential
YALI1_D02399g	-3.88873	1.09671e-05	8.57923e-05	Essential
YALI1_C33353g	-3.88853	1.09874e-05	8.58622e-05	Essential
YALI1_B16068g	-3.88843	1.09979e-05	8.58622e-05	Essential
YALI1_B20968g	-3.88794	1.10465e-05	8.61562e-05	Essential
YALI1_D27826g	-3.88648	1.11952e-05	8.72296e-05	Essential
YALI1_F12616g	-3.88556	1.12899e-05	8.78797e-05	Essential
YALI1_B20730g	-3.88516	1.1331e-05	8.81129e-05	Essential
YALI1_C00694g	-3.88343	1.15111e-05	8.94246e-05	Essential
YALI1_F15781g	-3.88255	1.1604e-05	9.00574e-05	Essential
YALI1_E40032g	-3.88229	1.16325e-05	9.01435e-05	Essential
YALI1_B17493g	-3.88223	1.16381e-05	9.01435e-05	Essential
YALI1_F21322g	-3.88123	1.17445e-05	9.08778e-05	Essential
YALI1_F07762g	-3.87955	1.19266e-05	9.21966e-05	Essential
YALI1_B27637g	-3.8788	1.20084e-05	9.27378e-05	Essential
YALI1_E38692g	-3.8774	1.21621e-05	9.38324e-05	Essential
YALI1_E04613g	-3.87266	1.26977e-05	9.78683e-05	Essential
YALI1_D11486g	-3.87128	1.28582e-05	9.90081e-05	Essential
YALI1_D04936g	-3.87053	1.29457e-05	9.95845e-05	Essential
YALI1_F10760g	-3.87011	1.29947e-05	9.98632e-05	Essential
YALI1_E22787g	-3.86684	1.33855e-05	0.00010273	Essential
YALI1_B18368g	-3.86677	1.33939e-05	0.00010273	Essential
YALI1_B08975g	-3.86457	1.36637e-05	0.000104697	Essential
YALI1_C12282g	-3.863	1.38588e-05	0.000106022	Essential
YALI1_D04566g	-3.86297	1.38636e-05	0.000106022	Essential
YALI1_B19877g	-3.8618	1.40103e-05	0.00010704	Essential
YALI1_D16029g	-3.86054	1.41704e-05	0.000108158	Essential
YALI1_C09467g	-3.86042	1.41857e-05	0.000108169	Essential
YALI1_E34621g	-3.85631	1.47228e-05	0.000112156	Essential
YALI1_F31934g	-3.85548	1.4833e-05	0.000112886	Essential
YALI1_D22834g	-3.85064	1.54942e-05	0.000117804	Essential
YALI1_E07508g	-3.84971	1.5623e-05	0.000118669	Essential
YALI1_E26900g	-3.84892	1.57352e-05	0.000119405	Essential
YALI1_B07983g	-3.84821	1.58354e-05	0.000120049	Essential
YALI1_D25744g	-3.84679	1.60388e-05	0.000121474	Essential
YALI1_B16687g	-3.84646	1.60868e-05	0.00012172	Essential
YALI1_F17431g	-3.84481	1.63267e-05	0.000123417	Essential
YALI1_A10907g	-3.84452	1.63686e-05	0.000123615	Essential
YALI1_D06904g	-3.84317	1.65678e-05	0.000124999	Essential
YALI1_B21798g	-3.8421	1.67277e-05	0.000126084	Essential
YALI1_B18930g	-3.84098	1.68967e-05	0.000127202	Essential
YALI1_E12587g	-3.8409	1.69085e-05	0.000127202	Essential
YALI1_D36161g	-3.83943	1.71325e-05	0.000128764	Essential
YALI1_C30086g	-3.83802	1.73496e-05	0.000130271	Essential
YALI1_D25208g	-3.83687	1.753e-05	0.0001315	Essential
YALI1_F08562g	-3.83578	1.77019e-05	0.000132663	Essential
YALI1_E33570g	-3.83552	1.77422e-05	0.000132838	Essential
YALI1_C24806g	-3.83461	1.78868e-05	0.000133793	Essential
YALI1_D20676g	-3.83313	1.81256e-05	0.00013545	Essential
YALI1_B21208g	-3.82815	1.89482e-05	0.000141463	Essential
YALI1_F30520g	-3.82495	1.94948e-05	0.000145405	Essential
YALI1_D29831g	-3.82265	1.98972e-05	0.000148266	Essential
YALI1_E16701g	-3.82151	2.00991e-05	0.000149628	Essential
YALI1_D07665g	-3.82105	2.01815e-05	0.0001501	Essential
YALI1_F21547g	-3.81949	2.04624e-05	0.000152045	Essential
YALI1_F33618g	-3.81717	2.08884e-05	0.000155064	Essential
YALI1_D11177g	-3.81705	2.09107e-05	0.000155083	Essential
YALI1_B16808g	-3.81605	2.1097e-05	0.000156316	Essential
YALI1_D30003g	-3.81556	2.11893e-05	0.000156853	Essential
YALI1_E13823g	-3.81491	2.13109e-05	0.000157605	Essential
YALI1_C23873g	-3.81449	2.13898e-05	0.000158039	Essential
YALI1_E05907g	-3.81252	2.17657e-05	0.000160665	Essential
YALI1_B05185g	-3.81232	2.18047e-05	0.000160802	Essential
YALI1_F36706g	-3.81215	2.18381e-05	0.000160897	Essential
YALI1_B11183g	-3.80997	2.22622e-05	0.000163868	Essential
YALI1_B20493g	-3.80788	2.26768e-05	0.000166721	Essential
YALI1_E18854g	-3.8078	2.26922e-05	0.000166721	Essential
YALI1_F19811g	-3.80544	2.31704e-05	0.000170075	Essential
YALI1_B17518g	-3.8048	2.33012e-05	0.000170876	Essential
YALI1_F26692g	-3.80439	2.33855e-05	0.000171334	Essential
YALI1_B22060g	-3.8036	2.35477e-05	0.000172362	Essential
YALI1_B00539g	-3.80313	2.36457e-05	0.000172917	Essential
YALI1_B20416g	-3.80213	2.38541e-05	0.000174279	Essential
YALI1_E01251g	-3.80177	2.39302e-05	0.000174673	Essential
YALI1_D15362g	-3.80093	2.41071e-05	0.000175718	Essential
YALI1_C13302g	-3.80088	2.41181e-05	0.000175718	Essential
YALI1_F17709g	-3.80019	2.42642e-05	0.000176619	Essential
YALI1_E32361g	-3.79915	2.44882e-05	0.000178084	Essential
YALI1_B03979g	-3.79829	2.46746e-05	0.000179273	Essential
YALI1_E05664g	-3.79764	2.48153e-05	0.000180064	Essential
YALI1_E12643g	-3.79757	2.48293e-05	0.000180064	Essential
YALI1_A22137g	-3.7962	2.513e-05	0.000182076	Essential
YALI1_A21720g	-3.79601	2.51717e-05	0.00018221	Essential
YALI1_E39924g	-3.79378	2.56707e-05	0.000185652	Essential
YALI1_D20473g	-3.79122	2.62529e-05	0.000189688	Essential
YALI1_B26962g	-3.7904	2.64413e-05	0.000190712	Essential
YALI1_E35388g	-3.79039	2.64444e-05	0.000190712	Essential
YALI1_B01839g	-3.79029	2.64675e-05	0.000190712	Essential
YALI1_D35907g	-3.78977	2.65875e-05	0.0001914	Essential
YALI1_C17524g	-3.78939	2.66764e-05	0.000191865	Essential
YALI1_E33675g	-3.7857	2.75512e-05	0.000197976	Essential
YALI1_B29785g	-3.78555	2.75855e-05	0.00019804	Essential
YALI1_D08749g	-3.78314	2.81716e-05	0.000202064	Essential
YALI1_E11323g	-3.78241	2.83521e-05	0.000202988	Essential
YALI1_A11258g	-3.78241	2.83521e-05	0.000202988	Essential
YALI1_A20441g	-3.78128	2.86336e-05	0.000204816	Essential
YALI1_A22027g	-3.77558	3.00908e-05	0.000215044	Essential
YALI1_D07729g	-3.77501	3.02388e-05	0.000215905	Essential
YALI1_F35753g	-3.77409	3.04807e-05	0.000217434	Essential
YALI1_C19500g	-3.77252	3.09001e-05	0.000220226	Essential
YALI1_D33321g	-3.7716	3.11482e-05	0.000221793	Essential
YALI1_D26721g	-3.77102	3.13051e-05	0.000222709	Essential
YALI1_B30181g	-3.77002	3.15779e-05	0.000224356	Essential
YALI1_F09563g	-3.76996	3.15938e-05	0.000224356	Essential
YALI1_E27548g	-3.76931	3.17713e-05	0.000225413	Essential
YALI1_E27406g	-3.76894	3.18758e-05	0.00022595	Essential
YALI1_E25018g	-3.76875	3.19272e-05	0.00022611	Essential
YALI1_B14978g	-3.76576	3.27657e-05	0.000231839	Essential
YALI1_F02983g	-3.76522	3.2917e-05	0.0002327	Essential
YALI1_C32184g	-3.76506	3.29647e-05	0.000232828	Essential
YALI1_F12013g	-3.76452	3.31167e-05	0.000233692	Essential
YALI1_C12024g	-3.76409	3.32418e-05	0.000234364	Essential
YALI1_B07864g	-3.76366	3.33649e-05	0.00023502	Essential
YALI1_B29202g	-3.76265	3.3657e-05	0.000236866	Essential
YALI1_A03278g	-3.76151	3.39912e-05	0.000239003	Essential
YALI1_B28053g	-3.76003	3.44286e-05	0.000241862	Essential
YALI1_E01299g	-3.75977	3.45036e-05	0.000242173	Essential
YALI1_E20635g	-3.75815	3.4991e-05	0.000245374	Essential
YALI1_D25370g	-3.75252	3.67286e-05	0.000257329	Essential
YALI1_F01742g	-3.75163	3.70117e-05	0.000259082	Essential
YALI1_E25826g	-3.75037	3.74126e-05	0.000261655	Essential
YALI1_E26320g	-3.74737	3.83881e-05	0.000268239	Essential
YALI1_A07730g	-3.74488	3.92173e-05	0.000273574	Essential
YALI1_F03803g	-3.74487	3.92214e-05	0.000273574	Essential
YALI1_E25453g	-3.74383	3.9573e-05	0.000275782	Essential
YALI1_A01766g	-3.74357	3.96603e-05	0.000276146	Essential
YALI1_E15211g	-3.74289	3.98932e-05	0.000277521	Essential
YALI1_A19974g	-3.74184	4.02538e-05	0.000279782	Essential
YALI1_B04466g	-3.74138	4.04097e-05	0.000280617	Essential
YALI1_F11905g	-3.74073	4.06375e-05	0.00028195	Essential
YALI1_F13719g	-3.74018	4.08278e-05	0.00028302	Essential
YALI1_F19180g	-3.73862	4.1376e-05	0.000286567	Essential
YALI1_D17370g	-3.73733	4.18357e-05	0.000289252	Essential
YALI1_D10858g	-3.73732	4.18373e-05	0.000289252	Essential
YALI1_D15983g	-3.73545	4.25126e-05	0.000293662	Essential
YALI1_D24182g	-3.73266	4.35331e-05	0.000300448	Essential
YALI1_A00241g	-3.73114	4.41017e-05	0.000304105	Essential
YALI1_E18903g	-3.72875	4.50086e-05	0.000310086	Essential
YALI1_B23351g	-3.72841	4.51386e-05	0.000310709	Essential
YALI1_D30474g	-3.72736	4.55446e-05	0.000313229	Essential
YALI1_E24461g	-3.72595	4.60914e-05	0.000316712	Essential
YALI1_D06552g	-3.72325	4.71585e-05	0.000323761	Essential
YALI1_C02188g	-3.72264	4.74045e-05	0.000325166	Essential
YALI1_E21513g	-3.72105	4.80498e-05	0.000329305	Essential
YALI1_E40324g	-3.71926	4.87804e-05	0.00033402	Essential
YALI1_C01876g	-3.71893	4.89201e-05	0.000334685	Essential
YALI1_F18023g	-3.7183	4.9178e-05	0.000336157	Essential
YALI1_A16031g	-3.71768	4.94383e-05	0.000337642	Essential
YALI1_F03722g	-3.71748	4.95242e-05	0.000337935	Essential
YALI1_D30843g	-3.71021	5.26592e-05	0.000359015	Essential
YALI1_B23609g	-3.70841	5.34624e-05	0.000364175	Essential
YALI1_B29505g	-3.70724	5.39918e-05	0.000367463	Essential
YALI1_D19321g	-3.70619	5.44704e-05	0.000370399	Essential
YALI1_E34319g	-3.70567	5.47106e-05	0.00037171	Essential
YALI1_E09750g	-3.70512	5.49629e-05	0.000373102	Essential
YALI1_D29481g	-3.70384	5.55589e-05	0.000376822	Essential
YALI1_A20631g	-3.70369	5.56271e-05	0.000376959	Essential
YALI1_C18161g	-3.70332	5.58008e-05	0.00037781	Essential
YALI1_C10555g	-3.70106	5.68734e-05	0.000384741	Essential
YALI1_E19105g	-3.70081	5.69891e-05	0.000385191	Essential
YALI1_F08745g	-3.69892	5.7901e-05	0.000391019	Essential
YALI1_B08885g	-3.69605	5.93096e-05	0.000400187	Essential
YALI1_F30254g	-3.69496	5.9852e-05	0.0004035	Essential
YALI1_C20429g	-3.69408	6.02952e-05	0.00040614	Essential
YALI1_D24425g	-3.69321	6.07349e-05	0.000408635	Essential
YALI1_D08715g	-3.69315	6.07698e-05	0.000408635	Essential
YALI1_A18286g	-3.69207	6.13189e-05	0.000411975	Essential
YALI1_D05474g	-3.69147	6.1625e-05	0.000413361	Essential
YALI1_E33150g	-3.69139	6.16692e-05	0.000413361	Essential
YALI1_E29221g	-3.69133	6.16998e-05	0.000413361	Essential
YALI1_E02056g	-3.69126	6.17357e-05	0.000413361	Essential
YALI1_F10385g	-3.69081	6.19654e-05	0.000414546	Essential
YALI1_C06994g	-3.69061	6.20722e-05	0.000414907	Essential
YALI1_E03320g	-3.68905	6.28845e-05	0.000419979	Essential
YALI1_B13973g	-3.6881	6.3384e-05	0.000422955	Essential
YALI1_D15622g	-3.68708	6.39284e-05	0.000426226	Essential
YALI1_F22993g	-3.68492	6.50877e-05	0.000433587	Essential
YALI1_A15846g	-3.68477	6.51668e-05	0.000433746	Essential
YALI1_D34258g	-3.68398	6.56003e-05	0.000436262	Essential
YALI1_E18843g	-3.68323	6.60121e-05	0.000438628	Essential
YALI1_D13679g	-3.68244	6.6445e-05	0.000441132	Essential
YALI1_A07887g	-3.68225	6.65517e-05	0.000441467	Essential
YALI1_C02639g	-3.68134	6.70536e-05	0.000444421	Essential
YALI1_F35907g	-3.68011	6.77456e-05	0.000448629	Essential
YALI1_B22276g	-3.67905	6.83473e-05	0.000452232	Essential
YALI1_C19840g	-3.67817	6.88432e-05	0.00045513	Essential
YALI1_A14882g	-3.67687	6.95928e-05	0.000459699	Essential
YALI1_C11954g	-3.67665	6.9717e-05	0.000460132	Essential
YALI1_E37040g	-3.67559	7.03326e-05	0.000463779	Essential
YALI1_A05168g	-3.6755	7.03877e-05	0.000463779	Essential
YALI1_B21423g	-3.66907	7.4239e-05	0.000488745	Essential
YALI1_E16359g	-3.66654	7.58026e-05	0.000498555	Essential
YALI1_F29038g	-3.66646	7.5856e-05	0.000498555	Essential
YALI1_E35410g	-3.66601	7.61387e-05	0.000499994	Essential
YALI1_E07657g	-3.66563	7.63782e-05	0.000501148	Essential
YALI1_C30901g	-3.66533	7.65641e-05	0.000501949	Essential
YALI1_F23474g	-3.66412	7.73318e-05	0.000506559	Essential
YALI1_F10900g	-3.66328	7.78675e-05	0.000509643	Essential
YALI1_E17431g	-3.66235	7.84718e-05	0.00051317	Essential
YALI1_E32396g	-3.66205	7.86652e-05	0.000514007	Essential
YALI1_F15334g	-3.66019	7.98791e-05	0.000521505	Essential
YALI1_A11500g	-3.65921	8.05231e-05	0.000525273	Essential
YALI1_C20646g	-3.65865	8.08992e-05	0.000527288	Essential
YALI1_C30119g	-3.65844	8.10388e-05	0.00052776	Essential
YALI1_D13611g	-3.65746	8.16886e-05	0.000531551	Essential
YALI1_F29196g	-3.65613	8.25908e-05	0.000536628	Essential
YALI1_F09598g	-3.65611	8.26055e-05	0.000536628	Essential
YALI1_E41315g	-3.6555	8.30164e-05	0.000538852	Essential
YALI1_F16035g	-3.65455	8.3664e-05	0.000542607	Essential
YALI1_D07089g	-3.65366	8.42798e-05	0.00054615	Essential
YALI1_C03513g	-3.65267	8.49699e-05	0.000550168	Essential
YALI1_D00311g	-3.65193	8.5486e-05	0.000552799	Essential
YALI1_E18269g	-3.65188	8.5517e-05	0.000552799	Essential
YALI1_B02806g	-3.65097	8.61631e-05	0.000556517	Essential
YALI1_B06839g	-3.64533	9.02307e-05	0.00058231	Essential
YALI1_A07326g	-3.64366	9.14711e-05	0.000589831	Essential
YALI1_B20052g	-3.64132	9.32338e-05	0.000600704	Essential
YALI1_C26106g	-3.64003	9.4216e-05	0.000606535	Essential
YALI1_F34675g	-3.63895	9.5052e-05	0.000611416	Essential
YALI1_B22020g	-3.63849	9.54089e-05	0.000613209	Essential
YALI1_F04497g	-3.63767	9.60476e-05	0.000616809	Essential
YALI1_B07769g	-3.63527	9.79358e-05	0.000628421	Essential
YALI1_A09766g	-3.63405	9.89143e-05	0.000634182	Essential
YALI1_F36132g	-3.63306	9.97153e-05	0.000638796	Essential
YALI1_B18854g	-3.63263	0.000100067	0.000640527	Essential
YALI1_B16446g	-3.63032	0.000101956	0.000651949	Essential
YALI1_E15659g	-3.63018	0.000102072	0.000651949	Essential
YALI1_C05820g	-3.63015	0.000102101	0.000651949	Essential
YALI1_E06015g	-3.6294	0.000102724	0.0006554	Essential
YALI1_E20269g	-3.62894	0.000103102	0.000657273	Essential
YALI1_E11630g	-3.62879	0.00010323	0.000657558	Essential
YALI1_E28046g	-3.62748	0.000104334	0.000664053	Essential
YALI1_D30850g	-3.62609	0.000105514	0.000671019	Essential
YALI1_E08937g	-3.62533	0.00010616	0.000674583	Essential
YALI1_F07376g	-3.62309	0.000108101	0.000686358	Essential
YALI1_D18130g	-3.6211	0.000109855	0.000696929	Essential
YALI1_E28465g	-3.6186	0.000112091	0.00071054	Essential
YALI1_C13106g	-3.61564	0.000114798	0.000727116	Essential
YALI1_E18720g	-3.61334	0.000116942	0.000740097	Essential
YALI1_C15445g	-3.61227	0.000117957	0.000745923	Essential
YALI1_F27041g	-3.61203	0.000118186	0.000746771	Essential
YALI1_C19529g	-3.61006	0.000120064	0.000758023	Essential
YALI1_C14774g	-3.60866	0.000121427	0.000766013	Essential
YALI1_D27884g	-3.60581	0.000124229	0.000783061	Essential
YALI1_B23055g	-3.60523	0.000124811	0.000786098	Essential
YALI1_F09345g	-3.60348	0.000126572	0.000795938	Essential
YALI1_A03081g	-3.60348	0.000126576	0.000795938	Essential
YALI1_A09638g	-3.6025	0.00012757	0.000801547	Essential
YALI1_D21986g	-3.60171	0.000128378	0.000805979	Essential
YALI1_F18664g	-3.60122	0.000128883	0.000808505	Essential
YALI1_F09803g	-3.60105	0.000129054	0.000808928	Essential
YALI1_D15952g	-3.60082	0.000129289	0.00080976	Essential
YALI1_D24649g	-3.59839	0.000131825	0.000824985	Essential
YALI1_C19898g	-3.59822	0.000132012	0.000825494	Essential
YALI1_F08431g	-3.59774	0.00013251	0.000827953	Essential
YALI1_B12243g	-3.5929	0.000137729	0.000859877	Essential
YALI1_E02415g	-3.59076	0.000140094	0.000873948	Essential
YALI1_D09322g	-3.59014	0.00014079	0.000877589	Essential
YALI1_F36178g	-3.58964	0.000141346	0.000880358	Essential
YALI1_E31483g	-3.58934	0.000141683	0.000881755	Essential
YALI1_D14431g	-3.58702	0.000144314	0.000897419	Essential
YALI1_E37886g	-3.58591	0.000145595	0.000904369	Essential
YALI1_B11794g	-3.58585	0.000145662	0.000904369	Essential
YALI1_F37481g	-3.58487	0.000146801	0.000910722	Essential
YALI1_B21714g	-3.5841	0.000147703	0.000915596	Essential
YALI1_B23708g	-3.58354	0.000148358	0.000918929	Essential
YALI1_E39221g	-3.5829	0.00014911	0.000922861	Essential
YALI1_E25443g	-3.58248	0.000149603	0.000925181	Essential
YALI1_F07504g	-3.58226	0.000149867	0.000926084	Essential
YALI1_A10619g	-3.57976	0.000152869	0.000943893	Essential
YALI1_B14615g	-3.57953	0.000153137	0.000944807	Essential
YALI1_D26730g	-3.57879	0.00015404	0.000949632	Essential
YALI1_C02086g	-3.57173	0.000162866	0.00100325	Essential
YALI1_F05089g	-3.57027	0.000164755	0.0010141	Essential
YALI1_C19814g	-3.56903	0.00016637	0.00102323	Essential
YALI1_D06276g	-3.56837	0.000167229	0.00102771	Essential
YALI1_A22073g	-3.56672	0.000169415	0.00104033	Essential
YALI1_E28490g	-3.56653	0.000169667	0.00104106	Essential
YALI1_F12138g	-3.56635	0.000169913	0.00104176	Essential
YALI1_F09017g	-3.56624	0.000170051	0.00104179	Essential
YALI1_D24225g	-3.56531	0.000171306	0.00104866	Essential
YALI1_E40691g	-3.56465	0.000172193	0.00105327	Essential
YALI1_F14409g	-3.56352	0.000173724	0.00106181	Essential
YALI1_C30614g	-3.56093	0.000177289	0.00108276	Essential
YALI1_F30703g	-3.56068	0.000177631	0.001084	Essential
YALI1_B12529g	-3.5578	0.000181692	0.00110792	Essential
YALI1_C15077g	-3.5571	0.000182678	0.00111307	Essential
YALI1_B27320g	-3.55696	0.000182887	0.00111348	Essential
YALI1_D33640g	-3.55521	0.000185409	0.00112797	Essential
YALI1_B27837g	-3.55419	0.000186879	0.00113603	Essential
YALI1_E31229g	-3.55372	0.000187569	0.00113934	Essential
YALI1_E02966g	-3.55362	0.000187724	0.0011394	Essential
YALI1_D23575g	-3.55344	0.000187985	0.00113979	Essential
YALI1_C12725g	-3.55337	0.000188078	0.00113979	Essential
YALI1_E27144g	-3.55275	0.000188996	0.00114446	Essential
YALI1_E23389g	-3.55068	0.000192076	0.00116222	Essential
YALI1_F26039g	-3.5496	0.000193691	0.00117109	Essential
YALI1_D17795g	-3.54746	0.000196952	0.00118989	Essential
YALI1_F28467g	-3.54666	0.000198178	0.00119638	Essential
YALI1_E13765g	-3.54338	0.000203291	0.0012263	Essential
YALI1_F32090g	-3.54285	0.000204131	0.00123042	Essential
YALI1_D14329g	-3.54252	0.000204655	0.00123264	Essential
YALI1_F02794g	-3.54187	0.000205688	0.00123791	Essential
YALI1_F10688g	-3.54151	0.000206266	0.00124044	Essential
YALI1_B25553g	-3.54134	0.000206542	0.00124115	Essential
YALI1_E12541g	-3.5406	0.000207724	0.0012473	Essential
YALI1_F13505g	-3.54045	0.00020797	0.00124782	Essential
YALI1_B15015g	-3.54022	0.000208337	0.00124907	Essential
YALI1_F06393g	-3.53914	0.000210101	0.00125868	Essential
YALI1_E27229g	-3.53898	0.000210352	0.00125922	Essential
YALI1_F19244g	-3.53843	0.000211248	0.00126363	Essential
YALI1_C15388g	-3.53724	0.000213209	0.00127439	Essential
YALI1_A18219g	-3.5326	0.000220989	0.00131988	Essential
YALI1_C25576g	-3.53161	0.000222687	0.00132902	Essential
YALI1_A06128g	-3.53043	0.000224732	0.0013402	Essential
YALI1_F23414g	-3.52945	0.00022644	0.00134936	Essential
YALI1_D14224g	-3.52923	0.000226817	0.00135015	Essential
YALI1_F34862g	-3.52917	0.000226916	0.00135015	Essential
YALI1_F09542g	-3.52871	0.000227723	0.00135393	Essential
YALI1_D18770g	-3.52735	0.00023012	0.00136714	Essential
YALI1_D09356g	-3.52564	0.000233177	0.00138426	Essential
YALI1_D24751g	-3.52511	0.000234133	0.00138888	Essential
YALI1_A20320g	-3.52473	0.000234806	0.00139182	Essential
YALI1_D15063g	-3.52344	0.000237161	0.00140472	Essential
YALI1_D19306g	-3.52188	0.000240007	0.00142051	Essential
YALI1_C09923g	-3.5204	0.000242748	0.00143565	Essential
YALI1_F20381g	-3.52	0.00024351	0.00143907	Essential
YALI1_D05901g	-3.51905	0.00024528	0.00144773	Essential
YALI1_C16255g	-3.51902	0.000245343	0.00144773	Essential
YALI1_E35988g	-3.51802	0.000247227	0.00145775	Essential
YALI1_D33418g	-3.51391	0.000255126	0.00150319	Essential
YALI1_E35280g	-3.51299	0.000256937	0.00151273	Essential
YALI1_C25629g	-3.50896	0.000264955	0.00155859	Essential
YALI1_B17592g	-3.50888	0.000265122	0.00155859	Essential
YALI1_A21550g	-3.50871	0.000265458	0.00155939	Essential
YALI1_D12626g	-3.50836	0.000266177	0.00156245	Essential
YALI1_B04433g	-3.5082	0.000266509	0.00156322	Essential
YALI1_C17947g	-3.50739	0.000268156	0.00157171	Essential
YALI1_F10928g	-3.50706	0.000268819	0.00157443	Essential
YALI1_E02287g	-3.50673	0.000269497	0.00157722	Essential
YALI1_C16275g	-3.50646	0.000270066	0.00157937	Essential
YALI1_F21426g	-3.50414	0.000274881	0.00160634	Essential
YALI1_D03904g	-3.50273	0.000277839	0.00162241	Essential
YALI1_D22768g	-3.5025	0.00027833	0.00162407	Essential
YALI1_A04109g	-3.50108	0.000281336	0.0016404	Essential
YALI1_F26915g	-3.50074	0.000282072	0.00164347	Essential
YALI1_C04281g	-3.49979	0.000284109	0.00165411	Essential
YALI1_E28999g	-3.49911	0.000285592	0.00166151	Essential
YALI1_F38116g	-3.49839	0.000287145	0.00166931	Essential
YALI1_B24901g	-3.49798	0.00028805	0.00167333	Essential
YALI1_D16932g	-3.49709	0.000289988	0.00168334	Essential
YALI1_A02037g	-3.49641	0.000291492	0.00169082	Essential
YALI1_E38656g	-3.49607	0.000292243	0.00169359	Essential
YALI1_A01794g	-3.496	0.0002924	0.00169359	Essential
YALI1_B05798g	-3.49559	0.000293299	0.00169754	Essential
YALI1_F17496g	-3.49543	0.000293667	0.00169842	Essential
YALI1_E27207g	-3.49512	0.000294341	0.00170107	Essential
YALI1_D15744g	-3.49364	0.000297671	0.00171905	Essential
YALI1_F24173g	-3.49085	0.000304021	0.00175443	Essential
YALI1_F17520g	-3.48809	0.000310407	0.00178997	Essential
YALI1_C10860g	-3.48717	0.00031259	0.00180123	Essential
YALI1_E08035g	-3.48659	0.000313943	0.0018077	Essential
YALI1_F12983g	-3.48626	0.000314734	0.00181093	Essential
YALI1_C18011g	-3.48306	0.0003224	0.00185368	Essential
YALI1_D09488g	-3.482	0.000324988	0.00186719	Essential
YALI1_E04091g	-3.48113	0.00032712	0.00187807	Essential
YALI1_E23880g	-3.48026	0.000329268	0.00188902	Essential
YALI1_C15201g	-3.47718	0.000336987	0.00193189	Essential
YALI1_E35520g	-3.47666	0.000338292	0.00193796	Essential
YALI1_D24941g	-3.47653	0.000338621	0.00193843	Essential
YALI1_A16770g	-3.47486	0.000342885	0.00196141	Essential
YALI1_E28033g	-3.47392	0.000345308	0.00197384	Essential
YALI1_D14097g	-3.47267	0.000348546	0.00199089	Essential
YALI1_B25593g	-3.47212	0.000349984	0.00199661	Essential
YALI1_B28830g	-3.4721	0.000350056	0.00199661	Essential
YALI1_B20192g	-3.47158	0.00035141	0.00200289	Essential
YALI1_A02131g	-3.47109	0.000352695	0.00200875	Essential
YALI1_E21430g	-3.4703	0.000354794	0.00201924	Essential
YALI1_E12402g	-3.46901	0.000358234	0.00203734	Essential
YALI1_E34222g	-3.46847	0.00035967	0.00204403	Essential
YALI1_E03183g	-3.46759	0.000362049	0.00205606	Essential
YALI1_B06735g	-3.46707	0.000363445	0.00206213	Essential
YALI1_E34525g	-3.467	0.000363642	0.00206213	Essential
YALI1_D34758g	-3.46643	0.000365201	0.00206947	Essential
YALI1_E25541g	-3.46623	0.000365739	0.00207103	Essential
YALI1_E00760g	-3.46604	0.00036625	0.00207243	Essential
YALI1_A09787g	-3.46211	0.000377153	0.00213258	Essential
YALI1_F32167g	-3.46199	0.000377474	0.00213286	Essential
YALI1_C25301g	-3.46189	0.000377767	0.00213299	Essential
YALI1_E38178g	-3.46066	0.000381244	0.00215107	Essential
YALI1_E11370g	-3.45973	0.000383881	0.00216401	Essential
YALI1_F01430g	-3.45966	0.000384087	0.00216401	Essential
YALI1_A03803g	-3.45855	0.000387258	0.0021803	Essential
YALI1_E32664g	-3.45827	0.000388066	0.00218329	Essential
YALI1_C14818g	-3.45801	0.000388813	0.00218593	Essential
YALI1_F13220g	-3.45783	0.000389327	0.00218725	Essential
YALI1_F28144g	-3.45718	0.000391213	0.00219627	Essential
YALI1_F17369g	-3.4535	0.000402034	0.00225541	Essential
YALI1_B05242g	-3.45239	0.000405355	0.00227242	Essential
YALI1_E33858g	-3.45166	0.000407543	0.00228305	Essential
YALI1_F06670g	-3.45139	0.000408358	0.00228599	Essential
YALI1_C16204g	-3.45099	0.000409588	0.00229124	Essential
YALI1_E29617g	-3.45027	0.000411768	0.0023018	Essential
YALI1_F34729g	-3.44832	0.000417761	0.00233364	Essential
YALI1_E16974g	-3.44719	0.000421235	0.00235137	Essential
YALI1_B27777g	-3.4467	0.000422776	0.0023583	Essential
YALI1_B21946g	-3.44545	0.000426684	0.00237841	Essential
YALI1_B22697g	-3.44528	0.000427223	0.00237972	Essential
YALI1_A14721g	-3.44428	0.000430396	0.0023957	Essential
YALI1_E17889g	-3.44352	0.000432823	0.0024075	Essential
YALI1_E32754g	-3.44254	0.000435954	0.0024232	Essential
YALI1_E12962g	-3.44173	0.00043855	0.00243591	Essential
YALI1_D29335g	-3.44104	0.000440798	0.00244661	Essential
YALI1_B06207g	-3.44094	0.0004411	0.00244661	Essential
YALI1_B18741g	-3.44027	0.000443303	0.00245709	Essential
YALI1_C29158g	-3.43874	0.000448303	0.00248306	Essential
YALI1_D22157g	-3.43863	0.000448674	0.00248336	Essential
YALI1_F10530g	-3.43753	0.000452315	0.00250175	Essential
YALI1_D29668g	-3.43694	0.00045428	0.00250912	Essential
YALI1_B26350g	-3.43694	0.000454287	0.00250912	Essential
YALI1_C02831g	-3.43575	0.000458264	0.00252931	Essential
YALI1_D27867g	-3.4338	0.000464878	0.00256401	Essential
YALI1_E19036g	-3.43289	0.000467984	0.00257933	Essential
YALI1_F35441g	-3.4308	0.000475197	0.00261725	Essential
YALI1_F09361g	-3.42649	0.000490418	0.00269919	Essential
YALI1_E27104g	-3.42585	0.000492696	0.00270983	Essential
YALI1_F01456g	-3.42275	0.000503961	0.00276985	Essential
YALI1_B20527g	-3.42178	0.000507536	0.00278754	Essential
YALI1_F28590g	-3.42131	0.00050928	0.00279517	Essential
YALI1_A03422g	-3.4205	0.00051229	0.00280972	Essential
YALI1_E17389g	-3.41928	0.000516871	0.00283287	Essential
YALI1_F28633g	-3.41914	0.0005174	0.0028338	Essential
YALI1_D30324g	-3.41887	0.000518383	0.0028372	Essential
YALI1_E11048g	-3.41832	0.000520495	0.00284678	Essential
YALI1_E40782g	-3.41743	0.000523838	0.0028628	Essential
YALI1_E31724g	-3.41729	0.000524402	0.0028628	Essential
YALI1_E05975g	-3.41726	0.000524519	0.0028628	Essential
YALI1_F14342g	-3.41503	0.000533084	0.00290753	Essential
YALI1_B10130g	-3.41346	0.000539169	0.00293868	Essential
YALI1_A09939g	-3.41222	0.000544043	0.00296319	Essential
YALI1_D02362g	-3.41006	0.000552622	0.00300783	Essential
YALI1_A19989g	-3.40878	0.000557742	0.00303359	Essential
YALI1_F01929g	-3.4083	0.000559693	0.0030421	Essential
YALI1_E02885g	-3.40797	0.000561035	0.00304728	Essential
YALI1_E03672g	-3.40638	0.000567515	0.00308035	Essential
YALI1_D15245g	-3.40586	0.000569633	0.00308971	Essential
YALI1_D20531g	-3.4057	0.000570309	0.00309124	Essential
YALI1_F09737g	-3.40543	0.000571439	0.00309523	Essential
YALI1_E30759g	-3.40409	0.000576995	0.00312317	Essential
YALI1_F19090g	-3.40348	0.000579523	0.00313469	Essential
YALI1_A21509g	-3.40262	0.000583108	0.00315192	Essential
YALI1_C27933g	-3.40241	0.000584009	0.00315461	Essential
YALI1_F33791g	-3.40198	0.000585828	0.00316226	Essential
YALI1_B08374g	-3.40135	0.000588477	0.00317438	Essential
YALI1_E23223g	-3.39917	0.000597784	0.00322237	Essential
YALI1_D24361g	-3.39901	0.000598478	0.0032239	Essential
YALI1_D33978g	-3.39873	0.000599703	0.00322613	Essential
YALI1_D03575g	-3.39872	0.000599714	0.00322613	Essential
YALI1_B01292g	-3.39699	0.000607257	0.00326447	Essential
YALI1_E22262g	-3.39604	0.000611396	0.00328448	Essential
YALI1_B29742g	-3.39514	0.000615369	0.00330356	Essential
YALI1_A06287g	-3.39339	0.000623142	0.003343	Essential
YALI1_E06882g	-3.39287	0.000625443	0.00335306	Essential
YALI1_F34057g	-3.39271	0.000626163	0.00335463	Essential
YALI1_E04909g	-3.39236	0.00062773	0.00336073	Essential
YALI1_F09177g	-3.39193	0.000629704	0.003369	Essential
YALI1_E13223g	-3.39147	0.000631779	0.0033778	Essential
YALI1_E21406g	-3.39028	0.000637183	0.00340438	Essential
YALI1_E22718g	-3.38991	0.000638848	0.00341096	Essential
YALI1_E34425g	-3.38673	0.000653548	0.00348707	Essential
YALI1_B14187g	-3.38612	0.000656409	0.00349996	Essential
YALI1_A09626g	-3.38431	0.000664951	0.0035431	Essential
YALI1_B01552g	-3.3838	0.000667369	0.00355357	Essential
YALI1_C06532g	-3.38296	0.00067137	0.00357245	Essential
YALI1_D17770g	-3.38227	0.000674693	0.00358771	Essential
YALI1_A17177g	-3.38139	0.000678932	0.0036078	Essential
YALI1_F37508g	-3.38051	0.000683215	0.0036281	Essential
YALI1_F08324g	-3.37995	0.000685951	0.00364017	Essential
YALI1_F03765g	-3.3787	0.000692086	0.00367025	Essential
YALI1_E07522g	-3.37722	0.00069937	0.00370638	Essential
YALI1_D32153g	-3.37603	0.000705337	0.00373548	Essential
YALI1_E20463g	-3.37558	0.000707607	0.00374498	Essential
YALI1_E25490g	-3.37353	0.000717978	0.0037973	Essential
YALI1_B14236g	-3.37138	0.000728983	0.00385292	Essential
YALI1_C15186g	-3.37083	0.000731834	0.00386539	Essential
YALI1_E10492g	-3.36764	0.000748529	0.0039509	Essential
YALI1_D34288g	-3.36743	0.000749659	0.00395421	Essential
YALI1_A18036g	-3.36613	0.000756542	0.00398784	Essential
YALI1_E26592g	-3.36563	0.00075927	0.00399954	Essential
YALI1_B22883g	-3.36534	0.000760813	0.00400497	Essential
YALI1_A17486g	-3.36281	0.000774484	0.00407174	Essential
YALI1_D04186g	-3.3628	0.000774533	0.00407174	Essential
YALI1_B19567g	-3.36219	0.000777919	0.00408681	Essential
YALI1_D31083g	-3.36188	0.000779607	0.00409294	Essential
YALI1_A05335g	-3.36127	0.000782941	0.00410769	Essential
YALI1_C29052g	-3.35917	0.000794639	0.00416629	Essential
YALI1_B25997g	-3.35905	0.000795279	0.00416686	Essential
YALI1_F28453g	-3.35669	0.000808603	0.00423384	Essential
YALI1_F35329g	-3.35616	0.000811616	0.00424679	Essential
YALI1_E02454g	-3.35577	0.000813821	0.00425549	Essential
YALI1_A14390g	-3.35501	0.000818218	0.00427564	Essential
YALI1_E32033g	-3.35474	0.000819747	0.00428078	Essential
YALI1_F37100g	-3.35165	0.000837718	0.00437172	Essential
YALI1_F24401g	-3.35142	0.000839038	0.0043757	Essential
YALI1_E18081g	-3.35125	0.000840047	0.00437806	Essential
YALI1_E35753g	-3.34637	0.000869217	0.00452707	Essential
YALI1_F30367g	-3.34623	0.000870077	0.00452855	Essential
YALI1_A06743g	-3.34337	0.000887649	0.00461695	Essential
YALI1_E36206g	-3.34216	0.000895134	0.0046528	Essential
YALI1_D02137g	-3.33953	0.0009117	0.00473577	Essential
YALI1_C18268g	-3.33608	0.000933857	0.00484766	Essential
YALI1_D03144g	-3.33597	0.000934534	0.00484797	Essential
YALI1_E15274g	-3.33493	0.000941334	0.00488002	Essential
YALI1_E14125g	-3.33399	0.000947493	0.00490871	Essential
YALI1_B15521g	-3.33333	0.000951812	0.00492784	Essential
YALI1_F39009g	-3.33214	0.000959685	0.00496533	Essential
YALI1_E06068g	-3.33119	0.000966025	0.00499484	Essential
YALI1_B19774g	-3.32944	0.000977837	0.00505259	Essential
YALI1_E24762g	-3.32912	0.000980025	0.00506056	Essential
YALI1_F11553g	-3.32736	0.000992026	0.00511916	Essential
YALI1_A03183g	-3.32626	0.000999569	0.00515471	Essential
YALI1_E01235g	-3.32596	0.00100166	0.00516208	Essential
YALI1_E16026g	-3.32486	0.00100926	0.00519784	Essential
YALI1_F01849g	-3.32223	0.00102774	0.00528642	Essential
YALI1_B02931g	-3.32222	0.0010278	0.00528642	Essential
YALI1_C33098g	-3.32181	0.00103073	0.00529801	Essential
YALI1_A18010g	-3.3216	0.00103218	0.00530199	Essential
YALI1_F25254g	-3.31868	0.00105319	0.00540635	Essential
YALI1_A09139g	-3.31806	0.00105769	0.00542592	Essential
YALI1_E19488g	-3.31775	0.00105992	0.00543381	Essential
YALI1_C13890g	-3.31592	0.00107335	0.00549909	Essential
YALI1_A04022g	-3.31453	0.00108361	0.00554805	Essential
YALI1_A14658g	-3.31382	0.00108891	0.005571	Essential
YALI1_F19717g	-3.31374	0.00108952	0.005571	Essential
YALI1_F32476g	-3.31219	0.00110115	0.00562683	Essential
YALI1_B22793g	-3.31008	0.00111718	0.00570502	Essential
YALI1_E04349g	-3.30977	0.00111958	0.00571274	Essential
YALI1_F39183g	-3.30969	0.00112014	0.00571274	Essential
YALI1_B12427g	-3.30905	0.00112509	0.00573423	Essential
YALI1_A19885g	-3.30823	0.0011314	0.00576267	Essential
YALI1_B16410g	-3.30803	0.00113292	0.00576668	Essential
YALI1_E17786g	-3.30665	0.00114368	0.00581516	Essential
YALI1_F04895g	-3.30656	0.00114441	0.00581516	Essential
YALI1_E12159g	-3.30653	0.00114467	0.00581516	Essential
YALI1_B20243g	-3.30315	0.00117138	0.005947	Essential
YALI1_F18381g	-3.30181	0.00118209	0.00599751	Essential
YALI1_C08065g	-3.30037	0.00119376	0.00605281	Essential
YALI1_C28412g	-3.30025	0.0011947	0.00605365	Essential
YALI1_A05844g	-3.29957	0.00120027	0.00607797	Essential
YALI1_E12703g	-3.29809	0.00121243	0.00613557	Essential
YALI1_F28333g	-3.29674	0.00122354	0.00618784	Essential
YALI1_E18121g	-3.29618	0.00122823	0.00620755	Essential
YALI1_E02377g	-3.29608	0.00122903	0.00620761	Essential
YALI1_F25001g	-3.29587	0.0012308	0.0062125	Essential
YALI1_C03272g	-3.29578	0.00123158	0.0062125	Essential
YALI1_C18901g	-3.29483	0.0012395	0.00624842	Essential
YALI1_B14804g	-3.29462	0.00124126	0.00625325	Essential
YALI1_F14024g	-3.294	0.00124653	0.00627578	Essential
YALI1_E01623g	-3.29294	0.00125554	0.0063171	Essential
YALI1_B27009g	-3.29168	0.00126626	0.00636699	Essential
YALI1_A06672g	-3.28975	0.00128291	0.00644656	Essential
YALI1_B21313g	-3.28926	0.00128718	0.00646389	Essential
YALI1_C15217g	-3.28889	0.00129042	0.006476	Essential
YALI1_D20496g	-3.28838	0.00129484	0.00649403	Essential
YALI1_C26794g	-3.28803	0.00129797	0.0065056	Essential
YALI1_F35746g	-3.28645	0.00131184	0.00657091	Essential
YALI1_E14189g	-3.28509	0.00132394	0.00662731	Essential
YALI1_F22794g	-3.28493	0.0013254	0.00663039	Essential
YALI1_C12007g	-3.28327	0.00134033	0.00670079	Essential
YALI1_C14516g	-3.28251	0.00134718	0.00673076	Essential
YALI1_F10839g	-3.28161	0.00135541	0.00676757	Essential
YALI1_F37890g	-3.28061	0.00136452	0.00680874	Essential
YALI1_F27556g	-3.28048	0.00136571	0.00681035	Essential
YALI1_F11243g	-3.27893	0.00138005	0.00687751	Essential
YALI1_C19636g	-3.27829	0.00138594	0.00690247	Essential
YALI1_A00601g	-3.27766	0.00139189	0.00692772	Essential
YALI1_C17949g	-3.27731	0.00139511	0.00693934	Essential
YALI1_C11970g	-3.27564	0.0014109	0.00701344	Essential
YALI1_D13976g	-3.27301	0.001436	0.00713367	Essential
YALI1_E38593g	-3.27222	0.00144361	0.00716697	Essential
YALI1_A07649g	-3.27204	0.00144528	0.0071707	Essential
YALI1_C06137g	-3.26999	0.00146529	0.00726542	Essential
YALI1_D14639g	-3.26801	0.00148485	0.00735772	Essential
YALI1_D13871g	-3.26745	0.0014904	0.00738057	Essential
YALI1_C14910g	-3.26715	0.00149336	0.00739057	Essential
YALI1_C26138g	-3.26661	0.00149876	0.00741262	Essential
YALI1_C07816g	-3.26634	0.00150145	0.00742126	Essential
YALI1_A16314g	-3.26525	0.00151239	0.00747065	Essential
YALI1_E40995g	-3.26451	0.00151987	0.00750288	Essential
YALI1_B20242g	-3.26319	0.00153331	0.00756445	Essential
YALI1_D08402g	-3.26305	0.00153476	0.00756686	Essential
YALI1_D07118g	-3.26223	0.0015431	0.00760318	Essential
YALI1_E00437g	-3.25945	0.00157198	0.00774064	Essential
YALI1_E25859g	-3.25849	0.00158204	0.00778529	Essential
YALI1_F27237g	-3.25648	0.00160329	0.00788496	Essential
YALI1_E17100g	-3.25471	0.00162217	0.00797278	Essential
YALI1_E14644g	-3.25343	0.00163601	0.0080358	Essential
YALI1_D13126g	-3.25215	0.00164991	0.00809899	Essential
YALI1_E03163g	-3.24791	0.00169683	0.00832411	Essential
YALI1_D07775g	-3.24745	0.00170201	0.00834432	Essential
YALI1_B14680g	-3.24392	0.00174199	0.00853501	Essential
YALI1_F24130g	-3.24247	0.00175875	0.00860761	Essential
YALI1_F32232g	-3.24245	0.001759	0.00860761	Essential
YALI1_D05450g	-3.24213	0.00176272	0.00861342	Essential
YALI1_F13644g	-3.24212	0.00176277	0.00861342	Essential
YALI1_B08580g	-3.242	0.00176417	0.00861342	Essential
YALI1_F11020g	-3.24197	0.00176458	0.00861342	Essential
YALI1_A14345g	-3.24163	0.00176845	0.00862696	Essential
YALI1_D23128g	-3.2405	0.00178162	0.00868583	Essential
YALI1_B02228g	-3.23977	0.00179028	0.00872263	Essential
YALI1_B07843g	-3.23724	0.00182017	0.00886276	Essential
YALI1_B04200g	-3.23614	0.00183342	0.00892175	Essential
YALI1_D21167g	-3.23365	0.00186357	0.00906282	Essential
YALI1_F17103g	-3.23234	0.0018796	0.00913511	Essential
YALI1_A21630g	-3.23142	0.00189091	0.00918442	Essential
YALI1_F02758g	-3.23002	0.00190827	0.00926299	Essential
YALI1_F29944g	-3.22907	0.00192012	0.0093148	Essential
YALI1_A19526g	-3.22864	0.00192557	0.00933544	Essential
YALI1_D21076g	-3.22668	0.00195037	0.00944984	Essential
YALI1_E36789g	-3.22625	0.00195582	0.00947042	Essential
YALI1_F13023g	-3.22547	0.0019658	0.00951288	Essential
YALI1_D13124g	-3.22484	0.00197391	0.00954622	Essential
YALI1_D07348g	-3.22428	0.00198107	0.00957498	Essential
YALI1_E05576g	-3.22155	0.00201652	0.00974033	Essential
YALI1_D08884g	-3.22022	0.00203409	0.00981912	Essential
YALI1_B29108g	-3.21831	0.00205949	0.00993564	Essential
YALI1_C25029g	-3.21786	0.00206542	0.00995814	Essential
YALI1_D01345g	-3.21461	0.00210943	0.0101641	Essential
YALI1_E39934g	-3.21369	0.00212205	0.0102186	Essential
YALI1_F30641g	-3.21329	0.00212744	0.0102383	Essential
YALI1_A19965g	-3.21236	0.00214031	0.0102939	Essential
YALI1_A08614g	-3.21195	0.00214594	0.0103147	Essential
YALI1_E25640g	-3.21041	0.00216746	0.0104118	Essential
YALI1_B21356g	-3.20929	0.00218318	0.0104809	Essential
YALI1_F27101g	-3.20857	0.00219334	0.0105232	Essential
YALI1_F16743g	-3.20696	0.00221614	0.0106261	Essential
YALI1_F14958g	-3.20674	0.00221931	0.0106348	Essential
YALI1_A02263g	-3.19907	0.0023315	0.0111656	Essential
YALI1_D11984g	-3.19864	0.00233792	0.0111895	Essential
YALI1_B06146g	-3.19784	0.00234992	0.0112401	Essential
YALI1_C01416g	-3.19773	0.00235163	0.0112414	Essential
YALI1_B13122g	-3.19533	0.00238793	0.0114052	Essential
YALI1_B22410g	-3.19528	0.0023888	0.0114052	Essential
YALI1_C19464g	-3.19312	0.002422	0.0115567	Essential
YALI1_C03615g	-3.19174	0.00244337	0.0116492	Essential
YALI1_C04389g	-3.19168	0.00244434	0.0116492	Essential
YALI1_B19388g	-3.19152	0.00244687	0.0116542	Essential
YALI1_D04467g	-3.19104	0.00245425	0.0116822	Essential
YALI1_E35027g	-3.19008	0.00246945	0.0117475	Essential
YALI1_E24343g	-3.18947	0.00247899	0.0117857	Essential
YALI1_E14385g	-3.18916	0.00248395	0.0118022	Essential
YALI1_A06666g	-3.18798	0.00250264	0.0118838	Essential
YALI1_E13637g	-3.18751	0.00251011	0.011912	Essential
YALI1_E27243g	-3.1821	0.002598	0.0123217	Essential
YALI1_B27689g	-3.18159	0.00260639	0.012354	Essential
YALI1_D14893g	-3.18051	0.00262431	0.0124314	Essential
YALI1_F07699g	-3.17882	0.00265251	0.0125574	Essential
YALI1_F26793g	-3.17799	0.00266653	0.0126162	Essential
YALI1_B27404g	-3.17725	0.00267897	0.0126674	Essential
YALI1_C32810g	-3.17524	0.0027133	0.0128221	Essential
YALI1_C02053g	-3.16725	0.00285334	0.0134757	Essential
YALI1_D07379g	-3.16465	0.00290044	0.01369	Essential
YALI1_E23635g	-3.16362	0.00291921	0.0137703	Essential
YALI1_E37764g	-3.16316	0.00292772	0.0138021	Essential
YALI1_F37528g	-3.16238	0.00294208	0.0138615	Essential
YALI1_D22961g	-3.1622	0.0029454	0.0138635	Essential
YALI1_E32816g	-3.16216	0.00294603	0.0138635	Essential
YALI1_F20914g	-3.16073	0.00297258	0.01398	Essential
YALI1_E33527g	-3.16053	0.00297627	0.013989	Essential
YALI1_D15965g	-3.16043	0.00297814	0.0139894	Essential
YALI1_E35082g	-3.15993	0.00298754	0.0140252	Essential
YALI1_C32972g	-3.15839	0.00301647	0.0141526	Essential
YALI1_D10226g	-3.15682	0.00304619	0.0142835	Essential
YALI1_E19337g	-3.1544	0.00309246	0.0144918	Essential
YALI1_C01720g	-3.15318	0.0031161	0.0145938	Essential
YALI1_F24247g	-3.15263	0.00312685	0.0146354	Essential
YALI1_E04107g	-3.15235	0.00313224	0.0146519	Essential
YALI1_B29905g	-3.15175	0.00314404	0.0146923	Essential
YALI1_B11983g	-3.15172	0.0031446	0.0146923	Essential
YALI1_C22481g	-3.1503	0.00317259	0.0148142	Essential
YALI1_F27470g	-3.14694	0.00323958	0.015118	Essential
YALI1_A17511g	-3.14596	0.00325917	0.0152004	Essential
YALI1_B14325g	-3.14489	0.00328089	0.0152927	Essential
YALI1_E39057g	-3.14444	0.00329009	0.0153265	Essential
YALI1_F30647g	-3.14053	0.00337074	0.0156928	Essential
YALI1_B23933g	-3.14003	0.0033812	0.0157322	Essential
YALI1_F21778g	-3.13537	0.00347993	0.016182	Essential
YALI1_B28744g	-3.13343	0.00352171	0.0163666	Essential
YALI1_F11658g	-3.13123	0.00356969	0.0165797	Essential
YALI1_D13238g	-3.131	0.00357479	0.0165936	Essential
YALI1_C11581g	-3.12989	0.00359926	0.0166974	Essential
YALI1_F39051g	-3.12823	0.00363607	0.0168581	Essential
YALI1_A05116g	-3.12783	0.00364503	0.0168897	Essential
YALI1_E24149g	-3.12693	0.00366511	0.0169728	Essential
YALI1_A11954g	-3.12595	0.00368734	0.0170656	Essential
YALI1_D25786g	-3.12528	0.0037024	0.0171252	Essential
YALI1_B26679g	-3.12493	0.00371035	0.0171519	Essential
YALI1_C02686g	-3.1248	0.0037134	0.0171559	Essential
YALI1_C11501g	-3.12364	0.0037398	0.0172677	Essential
YALI1_F38191g	-3.12243	0.00376759	0.0173858	Essential
YALI1_B23622g	-3.12206	0.00377597	0.0174142	Essential
YALI1_B26451g	-3.12165	0.00378547	0.0174478	Essential
YALI1_D08082g	-3.12033	0.00381627	0.0175795	Essential
YALI1_D25137g	-3.12009	0.00382187	0.0175949	Essential
YALI1_C28479g	-3.11804	0.00386982	0.0178052	Essential
YALI1_E18802g	-3.11757	0.0038811	0.0178467	Essential
YALI1_E39385g	-3.11348	0.00397891	0.0182752	Essential
YALI1_C15105g	-3.11342	0.00398024	0.0182752	Essential
YALI1_C23881g	-3.11338	0.00398126	0.0182752	Essential
YALI1_B09161g	-3.11072	0.00404621	0.0185624	Essential
YALI1_D35635g	-3.11027	0.00405724	0.0186022	Essential
YALI1_F29765g	-3.109	0.00408854	0.0187348	Essential
YALI1_A03757g	-3.10876	0.00409456	0.0187514	Essential
YALI1_D13916g	-3.10852	0.00410042	0.0187673	Essential
YALI1_E13818g	-3.10837	0.00410415	0.0187734	Essential
YALI1_A06311g	-3.10802	0.00411298	0.0188029	Essential
YALI1_F35938g	-3.10577	0.00416917	0.0190486	Essential
YALI1_B08263g	-3.10409	0.0042118	0.0192323	Essential
YALI1_E26987g	-3.10192	0.00426743	0.0194749	Essential
YALI1_C05813g	-3.10135	0.00428206	0.0195304	Essential
YALI1_D16290g	-3.10014	0.00431349	0.0196623	Essential
YALI1_C01297g	-3.09941	0.00433237	0.0197369	Essential
YALI1_C12170g	-3.09791	0.0043719	0.0199054	Essential
YALI1_D32939g	-3.09628	0.00441499	0.02009	Essential
YALI1_B04138g	-3.0943	0.00446767	0.0203179	Essential
YALI1_A03396g	-3.09135	0.0045476	0.0206695	Essential
YALI1_F37892g	-3.0908	0.00456247	0.0207201	Essential
YALI1_E30373g	-3.09074	0.00456402	0.0207201	Essential
YALI1_C31061g	-3.09052	0.00457025	0.0207277	Essential
YALI1_B15852g	-3.09049	0.00457097	0.0207277	Essential
YALI1_F14882g	-3.0899	0.0045871	0.0207888	Essential
YALI1_F38317g	-3.08937	0.00460176	0.0208433	Essential
YALI1_D04910g	-3.08885	0.00461599	0.0208957	Essential
YALI1_D27995g	-3.08772	0.00464743	0.0210259	Essential
YALI1_B18265g	-3.08716	0.00466294	0.0210839	Essential
YALI1_D16236g	-3.08614	0.00469139	0.0212003	Essential
YALI1_E03449g	-3.08573	0.00470311	0.0212411	Essential
YALI1_E02372g	-3.08527	0.00471592	0.0212867	Essential
YALI1_D04636g	-3.08269	0.00478897	0.021604	Essential
YALI1_F27141g	-3.0811	0.00483472	0.0217979	Essential
YALI1_F14168g	-3.08068	0.0048467	0.0218393	Essential
YALI1_D05633g	-3.08027	0.00485855	0.0218802	Essential
YALI1_E01213g	-3.07836	0.00491412	0.0221178	Essential
YALI1_B04803g	-3.07791	0.00492737	0.0221647	Essential
YALI1_D25899g	-3.07721	0.00494786	0.0222441	Essential
YALI1_E29085g	-3.07619	0.00497798	0.0223668	Essential
YALI1_E34870g	-3.07351	0.00505756	0.0227113	Essential
YALI1_F03908g	-3.07272	0.00508128	0.0228048	Essential
YALI1_B20462g	-3.07239	0.00509116	0.0228361	Essential
YALI1_F27465g	-3.07217	0.00509796	0.0228535	Essential
YALI1_F14805g	-3.07129	0.00512462	0.0229599	Essential
YALI1_D08000g	-3.07089	0.00513668	0.0230009	Essential
YALI1_C07495g	-3.06947	0.00518005	0.0231818	Essential
YALI1_E11341g	-3.06926	0.00518639	0.0231861	Essential
YALI1_D32550g	-3.06924	0.00518692	0.0231861	Essential
YALI1_F38998g	-3.069	0.00519451	0.0232069	Essential
YALI1_D10458g	-3.06889	0.0051978	0.0232084	Essential
YALI1_C25829g	-3.06828	0.00521654	0.0232788	Essential
YALI1_F04264g	-3.06635	0.00527613	0.0235314	Essential
YALI1_A15961g	-3.06621	0.00528048	0.0235374	Essential
YALI1_E04229g	-3.06568	0.00529723	0.0235987	Essential
YALI1_B29507g	-3.06555	0.00530107	0.0236024	Essential
YALI1_E26892g	-3.06459	0.00533143	0.0237241	Essential
YALI1_E01689g	-3.06341	0.00536846	0.0238754	Essential
YALI1_F28943g	-3.06175	0.00542107	0.0240957	Essential
YALI1_D19365g	-3.05569	0.0056174	0.0249542	Essential
YALI1_C32049g	-3.05219	0.00573354	0.0254558	Essential
YALI1_F15186g	-3.052	0.00574013	0.0254706	Essential
YALI1_E35652g	-3.05178	0.00574723	0.0254876	Essential
YALI1_F03883g	-3.05169	0.00575045	0.0254876	Essential
YALI1_C11744g	-3.05154	0.00575542	0.0254952	Essential
YALI1_E37026g	-3.05053	0.00578944	0.0256315	Essential
YALI1_F02942g	-3.04898	0.00584214	0.0258502	Essential
YALI1_F06312g	-3.04819	0.00586905	0.0259547	Essential
YALI1_A19123g	-3.04667	0.00592106	0.0261699	Essential
YALI1_D18495g	-3.0461	0.00594097	0.0262432	Essential
YALI1_C07894g	-3.04585	0.00594942	0.0262657	Essential
YALI1_E01649g	-3.04348	0.00603215	0.026616	Essential
YALI1_F15886g	-3.03889	0.00619498	0.0273191	Essential
YALI1_D02000g	-3.03714	0.00625782	0.0275808	Essential
YALI1_E03723g	-3.03675	0.00627192	0.0276274	Essential
YALI1_E07950g	-3.03503	0.00633471	0.0278883	Essential
YALI1_D16809g	-3.03387	0.00637719	0.0280596	Essential
YALI1_D06545g	-3.03256	0.00642557	0.0282567	Essential
YALI1_A02546g	-3.0323	0.00643524	0.0282834	Essential
YALI1_C10492g	-3.03194	0.00644872	0.0283268	Essential
YALI1_F06830g	-3.0313	0.00647272	0.0284163	Essential
YALI1_F22241g	-3.03105	0.0064818	0.0284403	Essential
YALI1_C26544g	-3.0287	0.00657027	0.0288123	Essential
YALI1_D15734g	-3.02855	0.00657604	0.0288215	Essential
YALI1_C15964g	-3.02559	0.00668862	0.0292986	Essential
YALI1_C29920g	-3.02548	0.00669304	0.0293016	Essential
YALI1_A12411g	-3.02478	0.00671972	0.029402	Essential
YALI1_B06447g	-3.02296	0.00679038	0.0296947	Essential
YALI1_A21945g	-3.0188	0.00695396	0.0303931	Essential
YALI1_A02096g	-3.0178	0.00699392	0.0305508	Essential
YALI1_C31067g	-3.0168	0.00703389	0.0307083	Essential
YALI1_A00789g	-3.01643	0.00704861	0.0307554	Essential
YALI1_D01298g	-3.01628	0.00705482	0.0307654	Essential
YALI1_D16997g	-3.01529	0.00709476	0.0309186	Essential
YALI1_E07065g	-3.01521	0.00709782	0.0309186	Essential
YALI1_B20919g	-3.01432	0.00713406	0.0310525	Essential
YALI1_F36610g	-3.01426	0.00713645	0.0310525	Essential
YALI1_B01014g	-3.0133	0.00717549	0.031205	Essential
YALI1_F17949g	-3.01222	0.00722005	0.0313814	Essential
YALI1_F28744g	-3.01183	0.00723593	0.0314331	Essential
YALI1_C05204g	-3.01099	0.00727042	0.0315654	Essential
YALI1_F17215g	-3.0062	0.00747103	0.0324185	Essential
YALI1_F10731g	-3.00332	0.00759372	0.0329327	Essential
YALI1_F13395g	-3.0017	0.00766371	0.0332179	Essential
YALI1_A03487g	-3.00013	0.00773175	0.0334943	Essential
YALI1_D18037g	-2.99945	0.00776176	0.0336058	Essential
YALI1_F19720g	-2.99522	0.00794892	0.0343971	Essential
YALI1_D06302g	-2.99459	0.00797675	0.0344986	Essential
YALI1_D17983g	-2.99349	0.00802646	0.0346945	Essential
YALI1_C17932g	-2.99201	0.00809346	0.0349648	Essential
YALI1_B27102g	-2.99158	0.00811294	0.0350297	Essential
YALI1_F09627g	-2.99026	0.00817315	0.0352703	Essential
YALI1_E14925g	-2.98931	0.00821682	0.0354393	Essential
YALI1_F20123g	-2.98866	0.00824679	0.035542	Essential
YALI1_E06628g	-2.9886	0.00824968	0.035542	Essential
YALI1_E23912g	-2.98793	0.00828072	0.0356561	Essential
YALI1_B17805g	-2.98656	0.00834443	0.0359108	Essential
YALI1_C33314g	-2.98553	0.00839243	0.0360976	Essential
YALI1_D10243g	-2.98468	0.00843252	0.0362502	Essential
YALI1_F12365g	-2.98391	0.00846905	0.0363873	Essential
YALI1_D35735g	-2.98373	0.0084774	0.0364032	Essential
YALI1_B11916g	-2.98355	0.00848598	0.0364201	Essential
YALI1_F03120g	-2.98269	0.00852686	0.0365756	Essential
YALI1_C16091g	-2.98177	0.00857075	0.0367438	Essential
YALI1_A14430g	-2.98118	0.00859875	0.0368312	Essential
YALI1_A14736g	-2.98114	0.00860068	0.0368312	Essential
YALI1_A05527g	-2.98105	0.00860519	0.0368312	Essential
YALI1_F31902g	-2.98042	0.00863541	0.0369404	Essential
YALI1_E28599g	-2.97992	0.00865916	0.0370218	Essential
YALI1_C21639g	-2.97967	0.00867158	0.0370547	Essential
YALI1_F25496g	-2.97946	0.00868158	0.0370773	Essential
YALI1_E20229g	-2.97202	0.00904772	0.03862	Essential
YALI1_D14725g	-2.96996	0.00915113	0.0390202	Essential
YALI1_B21618g	-2.96996	0.00915142	0.0390202	Essential
YALI1_F16069g	-2.96864	0.00921822	0.0392837	Essential
YALI1_C17307g	-2.96825	0.00923819	0.0393475	Essential
YALI1_F19697g	-2.96792	0.00925475	0.0393967	Essential
YALI1_D33307g	-2.9669	0.00930743	0.0395994	Essential
YALI1_B28394g	-2.96616	0.0093451	0.0397382	Essential
YALI1_B19120g	-2.96594	0.00935672	0.039766	Essential
YALI1_D04447g	-2.96565	0.00937146	0.0398072	Essential
YALI1_E39333g	-2.96551	0.00937864	0.0398161	Essential
YALI1_B09258g	-2.96538	0.00938577	0.0398249	Essential
YALI1_E20751g	-2.96445	0.00943373	0.0400067	Essential
YALI1_C24183g	-2.96209	0.009557	0.0405077	Essential
YALI1_F39375g	-2.96194	0.00956497	0.0405196	Essential
YALI1_F23399g	-2.96087	0.00962127	0.0407361	Essential
YALI1_A18188g	-2.9605	0.00964073	0.040777	Essential
YALI1_F13046g	-2.96049	0.0096413	0.040777	Essential
YALI1_D03604g	-2.96022	0.00965567	0.0408157	Essential
YALI1_F13476g	-2.95892	0.00972474	0.0410685	Essential
YALI1_E03220g	-2.9589	0.00972593	0.0410685	Essential
YALI1_A18414g	-2.95858	0.00974287	0.041118	Essential
YALI1_F21213g	-2.95827	0.00975948	0.0411659	Essential
YALI1_C32786g	-2.95703	0.00982613	0.0414248	Essential
YALI1_C26837g	-2.95496	0.00993805	0.0418742	Essential
YALI1_A00661g	-2.94946	0.0102412	0.0431267	Essential
YALI1_B29895g	-2.94937	0.0102463	0.0431267	Essential
YALI1_E35181g	-2.94917	0.0102574	0.0431505	Essential
YALI1_D33350g	-2.94884	0.0102761	0.0432057	Essential
YALI1_E27041g	-2.94716	0.0103703	0.0435785	Essential
YALI1_D15974g	-2.94678	0.0103921	0.043647	Essential
YALI1_E09615g	-2.94602	0.0104347	0.0438025	Essential
YALI1_D33941g	-2.94429	0.0105336	0.0441938	Essential
YALI1_D11015g	-2.94225	0.0106508	0.0446617	Essential
YALI1_B29662g	-2.94174	0.0106803	0.0447617	Essential
YALI1_C16108g	-2.94039	0.0107589	0.045067	Essential
YALI1_C28767g	-2.94015	0.0107729	0.0451016	Essential
YALI1_F26612g	-2.93817	0.0108885	0.0455385	Essential
YALI1_A16292g	-2.93817	0.0108889	0.0455385	Essential
YALI1_F19899g	-2.93603	0.0110157	0.0460442	Essential
YALI1_C16485g	-2.93529	0.0110596	0.0462032	Essential
YALI1_C00550g	-2.93488	0.0110842	0.0462718	Essential
YALI1_D26142g	-2.93475	0.0110915	0.0462718	Essential
YALI1_F04860g	-2.93472	0.0110937	0.0462718	Essential
YALI1_D02085g	-2.9345	0.0111067	0.0463015	Essential
YALI1_D28003g	-2.93297	0.0111988	0.0466608	Essential
YALI1_A13334g	-2.93273	0.0112132	0.046696	Essential
YALI1_F33587g	-2.93185	0.0112667	0.0468938	Essential
YALI1_F08392g	-2.93155	0.011285	0.0469451	Essential
YALI1_C06870g	-2.9289	0.0114469	0.0475933	Essential
YALI1_B01644g	-2.92874	0.0114565	0.0476083	Essential
YALI1_F17836g	-2.92811	0.0114953	0.0477442	Essential
YALI1_A03857g	-2.92793	0.0115063	0.0477645	Essential
YALI1_D20118g	-2.92763	0.0115248	0.0478162	Essential
YALI1_D06859g	-2.92732	0.0115442	0.0478712	Essential
YALI1_E19508g	-2.92458	0.0117152	0.0485546	Essential
YALI1_B04502g	-2.9232	0.0118019	0.0488883	Essential
YALI1_B12917g	-2.92275	0.0118305	0.048981	Essential
YALI1_E40144g	-2.92228	0.0118604	0.0490787	Essential
YALI1_B22638g	-2.92183	0.0118888	0.0491703	Essential
YALI1_D12028g	-2.91988	0.012013	0.049658	Essential
YALI1_B05497g	-2.91956	0.0120339	0.0497181	Essential
YALI1_F00288g	-2.9193	0.0120507	0.0497377	Essential
YALI1_D15963g	-2.91929	0.0120513	0.0497377	Essential
YALI1_F32312g	-2.91761	0.0121597	0.0501588	Non-essential
YALI1_B17132g	-2.91684	0.0122094	0.0503375	Non-essential
YALI1_C21513g	-2.91563	0.0122886	0.0506371	Non-essential
YALI1_B29446g	-2.91455	0.0123591	0.0509012	Non-essential
YALI1_C19885g	-2.9125	0.0124948	0.0514219	Non-essential
YALI1_A11218g	-2.91244	0.0124987	0.0514219	Non-essential
YALI1_E09501g	-2.91233	0.0125063	0.0514265	Non-essential
YALI1_B29528g	-2.912	0.0125276	0.0514871	Non-essential
YALI1_C06917g	-2.91168	0.0125494	0.0515497	Non-essential
YALI1_F29828g	-2.91106	0.0125908	0.0516926	Non-essential
YALI1_F30754g	-2.91033	0.0126395	0.051845	Non-essential
YALI1_B13915g	-2.91031	0.0126411	0.051845	Non-essential
YALI1_D16609g	-2.90963	0.0126865	0.0520042	Non-essential
YALI1_B23061g	-2.90932	0.0127075	0.0520629	Non-essential
YALI1_A13100g	-2.90876	0.0127453	0.0521906	Non-essential
YALI1_F28934g	-2.90815	0.0127861	0.0523304	Non-essential
YALI1_D32568g	-2.90772	0.0128152	0.052422	Non-essential
YALI1_B03404g	-2.90756	0.0128266	0.0524415	Non-essential
YALI1_E39395g	-2.90719	0.0128514	0.0525154	Non-essential
YALI1_D28825g	-2.90526	0.0129833	0.053027	Non-essential
YALI1_E04859g	-2.90443	0.0130405	0.0532329	Non-essential
YALI1_B22820g	-2.90235	0.0131845	0.0537926	Non-essential
YALI1_F01486g	-2.9011	0.0132712	0.0541185	Non-essential
YALI1_D01188g	-2.9001	0.0133412	0.0543757	Non-essential
YALI1_C12834g	-2.89989	0.0133561	0.0544082	Non-essential
YALI1_D28842g	-2.89709	0.0135541	0.0551861	Non-essential
YALI1_B24638g	-2.89515	0.0136931	0.0557231	Non-essential
YALI1_F29876g	-2.89407	0.0137704	0.0560087	Non-essential
YALI1_B20276g	-2.89047	0.0140328	0.0570464	Non-essential
YALI1_B20834g	-2.8903	0.0140447	0.0570653	Non-essential
YALI1_B17569g	-2.8902	0.0140528	0.0570685	Non-essential
YALI1_A14199g	-2.88961	0.0140956	0.057213	Non-essential
YALI1_C09390g	-2.88873	0.0141608	0.0574479	Non-essential
YALI1_D14104g	-2.88667	0.014314	0.0580392	Non-essential
YALI1_F03197g	-2.88309	0.0145833	0.0591007	Non-essential
YALI1_B14147g	-2.88185	0.0146774	0.0594513	Non-essential
YALI1_B26033g	-2.88049	0.0147811	0.0598408	Non-essential
YALI1_E11619g	-2.8793	0.0148731	0.0601819	Non-essential
YALI1_F30395g	-2.87828	0.0149514	0.0604676	Non-essential
YALI1_D17885g	-2.87814	0.0149628	0.0604818	Non-essential
YALI1_F21583g	-2.87804	0.0149703	0.0604818	Non-essential
YALI1_D24687g	-2.87787	0.0149832	0.060503	Non-essential
YALI1_E20453g	-2.87666	0.0150779	0.0608538	Non-essential
YALI1_D20758g	-2.87373	0.0153079	0.0617507	Non-essential
YALI1_E41061g	-2.87348	0.0153278	0.0617992	Non-essential
YALI1_C00784g	-2.87305	0.015362	0.061905	Non-essential
YALI1_D04533g	-2.87123	0.0155065	0.0624555	Non-essential
YALI1_E05390g	-2.86977	0.0156236	0.0628947	Non-essential
YALI1_E14118g	-2.86813	0.0157557	0.0633942	Non-essential
YALI1_C19794g	-2.86734	0.0158198	0.0636195	Non-essential
YALI1_B07162g	-2.86473	0.0160334	0.0644453	Non-essential
YALI1_C21924g	-2.86461	0.0160436	0.0644532	Non-essential
YALI1_E30942g	-2.86442	0.0160591	0.0644826	Non-essential
YALI1_C15687g	-2.86221	0.0162423	0.0651848	Non-essential
YALI1_E13280g	-2.86049	0.016386	0.0657283	Non-essential
YALI1_E27846g	-2.86016	0.0164132	0.0658035	Non-essential
YALI1_E31646g	-2.85923	0.0164916	0.066084	Non-essential
YALI1_B06640g	-2.85739	0.0166473	0.066674	Non-essential
YALI1_D11151g	-2.85449	0.016895	0.0676316	Non-essential
YALI1_B29977g	-2.8539	0.0169461	0.0677895	Non-essential
YALI1_D09168g	-2.85383	0.0169517	0.0677895	Non-essential
YALI1_D24109g	-2.85153	0.0171516	0.068554	Non-essential
YALI1_E17920g	-2.85086	0.0172098	0.0687518	Non-essential
YALI1_C32253g	-2.85071	0.0172233	0.0687704	Non-essential
YALI1_F17004g	-2.85041	0.0172491	0.0688387	Non-essential
YALI1_D21100g	-2.85017	0.0172701	0.0688875	Non-essential
YALI1_C30022g	-2.84951	0.0173286	0.0690812	Non-essential
YALI1_C30632g	-2.84942	0.0173363	0.0690812	Non-essential
YALI1_D33111g	-2.8486	0.0174081	0.0693323	Non-essential
YALI1_E24513g	-2.84813	0.0174497	0.0694626	Non-essential
YALI1_F36781g	-2.84701	0.0175495	0.0698247	Non-essential
YALI1_C13506g	-2.84675	0.0175725	0.0698806	Non-essential
YALI1_E13708g	-2.84393	0.0178252	0.0708499	Non-essential
YALI1_C29676g	-2.84099	0.0180917	0.0718728	Non-essential
YALI1_B07598g	-2.84061	0.0181264	0.071974	Non-essential
YALI1_E39656g	-2.8393	0.0182462	0.072413	Non-essential
YALI1_E05767g	-2.83732	0.0184285	0.0730998	Non-essential
YALI1_E23313g	-2.83695	0.0184625	0.0731978	Non-essential
YALI1_C07691g	-2.83569	0.0185803	0.0736274	Non-essential
YALI1_F39291g	-2.83542	0.0186053	0.0736892	Non-essential
YALI1_F01659g	-2.83482	0.0186617	0.0738754	Non-essential
YALI1_A02150g	-2.83466	0.0186763	0.0738962	Non-essential
YALI1_C07670g	-2.83399	0.0187391	0.0741073	Non-essential
YALI1_E36837g	-2.83361	0.0187754	0.0742134	Non-essential
YALI1_E34238g	-2.83342	0.0187928	0.0742447	Non-essential
YALI1_E06178g	-2.83207	0.0189207	0.0747127	Non-essential
YALI1_E39306g	-2.83192	0.018935	0.0747313	Non-essential
YALI1_D03805g	-2.83082	0.0190391	0.0751043	Non-essential
YALI1_E21585g	-2.8304	0.0190791	0.0752055	Non-essential
YALI1_C16694g	-2.83035	0.0190839	0.0752055	Non-essential
YALI1_B17773g	-2.82951	0.0191642	0.0754844	Non-essential
YALI1_F18081g	-2.82913	0.0192008	0.0755905	Non-essential
YALI1_D32342g	-2.8282	0.0192901	0.0758437	Non-essential
YALI1_B13179g	-2.82819	0.0192912	0.0758437	Non-essential
YALI1_E38706g	-2.82816	0.0192941	0.0758437	Non-essential
YALI1_F26957g	-2.826	0.0195033	0.0766278	Non-essential
[truncated: 5,855 more rows]

## Sheet: Cas12a
Gene ID	FS	Raw p-value	Corrected p-value	Essentiality
YALI1_E34319g	-5.53359	2.2392e-42	1.29519e-38	Essential
YALI1_E40718g	-5.5241	3.32312e-42	1.29519e-38	Essential
YALI1_B07538g	-4.91366	6.27022e-32	1.62921e-28	Essential
YALI1_F17706g	-4.78529	5.85854e-30	1.14168e-26	Essential
YALI1_E27548g	-4.67228	2.80554e-28	4.37384e-25	Essential
YALI1_D21031g	-4.45667	3.24744e-25	4.21896e-22	Essential
YALI1_B01578g	-4.43124	7.2547e-25	8.07863e-22	Essential
YALI1_F03778g	-4.37796	3.83352e-24	3.73528e-21	Essential
YALI1_F11080g	-4.36543	5.64904e-24	4.8927e-21	Essential
YALI1_D15734g	-4.33976	1.2443e-23	9.69931e-21	Essential
YALI1_E05833g	-4.32718	1.82831e-23	1.29561e-20	Essential
YALI1_D06061g	-4.31516	2.63743e-23	1.71323e-20	Essential
YALI1_E02355g	-4.29707	4.56574e-23	2.73769e-20	Essential
YALI1_A02037g	-4.29192	5.33476e-23	2.97032e-20	Essential
YALI1_B07652g	-4.27329	9.35039e-23	4.85908e-20	Essential
YALI1_A13392g	-4.26063	1.36641e-22	6.65698e-20	Essential
YALI1_B26808g	-4.25553	1.59179e-22	7.2988e-20	Essential
YALI1_D04467g	-4.20909	6.30859e-22	2.73197e-19	Essential
YALI1_F26967g	-4.20067	8.08112e-22	3.31539e-19	Essential
YALI1_E34979g	-4.19708	8.98065e-22	3.50021e-19	Essential
YALI1_E02046g	-4.14851	3.6928e-21	1.37073e-18	Essential
YALI1_B19388g	-4.14657	3.90523e-21	1.3837e-18	Essential
YALI1_F24413g	-4.12054	8.25248e-21	2.79687e-18	Essential
YALI1_D21373g	-4.10998	1.11622e-20	3.62538e-18	Essential
YALI1_E18184g	-4.09271	1.8245e-20	5.6888e-18	Essential
YALI1_F06991g	-4.08733	2.1248e-20	6.3703e-18	Essential
YALI1_C20054g	-4.03926	8.20448e-20	2.36866e-17	Essential
YALI1_F38116g	-4.01514	1.60269e-19	4.46177e-17	Essential
YALI1_B02806g	-3.94889	9.81692e-19	2.63872e-16	Essential
YALI1_A14721g	-3.93672	1.36352e-18	3.54289e-16	Essential
YALI1_B04248g	-3.93529	1.41691e-18	3.56284e-16	Essential
YALI1_B20992g	-3.93366	1.4806e-18	3.60664e-16	Essential
YALI1_A13046g	-3.9043	3.24992e-18	7.67671e-16	Essential
YALI1_E01793g	-3.87999	6.1942e-18	1.42011e-15	Essential
YALI1_E19105g	-3.85272	1.26851e-17	2.82516e-15	Essential
YALI1_E31396g	-3.84388	1.59802e-17	3.46016e-15	Essential
YALI1_B16996g	-3.82106	2.89192e-17	6.09256e-15	Essential
YALI1_D19110g	-3.762	1.31191e-16	2.69114e-14	Essential
YALI1_F12422g	-3.75839	1.43749e-16	2.87313e-14	Essential
YALI1_B01084g	-3.74438	2.04747e-16	3.99e-14	Essential
YALI1_A20793g	-3.72893	3.01733e-16	5.73662e-14	Essential
YALI1_E12747g	-3.72517	3.31454e-16	6.15163e-14	Essential
YALI1_F14403g	-3.70759	5.137e-16	9.31231e-14	Essential
YALI1_B27404g	-3.70299	5.75761e-16	1.02001e-13	Essential
YALI1_E13808g	-3.70092	6.06078e-16	1.04986e-13	Essential
YALI1_F03407g	-3.6746	1.15962e-15	1.96506e-13	Essential
YALI1_A09121g	-3.67238	1.22466e-15	2.03112e-13	Essential
YALI1_B17008g	-3.62607	3.77327e-15	6.12763e-13	Essential
YALI1_A13508g	-3.62198	4.16414e-15	6.62438e-13	Essential
YALI1_E11415g	-3.57771	1.19679e-14	1.86579e-12	Essential
YALI1_A12411g	-3.56141	1.75759e-14	2.68635e-12	Essential
YALI1_B08186g	-3.55922	1.85039e-14	2.7738e-12	Essential
YALI1_D25450g	-3.53108	3.56956e-14	5.24994e-12	Essential
YALI1_F17383g	-3.52739	3.88837e-14	5.59995e-12	Essential
YALI1_A05091g	-3.5267	3.95122e-14	5.59995e-12	Essential
YALI1_A03183g	-3.50737	6.17476e-14	8.59505e-12	Essential
YALI1_F34397g	-3.49259	8.66543e-14	1.18504e-11	Essential
YALI1_E33858g	-3.49026	9.13933e-14	1.22829e-11	Essential
YALI1_E10455g	-3.48762	9.70824e-14	1.28264e-11	Essential
YALI1_E02007g	-3.48317	1.07444e-13	1.39588e-11	Essential
YALI1_C30130g	-3.47694	1.23817e-13	1.58222e-11	Essential
YALI1_A13383g	-3.47445	1.31018e-13	1.64723e-11	Essential
YALI1_E38020g	-3.45626	1.97703e-13	2.44618e-11	Essential
YALI1_E08725g	-3.45005	2.27345e-13	2.76899e-11	Essential
YALI1_D10930g	-3.44902	2.32686e-13	2.79044e-11	Essential
YALI1_E18514g	-3.44098	2.78657e-13	3.29111e-11	Essential
YALI1_C08262g	-3.43804	2.97641e-13	3.46286e-11	Essential
YALI1_F36742g	-3.41955	4.49418e-13	5.15178e-11	Essential
YALI1_D14609g	-3.41838	4.6118e-13	5.21e-11	Essential
YALI1_F36706g	-3.41509	4.96127e-13	5.52472e-11	Essential
YALI1_B07786g	-3.41303	5.19231e-13	5.70058e-11	Essential
YALI1_F34712g	-3.40707	5.92459e-13	6.4142e-11	Essential
YALI1_E06882g	-3.40552	6.13005e-13	6.54572e-11	Essential
YALI1_D04566g	-3.40235	6.57423e-13	6.88319e-11	Essential
YALI1_E36179g	-3.40143	6.70905e-13	6.88319e-11	Essential
YALI1_A21345g	-3.40142	6.711e-13	6.88319e-11	Essential
YALI1_E03387g	-3.37445	1.21178e-12	1.22673e-10	Essential
YALI1_D07232g	-3.3647	1.49786e-12	1.4969e-10	Essential
YALI1_E04359g	-3.35372	1.89987e-12	1.87462e-10	Essential
YALI1_E35388g	-3.34821	2.13979e-12	2.08496e-10	Essential
YALI1_E17594g	-3.33873	2.62361e-12	2.52482e-10	Essential
YALI1_E28156g	-3.32488	3.5286e-12	3.35433e-10	Essential
YALI1_E13287g	-3.32195	3.75581e-12	3.5273e-10	Essential
YALI1_F34083g	-3.31658	4.21079e-12	3.90273e-10	Essential
YALI1_F08284g	-3.31608	4.25571e-12	3.90273e-10	Essential
YALI1_D25744g	-3.31	4.84184e-12	4.38862e-10	Essential
YALI1_E28107g	-3.30766	5.08785e-12	4.5586e-10	Essential
YALI1_B00578g	-3.29023	7.35023e-12	6.5108e-10	Essential
YALI1_E32269g	-3.28724	7.82657e-12	6.85485e-10	Essential
YALI1_E20269g	-3.27275	1.05981e-11	9.17911e-10	Essential
YALI1_F09456g	-3.25033	1.68789e-11	1.44584e-09	Essential
YALI1_D35966g	-3.24509	1.88096e-11	1.5937e-09	Essential
YALI1_B01136g	-3.23559	2.28665e-11	1.91661e-09	Essential
YALI1_E02317g	-3.22323	2.94482e-11	2.44201e-09	Essential
YALI1_F07938g	-3.22234	2.99885e-11	2.46063e-09	Essential
YALI1_E07506g	-3.21742	3.31523e-11	2.6919e-09	Essential
YALI1_E02415g	-3.21672	3.36245e-11	2.70209e-09	Essential
YALI1_A02096g	-3.21605	3.40853e-11	2.71117e-09	Essential
YALI1_B07366g	-3.21341	3.59675e-11	2.83199e-09	Essential
YALI1_A07649g	-3.21286	3.63674e-11	2.83484e-09	Essential
YALI1_D05817g	-3.21136	3.74921e-11	2.89357e-09	Essential
YALI1_E25932g	-3.20808	4.00769e-11	3.06274e-09	Essential
YALI1_B17927g	-3.19815	4.89851e-11	3.70086e-09	Essential
YALI1_E21203g	-3.19776	4.93765e-11	3.70086e-09	Essential
YALI1_D12930g	-3.19564	5.15305e-11	3.82553e-09	Essential
YALI1_D20676g	-3.1949	5.23072e-11	3.84655e-09	Essential
YALI1_F13017g	-3.19416	5.30978e-11	3.8682e-09	Essential
YALI1_A16335g	-3.18889	5.90272e-11	4.26035e-09	Essential
YALI1_D21327g	-3.18585	6.27507e-11	4.48754e-09	Essential
YALI1_F39620g	-3.18358	6.56711e-11	4.6537e-09	Essential
YALI1_F23368g	-3.17879	7.22784e-11	5.07577e-09	Essential
YALI1_F08349g	-3.17596	7.64838e-11	5.32314e-09	Essential
YALI1_F11905g	-3.17374	7.99561e-11	5.51555e-09	Essential
YALI1_E27144g	-3.17256	8.18682e-11	5.59792e-09	Essential
YALI1_A00406g	-3.17056	8.52e-11	5.77508e-09	Essential
YALI1_F33345g	-3.16931	8.73415e-11	5.86919e-09	Essential
YALI1_E12541g	-3.16528	9.46362e-11	6.30504e-09	Essential
YALI1_F32043g	-3.16014	1.04798e-10	6.86674e-09	Essential
YALI1_D20118g	-3.16013	1.04829e-10	6.86674e-09	Essential
YALI1_C25367g	-3.15177	1.23682e-10	8.0342e-09	Essential
YALI1_B02881g	-3.14851	1.31909e-10	8.44631e-09	Essential
YALI1_B27637g	-3.1484	1.32194e-10	8.44631e-09	Essential
YALI1_F21583g	-3.14773	1.33953e-10	8.48911e-09	Essential
YALI1_D11302g	-3.14721	1.35335e-10	8.50754e-09	Essential
YALI1_A15507g	-3.1462	1.3806e-10	8.60939e-09	Essential
YALI1_E14125g	-3.14436	1.43164e-10	8.85688e-09	Essential
YALI1_E01392g	-3.13741	1.64135e-10	1.00743e-08	Essential
YALI1_F13446g	-3.13616	1.68201e-10	1.02432e-08	Essential
YALI1_A07326g	-3.13018	1.89112e-10	1.14274e-08	Essential
YALI1_F11363g	-3.1273	2.00039e-10	1.19946e-08	Essential
YALI1_F25852g	-3.12389	2.13834e-10	1.2724e-08	Essential
YALI1_E07361g	-3.11812	2.39257e-10	1.41288e-08	Essential
YALI1_F15517g	-3.11065	2.76599e-10	1.62112e-08	Essential
YALI1_E31186g	-3.10949	2.82915e-10	1.63813e-08	Essential
YALI1_D17899g	-3.10934	2.83704e-10	1.63813e-08	Essential
YALI1_E08472g	-3.10707	2.96496e-10	1.6994e-08	Essential
YALI1_B20416g	-3.10492	3.09086e-10	1.75863e-08	Essential
YALI1_E25443g	-3.10154	3.29922e-10	1.86358e-08	Essential
YALI1_E31461g	-3.09593	3.67571e-10	2.06131e-08	Essential
YALI1_B05364g	-3.08924	4.18004e-10	2.32604e-08	Essential
YALI1_D10067g	-3.08876	4.21902e-10	2.32604e-08	Essential
YALI1_F03604g	-3.08851	4.23902e-10	2.32604e-08	Essential
YALI1_E16750g	-3.08817	4.26714e-10	2.32604e-08	Essential
YALI1_F16702g	-3.08095	4.8994e-10	2.65214e-08	Essential
YALI1_A14736g	-3.07242	5.76597e-10	3.09971e-08	Essential
YALI1_F03855g	-3.07094	5.92998e-10	3.16604e-08	Essential
YALI1_F36178g	-3.06952	6.09305e-10	3.23097e-08	Essential
YALI1_A18166g	-3.06898	6.15592e-10	3.24226e-08	Essential
YALI1_B04937g	-3.06857	6.2031e-10	3.24518e-08	Essential
YALI1_D17370g	-3.06706	6.38447e-10	3.3178e-08	Essential
YALI1_D14400g	-3.05976	7.33099e-10	3.78444e-08	Essential
YALI1_B22614g	-3.05941	7.38019e-10	3.78478e-08	Essential
YALI1_B22276g	-3.05058	8.71969e-10	4.44248e-08	Essential
YALI1_F27175g	-3.04608	9.48998e-10	4.80353e-08	Essential
YALI1_E12244g	-3.04204	1.02378e-09	5.14861e-08	Essential
YALI1_E31947g	-3.03767	1.11122e-09	5.55255e-08	Essential
YALI1_E18326g	-3.02855	1.31757e-09	6.5417e-08	Essential
YALI1_E33570g	-3.02771	1.33843e-09	6.60318e-08	Essential
YALI1_D03718g	-3.02447	1.42163e-09	6.96955e-08	Essential
YALI1_F24905g	-3.01947	1.55992e-09	7.59972e-08	Essential
YALI1_E32361g	-3.01683	1.63834e-09	7.93223e-08	Essential
YALI1_F36152g	-3.01501	1.69433e-09	8.15265e-08	Essential
YALI1_E39221g	-3.01458	1.70784e-09	8.16722e-08	Essential
YALI1_D02087g	-3.01336	1.74707e-09	8.30392e-08	Essential
YALI1_E36866g	-3.00616	1.99553e-09	9.42738e-08	Essential
YALI1_B25997g	-3.00469	2.05001e-09	9.6264e-08	Essential
YALI1_D33941g	-3.0021	2.15051e-09	1.00379e-07	Essential
YALI1_E23525g	-3.00165	2.16826e-09	1.00605e-07	Essential
YALI1_A13454g	-2.99925	2.26598e-09	1.04517e-07	Essential
YALI1_D32594g	-2.99137	2.61812e-09	1.20049e-07	Essential
YALI1_A02131g	-2.98999	2.68532e-09	1.21571e-07	Essential
YALI1_E17583g	-2.98983	2.69328e-09	1.21571e-07	Essential
YALI1_D23265g	-2.98973	2.69811e-09	1.21571e-07	Essential
YALI1_F08225g	-2.98581	2.89833e-09	1.29842e-07	Essential
YALI1_D12790g	-2.98547	2.91657e-09	1.29912e-07	Essential
YALI1_E34513g	-2.98399	2.99605e-09	1.32191e-07	Essential
YALI1_F12089g	-2.98389	3.00165e-09	1.32191e-07	Essential
YALI1_F32546g	-2.98117	3.15394e-09	1.38118e-07	Essential
YALI1_E11309g	-2.98048	3.19435e-09	1.38479e-07	Essential
YALI1_F22993g	-2.98042	3.19772e-09	1.38479e-07	Essential
YALI1_B19844g	-2.97646	3.43613e-09	1.47981e-07	Essential
YALI1_F03908g	-2.96604	4.15065e-09	1.77771e-07	Essential
YALI1_E29221g	-2.96249	4.42498e-09	1.88485e-07	Essential
YALI1_D18037g	-2.96114	4.53393e-09	1.92076e-07	Essential
YALI1_F20914g	-2.95893	4.71858e-09	1.98818e-07	Essential
YALI1_D07379g	-2.9552	5.04621e-09	2.1148e-07	Essential
YALI1_D01123g	-2.94924	5.61551e-09	2.3408e-07	Essential
YALI1_E30373g	-2.94414	6.15216e-09	2.55086e-07	Essential
YALI1_F17797g	-2.93968	6.66184e-09	2.74757e-07	Essential
YALI1_B25798g	-2.93882	6.76531e-09	2.77556e-07	Essential
YALI1_D11034g	-2.93631	7.07419e-09	2.88709e-07	Essential
YALI1_F03118g	-2.93326	7.46866e-09	3.0322e-07	Essential
YALI1_A09576g	-2.9326	7.55755e-09	3.05239e-07	Essential
YALI1_D09356g	-2.9323	7.59711e-09	3.05255e-07	Essential
YALI1_A03763g	-2.93199	7.63932e-09	3.05377e-07	Essential
YALI1_E33633g	-2.9289	8.06976e-09	3.20938e-07	Essential
YALI1_D36161g	-2.92861	8.11134e-09	3.20954e-07	Essential
YALI1_E07306g	-2.92035	9.38923e-09	3.69642e-07	Essential
YALI1_E00574g	-2.91974	9.49111e-09	3.71775e-07	Essential
YALI1_E25018g	-2.9152	1.02821e-08	4.00745e-07	Essential
YALI1_D35210g	-2.91491	1.0334e-08	4.00765e-07	Essential
YALI1_F05205g	-2.91218	1.08434e-08	4.16577e-07	Essential
YALI1_E37930g	-2.91215	1.08486e-08	4.16577e-07	Essential
YALI1_F17289g	-2.91011	1.12446e-08	4.29663e-07	Essential
YALI1_D20840g	-2.90848	1.15715e-08	4.4e-07	Essential
YALI1_F07181g	-2.90159	1.30564e-08	4.9405e-07	Essential
YALI1_F24359g	-2.89591	1.44163e-08	5.42873e-07	Essential
YALI1_D22342g	-2.89475	1.47107e-08	5.51296e-07	Essential
YALI1_D11769g	-2.89005	1.59662e-08	5.95487e-07	Essential
YALI1_E17201g	-2.88955	1.61048e-08	5.97797e-07	Essential
YALI1_D34395g	-2.88573	1.72092e-08	6.35761e-07	Essential
YALI1_F00821g	-2.88364	1.78435e-08	6.56085e-07	Essential
YALI1_D11722g	-2.88186	1.84045e-08	6.73536e-07	Essential
YALI1_D25208g	-2.87867	1.9447e-08	7.08363e-07	Essential
YALI1_D04277g	-2.87155	2.19896e-08	7.97251e-07	Essential
YALI1_E16202g	-2.86583	2.42615e-08	8.75547e-07	Essential
YALI1_B19897g	-2.86546	2.44139e-08	8.76989e-07	Essential
YALI1_F17930g	-2.86414	2.49736e-08	8.92978e-07	Essential
YALI1_F04594g	-2.8627	2.55993e-08	9.11171e-07	Essential
YALI1_F06670g	-2.86078	2.64544e-08	9.37326e-07	Essential
YALI1_E25675g	-2.85718	2.81341e-08	9.9233e-07	Essential
YALI1_D15114g	-2.85609	2.86614e-08	1.00638e-06	Essential
YALI1_F07881g	-2.85029	3.16446e-08	1.10614e-06	Essential
YALI1_D16029g	-2.84873	3.2493e-08	1.13073e-06	Essential
YALI1_F28025g	-2.848	3.28986e-08	1.13975e-06	Essential
YALI1_D28890g	-2.84333	3.5616e-08	1.22844e-06	Essential
YALI1_A10619g	-2.8407	3.72427e-08	1.27888e-06	Essential
YALI1_A22093g	-2.84017	3.75763e-08	1.28468e-06	Essential
YALI1_E10500g	-2.83595	4.03569e-08	1.37372e-06	Essential
YALI1_F32167g	-2.83532	4.0789e-08	1.38239e-06	Essential
YALI1_E15211g	-2.83318	4.22899e-08	1.42445e-06	Essential
YALI1_B00908g	-2.83303	4.23953e-08	1.42445e-06	Essential
YALI1_C10730g	-2.83107	4.38177e-08	1.46592e-06	Essential
YALI1_E40467g	-2.83037	4.43433e-08	1.47716e-06	Essential
YALI1_B21208g	-2.82974	4.48153e-08	1.48653e-06	Essential
YALI1_D17108g	-2.82869	4.56125e-08	1.50657e-06	Essential
YALI1_E14925g	-2.82831	4.59061e-08	1.50987e-06	Essential
YALI1_B14150g	-2.82642	4.73835e-08	1.55191e-06	Essential
YALI1_C25032g	-2.82298	5.02038e-08	1.6374e-06	Essential
YALI1_E12873g	-2.82116	5.17648e-08	1.68128e-06	Essential
YALI1_D07775g	-2.81643	5.60231e-08	1.80849e-06	Essential
YALI1_B27009g	-2.8163	5.61457e-08	1.80849e-06	Essential
YALI1_A18805g	-2.81579	5.66306e-08	1.81078e-06	Essential
YALI1_E38766g	-2.81574	5.66812e-08	1.81078e-06	Essential
YALI1_F25999g	-2.81512	5.72654e-08	1.82198e-06	Essential
YALI1_E07302g	-2.8134	5.89338e-08	1.86744e-06	Essential
YALI1_F26216g	-2.81205	6.02838e-08	1.90248e-06	Essential
YALI1_E14644g	-2.81146	6.08727e-08	1.91332e-06	Essential
YALI1_A21156g	-2.80854	6.39059e-08	2.00059e-06	Essential
YALI1_B29507g	-2.80824	6.42249e-08	2.00253e-06	Essential
YALI1_A00789g	-2.80571	6.69874e-08	2.08035e-06	Essential
YALI1_D17206g	-2.80274	7.0381e-08	2.17706e-06	Essential
YALI1_F29253g	-2.79894	7.4953e-08	2.30611e-06	Essential
YALI1_F09598g	-2.79879	7.51445e-08	2.30611e-06	Essential
YALI1_B22598g	-2.79833	7.57175e-08	2.31458e-06	Essential
YALI1_F17520g	-2.79648	7.80651e-08	2.37702e-06	Essential
YALI1_D14840g	-2.79374	8.16891e-08	2.47769e-06	Essential
YALI1_F38986g	-2.79216	8.38515e-08	2.53342e-06	Essential
YALI1_E19201g	-2.78875	8.86883e-08	2.66921e-06	Essential
YALI1_F11049g	-2.78506	9.42471e-08	2.8256e-06	Essential
YALI1_D29481g	-2.78269	9.79919e-08	2.92662e-06	Essential
YALI1_B26749g	-2.77952	1.03217e-07	3.0709e-06	Essential
YALI1_E35520g	-2.77922	1.03717e-07	3.07403e-06	Essential
YALI1_D15937g	-2.77715	1.07299e-07	3.16816e-06	Essential
YALI1_F28146g	-2.77387	1.13209e-07	3.33006e-06	Essential
YALI1_D33119g	-2.7715	1.17677e-07	3.44845e-06	Essential
YALI1_F09803g	-2.77103	1.18576e-07	3.4618e-06	Essential
YALI1_E23880g	-2.76907	1.22426e-07	3.56085e-06	Essential
YALI1_F12080g	-2.76737	1.25879e-07	3.64769e-06	Essential
YALI1_E06137g	-2.76505	1.30716e-07	3.76165e-06	Essential
YALI1_D18190g	-2.76502	1.30777e-07	3.76165e-06	Essential
YALI1_E38491g	-2.76415	1.32646e-07	3.80139e-06	Essential
YALI1_D24387g	-2.76288	1.3541e-07	3.86639e-06	Essential
YALI1_A08502g	-2.76249	1.36268e-07	3.87668e-06	Essential
YALI1_A21775g	-2.76166	1.38122e-07	3.91513e-06	Essential
YALI1_B26451g	-2.76039	1.40997e-07	3.98214e-06	Essential
YALI1_D35907g	-2.75848	1.45408e-07	4.0919e-06	Essential
YALI1_E37040g	-2.75815	1.46196e-07	4.09926e-06	Essential
YALI1_B07094g	-2.75655	1.50033e-07	4.19179e-06	Essential
YALI1_E21312g	-2.75205	1.61358e-07	4.49209e-06	Essential
YALI1_F32090g	-2.75	1.66775e-07	4.62637e-06	Essential
YALI1_D17181g	-2.74928	1.68724e-07	4.66385e-06	Essential
YALI1_E29665g	-2.74574	1.7861e-07	4.91965e-06	Essential
YALI1_A03069g	-2.74534	1.79758e-07	4.92431e-06	Essential
YALI1_B08580g	-2.74525	1.80042e-07	4.92431e-06	Essential
YALI1_E30479g	-2.74415	1.83247e-07	4.99445e-06	Essential
YALI1_D25330g	-2.74219	1.89092e-07	5.1358e-06	Essential
YALI1_F17962g	-2.7385	2.00614e-07	5.4298e-06	Essential
YALI1_B18811g	-2.73811	2.019e-07	5.44571e-06	Essential
YALI1_D08251g	-2.73643	2.07385e-07	5.5672e-06	Essential
YALI1_C09467g	-2.7363	2.07833e-07	5.5672e-06	Essential
YALI1_F06312g	-2.73525	2.11329e-07	5.64148e-06	Essential
YALI1_D09103g	-2.73325	2.18186e-07	5.80464e-06	Essential
YALI1_E17613g	-2.72996	2.29978e-07	6.07782e-06	Essential
YALI1_E34408g	-2.72995	2.30014e-07	6.07782e-06	Essential
YALI1_E33220g	-2.72884	2.34112e-07	6.1652e-06	Essential
YALI1_B21618g	-2.72404	2.52699e-07	6.63228e-06	Essential
YALI1_D33889g	-2.72329	2.55703e-07	6.68862e-06	Essential
YALI1_B21004g	-2.72042	2.67619e-07	6.95702e-06	Essential
YALI1_D33418g	-2.72039	2.67749e-07	6.95702e-06	Essential
YALI1_A20176g	-2.7197	2.70712e-07	7.01062e-06	Essential
YALI1_B15521g	-2.71721	2.81588e-07	7.26814e-06	Essential
YALI1_A21509g	-2.71699	2.82574e-07	7.26952e-06	Essential
YALI1_B05072g	-2.71545	2.89552e-07	7.42452e-06	Essential
YALI1_E24894g	-2.71353	2.98451e-07	7.62762e-06	Essential
YALI1_B24214g	-2.71325	2.99754e-07	7.63589e-06	Essential
YALI1_B25427g	-2.71299	3.01008e-07	7.64286e-06	Essential
YALI1_E39618g	-2.71205	3.05513e-07	7.73205e-06	Essential
YALI1_F19106g	-2.71138	3.0874e-07	7.78844e-06	Essential
YALI1_B02931g	-2.71029	3.1409e-07	7.89784e-06	Essential
YALI1_E26094g	-2.70918	3.1966e-07	8.01206e-06	Essential
YALI1_F08324g	-2.70771	3.27113e-07	8.17258e-06	Essential
YALI1_B08885g	-2.70747	3.28394e-07	8.17839e-06	Essential
YALI1_F23364g	-2.70704	3.30581e-07	8.20661e-06	Essential
YALI1_A06128g	-2.70453	3.43894e-07	8.51001e-06	Essential
YALI1_F34105g	-2.70189	3.58454e-07	8.84223e-06	Essential
YALI1_E38113g	-2.70044	3.66717e-07	9.01754e-06	Essential
YALI1_F35822g	-2.69961	3.71489e-07	9.10615e-06	Essential
YALI1_E37886g	-2.69847	3.78184e-07	9.24121e-06	Essential
YALI1_F18812g	-2.69633	3.9109e-07	9.52672e-06	Essential
YALI1_B21885g	-2.69571	3.94879e-07	9.58903e-06	Essential
YALI1_E07818g	-2.69101	4.24965e-07	1.02876e-05	Essential
YALI1_E18291g	-2.69061	4.27584e-07	1.03189e-05	Essential
YALI1_A01061g	-2.68964	4.34132e-07	1.04446e-05	Essential
YALI1_A03422g	-2.68686	4.53351e-07	1.08735e-05	Essential
YALI1_F38756g	-2.68573	4.61392e-07	1.10324e-05	Essential
YALI1_A07829g	-2.67861	5.15218e-07	1.22817e-05	Essential
YALI1_F21769g	-2.67832	5.17517e-07	1.22989e-05	Essential
YALI1_F22436g	-2.67558	5.39909e-07	1.27921e-05	Essential
YALI1_E17574g	-2.67519	5.43192e-07	1.28308e-05	Essential
YALI1_A08175g	-2.67483	5.46242e-07	1.28639e-05	Essential
YALI1_A12225g	-2.67391	5.5405e-07	1.29765e-05	Essential
YALI1_D08339g	-2.67388	5.54351e-07	1.29765e-05	Essential
YALI1_A18557g	-2.67267	5.64784e-07	1.31751e-05	Essential
YALI1_D35126g	-2.6725	5.66215e-07	1.31751e-05	Essential
YALI1_F28833g	-2.67127	5.77103e-07	1.33884e-05	Essential
YALI1_F30520g	-2.67046	5.84344e-07	1.35091e-05	Essential
YALI1_F08292g	-2.6703	5.85771e-07	1.35091e-05	Essential
YALI1_F29876g	-2.66989	5.89498e-07	1.3555e-05	Essential
YALI1_B21798g	-2.66759	6.10761e-07	1.40026e-05	Essential
YALI1_B20153g	-2.66127	6.72938e-07	1.53829e-05	Essential
YALI1_E21779g	-2.65906	6.96124e-07	1.58663e-05	Essential
YALI1_F28064g	-2.65846	7.02533e-07	1.59657e-05	Essential
YALI1_E37063g	-2.65691	7.19437e-07	1.63024e-05	Essential
YALI1_B14680g	-2.65619	7.27365e-07	1.63966e-05	Essential
YALI1_C08197g	-2.65615	7.27802e-07	1.63966e-05	Essential
YALI1_E18854g	-2.65591	7.30513e-07	1.64102e-05	Essential
YALI1_E01694g	-2.65562	7.33698e-07	1.64344e-05	Essential
YALI1_E17171g	-2.65507	7.3991e-07	1.65261e-05	Essential
YALI1_B16687g	-2.65454	7.45955e-07	1.66135e-05	Essential
YALI1_F21698g	-2.65405	7.51503e-07	1.66894e-05	Essential
YALI1_D34865g	-2.65382	7.54094e-07	1.66993e-05	Essential
YALI1_E36789g	-2.65334	7.59643e-07	1.67746e-05	Essential
YALI1_B08123g	-2.65109	7.86159e-07	1.73111e-05	Essential
YALI1_F06830g	-2.64973	8.02617e-07	1.76237e-05	Essential
YALI1_B30090g	-2.64904	8.11133e-07	1.77606e-05	Essential
YALI1_E20467g	-2.6466	8.41732e-07	1.8379e-05	Essential
YALI1_B20289g	-2.6457	8.53333e-07	1.85803e-05	Essential
YALI1_D28782g	-2.64484	8.64569e-07	1.87725e-05	Essential
YALI1_B06839g	-2.64279	8.9192e-07	1.93125e-05	Essential
YALI1_F20168g	-2.64244	8.96599e-07	1.93601e-05	Essential
YALI1_E11370g	-2.64011	9.28763e-07	1.99992e-05	Essential
YALI1_F39106g	-2.63899	9.44617e-07	2.02846e-05	Essential
YALI1_D35945g	-2.63862	9.49932e-07	2.03426e-05	Essential
YALI1_B19490g	-2.6368	9.76523e-07	2.08548e-05	Essential
YALI1_D27297g	-2.63661	9.7924e-07	2.08557e-05	Essential
YALI1_F07344g	-2.63604	9.87797e-07	2.09806e-05	Essential
YALI1_C29920g	-2.63541	9.97108e-07	2.11208e-05	Essential
YALI1_B18207g	-2.63514	1.00126e-06	2.11512e-05	Essential
YALI1_F22858g	-2.63293	1.03513e-06	2.18077e-05	Essential
YALI1_E33421g	-2.6316	1.05618e-06	2.21913e-05	Essential
YALI1_E29930g	-2.63104	1.06503e-06	2.2317e-05	Essential
YALI1_D31258g	-2.62921	1.09478e-06	2.28675e-05	Essential
YALI1_B18707g	-2.62907	1.09717e-06	2.28675e-05	Essential
YALI1_F23191g	-2.6253	1.16097e-06	2.41235e-05	Essential
YALI1_A07712g	-2.62515	1.16362e-06	2.41235e-05	Essential
YALI1_E00389g	-2.6238	1.18741e-06	2.45514e-05	Essential
YALI1_E11587g	-2.62312	1.19955e-06	2.46519e-05	Essential
YALI1_D00951g	-2.62309	1.20005e-06	2.46519e-05	Essential
YALI1_D10858g	-2.623	1.20176e-06	2.46519e-05	Essential
YALI1_E27871g	-2.61864	1.28273e-06	2.62438e-05	Essential
YALI1_D04680g	-2.61697	1.31523e-06	2.68382e-05	Essential
YALI1_E28213g	-2.61637	1.32692e-06	2.70061e-05	Essential
YALI1_A15846g	-2.61549	1.3444e-06	2.72906e-05	Essential
YALI1_B05798g	-2.61516	1.35111e-06	2.73555e-05	Essential
YALI1_F33790g	-2.61384	1.37789e-06	2.78254e-05	Essential
YALI1_E21430g	-2.61306	1.39414e-06	2.80809e-05	Essential
YALI1_B19713g	-2.61265	1.40258e-06	2.81247e-05	Essential
YALI1_F20712g	-2.61261	1.40353e-06	2.81247e-05	Essential
YALI1_B14238g	-2.61187	1.41889e-06	2.83596e-05	Essential
YALI1_E16694g	-2.61122	1.43283e-06	2.85649e-05	Essential
YALI1_D00577g	-2.61005	1.4579e-06	2.89537e-05	Essential
YALI1_A11723g	-2.60997	1.45976e-06	2.89537e-05	Essential
YALI1_E01105g	-2.60742	1.51599e-06	2.99927e-05	Essential
YALI1_D17030g	-2.60724	1.52e-06	2.99959e-05	Essential
YALI1_F35489g	-2.60609	1.5463e-06	3.04379e-05	Essential
YALI1_B28659g	-2.60504	1.57036e-06	3.08337e-05	Essential
YALI1_E31772g	-2.60479	1.57638e-06	3.08741e-05	Essential
YALI1_E01649g	-2.60454	1.58222e-06	3.09107e-05	Essential
YALI1_E04790g	-2.6038	1.59954e-06	3.11711e-05	Essential
YALI1_E25317g	-2.60337	1.60985e-06	3.12936e-05	Essential
YALI1_F37481g	-2.59885	1.72092e-06	3.33695e-05	Essential
YALI1_A03900g	-2.59707	1.76673e-06	3.41729e-05	Essential
YALI1_F05871g	-2.5943	1.84058e-06	3.55132e-05	Essential
YALI1_E16255g	-2.593	1.87603e-06	3.61079e-05	Essential
YALI1_B04470g	-2.59086	1.93594e-06	3.71691e-05	Essential
YALI1_F27686g	-2.5886	2.00132e-06	3.833e-05	Essential
YALI1_E27880g	-2.58696	2.0501e-06	3.9168e-05	Essential
YALI1_F30395g	-2.58644	2.06554e-06	3.92889e-05	Essential
YALI1_B26679g	-2.58641	2.06651e-06	3.92889e-05	Essential
YALI1_E16300g	-2.58562	2.0907e-06	3.96521e-05	Essential
YALI1_F28943g	-2.58457	2.1231e-06	4.01689e-05	Essential
YALI1_F03735g	-2.58324	2.16486e-06	4.08598e-05	Essential
YALI1_C30187g	-2.58261	2.1846e-06	4.11328e-05	Essential
YALI1_B09929g	-2.58101	2.2365e-06	4.20085e-05	Essential
YALI1_E05929g	-2.58073	2.24569e-06	4.20798e-05	Essential
YALI1_A10022g	-2.58032	2.25916e-06	4.22305e-05	Essential
YALI1_B01698g	-2.57887	2.3073e-06	4.30273e-05	Essential
YALI1_F10760g	-2.57857	2.31751e-06	4.31145e-05	Essential
YALI1_E01614g	-2.57641	2.39156e-06	4.43863e-05	Essential
YALI1_E17527g	-2.57387	2.48152e-06	4.59464e-05	Essential
YALI1_E16675g	-2.57304	2.51184e-06	4.63977e-05	Essential
YALI1_B19079g	-2.57119	2.58007e-06	4.75452e-05	Essential
YALI1_F11308g	-2.57094	2.58954e-06	4.76072e-05	Essential
YALI1_B17105g	-2.56813	2.69746e-06	4.94745e-05	Essential
YALI1_B16808g	-2.56717	2.73508e-06	5.00468e-05	Essential
YALI1_C06532g	-2.56543	2.80483e-06	5.12029e-05	Essential
YALI1_A17470g	-2.56499	2.82275e-06	5.14096e-05	Essential
YALI1_B09025g	-2.56231	2.93403e-06	5.33118e-05	Essential
YALI1_F04238g	-2.55698	3.16855e-06	5.74392e-05	Essential
YALI1_B03719g	-2.55505	3.25768e-06	5.89178e-05	Essential
YALI1_F24343g	-2.55278	3.36565e-06	6.07298e-05	Essential
YALI1_F36132g	-2.55189	3.40876e-06	6.13656e-05	Essential
YALI1_C32034g	-2.55096	3.4548e-06	6.19566e-05	Essential
YALI1_E32908g	-2.5509	3.45749e-06	6.19566e-05	Essential
YALI1_E40995g	-2.55049	3.47769e-06	6.21757e-05	Essential
YALI1_A13775g	-2.54402	3.81526e-06	6.80477e-05	Essential
YALI1_D30506g	-2.54386	3.82359e-06	6.80477e-05	Essential
YALI1_F34928g	-2.54196	3.92882e-06	6.97612e-05	Essential
YALI1_C24707g	-2.54144	3.95796e-06	7.01189e-05	Essential
YALI1_C24755g	-2.53936	4.07692e-06	7.20625e-05	Essential
YALI1_F33764g	-2.53884	4.1072e-06	7.24335e-05	Essential
YALI1_B20462g	-2.53523	4.32354e-06	7.60768e-05	Essential
YALI1_A08436g	-2.53315	4.45329e-06	7.81834e-05	Essential
YALI1_F05089g	-2.53078	4.605e-06	8.06652e-05	Essential
YALI1_E38329g	-2.53006	4.65236e-06	8.1312e-05	Essential
YALI1_D21044g	-2.52936	4.69852e-06	8.19351e-05	Essential
YALI1_B21423g	-2.52463	5.02339e-06	8.74048e-05	Essential
YALI1_E20626g	-2.52148	5.25094e-06	9.11604e-05	Essential
YALI1_E03158g	-2.52114	5.27637e-06	9.13985e-05	Essential
YALI1_D07696g	-2.52073	5.30675e-06	9.17208e-05	Essential
YALI1_B00242g	-2.51945	5.40315e-06	9.31804e-05	Essential
YALI1_A01298g	-2.51784	5.52658e-06	9.50986e-05	Essential
YALI1_E24442g	-2.51137	6.05096e-06	0.000103893	Essential
YALI1_D08205g	-2.51104	6.0794e-06	0.000104152	Essential
YALI1_F19244g	-2.51025	6.14623e-06	0.000104838	Essential
YALI1_E27406g	-2.51025	6.14637e-06	0.000104838	Essential
YALI1_F19746g	-2.50954	6.20786e-06	0.000105656	Essential
YALI1_D10424g	-2.50905	6.25033e-06	0.000106147	Essential
YALI1_E16982g	-2.50872	6.27961e-06	0.000106412	Essential
YALI1_E00533g	-2.50817	6.328e-06	0.00010689	Essential
YALI1_C17988g	-2.50808	6.33527e-06	0.00010689	Essential
YALI1_F38776g	-2.50709	6.42401e-06	0.000108154	Essential
YALI1_A03153g	-2.50553	6.56493e-06	0.000110288	Essential
YALI1_A09626g	-2.50492	6.62122e-06	0.000110994	Essential
YALI1_D03865g	-2.50299	6.80117e-06	0.000113766	Essential
YALI1_F06018g	-2.50225	6.8717e-06	0.0001147	Essential
YALI1_E26336g	-2.50166	6.92843e-06	0.0001154	Essential
YALI1_D21076g	-2.50097	6.99502e-06	0.00011617	Essential
YALI1_D31274g	-2.50086	7.00503e-06	0.00011617	Essential
YALI1_F13476g	-2.5007	7.02126e-06	0.00011617	Essential
YALI1_E12643g	-2.50056	7.03427e-06	0.00011617	Essential
YALI1_B08247g	-2.49873	7.21559e-06	0.000118912	Essential
YALI1_A04109g	-2.49292	7.81987e-06	0.000128599	Essential
YALI1_A15311g	-2.49211	7.90813e-06	0.000129777	Essential
YALI1_D14260g	-2.49076	8.05641e-06	0.000131932	Essential
YALI1_A08653g	-2.49026	8.11267e-06	0.000132403	Essential
YALI1_E21585g	-2.4902	8.11913e-06	0.000132403	Essential
YALI1_F39261g	-2.48991	8.15133e-06	0.000132651	Essential
YALI1_D34078g	-2.48945	8.20386e-06	0.000133227	Essential
YALI1_E37956g	-2.48559	8.65167e-06	0.000140207	Essential
YALI1_F16035g	-2.48379	8.86828e-06	0.00014342	Essential
YALI1_B18930g	-2.47888	9.48522e-06	0.000153079	Essential
YALI1_D08050g	-2.47752	9.66388e-06	0.00015564	Essential
YALI1_F03722g	-2.47713	9.71539e-06	0.000155918	Essential
YALI1_F27904g	-2.47709	9.72112e-06	0.000155918	Essential
YALI1_F24173g	-2.47611	9.85213e-06	0.000157695	Essential
YALI1_F19717g	-2.47476	1.00349e-05	0.000160057	Essential
YALI1_A09911g	-2.47472	1.00408e-05	0.000160057	Essential
YALI1_A00309g	-2.47369	1.01824e-05	0.000161984	Essential
YALI1_E32664g	-2.47223	1.0388e-05	0.000164918	Essential
YALI1_E12482g	-2.47185	1.04421e-05	0.000165439	Essential
YALI1_E24149g	-2.47107	1.05538e-05	0.00016687	Essential
YALI1_E06759g	-2.47059	1.0622e-05	0.000167608	Essential
YALI1_B05646g	-2.46976	1.07429e-05	0.000169173	Essential
YALI1_F15403g	-2.46927	1.08147e-05	0.000169961	Essential
YALI1_F32387g	-2.46684	1.11788e-05	0.00017533	Essential
YALI1_B06487g	-2.46637	1.12503e-05	0.000175791	Essential
YALI1_C22835g	-2.46635	1.12533e-05	0.000175791	Essential
YALI1_B06028g	-2.46339	1.17146e-05	0.00018263	Essential
YALI1_D16609g	-2.46308	1.17631e-05	0.000183021	Essential
YALI1_F37878g	-2.4603	1.22155e-05	0.000189681	Essential
YALI1_A20089g	-2.45945	1.23566e-05	0.000191491	Essential
YALI1_A00504g	-2.45836	1.25394e-05	0.000193937	Essential
YALI1_B09299g	-2.45811	1.25825e-05	0.000194218	Essential
YALI1_D09168g	-2.45784	1.26271e-05	0.000194522	Essential
YALI1_E29235g	-2.4564	1.28757e-05	0.000197628	Essential
YALI1_D21191g	-2.45638	1.28794e-05	0.000197628	Essential
YALI1_B22820g	-2.45604	1.29389e-05	0.000198151	Essential
YALI1_E35815g	-2.45471	1.31723e-05	0.00020133	Essential
YALI1_E27229g	-2.45345	1.33971e-05	0.000204365	Essential
YALI1_B11448g	-2.45208	1.36464e-05	0.000207761	Essential
YALI1_E08035g	-2.45148	1.37583e-05	0.000209056	Essential
YALI1_C19866g	-2.45078	1.38878e-05	0.000210614	Essential
YALI1_F09345g	-2.44983	1.40653e-05	0.000212892	Essential
YALI1_A06149g	-2.44798	1.44209e-05	0.00021785	Essential
YALI1_A14199g	-2.4477	1.44735e-05	0.000218223	Essential
YALI1_F36610g	-2.44448	1.51123e-05	0.000227414	Essential
YALI1_F12635g	-2.44291	1.54334e-05	0.000231798	Essential
YALI1_F02983g	-2.44186	1.56514e-05	0.000234186	Essential
YALI1_B20205g	-2.44185	1.56525e-05	0.000234186	Essential
YALI1_E05907g	-2.44089	1.58562e-05	0.000236779	Essential
YALI1_F26612g	-2.43995	1.60559e-05	0.000239304	Essential
YALI1_E03449g	-2.43975	1.60982e-05	0.000239477	Essential
YALI1_E03941g	-2.43907	1.62448e-05	0.000241197	Essential
YALI1_D32550g	-2.43689	1.67237e-05	0.000247835	Essential
YALI1_B16068g	-2.43664	1.67802e-05	0.000248201	Essential
YALI1_F32204g	-2.43622	1.68735e-05	0.000249107	Essential
YALI1_F20965g	-2.43461	1.72406e-05	0.000254046	Essential
YALI1_A02947g	-2.43349	1.74988e-05	0.000257365	Essential
YALI1_D08082g	-2.4315	1.79658e-05	0.000263736	Essential
YALI1_F05936g	-2.42914	1.85382e-05	0.000271627	Essential
YALI1_D30420g	-2.42876	1.86303e-05	0.000272464	Essential
YALI1_E40097g	-2.42853	1.86875e-05	0.000272788	Essential
YALI1_B02874g	-2.42663	1.91632e-05	0.000279209	Essential
YALI1_B24280g	-2.42551	1.94501e-05	0.000282862	Essential
YALI1_E35652g	-2.42534	1.94926e-05	0.000282951	Essential
YALI1_A20353g	-2.42499	1.9585e-05	0.000283763	Essential
YALI1_A14882g	-2.42368	1.99273e-05	0.00028812	Essential
YALI1_E28964g	-2.42355	1.99595e-05	0.00028812	Essential
YALI1_E35280g	-2.42274	2.01738e-05	0.000290674	Essential
YALI1_B20717g	-2.42251	2.0236e-05	0.000291033	Essential
YALI1_E35384g	-2.42217	2.0327e-05	0.000291437	Essential
YALI1_B11495g	-2.42213	2.03389e-05	0.000291437	Essential
YALI1_F26039g	-2.42187	2.04069e-05	0.000291825	Essential
YALI1_F27761g	-2.42175	2.04409e-05	0.000291825	Essential
YALI1_E40471g	-2.42113	2.06066e-05	0.000293654	Essential
YALI1_B01839g	-2.42031	2.08312e-05	0.000296312	Essential
YALI1_D16672g	-2.41783	2.15226e-05	0.00030559	Essential
YALI1_C16091g	-2.41758	2.15934e-05	0.000306038	Essential
YALI1_A02775g	-2.41742	2.16384e-05	0.000306119	Essential
YALI1_D26721g	-2.41718	2.1706e-05	0.000306518	Essential
YALI1_D03952g	-2.41659	2.18763e-05	0.000308365	Essential
YALI1_E08530g	-2.41421	2.25713e-05	0.000317587	Essential
YALI1_C25128g	-2.41388	2.26677e-05	0.000318368	Essential
YALI1_F31432g	-2.4133	2.28424e-05	0.000320245	Essential
YALI1_F09177g	-2.41299	2.29356e-05	0.000320975	Essential
YALI1_F02758g	-2.41272	2.3017e-05	0.000321537	Essential
YALI1_A07267g	-2.4109	2.35708e-05	0.000328683	Essential
YALI1_B01903g	-2.40702	2.47965e-05	0.000345159	Essential
YALI1_D14276g	-2.40486	2.5507e-05	0.000354415	Essential
YALI1_D36137g	-2.40449	2.56279e-05	0.000355462	Essential
YALI1_E33002g	-2.40367	2.59031e-05	0.00035864	Essential
YALI1_A11643g	-2.402	2.64732e-05	0.000365885	Essential
YALI1_E01798g	-2.40124	2.67361e-05	0.000368863	Essential
YALI1_D17355g	-2.39811	2.78455e-05	0.00038349	Essential
YALI1_F19841g	-2.39719	2.81792e-05	0.000387402	Essential
YALI1_F14793g	-2.39655	2.84144e-05	0.000389948	Essential
YALI1_C21639g	-2.39634	2.84926e-05	0.000390334	Essential
YALI1_F36233g	-2.39572	2.87229e-05	0.000392799	Essential
YALI1_C27933g	-2.39412	2.93243e-05	0.000399843	Essential
YALI1_D30324g	-2.39407	2.93406e-05	0.000399843	Essential
YALI1_E15432g	-2.39372	2.94734e-05	0.000400951	Essential
YALI1_B14418g	-2.39316	2.9688e-05	0.000403167	Essential
YALI1_E21097g	-2.39294	2.97726e-05	0.000403612	Essential
YALI1_E31565g	-2.39268	2.98752e-05	0.000404104	Essential
YALI1_D31371g	-2.39258	2.99125e-05	0.000404104	Essential
YALI1_E16649g	-2.39221	3.00547e-05	0.000405323	Essential
YALI1_B22561g	-2.39061	3.0685e-05	0.000413108	Essential
YALI1_E24461g	-2.39042	3.07585e-05	0.000413384	Essential
YALI1_E23610g	-2.38897	3.13406e-05	0.000420482	Essential
YALI1_F05979g	-2.38414	3.33497e-05	0.000446669	Essential
YALI1_F27002g	-2.3827	3.39707e-05	0.000454206	Essential
YALI1_F26957g	-2.38124	3.46169e-05	0.000462052	Essential
YALI1_E26021g	-2.3807	3.48536e-05	0.000464417	Essential
YALI1_F31126g	-2.37989	3.52168e-05	0.000467743	Essential
YALI1_F29828g	-2.37988	3.52233e-05	0.000467743	Essential
YALI1_E28033g	-2.37925	3.55094e-05	0.000470741	Essential
YALI1_E27196g	-2.37891	3.56647e-05	0.000471997	Essential
YALI1_F25671g	-2.37575	3.71345e-05	0.000490616	Essential
YALI1_D34270g	-2.37485	3.75625e-05	0.000495431	Essential
YALI1_F09211g	-2.37405	3.79488e-05	0.000499681	Essential
YALI1_F26873g	-2.37317	3.83787e-05	0.000504319	Essential
YALI1_F29867g	-2.37306	3.84305e-05	0.000504319	Essential
YALI1_D01094g	-2.37215	3.8881e-05	0.000509374	Essential
YALI1_C11501g	-2.37192	3.89964e-05	0.000510028	Essential
YALI1_D27148g	-2.36884	4.05514e-05	0.000529477	Essential
YALI1_E39656g	-2.36855	4.07038e-05	0.000530579	Essential
YALI1_A10827g	-2.36702	4.15042e-05	0.000540108	Essential
YALI1_E08853g	-2.36648	4.17889e-05	0.000542907	Essential
YALI1_E29085g	-2.36577	4.21641e-05	0.000546871	Essential
YALI1_B25187g	-2.36543	4.23504e-05	0.000548154	Essential
YALI1_F19764g	-2.3651	4.25238e-05	0.000548154	Essential
YALI1_A16891g	-2.36508	4.25389e-05	0.000548154	Essential
YALI1_E31529g	-2.36507	4.25443e-05	0.000548154	Essential
YALI1_B14882g	-2.36412	4.30556e-05	0.000553826	Essential
YALI1_E33024g	-2.36348	4.34084e-05	0.000557445	Essential
YALI1_B15310g	-2.36093	4.48346e-05	0.000574104	Essential
YALI1_E07657g	-2.36089	4.48531e-05	0.000574104	Essential
YALI1_C15707g	-2.35949	4.56539e-05	0.000583397	Essential
YALI1_A05571g	-2.35671	4.72865e-05	0.000603271	Essential
YALI1_F00976g	-2.35363	4.91564e-05	0.000626101	Essential
YALI1_E26900g	-2.35342	4.92848e-05	0.000626713	Essential
YALI1_E16701g	-2.35327	4.93766e-05	0.000626858	Essential
YALI1_E27041g	-2.35314	4.94581e-05	0.000626872	Essential
YALI1_E25424g	-2.35232	4.99734e-05	0.000632374	Essential
YALI1_B26350g	-2.35131	5.06095e-05	0.000639385	Essential
YALI1_F28274g	-2.35058	5.10763e-05	0.000644239	Essential
YALI1_F08635g	-2.35042	5.11779e-05	0.000644478	Essential
YALI1_F32901g	-2.34999	5.14546e-05	0.000646426	Essential
YALI1_F14882g	-2.34992	5.14985e-05	0.000646426	Essential
YALI1_D16471g	-2.34886	5.21887e-05	0.000654037	Essential
YALI1_D14695g	-2.34793	5.28011e-05	0.000660649	Essential
YALI1_E12223g	-2.34775	5.29184e-05	0.000660904	Essential
YALI1_E12962g	-2.34765	5.2991e-05	0.000660904	Essential
YALI1_D29852g	-2.34699	5.34244e-05	0.000665245	Essential
YALI1_A11258g	-2.34358	5.57524e-05	0.000693126	Essential
YALI1_F06941g	-2.34272	5.6354e-05	0.000698885	Essential
YALI1_E14824g	-2.34267	5.63949e-05	0.000698885	Essential
YALI1_F00155g	-2.34176	5.70346e-05	0.000705689	Essential
YALI1_B03043g	-2.34135	5.73308e-05	0.00070823	Essential
YALI1_D14224g	-2.33804	5.97437e-05	0.000735645	Essential
YALI1_C19814g	-2.33792	5.98328e-05	0.000735645	Essential
YALI1_D10865g	-2.33792	5.98331e-05	0.000735645	Essential
YALI1_D10129g	-2.33607	6.12252e-05	0.000751576	Essential
YALI1_F39885g	-2.3355	6.16581e-05	0.000755699	Essential
YALI1_E28575g	-2.33528	6.18294e-05	0.000756609	Essential
YALI1_E34933g	-2.33454	6.23997e-05	0.000762391	Essential
YALI1_E36404g	-2.33412	6.27227e-05	0.000765139	Essential
YALI1_D31981g	-2.33292	6.36649e-05	0.000775418	Essential
YALI1_E38056g	-2.33266	6.38718e-05	0.000776573	Essential
YALI1_E06068g	-2.33255	6.39589e-05	0.000776573	Essential
YALI1_D16431g	-2.33163	6.46889e-05	0.000784214	Essential
YALI1_B29528g	-2.32943	6.64771e-05	0.000804642	Essential
YALI1_D01890g	-2.32778	6.78415e-05	0.000819883	Essential
YALI1_E40324g	-2.3253	6.99532e-05	0.000844095	Essential
YALI1_A04815g	-2.32396	7.1121e-05	0.00085686	Essential
YALI1_B13290g	-2.32179	7.3041e-05	0.000878634	Essential
YALI1_E34218g	-2.32075	7.39874e-05	0.000888646	Essential
YALI1_F37963g	-2.3203	7.43953e-05	0.000892171	Essential
YALI1_F26726g	-2.3181	7.64281e-05	0.000915142	Essential
YALI1_A13349g	-2.31423	8.01435e-05	0.000958157	Essential
YALI1_B11759g	-2.311	8.3368e-05	0.000995181	Essential
YALI1_D13976g	-2.31056	8.38136e-05	0.000998591	Essential
YALI1_E39333g	-2.31047	8.39099e-05	0.000998591	Essential
YALI1_D01188g	-2.30948	8.49264e-05	0.00100816	Essential
YALI1_B15692g	-2.30944	8.49727e-05	0.00100816	Essential
YALI1_E00824g	-2.30905	8.5375e-05	0.0010114	Essential
YALI1_F29652g	-2.30706	8.74684e-05	0.00103462	Essential
YALI1_C02391g	-2.30605	8.85502e-05	0.00104583	Essential
YALI1_B17132g	-2.30499	8.96994e-05	0.00105751	Essential
YALI1_E32622g	-2.30489	8.98099e-05	0.00105751	Essential
YALI1_E39057g	-2.30418	9.05811e-05	0.00106498	Essential
YALI1_F13719g	-2.30387	9.09212e-05	0.00106737	Essential
YALI1_F31283g	-2.30303	9.18581e-05	0.00107674	Essential
YALI1_D17268g	-2.30241	9.2552e-05	0.00108325	Essential
YALI1_D15952g	-2.30099	9.41523e-05	0.00110033	Essential
YALI1_B05698g	-2.30014	9.51263e-05	0.00111004	Essential
YALI1_D18555g	-2.29903	9.64154e-05	0.0011234	Essential
YALI1_E05158g	-2.29871	9.67873e-05	0.00112511	Essential
YALI1_D05038g	-2.29866	9.68502e-05	0.00112511	Essential
YALI1_B30162g	-2.29829	9.72802e-05	0.00112842	Essential
YALI1_F29937g	-2.29421	0.000102193	0.00118364	Essential
YALI1_B29539g	-2.29385	0.000102636	0.00118701	Essential
YALI1_D23885g	-2.29349	0.000103084	0.00119043	Essential
YALI1_A09139g	-2.29309	0.000103581	0.0011933	Essential
YALI1_B18613g	-2.29305	0.000103639	0.0011933	Essential
YALI1_C30119g	-2.29219	0.000104715	0.00120391	Essential
YALI1_E39243g	-2.2914	0.000105719	0.00121367	Essential
YALI1_F07376g	-2.29121	0.000105962	0.00121467	Essential
YALI1_D27844g	-2.29016	0.000107305	0.00122826	Essential
YALI1_E22364g	-2.28964	0.000107968	0.00123404	Essential
YALI1_F18081g	-2.28518	0.000113905	0.00129998	Essential
YALI1_C32810g	-2.28441	0.000114969	0.00131021	Essential
YALI1_C24951g	-2.2842	0.000115258	0.00131057	Essential
YALI1_F03973g	-2.28414	0.000115337	0.00131057	Essential
YALI1_D18673g	-2.2831	0.000116778	0.00132502	Essential
YALI1_E39083g	-2.28143	0.00011913	0.00134974	Essential
YALI1_F12330g	-2.28103	0.000119704	0.00135427	Essential
YALI1_F27017g	-2.27942	0.000122032	0.00137702	Essential
YALI1_B15887g	-2.27939	0.000122068	0.00137702	Essential
YALI1_D20222g	-2.27856	0.000123282	0.00138638	Essential
YALI1_E35027g	-2.2785	0.000123376	0.00138638	Essential
YALI1_F39001g	-2.27846	0.000123431	0.00138638	Essential
YALI1_E09329g	-2.27817	0.000123857	0.00138916	Essential
YALI1_F33819g	-2.27796	0.000124171	0.00139068	Essential
YALI1_D03647g	-2.2762	0.000126803	0.00141803	Essential
YALI1_F39330g	-2.27608	0.000126977	0.00141803	Essential
YALI1_D22208g	-2.2757	0.000127549	0.00142192	Essential
YALI1_C12007g	-2.27561	0.00012769	0.00142192	Essential
YALI1_A05821g	-2.2741	0.000130006	0.001445	Essential
YALI1_F02942g	-2.27401	0.000130134	0.001445	Essential
YALI1_C08702g	-2.2719	0.000133447	0.00147968	Essential
YALI1_A10146g	-2.27104	0.000134804	0.00149074	Essential
YALI1_F25254g	-2.27103	0.000134827	0.00149074	Essential
YALI1_E23912g	-2.26848	0.000138959	0.00153274	Essential
YALI1_B29037g	-2.26844	0.000139018	0.00153274	Essential
YALI1_A11500g	-2.26818	0.000139456	0.0015354	Essential
YALI1_B09708g	-2.26728	0.00014095	0.00154966	Essential
YALI1_D00996g	-2.26631	0.000142571	0.00156527	Essential
YALI1_F32989g	-2.26587	0.000143301	0.00157038	Essential
YALI1_D30256g	-2.26579	0.00014344	0.00157038	Essential
YALI1_E27207g	-2.2654	0.000144099	0.00157539	Essential
YALI1_E18843g	-2.26465	0.000145387	0.00158725	Essential
YALI1_B15109g	-2.26316	0.000147957	0.00161304	Essential
YALI1_E20453g	-2.26303	0.000148189	0.00161331	Essential
YALI1_E05709g	-2.2618	0.000150346	0.00163335	Essential
YALI1_F31135g	-2.26169	0.000150545	0.00163335	Essential
YALI1_A08941g	-2.26157	0.000150755	0.00163335	Essential
YALI1_B12204g	-2.26151	0.000150868	0.00163335	Essential
YALI1_F28633g	-2.26054	0.000152591	0.00164971	Essential
YALI1_F18381g	-2.25998	0.000153599	0.00165831	Essential
YALI1_E31034g	-2.25953	0.000154412	0.00166433	Essential
YALI1_D14893g	-2.25944	0.000154583	0.00166433	Essential
YALI1_B16110g	-2.25867	0.000155995	0.00167722	Essential
YALI1_A21620g	-2.25736	0.000158409	0.00170083	Essential
YALI1_F07675g	-2.25609	0.000160784	0.00172395	Essential
YALI1_F13039g	-2.25407	0.000164635	0.00176282	Essential
YALI1_F19478g	-2.25342	0.000165893	0.00177385	Essential
YALI1_E00510g	-2.25308	0.000166546	0.0017784	Essential
YALI1_C07816g	-2.25257	0.000167534	0.0017865	Essential
YALI1_E40691g	-2.25172	0.00016921	0.0018019	Essential
YALI1_F12842g	-2.25146	0.000169725	0.00180492	Essential
YALI1_F38680g	-2.25004	0.000172577	0.00183274	Essential
YALI1_A21797g	-2.24925	0.000174157	0.00184701	Essential
YALI1_B16584g	-2.24906	0.000174544	0.0018486	Essential
YALI1_F26915g	-2.24817	0.000176361	0.00186531	Essential
YALI1_E25189g	-2.24711	0.000178559	0.00188568	Essential
YALI1_E22126g	-2.24701	0.000178771	0.00188568	Essential
YALI1_B22697g	-2.24581	0.000181285	0.00190962	Essential
YALI1_F07604g	-2.24537	0.000182217	0.00191684	Essential
YALI1_D14104g	-2.24519	0.000182603	0.00191831	Essential
YALI1_B05690g	-2.24475	0.000183529	0.00192545	Essential
YALI1_C22751g	-2.24441	0.000184266	0.00193058	Essential
YALI1_F16743g	-2.24415	0.000184818	0.00193377	Essential
YALI1_E27339g	-2.24369	0.000185795	0.00194138	Essential
YALI1_F10688g	-2.24345	0.000186314	0.0019442	Essential
YALI1_D26586g	-2.24286	0.000187612	0.00195513	Essential
YALI1_F22674g	-2.24169	0.000190158	0.00197875	Essential
YALI1_B23338g	-2.24148	0.000190638	0.00197875	Essential
YALI1_F27465g	-2.24148	0.00019064	0.00197875	Essential
YALI1_D16290g	-2.24087	0.000191972	0.00198992	Essential
YALI1_D03575g	-2.23972	0.000194548	0.00201394	Essential
YALI1_B05571g	-2.23935	0.000195385	0.00201993	Essential
YALI1_B17871g	-2.23838	0.000197589	0.00204001	Essential
YALI1_A16314g	-2.23818	0.000198053	0.0020421	Essential
YALI1_D13790g	-2.23804	0.00019837	0.00204266	Essential
YALI1_C33100g	-2.23725	0.000200202	0.00205881	Essential
YALI1_D05398g	-2.23629	0.000202424	0.00207859	Essential
YALI1_D24626g	-2.23619	0.000202659	0.00207859	Essential
YALI1_D08285g	-2.23324	0.000209664	0.00214761	Essential
YALI1_C04302g	-2.23305	0.000210133	0.00214959	Essential
YALI1_A13397g	-2.23153	0.00021385	0.00218306	Essential
YALI1_F11930g	-2.23137	0.000214235	0.00218306	Essential
YALI1_B04391g	-2.23137	0.000214246	0.00218306	Essential
YALI1_D05873g	-2.22952	0.000218827	0.00222486	Essential
YALI1_D19187g	-2.22949	0.000218918	0.00222486	Essential
YALI1_F30004g	-2.22873	0.00022083	0.00224137	Essential
YALI1_E41367g	-2.22845	0.000221542	0.00224567	Essential
YALI1_F09846g	-2.22823	0.000222111	0.0022468	Essential
YALI1_E04744g	-2.22818	0.00022223	0.0022468	Essential
YALI1_B20243g	-2.22719	0.000224762	0.00226946	Essential
YALI1_E20751g	-2.22646	0.000226666	0.00228572	Essential
YALI1_B16735g	-2.22576	0.000228491	0.00230115	Essential
YALI1_E19669g	-2.22416	0.000232695	0.00233752	Essential
YALI1_C32975g	-2.22416	0.000232703	0.00233752	Essential
YALI1_E22865g	-2.22279	0.000236392	0.00237153	Essential
YALI1_E07744g	-2.22264	0.000236785	0.00237242	Essential
YALI1_E33527g	-2.22102	0.000241197	0.00241352	Essential
YALI1_F10900g	-2.22069	0.000242113	0.00241958	Essential
YALI1_D18198g	-2.22041	0.000242894	0.00242193	Essential
YALI1_B01275g	-2.22038	0.00024297	0.00242193	Essential
YALI1_E36365g	-2.22014	0.000243643	0.00242553	Essential
YALI1_E29150g	-2.21947	0.000245503	0.00244093	Essential
YALI1_F03803g	-2.21885	0.000247263	0.00245531	Essential
YALI1_F30254g	-2.21729	0.000251671	0.0024959	Essential
YALI1_D30474g	-2.21706	0.00025235	0.00249945	Essential
YALI1_F18524g	-2.21582	0.000255918	0.00253157	Essential
YALI1_E02529g	-2.21478	0.000258976	0.00255858	Essential
YALI1_D10226g	-2.21422	0.000260629	0.00256957	Essential
YALI1_E37198g	-2.21418	0.000260748	0.00256957	Essential
YALI1_D07348g	-2.21257	0.000265534	0.00261343	Essential
YALI1_E27731g	-2.21231	0.000266318	0.00261784	Essential
YALI1_C12024g	-2.21151	0.000268762	0.00263854	Essential
YALI1_A21970g	-2.20984	0.000273867	0.00268528	Essential
YALI1_D22691g	-2.20966	0.000274447	0.00268758	Essential
YALI1_E19696g	-2.20905	0.000276352	0.00270021	Essential
YALI1_E37830g	-2.20902	0.00027643	0.00270021	Essential
YALI1_D13916g	-2.20874	0.0002773	0.00270532	Essential
YALI1_B07769g	-2.20843	0.000278279	0.00271148	Essential
YALI1_B29895g	-2.20797	0.000279723	0.00272215	Essential
YALI1_B30163g	-2.20718	0.000282235	0.00274317	Essential
YALI1_E06712g	-2.20697	0.000282893	0.00274615	Essential
YALI1_C03615g	-2.20573	0.000286893	0.00278151	Essential
YALI1_F08562g	-2.20558	0.00028737	0.00278267	Essential
YALI1_D27762g	-2.2041	0.000292208	0.002826	Essential
YALI1_A05254g	-2.20185	0.000299722	0.00289508	Essential
YALI1_E30942g	-2.20152	0.000300838	0.00290066	Essential
YALI1_E14749g	-2.20145	0.000301044	0.00290066	Essential
YALI1_F07819g	-2.19956	0.000307527	0.00295947	Essential
YALI1_B21562g	-2.19911	0.000309071	0.00297067	Essential
YALI1_D05450g	-2.19863	0.00031075	0.00298312	Essential
YALI1_A15720g	-2.19713	0.000316021	0.00303	Essential
YALI1_A17640g	-2.19601	0.000319986	0.00306424	Essential
YALI1_D27884g	-2.19576	0.000320884	0.00306907	Essential
YALI1_B08193g	-2.19476	0.000324492	0.00309977	Essential
YALI1_F13579g	-2.19261	0.000332406	0.00317148	Essential
YALI1_D12172g	-2.19196	0.000334812	0.00319053	Essential
YALI1_C25979g	-2.19158	0.000336246	0.00319869	Essential
YALI1_B20188g	-2.19151	0.000336488	0.00319869	Essential
YALI1_A16501g	-2.19062	0.000339853	0.00322382	Essential
YALI1_D35768g	-2.19053	0.000340185	0.00322382	Essential
YALI1_F32363g	-2.19048	0.000340372	0.00322382	Essential
YALI1_E17377g	-2.18923	0.000345152	0.00326512	Essential
YALI1_A21043g	-2.18828	0.000348827	0.00329288	Essential
YALI1_B07809g	-2.18825	0.000348931	0.00329288	Essential
YALI1_E06015g	-2.18776	0.000350852	0.00330414	Essential
YALI1_E21026g	-2.18773	0.000350972	0.00330414	Essential
YALI1_F15793g	-2.18664	0.000355262	0.00334049	Essential
YALI1_A05116g	-2.18464	0.000363214	0.00341115	Essential
YALI1_B07675g	-2.1842	0.000364995	0.00342375	Essential
YALI1_E20635g	-2.1837	0.000367048	0.00343887	Essential
YALI1_A15497g	-2.18245	0.000372153	0.00348251	Essential
YALI1_E08452g	-2.18103	0.000378041	0.00353261	Essential
YALI1_F04980g	-2.18094	0.000378413	0.00353261	Essential
YALI1_F39818g	-2.18073	0.000379287	0.00353653	Essential
YALI1_E24343g	-2.17936	0.000385089	0.00358635	Essential
YALI1_D11984g	-2.17915	0.000385973	0.00359029	Essential
YALI1_F22794g	-2.17847	0.000388899	0.00361319	Essential
YALI1_C04436g	-2.17755	0.000392847	0.00364553	Essential
YALI1_D06380g	-2.17727	0.000394087	0.00365269	Essential
YALI1_E12730g	-2.17643	0.000397727	0.00368205	Essential
YALI1_A09190g	-2.17574	0.000400772	0.00370583	Essential
YALI1_B21088g	-2.17419	0.000407656	0.00376502	Essential
YALI1_E37603g	-2.17355	0.000410542	0.00378719	Essential
YALI1_D32462g	-2.17027	0.000425627	0.00392171	Essential
YALI1_C08600g	-2.16978	0.000427896	0.00393796	Essential
YALI1_D12147g	-2.16866	0.000433178	0.00398187	Essential
YALI1_E02885g	-2.16819	0.000435403	0.00399761	Essential
YALI1_E14733g	-2.16755	0.000438488	0.00402119	Essential
YALI1_B18798g	-2.16643	0.00044388	0.00406585	Essential
YALI1_F30459g	-2.16597	0.000446126	0.00408164	Essential
YALI1_A00746g	-2.16563	0.000447814	0.00409163	Essential
YALI1_D33042g	-2.16553	0.000448269	0.00409163	Essential
YALI1_F30703g	-2.16454	0.000453146	0.00413025	Essential
YALI1_E37026g	-2.16446	0.000453559	0.00413025	Essential
YALI1_E31248g	-2.16424	0.000454626	0.00413514	Essential
YALI1_B20589g	-2.163	0.00046083	0.00418668	Essential
YALI1_A06453g	-2.16225	0.000464598	0.004216	Essential
YALI1_F17082g	-2.16214	0.000465197	0.00421652	Essential
YALI1_C23040g	-2.16039	0.000474144	0.00429263	Essential
YALI1_D08000g	-2.1601	0.000475609	0.00430089	Essential
YALI1_E03439g	-2.15953	0.000478556	0.00432253	Essential
YALI1_D26666g	-2.15938	0.000479338	0.00432458	Essential
YALI1_B30214g	-2.15911	0.000480781	0.00433019	Essential
YALI1_A07730g	-2.15905	0.000481071	0.00433019	Essential
YALI1_E37033g	-2.15813	0.00048592	0.0043688	Essential
YALI1_D18833g	-2.15617	0.000496356	0.00445748	Essential
YALI1_E16359g	-2.15506	0.000502348	0.0045061	Essential
YALI1_E35988g	-2.15423	0.000506911	0.00454181	Essential
YALI1_B15742g	-2.154	0.000508166	0.00454783	Essential
YALI1_D04533g	-2.15364	0.000510149	0.00456033	Essential
YALI1_D10623g	-2.15284	0.000514615	0.00459498	Essential
YALI1_A09939g	-2.15265	0.00051566	0.00459905	Essential
YALI1_F03527g	-2.15128	0.000523325	0.00465986	Essential
YALI1_A22137g	-2.15122	0.000523673	0.00465986	Essential
YALI1_F28031g	-2.14937	0.000534225	0.00474833	Essential
YALI1_E36140g	-2.14911	0.000535736	0.00475633	Essential
YALI1_F34472g	-2.14819	0.000541096	0.00479846	Essential
YALI1_A17583g	-2.14794	0.000542561	0.00480598	Essential
YALI1_E30707g	-2.14618	0.00055291	0.00488871	Essential
YALI1_D01515g	-2.14609	0.000553478	0.00488871	Essential
YALI1_E19082g	-2.14603	0.000553783	0.00488871	Essential
YALI1_E23184g	-2.14494	0.000560343	0.00494104	Essential
YALI1_B22908g	-2.1442	0.000564842	0.00497507	Essential
YALI1_B05520g	-2.14342	0.000569536	0.00501076	Essential
YALI1_B23834g	-2.14079	0.000585884	0.00514702	Essential
YALI1_B09931g	-2.14071	0.000586344	0.00514702	Essential
YALI1_D10600g	-2.14033	0.000588723	0.00516209	Essential
YALI1_F29635g	-2.13997	0.000590994	0.00517618	Essential
YALI1_A00661g	-2.13935	0.000594936	0.00520486	Essential
YALI1_C25877g	-2.13845	0.000600698	0.00524937	Essential
YALI1_D33229g	-2.1383	0.00060164	0.00525172	Essential
YALI1_E17162g	-2.13644	0.000613724	0.00534771	Essential
YALI1_D35398g	-2.1364	0.000614009	0.00534771	Essential
YALI1_B15092g	-2.13579	0.000618033	0.00537675	Essential
YALI1_B29977g	-2.13541	0.000620521	0.00539146	Essential
YALI1_A15879g	-2.13532	0.000621107	0.00539146	Essential
YALI1_A11745g	-2.13445	0.0006269	0.00543569	Essential
YALI1_D35394g	-2.13263	0.000639146	0.00552813	Essential
YALI1_C30524g	-2.13257	0.000639564	0.00552813	Essential
YALI1_D04636g	-2.13255	0.000639689	0.00552813	Essential
YALI1_B21737g	-2.13238	0.000640869	0.00553219	Essential
YALI1_B27485g	-2.13111	0.000649575	0.00560115	Essential
YALI1_E14003g	-2.13005	0.000656914	0.00565817	Essential
YALI1_E08440g	-2.12956	0.000660368	0.00568164	Essential
YALI1_D33465g	-2.12931	0.000662091	0.00569019	Essential
YALI1_A04927g	-2.12849	0.0006679	0.00573277	Essential
YALI1_D13124g	-2.1284	0.000668517	0.00573277	Essential
YALI1_C07360g	-2.12719	0.000677182	0.00579447	Essential
YALI1_D01345g	-2.12719	0.000677198	0.00579447	Essential
YALI1_B13041g	-2.1264	0.000682844	0.00583637	Essential
YALI1_F34625g	-2.1261	0.00068501	0.00584847	Essential
YALI1_C32031g	-2.12435	0.000697804	0.00595118	Essential
YALI1_B20043g	-2.12353	0.000703933	0.00599689	Essential
YALI1_E40305g	-2.12326	0.000705885	0.00600695	Essential
YALI1_B08978g	-2.12217	0.000714115	0.00606435	Essential
YALI1_A12284g	-2.12211	0.000714544	0.00606435	Essential
YALI1_F31854g	-2.12199	0.000715427	0.00606435	Essential
YALI1_B13122g	-2.12195	0.000715741	0.00606435	Essential
YALI1_F00996g	-2.12123	0.000721228	0.0061042	Essential
YALI1_F37508g	-2.12102	0.000722766	0.00611059	Essential
YALI1_D32153g	-2.1203	0.000728281	0.00614912	Essential
YALI1_F20820g	-2.12022	0.000728902	0.00614912	Essential
YALI1_C17949g	-2.11973	0.000732665	0.00617419	Essential
YALI1_E35963g	-2.11896	0.000738642	0.00621783	Essential
YALI1_C32972g	-2.1182	0.000744555	0.00626084	Essential
YALI1_A05407g	-2.11742	0.000750681	0.00630556	Essential
YALI1_D17983g	-2.11648	0.000758139	0.00636135	Essential
YALI1_E28465g	-2.11536	0.00076708	0.00642323	Essential
YALI1_D22704g	-2.11535	0.00076721	0.00642323	Essential
YALI1_A01766g	-2.11525	0.000767986	0.00642323	Essential
YALI1_A22157g	-2.11511	0.000769112	0.00642576	Essential
YALI1_B02345g	-2.11416	0.000776853	0.00648348	Essential
YALI1_E02438g	-2.11302	0.000786126	0.00655385	Essential
YALI1_D20018g	-2.11186	0.000795789	0.00662732	Essential
YALI1_B20052g	-2.11128	0.000800552	0.00665987	Essential
YALI1_A12138g	-2.10989	0.000812275	0.00674449	Essential
YALI1_B21714g	-2.10987	0.000812453	0.00674449	Essential
YALI1_F37559g	-2.10958	0.000814897	0.00675758	Essential
YALI1_E03918g	-2.10873	0.000822232	0.00681116	Essential
YALI1_F28467g	-2.10841	0.000824938	0.00682632	Essential
YALI1_F29038g	-2.10787	0.000829605	0.00685766	Essential
YALI1_F05781g	-2.10635	0.000842881	0.00696002	Essential
YALI1_B05242g	-2.10544	0.000850867	0.00701853	Essential
YALI1_E29179g	-2.10408	0.000862978	0.0071109	Essential
YALI1_D23561g	-2.10357	0.000867609	0.00714147	Essential
YALI1_A03396g	-2.10346	0.00086852	0.00714147	Essential
YALI1_F20637g	-2.10275	0.000875032	0.00718744	Essential
YALI1_D35575g	-2.10165	0.000885012	0.00726176	Essential
YALI1_A10966g	-2.10127	0.000888552	0.00728313	Essential
YALI1_F19126g	-2.10116	0.000889528	0.00728347	Essential
YALI1_F35753g	-2.10098	0.000891166	0.00728923	Essential
YALI1_D16206g	-2.09939	0.000906002	0.00740282	Essential
YALI1_D06665g	-2.09706	0.000928139	0.00756639	Essential
YALI1_E19316g	-2.09702	0.000928478	0.00756639	Essential
YALI1_B29785g	-2.09697	0.000928934	0.00756639	Essential
YALI1_B17214g	-2.09664	0.000932128	0.00758448	Essential
YALI1_B06745g	-2.0957	0.000941198	0.0076503	Essential
YALI1_E37157g	-2.0953	0.00094513	0.00767426	Essential
YALI1_E22439g	-2.09482	0.000949798	0.00770414	Essential
YALI1_F10530g	-2.09465	0.000951486	0.0077098	Essential
YALI1_E27104g	-2.09442	0.000953678	0.00771955	Essential
YALI1_F09265g	-2.09376	0.000960273	0.00775815	Essential
YALI1_D20457g	-2.09374	0.000960438	0.00775815	Essential
YALI1_A18188g	-2.0924	0.000973783	0.0078578	Essential
YALI1_E02574g	-2.0907	0.000990982	0.00798832	Essential
YALI1_C12642g	-2.08936	0.00100466	0.00809018	Essential
YALI1_B29905g	-2.08924	0.00100596	0.00809235	Essential
YALI1_B11484g	-2.08882	0.00101021	0.0081181	Essential
YALI1_F35406g	-2.08843	0.00101431	0.00814265	Essential
YALI1_E03762g	-2.08728	0.00102633	0.00823073	Essential
YALI1_F35109g	-2.08605	0.00103932	0.00832634	Essential
YALI1_D34893g	-2.08458	0.0010551	0.00844408	Essential
YALI1_E00318g	-2.08374	0.00106419	0.00850808	Essential
YALI1_A03757g	-2.08341	0.00106776	0.00852789	Essential
YALI1_D09996g	-2.082	0.00108327	0.00864291	Essential
YALI1_B26763g	-2.08135	0.00109048	0.0086915	Essential
YALI1_F23474g	-2.08078	0.0010968	0.00873296	Essential
YALI1_F32305g	-2.08023	0.00110296	0.008773	Essential
YALI1_E31389g	-2.07956	0.00111049	0.00882391	Essential
YALI1_B24252g	-2.07936	0.00111276	0.00882958	Essential
YALI1_A11043g	-2.0793	0.00111347	0.00882958	Essential
YALI1_E05180g	-2.07786	0.00112993	0.00895102	Essential
YALI1_E26592g	-2.0777	0.00113176	0.00895639	Essential
YALI1_E22070g	-2.07742	0.00113492	0.00897232	Essential
YALI1_B20730g	-2.07649	0.0011457	0.00904838	Essential
YALI1_D13042g	-2.07584	0.00115331	0.00909925	Essential
YALI1_F37528g	-2.07508	0.0011622	0.00916009	Essential
YALI1_F06578g	-2.07463	0.00116755	0.00919296	Essential
YALI1_F35836g	-2.07442	0.00117004	0.00920329	Essential
YALI1_A05491g	-2.07418	0.00117283	0.00921596	Essential
YALI1_E39395g	-2.07319	0.00118477	0.00930035	Essential
YALI1_F39176g	-2.07216	0.00119715	0.00938813	Essential
YALI1_A02561g	-2.07193	0.0011999	0.00940025	Essential
YALI1_E19647g	-2.07121	0.00120873	0.00945992	Essential
YALI1_C02686g	-2.0706	0.00121614	0.00950835	Essential
YALI1_A17177g	-2.06973	0.00122694	0.00957458	Essential
YALI1_F09289g	-2.06971	0.00122707	0.00957458	Essential
YALI1_E16974g	-2.06952	0.00122952	0.00958412	Essential
YALI1_D08715g	-2.06923	0.00123314	0.00960269	Essential
YALI1_D02499g	-2.06887	0.00123754	0.00962737	Essential
YALI1_F21279g	-2.0687	0.0012397	0.00963455	Essential
YALI1_E35478g	-2.06842	0.00124317	0.00964869	Essential
YALI1_A07171g	-2.06836	0.00124399	0.00964869	Essential
YALI1_B11532g	-2.06745	0.00125543	0.00972769	Essential
YALI1_D14462g	-2.06664	0.00126568	0.00979741	Essential
YALI1_E24128g	-2.06555	0.00127966	0.00989578	Essential
YALI1_D19338g	-2.06537	0.00128196	0.00990372	Essential
YALI1_D24649g	-2.06449	0.0012934	0.00998222	Essential
YALI1_E20279g	-2.06293	0.00131376	0.0101294	Essential
YALI1_B04873g	-2.06157	0.00133176	0.010258	Essential
YALI1_F25546g	-2.05918	0.00136414	0.010497	Essential
YALI1_E12587g	-2.05757	0.00138616	0.0106473	Essential
YALI1_D27068g	-2.05756	0.00138641	0.0106473	Essential
YALI1_F20788g	-2.05745	0.00138781	0.0106477	Essential
YALI1_F23414g	-2.05727	0.00139034	0.0106566	Essential
YALI1_B14615g	-2.0571	0.00139278	0.0106619	Essential
YALI1_E24513g	-2.05703	0.00139377	0.0106619	Essential
YALI1_B23981g	-2.05574	0.0014118	0.0107892	Essential
YALI1_D11633g	-2.05542	0.00141631	0.0108131	Essential
YALI1_F18105g	-2.05377	0.00143972	0.010981	Essential
YALI1_E10712g	-2.05341	0.00144496	0.0110102	Essential
YALI1_B00280g	-2.05322	0.00144763	0.0110198	Essential
YALI1_C09878g	-2.05302	0.00145059	0.0110315	Essential
YALI1_E18961g	-2.05282	0.00145336	0.0110419	Essential
YALI1_B09161g	-2.05218	0.00146268	0.0111019	Essential
YALI1_D02936g	-2.05189	0.00146699	0.0111237	Essential
YALI1_C06655g	-2.05146	0.00147321	0.01116	Essential
YALI1_A20822g	-2.05013	0.00149283	0.0112977	Essential
YALI1_F20123g	-2.04997	0.00149523	0.0113049	Essential
YALI1_E41057g	-2.04883	0.00151216	0.0114218	Essential
YALI1_E28300g	-2.04829	0.00152028	0.011472	Essential
YALI1_A19924g	-2.04787	0.00152668	0.0115092	Essential
YALI1_A15722g	-2.04645	0.00154819	0.01166	Essential
YALI1_D09277g	-2.04601	0.00155501	0.0117001	Essential
YALI1_C03674g	-2.04363	0.00159201	0.011967	Essential
YALI1_B06110g	-2.04041	0.00164323	0.0123401	Essential
YALI1_C06191g	-2.04027	0.00164549	0.0123451	Essential
YALI1_E35580g	-2.03897	0.00166681	0.012493	Essential
YALI1_B18265g	-2.03832	0.00167748	0.012561	Essential
YALI1_A21565g	-2.03664	0.00170525	0.0127567	Essential
YALI1_B22533g	-2.03642	0.00170899	0.0127724	Essential
YALI1_E25812g	-2.03606	0.0017151	0.0128058	Essential
YALI1_A03402g	-2.03421	0.00174635	0.0130266	Essential
YALI1_E15659g	-2.03364	0.00175625	0.0130879	Essential
YALI1_A09524g	-2.03209	0.00178306	0.013275	Essential
YALI1_D08360g	-2.03166	0.0017904	0.0133169	Essential
YALI1_F09361g	-2.03111	0.00180013	0.0133765	Essential
YALI1_F16796g	-2.02989	0.00182164	0.0135235	Essential
YALI1_F23484g	-2.02975	0.0018242	0.0135296	Essential
YALI1_D07089g	-2.02955	0.00182769	0.0135338	Essential
YALI1_F33791g	-2.02952	0.00182824	0.0135338	Essential
YALI1_D12282g	-2.02931	0.00183199	0.0135487	Essential
YALI1_D10367g	-2.0283	0.00185011	0.0136698	Essential
YALI1_E18411g	-2.02816	0.00185262	0.0136754	Essential
YALI1_E14427g	-2.02806	0.00185443	0.0136758	Essential
YALI1_B08616g	-2.02774	0.00186031	0.0137061	Essential
YALI1_B14752g	-2.0273	0.00186822	0.0137515	Essential
YALI1_A21720g	-2.02523	0.00190612	0.0140172	Essential
YALI1_E15606g	-2.02485	0.00191331	0.0140568	Essential
YALI1_F17034g	-2.02431	0.00192329	0.0141168	Essential
YALI1_E32033g	-2.0239	0.00193089	0.0141592	Essential
YALI1_B19567g	-2.02356	0.00193732	0.014193	Essential
YALI1_D14125g	-2.02338	0.00194076	0.0142049	Essential
YALI1_E41110g	-2.02301	0.00194764	0.0142301	Essential
YALI1_B02162g	-2.023	0.00194785	0.0142301	Essential
YALI1_F29944g	-2.02279	0.00195178	0.0142362	Essential
YALI1_B15852g	-2.02276	0.00195247	0.0142362	Essential
YALI1_E06178g	-2.02258	0.00195577	0.0142362	Essential
YALI1_B16309g	-2.02257	0.001956	0.0142362	Essential
YALI1_E12159g	-2.02122	0.0019818	0.0144105	Essential
YALI1_F25792g	-2.02096	0.00198664	0.0144323	Essential
YALI1_B27320g	-2.02042	0.00199718	0.0144954	Essential
YALI1_B21855g	-2.01971	0.00201082	0.0145808	Essential
YALI1_E35005g	-2.01816	0.00204128	0.0147879	Essential
YALI1_D18167g	-2.0173	0.00205818	0.0148965	Essential
YALI1_F09518g	-2.01676	0.002069	0.0149609	Essential
YALI1_D29335g	-2.01647	0.00207466	0.0149879	Essential
YALI1_F16451g	-2.01617	0.00208062	0.0150171	Essential
YALI1_E05975g	-2.0149	0.00210631	0.0151884	Essential
YALI1_B20802g	-2.01472	0.00210993	0.0152005	Essential
YALI1_F13602g	-2.01382	0.00212832	0.0153188	Essential
YALI1_B23708g	-2.01356	0.00213364	0.0153429	Essential
YALI1_B01752g	-2.0129	0.00214724	0.0154265	Essential
YALI1_C16653g	-2.01265	0.00215246	0.0154382	Essential
YALI1_A18622g	-2.01263	0.00215284	0.0154382	Essential
YALI1_B18205g	-2.01204	0.00216508	0.0155117	Essential
YALI1_A20258g	-2.0117	0.00217207	0.0155476	Essential
YALI1_A03549g	-2.01151	0.00217612	0.0155623	Essential
YALI1_C00766g	-2.01081	0.0021906	0.0156514	Essential
YALI1_B24218g	-2.01066	0.00219387	0.0156605	Essential
YALI1_E30053g	-2.01048	0.00219754	0.0156723	Essential
YALI1_E34344g	-2.01019	0.00220378	0.0157024	Essential
YALI1_D24745g	-2.00966	0.0022149	0.0157673	Essential
YALI1_B08975g	-2.00939	0.00222062	0.0157935	Essential
YALI1_E33642g	-2.00847	0.00224025	0.0159186	Essential
YALI1_A17450g	-2.00682	0.00227596	0.0161577	Essential
YALI1_B17908g	-2.00671	0.00227836	0.01616	Essential
YALI1_B18902g	-2.0064	0.00228513	0.0161932	Essential
YALI1_A06666g	-2.00583	0.00229758	0.0162667	Essential
YALI1_D04055g	-2.00552	0.00230428	0.0162993	Essential
YALI1_B29108g	-2.00516	0.00231227	0.016341	Essential
YALI1_D27274g	-2.00472	0.00232192	0.0163943	Essential
YALI1_D14329g	-2.00374	0.00234368	0.016533	Essential
YALI1_F06628g	-2.00358	0.00234737	0.0165441	Essential
YALI1_E08043g	-2.00341	0.00235114	0.0165557	Essential
YALI1_F14958g	-2.00296	0.0023613	0.0166122	Essential
YALI1_A12245g	-2.00262	0.00236901	0.0166515	Essential
YALI1_F21547g	-2.00205	0.00238182	0.0167264	Essential
YALI1_B18955g	-2.00052	0.00241667	0.0169559	Essential
YALI1_A21746g	-2.0004	0.00241953	0.0169606	Essential
YALI1_F01034g	-1.99993	0.00243016	0.0170198	Essential
YALI1_A02461g	-1.99836	0.0024668	0.0172551	Essential
YALI1_A10907g	-1.99823	0.00246969	0.0172551	Essential
YALI1_D32342g	-1.9982	0.00247038	0.0172551	Essential
YALI1_F04045g	-1.99804	0.0024741	0.0172655	Essential
YALI1_B12195g	-1.99739	0.00248939	0.0173567	Essential
YALI1_C27996g	-1.9955	0.0025344	0.0176547	Essential
YALI1_E24391g	-1.99539	0.00253708	0.0176576	Essential
YALI1_E27243g	-1.99383	0.00257482	0.0179043	Essential
YALI1_E27834g	-1.99283	0.0025992	0.0180577	Essential
YALI1_B01628g	-1.99256	0.00260575	0.0180871	Essential
YALI1_F09230g	-1.99217	0.00261547	0.0181384	Essential
YALI1_F12649g	-1.99105	0.00264314	0.018314	Essential
YALI1_D24687g	-1.99094	0.00264586	0.0183166	Essential
YALI1_D25968g	-1.99029	0.00266212	0.0184128	Essential
YALI1_E01251g	-1.98922	0.00268903	0.0185824	Essential
YALI1_F06262g	-1.98906	0.00269302	0.0185935	Essential
YALI1_D29549g	-1.9884	0.00270989	0.0186935	Essential
YALI1_F12013g	-1.98706	0.00274406	0.018905	Essential
YALI1_D29668g	-1.98701	0.00274542	0.018905	Essential
YALI1_D25899g	-1.98657	0.00275663	0.0189576	Essential
YALI1_E06031g	-1.98647	0.00275944	0.0189576	Essential
YALI1_F21322g	-1.98643	0.00276034	0.0189576	Essential
YALI1_D28062g	-1.98624	0.00276516	0.018974	Essential
YALI1_C26628g	-1.98563	0.00278103	0.0190507	Essential
YALI1_F17215g	-1.98563	0.00278123	0.0190507	Essential
YALI1_A06743g	-1.98511	0.00279473	0.0191264	Essential
YALI1_B15655g	-1.9847	0.00280541	0.0191826	Essential
YALI1_B29662g	-1.98395	0.00282511	0.0193004	Essential
YALI1_E36437g	-1.9829	0.00285301	0.0194739	Essential
YALI1_E05866g	-1.98248	0.00286426	0.0195194	Essential
YALI1_F27556g	-1.98243	0.00286557	0.0195194	Essential
YALI1_D26360g	-1.98237	0.00286718	0.0195194	Essential
YALI1_E04201g	-1.98223	0.00287099	0.0195278	Essential
YALI1_E35249g	-1.98214	0.00287343	0.0195278	Essential
YALI1_E03672g	-1.98167	0.00288602	0.0195963	Essential
YALI1_D12750g	-1.98101	0.00290385	0.0197002	Essential
YALI1_D26114g	-1.98069	0.00291272	0.0197432	Essential
YALI1_D06302g	-1.9792	0.00295331	0.0200009	Essential
YALI1_C09923g	-1.97908	0.00295662	0.020006	Essential
YALI1_F38339g	-1.97869	0.00296749	0.0200621	Essential
YALI1_F09003g	-1.97825	0.00297952	0.0201259	Essential
YALI1_D14866g	-1.97792	0.00298877	0.020171	Essential
YALI1_E15758g	-1.97771	0.00299459	0.0201927	Essential
YALI1_B11934g	-1.97731	0.00300585	0.0202511	Essential
YALI1_D15983g	-1.97701	0.00301419	0.0202898	Essential
YALI1_E08382g	-1.9764	0.00303132	0.0203875	Essential
YALI1_C02374g	-1.97625	0.00303544	0.0203976	Essential
YALI1_F21315g	-1.97592	0.00304489	0.0204435	Essential
YALI1_E31075g	-1.97483	0.00307576	0.0206217	Essential
YALI1_E32722g	-1.9748	0.00307671	0.0206217	Essential
YALI1_B04759g	-1.9746	0.00308228	0.0206412	Essential
YALI1_B21070g	-1.97434	0.00308968	0.020673	Essential
YALI1_F27663g	-1.97421	0.00309362	0.0206816	Essential
YALI1_F17103g	-1.9736	0.00311116	0.0207811	Essential
YALI1_E34238g	-1.9734	0.00311667	0.0207932	Essential
YALI1_F09788g	-1.97335	0.00311832	0.0207932	Essential
YALI1_E07920g	-1.97252	0.00314232	0.0209266	Essential
YALI1_E27161g	-1.97247	0.00314369	0.0209266	Essential
YALI1_E04177g	-1.97225	0.00315016	0.0209518	Essential
YALI1_E08071g	-1.97196	0.00315863	0.0209902	Essential
YALI1_B20094g	-1.97137	0.00317598	0.0210875	Essential
YALI1_A18010g	-1.97117	0.00318184	0.0211085	Essential
YALI1_B04803g	-1.97024	0.00320922	0.021272	Essential
YALI1_F35656g	-1.96965	0.00322692	0.0213711	Essential
YALI1_A15349g	-1.96949	0.00323155	0.0213836	Essential
YALI1_F04259g	-1.96893	0.00324823	0.0214758	Essential
YALI1_F22525g	-1.96876	0.00325345	0.0214921	Essential
YALI1_B21323g	-1.96777	0.00328319	0.0216702	Essential
YALI1_F26620g	-1.96749	0.00329174	0.0217082	Essential
YALI1_F29727g	-1.96736	0.00329564	0.0217156	Essential
YALI1_D08621g	-1.96644	0.00332361	0.0218813	Essential
YALI1_D30395g	-1.96476	0.0033755	0.0221975	Essential
YALI1_A03322g	-1.9647	0.00337732	0.0221975	Essential
YALI1_C24891g	-1.9643	0.00338962	0.0222595	Essential
YALI1_E28491g	-1.96343	0.00341698	0.0224204	Essential
YALI1_E16919g	-1.96198	0.00346283	0.0227021	Essential
YALI1_F16984g	-1.96151	0.00347774	0.0227807	Essential
YALI1_F11493g	-1.96101	0.00349351	0.0228647	Essential
YALI1_F05661g	-1.96037	0.00351407	0.02298	Essential
YALI1_B06315g	-1.9597	0.00353588	0.0231033	Essential
YALI1_A04561g	-1.959	0.00355842	0.023217	Essential
YALI1_E19263g	-1.95898	0.00355925	0.023217	Essential
YALI1_C24730g	-1.95848	0.00357557	0.023304	Essential
YALI1_B27399g	-1.9581	0.00358791	0.0233649	Essential
YALI1_C09380g	-1.95759	0.00360475	0.0234549	Essential
YALI1_E22961g	-1.9563	0.00364717	0.0237112	Essential
YALI1_E23945g	-1.95604	0.00365608	0.0237493	Essential
YALI1_E08253g	-1.9558	0.00366397	0.0237807	Essential
YALI1_E38692g	-1.95516	0.00368523	0.0238988	Essential
YALI1_D21543g	-1.95477	0.0036985	0.0239649	Essential
YALI1_F11277g	-1.95446	0.00370883	0.0240119	Essential
YALI1_D00231g	-1.95383	0.00373027	0.0241307	Essential
YALI1_E34028g	-1.95306	0.00375641	0.0242688	Essential
YALI1_C28063g	-1.95302	0.00375786	0.0242688	Essential
YALI1_C26138g	-1.94934	0.00388558	0.025073	Essential
YALI1_E17616g	-1.94861	0.00391106	0.0252165	Essential
YALI1_D12483g	-1.94766	0.00394511	0.0254062	Essential
YALI1_F11243g	-1.9476	0.00394701	0.0254062	Essential
YALI1_B22060g	-1.94693	0.0039712	0.0255408	Essential
YALI1_B29915g	-1.94635	0.00399204	0.0256537	Essential
YALI1_F25485g	-1.9446	0.00405559	0.0260406	Essential
YALI1_B27874g	-1.9444	0.004063	0.0260667	Essential
YALI1_F11781g	-1.94426	0.00406803	0.0260775	Essential
YALI1_F11956g	-1.94334	0.00410177	0.0262723	Essential
YALI1_F08944g	-1.94222	0.00414337	0.0265169	Essential
YALI1_B12847g	-1.94111	0.00418511	0.026762	Essential
YALI1_F33812g	-1.94054	0.00420649	0.0268767	Essential
YALI1_A09766g	-1.94026	0.00421724	0.0269195	Essential
YALI1_F09542g	-1.94018	0.0042201	0.0269195	Essential
YALI1_D09790g	-1.93941	0.00424953	0.0270851	Essential
YALI1_B07937g	-1.9386	0.00428042	0.0272597	Essential
YALI1_E00907g	-1.93839	0.00428832	0.0272877	Essential
YALI1_A03278g	-1.93707	0.00433963	0.0275917	Essential
YALI1_F03529g	-1.9369	0.00434613	0.0276105	Essential
YALI1_B16419g	-1.93638	0.00436641	0.0277167	Essential
YALI1_B11794g	-1.93545	0.004403	0.0279263	Essential
YALI1_B12917g	-1.93521	0.00441217	0.0279564	Essential
YALI1_F19169g	-1.93514	0.00441492	0.0279564	Essential
YALI1_E00872g	-1.93502	0.0044197	0.0279639	Essential
YALI1_E15318g	-1.93277	0.0045096	0.0285096	Essential
YALI1_E25541g	-1.93262	0.00451543	0.0285229	Essential
YALI1_B30024g	-1.93253	0.00451902	0.0285229	Essential
YALI1_B27968g	-1.93015	0.00461584	0.0291104	Essential
YALI1_B20009g	-1.9299	0.00462602	0.029151	Essential
YALI1_B16863g	-1.92813	0.00469943	0.0295897	Essential
YALI1_D31823g	-1.92745	0.00472788	0.0297448	Essential
YALI1_D30459g	-1.9271	0.00474258	0.0298132	Essential
YALI1_B02487g	-1.92669	0.00476007	0.0298991	Essential
YALI1_D29279g	-1.92531	0.00481874	0.0302432	Essential
YALI1_D35143g	-1.92432	0.004861	0.0304839	Essential
YALI1_C23193g	-1.92386	0.00488093	0.0305843	Essential
YALI1_B27211g	-1.92362	0.00489099	0.0306227	Essential
YALI1_E16076g	-1.92335	0.00490294	0.0306604	Essential
YALI1_D02085g	-1.92321	0.00490883	0.0306604	Essential
YALI1_D06043g	-1.92315	0.00491146	0.0306604	Essential
YALI1_C05636g	-1.92312	0.00491274	0.0306604	Essential
YALI1_B05711g	-1.92284	0.00492516	0.0307133	Essential
YALI1_B20527g	-1.92271	0.00493049	0.0307204	Essential
YALI1_D03990g	-1.92263	0.00493419	0.0307204	Essential
YALI1_E09615g	-1.92244	0.00494235	0.0307301	Essential
YALI1_B08540g	-1.92241	0.00494362	0.0307301	Essential
YALI1_E02454g	-1.92223	0.00495146	0.0307543	Essential
YALI1_E16023g	-1.92195	0.0049639	0.030807	Essential
YALI1_A21554g	-1.92019	0.00504155	0.031264	Essential
YALI1_E18269g	-1.91984	0.00505719	0.0313361	Essential
YALI1_E11674g	-1.91851	0.00511659	0.031679	Essential
YALI1_A02083g	-1.91832	0.00512526	0.0317044	Essential
YALI1_D30570g	-1.91824	0.00512883	0.0317044	Essential
YALI1_A00241g	-1.91797	0.00514107	0.0317549	Essential
YALI1_D20885g	-1.91733	0.00516992	0.0319078	Essential
YALI1_F09335g	-1.91671	0.0051981	0.0320563	Essential
YALI1_E07065g	-1.91637	0.00521351	0.032126	Essential
YALI1_D28518g	-1.91623	0.00522001	0.0321406	Essential
YALI1_E32754g	-1.91596	0.00523244	0.0321917	Essential
YALI1_E25713g	-1.91381	0.00533205	0.0327786	Essential
YALI1_D13679g	-1.91272	0.00538297	0.0330656	Essential
YALI1_B11960g	-1.91086	0.00547159	0.0335835	Essential
YALI1_F21381g	-1.90973	0.00552557	0.0338881	Essential
YALI1_B13973g	-1.90953	0.00553525	0.0339208	Essential
YALI1_E21230g	-1.90905	0.00555839	0.0340152	Essential
YALI1_D21667g	-1.90903	0.00555938	0.0340152	Essential
YALI1_B18764g	-1.90891	0.00556547	0.0340257	Essential
YALI1_B04502g	-1.90877	0.00557187	0.0340382	Essential
YALI1_D26671g	-1.90861	0.00557965	0.0340429	Essential
YALI1_E13727g	-1.90858	0.00558137	0.0340429	Essential
YALI1_B29562g	-1.90828	0.00559608	0.0341059	Essential
YALI1_A09798g	-1.90801	0.00560904	0.0341582	Essential
YALI1_B26845g	-1.90692	0.00566234	0.0344558	Essential
YALI1_F34862g	-1.9067	0.00567342	0.0344964	Essential
YALI1_F04849g	-1.90635	0.00569082	0.0345752	Essential
YALI1_D15744g	-1.9062	0.00569812	0.0345925	Essential
YALI1_C16108g	-1.90516	0.00575003	0.034859	Essential
YALI1_E25955g	-1.90514	0.00575095	0.034859	Essential
YALI1_F10385g	-1.90504	0.00575588	0.0348618	Essential
YALI1_D31186g	-1.90493	0.00576123	0.0348671	Essential
YALI1_A01430g	-1.90473	0.00577132	0.034901	Essential
YALI1_D10083g	-1.9042	0.00579787	0.0350344	Essential
YALI1_D09504g	-1.904	0.00580793	0.035068	Essential
YALI1_D09203g	-1.90261	0.00587854	0.0354669	Essential
YALI1_D05901g	-1.9021	0.00590461	0.0355966	Essential
YALI1_F04433g	-1.90164	0.00592803	0.0357102	Essential
YALI1_F35714g	-1.90153	0.00593343	0.0357151	Essential
YALI1_A01577g	-1.90114	0.00595373	0.0358097	Essential
YALI1_E20192g	-1.8999	0.00601794	0.036168	Essential
YALI1_B29446g	-1.89946	0.00604084	0.0362776	Essential
YALI1_E19682g	-1.89883	0.00607344	0.0364453	Essential
YALI1_E24174g	-1.89868	0.00608148	0.0364655	Essential
YALI1_B22793g	-1.89822	0.00610554	0.0365816	Essential
YALI1_B07500g	-1.89683	0.00617901	0.0369934	Essential
YALI1_B09448g	-1.89629	0.00620818	0.0371395	Essential
YALI1_C20646g	-1.89559	0.00624576	0.0373357	Essential
YALI1_C32352g	-1.89513	0.00627017	0.0374529	Essential
YALI1_E03220g	-1.89226	0.00642653	0.0383574	Essential
YALI1_F08745g	-1.8913	0.00647978	0.0386456	Essential
YALI1_B10288g	-1.89104	0.00649407	0.0386854	Essential
YALI1_E25995g	-1.891	0.00649637	0.0386854	Essential
YALI1_E33094g	-1.89091	0.00650133	0.0386854	Essential
YALI1_E28397g	-1.89076	0.00650987	0.0387066	Essential
YALI1_B15624g	-1.89042	0.00652898	0.0387907	Essential
YALI1_D20954g	-1.89026	0.00653781	0.0388136	Essential
YALI1_D13226g	-1.88978	0.00656499	0.0389163	Essential
YALI1_D07271g	-1.88977	0.00656509	0.0389163	Essential
YALI1_B06015g	-1.88943	0.00658439	0.039001	Essential
YALI1_D02362g	-1.88761	0.00668749	0.0395786	Essential
YALI1_D05692g	-1.88753	0.00669207	0.0395786	Essential
YALI1_B06885g	-1.88739	0.00670025	0.0395869	Essential
YALI1_E25549g	-1.88733	0.00670362	0.0395869	Essential
YALI1_E22633g	-1.88611	0.00677372	0.0399706	Essential
YALI1_E33268g	-1.88528	0.00682159	0.0401835	Essential
YALI1_F32716g	-1.88527	0.00682233	0.0401835	Essential
YALI1_B04321g	-1.88522	0.00682527	0.0401835	Essential
YALI1_C05820g	-1.88424	0.00688232	0.0404605	Essential
YALI1_F15218g	-1.8842	0.0068846	0.0404605	Essential
YALI1_F07847g	-1.88415	0.00688789	0.0404605	Essential
YALI1_F07860g	-1.88381	0.00690749	0.040515	Essential
YALI1_E00527g	-1.88381	0.00690757	0.040515	Essential
YALI1_D04772g	-1.88294	0.00695888	0.0407853	Essential
YALI1_A22027g	-1.88195	0.00701745	0.0410977	Essential
YALI1_E40327g	-1.88085	0.00708334	0.0414524	Essential
YALI1_C11581g	-1.88054	0.00710207	0.0415309	Essential
YALI1_D13865g	-1.88014	0.00712609	0.0416401	Essential
YALI1_F18226g	-1.87886	0.00720365	0.0420617	Essential
YALI1_B04753g	-1.87823	0.00724246	0.0422476	Essential
YALI1_B18368g	-1.87816	0.00724632	0.0422476	Essential
YALI1_D12493g	-1.87794	0.0072599	0.0422952	Essential
YALI1_D07729g	-1.87732	0.00729812	0.0424705	Essential
YALI1_C23021g	-1.87728	0.0073009	0.0424705	Essential
YALI1_B22638g	-1.87616	0.00736991	0.04284	Essential
YALI1_F25908g	-1.87529	0.00742427	0.0430995	Essential
YALI1_F26574g	-1.87527	0.0074256	0.0430995	Essential
YALI1_F19805g	-1.87517	0.00743149	0.0431016	Essential
YALI1_D15897g	-1.87446	0.0074762	0.0433286	Essential
YALI1_B16194g	-1.8743	0.00748655	0.0433564	Essential
YALI1_B12427g	-1.87367	0.00752625	0.0435539	Essential
YALI1_F13202g	-1.87185	0.00764214	0.0441918	Essential
YALI1_F38522g	-1.87084	0.00770764	0.0445375	Essential
YALI1_C25581g	-1.87069	0.00771716	0.0445595	Essential
YALI1_D03766g	-1.87058	0.00772406	0.0445663	Essential
YALI1_E06573g	-1.87024	0.00774627	0.0446614	Essential
YALI1_F39242g	-1.86957	0.00778969	0.0448785	Essential
YALI1_E19557g	-1.8686	0.00785359	0.0452133	Essential
YALI1_F31531g	-1.86833	0.00787125	0.0452815	Essential
YALI1_E37574g	-1.86509	0.00808709	0.0464889	Essential
YALI1_D08186g	-1.86475	0.00811033	0.0465881	Essential
YALI1_C25829g	-1.86444	0.00813102	0.0466725	Essential
YALI1_E34525g	-1.86408	0.00815557	0.046779	Essential
YALI1_A17486g	-1.86399	0.00816212	0.0467821	Essential
YALI1_F26692g	-1.86348	0.00819697	0.0469474	Essential
YALI1_E15015g	-1.86242	0.00826953	0.0473282	Essential
YALI1_C23217g	-1.8616	0.00832568	0.0476146	Essential
YALI1_D01786g	-1.86093	0.0083726	0.0478478	Essential
YALI1_E01657g	-1.85983	0.00844959	0.0482524	Essential
YALI1_E25107g	-1.85959	0.00846608	0.0483112	Essential
YALI1_B12042g	-1.8585	0.00854325	0.0487159	Essential
YALI1_F21192g	-1.8579	0.00858564	0.0488646	Essential
YALI1_D16329g	-1.85787	0.00858763	0.0488646	Essential
YALI1_E12402g	-1.85785	0.00858918	0.0488646	Essential
YALI1_D26146g	-1.85773	0.00859774	0.0488646	Essential
YALI1_E16164g	-1.85769	0.00860066	0.0488646	Essential
YALI1_B19336g	-1.85715	0.00863908	0.0490471	Essential
YALI1_A20441g	-1.85551	0.0087568	0.0496792	Essential
YALI1_F15141g	-1.8549	0.00880111	0.0498943	Essential
YALI1_E28599g	-1.85453	0.00882797	0.0500102	Non-essential
YALI1_E18903g	-1.85432	0.00884332	0.0500607	Non-essential
YALI1_C13652g	-1.85348	0.00890515	0.0503742	Non-essential
YALI1_E33285g	-1.85207	0.0090094	0.0509269	Non-essential
YALI1_D17051g	-1.85194	0.00901903	0.0509445	Non-essential
YALI1_F12951g	-1.85168	0.00903807	0.051015	Non-essential
YALI1_A21919g	-1.8498	0.00917924	0.0517494	Non-essential
YALI1_E38706g	-1.84974	0.00918363	0.0517494	Non-essential
YALI1_A01794g	-1.84968	0.00918809	0.0517494	Non-essential
YALI1_B04433g	-1.84888	0.00924825	0.0520506	Non-essential
YALI1_F05039g	-1.84783	0.00932859	0.0524649	Non-essential
YALI1_E01589g	-1.84652	0.00942951	0.0529943	Non-essential
YALI1_F10938g	-1.84603	0.00946675	0.0531652	Non-essential
YALI1_B24997g	-1.84461	0.00957728	0.0537472	Non-essential
YALI1_B18451g	-1.84384	0.00963787	0.0540484	Non-essential
YALI1_C09642g	-1.84303	0.00970228	0.0543704	Non-essential
YALI1_F05624g	-1.84293	0.00970993	0.0543742	Non-essential
YALI1_E39171g	-1.84228	0.00976176	0.0546252	Non-essential
YALI1_E27383g	-1.84175	0.00980355	0.0548197	Non-essential
YALI1_A13962g	-1.8416	0.00981615	0.0548508	Non-essential
YALI1_C19058g	-1.84145	0.00982797	0.0548775	Non-essential
YALI1_A03091g	-1.84095	0.00986766	0.0550597	Non-essential
YALI1_F03461g	-1.84067	0.00989045	0.0551474	Non-essential
YALI1_F11553g	-1.84043	0.00990948	0.055214	Non-essential
YALI1_E07347g	-1.83892	0.010032	0.0558569	Non-essential
YALI1_B29008g	-1.8387	0.0100501	0.0559176	Non-essential
YALI1_F12523g	-1.83743	0.0101544	0.0564575	Non-essential
YALI1_C03213g	-1.83695	0.010194	0.0566196	Non-essential
YALI1_F04497g	-1.8369	0.0101981	0.0566196	Non-essential
YALI1_B14804g	-1.83679	0.0102071	0.0566292	Non-essential
YALI1_D08843g	-1.83615	0.0102605	0.0568853	Non-essential
YALI1_B09266g	-1.83374	0.0104625	0.057964	Non-essential
YALI1_E39693g	-1.83364	0.0104704	0.0579663	Non-essential
YALI1_C17050g	-1.83348	0.0104837	0.057999	Non-essential
YALI1_A22073g	-1.83305	0.0105203	0.0581602	Non-essential
YALI1_A20902g	-1.83275	0.0105461	0.0582614	Non-essential
YALI1_F15466g	-1.83138	0.010663	0.0588656	Non-essential
YALI1_B09894g	-1.83108	0.0106889	0.0589667	Non-essential
YALI1_E09190g	-1.83053	0.0107365	0.0591874	Non-essential
YALI1_A16292g	-1.83041	0.010747	0.0592035	Non-essential
YALI1_F25496g	-1.83012	0.0107721	0.0593	Non-essential
YALI1_E39295g	-1.82942	0.0108329	0.0595922	Non-essential
YALI1_C13026g	-1.82915	0.0108568	0.0596817	Non-essential
YALI1_C15991g	-1.82851	0.0109122	0.059944	Non-essential
YALI1_A18196g	-1.82835	0.010927	0.0599828	Non-essential
YALI1_C07638g	-1.82813	0.0109462	0.0600461	Non-essential
YALI1_D05705g	-1.82801	0.0109569	0.0600624	Non-essential
YALI1_C03848g	-1.82778	0.0109769	0.0601298	Non-essential
YALI1_B27254g	-1.82748	0.0110031	0.0602314	Non-essential
YALI1_A21711g	-1.82687	0.011057	0.060484	Non-essential
YALI1_B25593g	-1.82584	0.0111493	0.0609459	Non-essential
YALI1_E03553g	-1.82511	0.0112142	0.0612576	Non-essential
YALI1_C16255g	-1.82477	0.0112453	0.061364	Non-essential
YALI1_E05664g	-1.82472	0.0112494	0.061364	Non-essential
YALI1_E34586g	-1.82351	0.0113584	0.0619151	Non-essential
YALI1_F35907g	-1.82208	0.0114889	0.0625829	Non-essential
YALI1_B06847g	-1.82185	0.0115107	0.0626575	Non-essential
YALI1_D17410g	-1.82149	0.0115437	0.062765	Non-essential
YALI1_E20666g	-1.82146	0.0115465	0.062765	Non-essential
YALI1_D17090g	-1.82115	0.0115747	0.0628746	Non-essential
YALI1_B03979g	-1.82038	0.0116463	0.0632191	Non-essential
YALI1_E22736g	-1.82018	0.0116646	0.0632673	Non-essential
YALI1_D30843g	-1.82011	0.0116714	0.0632673	Non-essential
YALI1_A16770g	-1.81989	0.0116918	0.0633283	Non-essential
YALI1_F24401g	-1.81981	0.0116989	0.0633283	Non-essential
YALI1_E04091g	-1.81965	0.0117139	0.0633658	Non-essential
YALI1_F27132g	-1.81934	0.0117434	0.0634792	Non-essential
YALI1_F10731g	-1.81925	0.0117512	0.0634792	Non-essential
YALI1_B13179g	-1.81841	0.0118306	0.0638637	Non-essential
YALI1_B14187g	-1.81798	0.0118708	0.0640367	Non-essential
YALI1_B12489g	-1.81761	0.0119061	0.0641758	Non-essential
YALI1_D24182g	-1.81753	0.0119131	0.0641758	Non-essential
YALI1_C10787g	-1.8159	0.0120682	0.0649665	Non-essential
YALI1_C01800g	-1.81568	0.0120896	0.065037	Non-essential
YALI1_F01456g	-1.81556	0.0121011	0.065054	Non-essential
YALI1_A02190g	-1.81547	0.0121096	0.0650549	Non-essential
YALI1_A10708g	-1.8153	0.0121263	0.0650993	Non-essential
YALI1_D30249g	-1.8141	0.0122419	0.0656751	Non-essential
YALI1_F11729g	-1.81379	0.0122718	0.0657899	Non-essential
YALI1_F27929g	-1.81269	0.0123789	0.0663187	Non-essential
YALI1_C20329g	-1.81259	0.0123887	0.0663253	Non-essential
YALI1_A20631g	-1.81217	0.0124301	0.0665016	Non-essential
YALI1_B02991g	-1.8116	0.012486	0.0667547	Non-essential
YALI1_E35689g	-1.81146	0.0124996	0.0667814	Non-essential
YALI1_C03261g	-1.81059	0.0125863	0.0671987	Non-essential
YALI1_A13100g	-1.81006	0.0126389	0.0674334	Non-essential
YALI1_E11341g	-1.80926	0.0127191	0.0678148	Non-essential
YALI1_E41014g	-1.8086	0.0127852	0.0681208	Non-essential
YALI1_E01163g	-1.80851	0.0127944	0.0681231	Non-essential
YALI1_A09787g	-1.80807	0.0128383	0.0682685	Non-essential
YALI1_D06988g	-1.80806	0.0128392	0.0682685	Non-essential
YALI1_F23133g	-1.80788	0.0128576	0.0683198	Non-essential
YALI1_C06414g	-1.80751	0.0128946	0.0684435	Non-essential
YALI1_D16236g	-1.80748	0.0128985	0.0684435	Non-essential
YALI1_E00437g	-1.80738	0.0129084	0.0684499	Non-essential
YALI1_E13132g	-1.80686	0.0129613	0.0686836	Non-essential
YALI1_F07384g	-1.80626	0.0130226	0.0689408	Non-essential
YALI1_D08031g	-1.80621	0.0130276	0.0689408	Non-essential
YALI1_C03948g	-1.80557	0.0130925	0.0692373	Non-essential
YALI1_D17832g	-1.80524	0.0131267	0.0693713	Non-essential
YALI1_F39183g	-1.80515	0.0131364	0.0693754	Non-essential
YALI1_E27997g	-1.80392	0.0132637	0.0700002	Non-essential
YALI1_D00311g	-1.80342	0.0133152	0.0702246	Non-essential
YALI1_F02199g	-1.80306	0.0133527	0.0703749	Non-essential
YALI1_F18550g	-1.80233	0.0134292	0.0707301	Non-essential
YALI1_F34661g	-1.80147	0.0135202	0.0711615	Non-essential
YALI1_E03320g	-1.80115	0.0135542	0.0712924	Non-essential
YALI1_F16431g	-1.80069	0.0136026	0.0714985	Non-essential
YALI1_A10934g	-1.80045	0.0136275	0.071581	Non-essential
YALI1_B26926g	-1.79999	0.0136774	0.071795	Non-essential
YALI1_E32636g	-1.79965	0.0137137	0.071924	Non-essential
YALI1_F27101g	-1.79958	0.0137205	0.071924	Non-essential
YALI1_F14409g	-1.79929	0.0137518	0.0720396	Non-essential
YALI1_B22853g	-1.79803	0.0138875	0.0727018	Non-essential
YALI1_F02187g	-1.79734	0.0139622	0.0730439	Non-essential
YALI1_D10721g	-1.79693	0.0140065	0.0732263	Non-essential
YALI1_E39248g	-1.79658	0.0140451	0.0733791	Non-essential
YALI1_D27181g	-1.79545	0.0141688	0.0739755	Non-essential
YALI1_D11810g	-1.79524	0.0141922	0.0740482	Non-essential
YALI1_D15622g	-1.79497	0.0142217	0.0741525	Non-essential
YALI1_D03805g	-1.79482	0.0142376	0.0741858	Non-essential
YALI1_F33587g	-1.79464	0.0142579	0.0742422	Non-essential
YALI1_E34870g	-1.79455	0.0142679	0.0742447	Non-essential
YALI1_A08546g	-1.79407	0.0143214	0.074434	Non-essential
YALI1_F00286g	-1.79397	0.0143327	0.074434	Non-essential
YALI1_E16174g	-1.79396	0.014333	0.074434	Non-essential
YALI1_C22944g	-1.79333	0.0144035	0.0747503	Non-essential
YALI1_E21147g	-1.79231	0.0145175	0.075292	Non-essential
YALI1_A19965g	-1.79126	0.0146355	0.075815	Non-essential
YALI1_D06788g	-1.79124	0.0146378	0.075815	Non-essential
YALI1_A00135g	-1.79086	0.0146816	0.0759913	Non-essential
YALI1_E27625g	-1.79047	0.0147252	0.0761664	Non-essential
YALI1_F31493g	-1.79026	0.014749	0.0762392	Non-essential
YALI1_F06035g	-1.79006	0.0147717	0.0763059	Non-essential
YALI1_F16856g	-1.78925	0.0148651	0.0767374	Non-essential
YALI1_E16433g	-1.78916	0.0148752	0.0767386	Non-essential
YALI1_A01854g	-1.7889	0.0149044	0.0768385	Non-essential
YALI1_F27574g	-1.7887	0.0149283	0.0768669	Non-essential
YALI1_F38056g	-1.78868	0.0149296	0.0768669	Non-essential
YALI1_D10135g	-1.78838	0.0149645	0.0769958	Non-essential
YALI1_D15345g	-1.78757	0.0150584	0.0773944	Non-essential
YALI1_B12010g	-1.78754	0.0150619	0.0773944	Non-essential
YALI1_F21813g	-1.78732	0.0150875	0.0774752	Non-essential
YALI1_F17549g	-1.78657	0.0151747	0.0778715	Non-essential
YALI1_D05370g	-1.7855	0.0152992	0.0784587	Non-essential
YALI1_E09779g	-1.78517	0.0153387	0.0786093	Non-essential
YALI1_E29005g	-1.78486	0.015375	0.0787439	Non-essential
YALI1_F26167g	-1.78429	0.015443	0.0790402	Non-essential
YALI1_D00581g	-1.78397	0.0154803	0.0791791	Non-essential
YALI1_D30618g	-1.78379	0.0155012	0.0792339	Non-essential
YALI1_F28112g	-1.78101	0.0158356	0.0808611	Non-essential
YALI1_A11439g	-1.78094	0.0158435	0.0808611	Non-essential
YALI1_D24770g	-1.78088	0.0158506	0.0808611	Non-essential
YALI1_A11622g	-1.78047	0.0159008	0.081064	Non-essential
YALI1_B07331g	-1.78031	0.0159196	0.0811068	Non-essential
YALI1_B14544g	-1.77991	0.0159687	0.0812788	Non-essential
YALI1_C21401g	-1.77986	0.0159742	0.0812788	Non-essential
YALI1_B22109g	-1.7789	0.0160919	0.0818243	Non-essential
YALI1_E16731g	-1.77863	0.0161255	0.081937	Non-essential
YALI1_B14993g	-1.77855	0.0161351	0.081937	Non-essential
YALI1_C04093g	-1.77844	0.0161488	0.081953	Non-essential
YALI1_E06406g	-1.77807	0.0161936	0.0821238	Non-essential
YALI1_E15115g	-1.77799	0.0162035	0.0821238	Non-essential
YALI1_F09314g	-1.77787	0.0162187	0.0821312	Non-essential
YALI1_D00326g	-1.77775	0.0162336	0.0821312	Non-essential
YALI1_F07510g	-1.77772	0.0162378	0.0821312	Non-essential
YALI1_F02794g	-1.77764	0.0162471	0.0821312	Non-essential
YALI1_F39272g	-1.77711	0.0163135	0.0823459	Non-essential
YALI1_B18741g	-1.77705	0.0163208	0.0823459	Non-essential
YALI1_C02086g	-1.77699	0.0163276	0.0823459	Non-essential
YALI1_B29867g	-1.77693	0.0163349	0.0823459	Non-essential
YALI1_D21938g	-1.77687	0.0163424	0.0823459	Non-essential
YALI1_B02021g	-1.77665	0.0163701	0.0824321	Non-essential
YALI1_F19192g	-1.77601	0.0164494	0.0827777	Non-essential
YALI1_B16968g	-1.77563	0.016498	0.0829691	Non-essential
YALI1_E35082g	-1.77496	0.0165814	0.0833346	Non-essential
YALI1_D12050g	-1.77464	0.0166223	0.0834681	Non-essential
YALI1_A06488g	-1.77458	0.0166294	0.0834681	Non-essential
YALI1_A16496g	-1.77408	0.0166923	0.0837302	Non-essential
YALI1_C14774g	-1.77394	0.01671	0.0837651	Non-essential
YALI1_F39844g	-1.77286	0.0168481	0.0844027	Non-essential
YALI1_A08781g	-1.77237	0.0169103	0.0846602	Non-essential
YALI1_E28052g	-1.77223	0.0169289	0.0846968	Non-essential
YALI1_B07864g	-1.77214	0.0169394	0.0846968	Non-essential
YALI1_E18121g	-1.77192	0.0169681	0.0847861	Non-essential
YALI1_F34749g	-1.77129	0.0170489	0.0851354	Non-essential
YALI1_D22043g	-1.77071	0.0171244	0.0854575	Non-essential
YALI1_E36036g	-1.76999	0.0172177	0.0858461	Non-essential
YALI1_E03535g	-1.76994	0.0172243	0.0858461	Non-essential
YALI1_B17592g	-1.76938	0.0172968	0.0861522	Non-essential
YALI1_A05869g	-1.76869	0.0173872	0.0865476	Non-essential
YALI1_D04910g	-1.76817	0.0174555	0.0868317	Non-essential
YALI1_C05813g	-1.76799	0.0174791	0.0868941	Non-essential
YALI1_D20904g	-1.76757	0.0175344	0.0871133	Non-essential
YALI1_D30922g	-1.76634	0.0176975	0.0878673	Non-essential
YALI1_D08494g	-1.76559	0.0177978	0.0883091	Non-essential
YALI1_F06410g	-1.76547	0.0178132	0.0883293	Non-essential
YALI1_D02488g	-1.76409	0.0179983	0.0891908	Non-essential
YALI1_A06116g	-1.76246	0.0182197	0.0902304	Non-essential
YALI1_E15774g	-1.76192	0.0182942	0.0905419	Non-essential
YALI1_B11519g	-1.7614	0.0183645	0.0908319	Non-essential
YALI1_D14431g	-1.76101	0.0184192	0.0910447	Non-essential
YALI1_C23826g	-1.76025	0.0185239	0.0915044	Non-essential
YALI1_F16293g	-1.76003	0.0185542	0.091596	Non-essential
YALI1_F09608g	-1.7589	0.0187116	0.0923143	Non-essential
YALI1_A00325g	-1.75821	0.0188073	0.0926738	Non-essential
YALI1_B11200g	-1.75821	0.0188082	0.0926738	Non-essential
YALI1_E16026g	-1.75707	0.0189677	0.0934006	Non-essential
YALI1_E32693g	-1.75669	0.019021	0.093604	Non-essential
YALI1_E30886g	-1.75546	0.0191959	0.0944051	Non-essential
YALI1_A09553g	-1.75476	0.0192967	0.0948411	Non-essential
YALI1_D00766g	-1.75465	0.0193117	0.0948459	Non-essential
YALI1_A17419g	-1.75454	0.0193274	0.0948459	Non-essential
YALI1_A07575g	-1.7545	0.0193342	0.0948459	Non-essential
YALI1_C02639g	-1.75375	0.019442	0.0953148	Non-essential
YALI1_A19795g	-1.75279	0.0195809	0.0959153	Non-essential
YALI1_E15502g	-1.75273	0.0195891	0.0959153	Non-essential
YALI1_F12946g	-1.75261	0.019606	0.0959379	Non-essential
YALI1_E02056g	-1.75245	0.0196296	0.0959927	Non-essential
YALI1_F14024g	-1.75215	0.0196738	0.0961302	Non-essential
YALI1_F29192g	-1.75209	0.0196823	0.0961302	Non-essential
YALI1_C17719g	-1.75146	0.0197743	0.0965187	Non-essential
YALI1_C32294g	-1.75097	0.0198458	0.0968073	Non-essential
YALI1_A11612g	-1.75075	0.0198781	0.0968219	Non-essential
YALI1_C23881g	-1.75068	0.0198882	0.0968219	Non-essential
YALI1_F30647g	-1.75067	0.0198904	0.0968219	Non-essential
YALI1_B21313g	-1.75061	0.0198985	0.0968219	Non-essential
YALI1_F32792g	-1.75006	0.0199793	0.0971543	Non-essential
YALI1_A14658g	-1.7497	0.0200334	0.0973568	Non-essential
YALI1_B23966g	-1.74954	0.020057	0.097411	Non-essential
YALI1_C05554g	-1.74873	0.0201768	0.0979316	Non-essential
YALI1_F09896g	-1.74855	0.020204	0.0980028	Non-essential
YALI1_A14345g	-1.74819	0.0202576	0.0982017	Non-essential
YALI1_D30230g	-1.74685	0.0204577	0.099107	Non-essential
YALI1_B24970g	-1.74677	0.0204698	0.099107	Non-essential
YALI1_E33777g	-1.74656	0.0205022	0.099202	Non-essential
YALI1_C26106g	-1.74647	0.0205157	0.0992058	Non-essential
YALI1_A10267g	-1.74626	0.0205468	0.0992948	Non-essential
YALI1_F19249g	-1.74595	0.0205933	0.0994576	Non-essential
YALI1_E04859g	-1.74546	0.020668	0.0997567	Non-essential
YALI1_E33599g	-1.74512	0.0207199	0.0999454	Non-essential
YALI1_A13566g	-1.74484	0.0207627	0.10009	Non-essential
YALI1_B17112g	-1.7436	0.020952	0.10094	Non-essential
YALI1_C29104g	-1.74344	0.0209767	0.100974	Non-essential
YALI1_E39924g	-1.74339	0.0209849	0.100974	Non-essential
YALI1_E02966g	-1.74289	0.0210609	0.101277	Non-essential
YALI1_C32106g	-1.74277	0.0210796	0.101304	Non-essential
YALI1_F36710g	-1.74203	0.0211948	0.101795	Non-essential
YALI1_D35711g	-1.74167	0.0212498	0.101996	Non-essential
YALI1_F28333g	-1.74149	0.0212783	0.10207	Non-essential
YALI1_F38248g	-1.74123	0.0213185	0.102134	Non-essential
YALI1_F19180g	-1.74116	0.0213301	0.102134	Non-essential
YALI1_D01967g	-1.74115	0.0213309	0.102134	Non-essential
YALI1_D27547g	-1.74087	0.0213748	0.102255	Non-essential
YALI1_F16069g	-1.74082	0.0213825	0.102255	Non-essential
YALI1_E23229g	-1.74074	0.0213958	0.102257	Non-essential
YALI1_B17805g	-1.73987	0.0215309	0.102839	Non-essential
YALI1_F07573g	-1.73957	0.0215789	0.102984	Non-essential
YALI1_F06466g	-1.73951	0.0215877	0.102984	Non-essential
YALI1_A02198g	-1.73941	0.0216034	0.102996	Non-essential
YALI1_A05737g	-1.73925	0.0216289	0.103055	Non-essential
YALI1_D23730g	-1.739	0.0216694	0.103184	Non-essential
YALI1_D32519g	-1.73864	0.0217264	0.103393	Non-essential
YALI1_E21983g	-1.73846	0.0217541	0.103461	Non-essential
YALI1_E41315g	-1.73724	0.0219477	0.104318	Non-essential
YALI1_D07665g	-1.73694	0.021997	0.104489	Non-essential
YALI1_F14213g	-1.73579	0.0221803	0.105276	Non-essential
YALI1_A09444g	-1.73574	0.0221898	0.105276	Non-essential
YALI1_C23150g	-1.73509	0.0222934	0.105704	Non-essential
YALI1_A16509g	-1.73462	0.0223708	0.106006	Non-essential
YALI1_D27324g	-1.73388	0.0224898	0.106505	Non-essential
YALI1_D32832g	-1.73262	0.0226965	0.107419	Non-essential
YALI1_A17433g	-1.73167	0.022853	0.108094	Non-essential
YALI1_D09566g	-1.73104	0.0229584	0.108527	Non-essential
YALI1_E36847g	-1.7305	0.023047	0.10888	Non-essential
YALI1_B23609g	-1.73035	0.0230721	0.108932	Non-essential
YALI1_E14469g	-1.72989	0.0231486	0.109227	Non-essential
YALI1_F14712g	-1.72947	0.0232197	0.109496	Non-essential
YALI1_A01717g	-1.72938	0.0232349	0.109502	Non-essential
YALI1_D29237g	-1.72904	0.0232915	0.109637	Non-essential
YALI1_F03842g	-1.72898	0.0233023	0.109637	Non-essential
YALI1_C05296g	-1.72896	0.0233057	0.109637	Non-essential
YALI1_E22159g	-1.72827	0.0234218	0.110116	Non-essential
YALI1_F21540g	-1.72783	0.0234957	0.110397	Non-essential
YALI1_E01299g	-1.72761	0.0235319	0.110501	Non-essential
YALI1_A09372g	-1.72696	0.0236437	0.110863	Non-essential
YALI1_D17885g	-1.72694	0.0236471	0.110863	Non-essential
YALI1_E15492g	-1.72691	0.0236518	0.110863	Non-essential
YALI1_E18258g	-1.72652	0.0237173	0.111032	Non-essential
YALI1_A06099g	-1.72648	0.0237247	0.111032	Non-essential
YALI1_C06716g	-1.72645	0.0237306	0.111032	Non-essential
YALI1_B01878g	-1.72583	0.023836	0.111459	Non-essential
YALI1_A18719g	-1.72562	0.0238721	0.11147	Non-essential
YALI1_E32816g	-1.7256	0.0238748	0.11147	Non-essential
YALI1_E33485g	-1.72553	0.0238876	0.11147	Non-essential
YALI1_E33150g	-1.72548	0.0238955	0.11147	Non-essential
YALI1_D16981g	-1.72496	0.0239849	0.11182	Non-essential
YALI1_F16459g	-1.7246	0.0240469	0.111873	Non-essential
YALI1_E21053g	-1.72457	0.0240522	0.111873	Non-essential
YALI1_F09833g	-1.72455	0.0240552	0.111873	Non-essential
YALI1_F17907g	-1.72454	0.0240571	0.111873	Non-essential
YALI1_D25216g	-1.72448	0.0240681	0.111873	Non-essential
YALI1_E18095g	-1.72426	0.024106	0.111982	Non-essential
YALI1_D35509g	-1.72388	0.0241713	0.112219	Non-essential
YALI1_D06276g	-1.72356	0.024228	0.112415	Non-essential
YALI1_A01842g	-1.72323	0.0242845	0.11261	Non-essential
YALI1_F20462g	-1.7231	0.0243073	0.112649	Non-essential
YALI1_D15965g	-1.72296	0.024331	0.112692	Non-essential
YALI1_D26394g	-1.72113	0.0246527	0.114114	Non-essential
YALI1_F04110g	-1.72025	0.0248068	0.114759	Non-essential
YALI1_A19459g	-1.71994	0.0248632	0.114952	Non-essential
YALI1_A03803g	-1.71952	0.0249369	0.115159	Non-essential
YALI1_D18130g	-1.71952	0.0249375	0.115159	Non-essential
YALI1_F21224g	-1.71902	0.0250265	0.115492	Non-essential
YALI1_E14385g	-1.71895	0.0250393	0.115492	Non-essential
YALI1_B15509g	-1.7181	0.02519	0.116118	Non-essential
YALI1_F28590g	-1.71798	0.025212	0.116127	Non-essential
YALI1_B09993g	-1.71793	0.0252217	0.116127	Non-essential
YALI1_E40540g	-1.71778	0.0252486	0.116182	Non-essential
YALI1_E30400g	-1.71743	0.0253107	0.116342	Non-essential
YALI1_A01198g	-1.71742	0.0253132	0.116342	Non-essential
YALI1_D23688g	-1.71728	0.0253386	0.116391	Non-essential
YALI1_F19899g	-1.71701	0.0253863	0.116541	Non-essential
YALI1_F09627g	-1.71692	0.0254039	0.116553	Non-essential
YALI1_D20473g	-1.71665	0.0254528	0.116708	Non-essential
YALI1_C11096g	-1.71561	0.0256413	0.117504	Non-essential
YALI1_B07295g	-1.71487	0.0257758	0.118051	Non-essential
YALI1_D10192g	-1.71454	0.0258364	0.118259	Non-essential
YALI1_D18646g	-1.71313	0.0260948	0.119371	Non-essential
YALI1_C29926g	-1.71251	0.02621	0.119794	Non-essential
YALI1_F27141g	-1.71247	0.026218	0.119794	Non-essential
YALI1_F14448g	-1.71144	0.0264086	0.120595	Non-essential
YALI1_E22718g	-1.71093	0.0265054	0.120966	Non-essential
YALI1_E40754g	-1.71071	0.0265455	0.121078	Non-essential
YALI1_C29676g	-1.71057	0.0265718	0.121127	Non-essential
YALI1_E40076g	-1.71012	0.0266556	0.121438	Non-essential
YALI1_E34269g	-1.70968	0.0267401	0.121752	Non-essential
YALI1_E13360g	-1.7095	0.0267724	0.121828	Non-essential
YALI1_E02183g	-1.70929	0.0268123	0.121938	Non-essential
YALI1_B21816g	-1.70899	0.02687	0.122129	Non-essential
YALI1_C26146g	-1.70872	0.0269216	0.122293	Non-essential
YALI1_C26209g	-1.70852	0.0269585	0.122389	Non-essential
YALI1_F05137g	-1.70785	0.0270861	0.122897	Non-essential
YALI1_A00375g	-1.70756	0.0271418	0.123039	Non-essential
YALI1_A21021g	-1.70752	0.0271492	0.123039	Non-essential
YALI1_E39228g	-1.70738	0.0271768	0.123093	Non-essential
YALI1_E10161g	-1.70584	0.0274708	0.124352	Non-essential
YALI1_B21628g	-1.70555	0.0275268	0.124533	Non-essential
YALI1_C24165g	-1.70468	0.0276971	0.125231	Non-essential
YALI1_F29317g	-1.70432	0.027767	0.125475	Non-essential
YALI1_B11916g	-1.7033	0.027965	0.126296	Non-essential
YALI1_A19974g	-1.7025	0.028123	0.126936	Non-essential
YALI1_E05731g	-1.70217	0.0281861	0.127147	Non-essential
YALI1_D24718g	-1.70126	0.0283673	0.127859	Non-essential
YALI1_A08672g	-1.70121	0.0283766	0.127859	Non-essential
YALI1_B26963g	-1.70017	0.0285842	0.12872	Non-essential
YALI1_C12682g	-1.69983	0.0286508	0.128945	Non-essential
YALI1_E39990g	-1.69951	0.0287142	0.129125	Non-essential
YALI1_F03371g	-1.69947	0.0287239	0.129125	Non-essential
YALI1_A00558g	-1.69931	0.0287549	0.12919	Non-essential
YALI1_E23313g	-1.69858	0.0289008	0.12977	Non-essential
YALI1_F20457g	-1.69842	0.0289336	0.129843	Non-essential
YALI1_D04186g	-1.69801	0.0290173	0.130144	Non-essential
YALI1_F34051g	-1.69705	0.0292107	0.130936	Non-essential
YALI1_F36094g	-1.69679	0.0292633	0.131064	Non-essential
YALI1_B07915g	-1.69674	0.0292729	0.131064	Non-essential
YALI1_E21345g	-1.69575	0.0294747	0.131883	Non-essential
YALI1_B09258g	-1.69568	0.0294898	0.131883	Non-essential
YALI1_B13137g	-1.695	0.0296293	0.132431	Non-essential
YALI1_E17037g	-1.69465	0.0297011	0.132602	Non-essential
YALI1_E08211g	-1.69464	0.0297034	0.132602	Non-essential
YALI1_A00102g	-1.69457	0.0297185	0.132602	Non-essential
YALI1_D16531g	-1.69444	0.0297437	0.132638	Non-essential
YALI1_E12703g	-1.69327	0.0299856	0.133641	Non-essential
YALI1_D07427g	-1.6931	0.0300214	0.133724	Non-essential
YALI1_C25301g	-1.69171	0.0303108	0.134936	Non-essential
YALI1_E09395g	-1.69147	0.0303624	0.13508	Non-essential
YALI1_D01350g	-1.69139	0.0303779	0.13508	Non-essential
YALI1_E16597g	-1.69124	0.0304092	0.135142	Non-essential
YALI1_D16932g	-1.69072	0.0305197	0.135533	Non-essential
YALI1_E08021g	-1.69059	0.0305456	0.135533	Non-essential
YALI1_D23274g	-1.69053	0.0305593	0.135533	Non-essential
YALI1_F20330g	-1.6905	0.0305665	0.135533	Non-essential
YALI1_B02375g	-1.68947	0.0307831	0.136415	Non-essential
YALI1_F10928g	-1.68936	0.0308056	0.136437	Non-essential
YALI1_F07907g	-1.68915	0.0308517	0.136564	Non-essential
YALI1_D23067g	-1.68788	0.0311221	0.137683	Non-essential
YALI1_E35417g	-1.68651	0.0314155	0.138902	Non-essential
YALI1_E04845g	-1.68503	0.0317354	0.140237	Non-essential
YALI1_F16851g	-1.68399	0.0319629	0.141162	Non-essential
YALI1_B14600g	-1.68312	0.0321546	0.141928	Non-essential
YALI1_F37890g	-1.68302	0.0321759	0.141942	Non-essential
YALI1_E38640g	-1.68287	0.0322092	0.142008	Non-essential
YALI1_E26532g	-1.68204	0.0323924	0.142735	Non-essential
YALI1_F16478g	-1.68145	0.032522	0.143163	Non-essential
YALI1_B17050g	-1.68143	0.0325262	0.143163	Non-essential
YALI1_A12403g	-1.68065	0.0327003	0.143848	Non-essential
YALI1_C28263g	-1.68051	0.0327323	0.143908	Non-essential
YALI1_E04060g	-1.67985	0.0328787	0.14447	Non-essential
YALI1_B07210g	-1.67965	0.0329246	0.14459	Non-essential
YALI1_B26728g	-1.67919	0.0330275	0.14496	Non-essential
YALI1_C12788g	-1.67854	0.0331725	0.145515	Non-essential
YALI1_B24051g	-1.67831	0.0332255	0.145592	Non-essential
YALI1_B07413g	-1.6783	0.0332274	0.145592	Non-essential
YALI1_B13800g	-1.67816	0.033258	0.145644	Non-essential
YALI1_E14889g	-1.67752	0.0334046	0.146204	Non-essential
YALI1_C17728g	-1.67735	0.0334415	0.146283	Non-essential
YALI1_E14698g	-1.6769	0.0335445	0.146651	Non-essential
YALI1_B16705g	-1.67669	0.0335928	0.14678	Non-essential
YALI1_B06328g	-1.6761	0.033727	0.147206	Non-essential
YALI1_F35868g	-1.6761	0.033728	0.147206	Non-essential
YALI1_D25851g	-1.67536	0.0338965	0.147821	Non-essential
YALI1_E19458g	-1.67532	0.0339069	0.147821	Non-essential
YALI1_B27150g	-1.67495	0.0339903	0.148102	Non-essential
YALI1_C25598g	-1.67416	0.0341732	0.148816	Non-essential
YALI1_A00715g	-1.67404	0.0341997	0.148848	Non-essential
YALI1_D32268g	-1.67343	0.0343419	0.149342	Non-essential
YALI1_E04613g	-1.67339	0.0343515	0.149342	Non-essential
YALI1_A21550g	-1.67313	0.0344109	0.149517	Non-essential
YALI1_E40782g	-1.67247	0.0345644	0.1501	Non-essential
YALI1_E26118g	-1.67216	0.0346375	0.150334	Non-essential
YALI1_D17666g	-1.67179	0.0347244	0.150627	Non-essential
YALI1_E32332g	-1.67142	0.0348098	0.150913	Non-essential
YALI1_E27649g	-1.67129	0.0348407	0.150963	Non-essential
YALI1_F08183g	-1.67073	0.0349728	0.151451	Non-essential
YALI1_C26408g	-1.6701	0.0351225	0.152015	Non-essential
YALI1_F33189g	-1.66963	0.0352331	0.15241	Non-essential
YALI1_C30910g	-1.66949	0.035266	0.152467	Non-essential
YALI1_A12492g	-1.66925	0.0353229	0.152573	Non-essential
YALI1_B23933g	-1.66919	0.0353371	0.152573	Non-essential
YALI1_F29704g	-1.66914	0.0353493	0.152573	Non-essential
YALI1_C10762g	-1.66843	0.0355183	0.153218	Non-essential
YALI1_E01904g	-1.6679	0.035646	0.153684	Non-essential
YALI1_E35831g	-1.66742	0.0357588	0.154085	Non-essential
YALI1_F08260g	-1.66713	0.0358291	0.154214	Non-essential
YALI1_E34290g	-1.66712	0.0358316	0.154214	Non-essential
YALI1_C04265g	-1.66705	0.0358481	0.154214	Non-essential
YALI1_E27076g	-1.6663	0.0360281	0.154903	Non-essential
YALI1_A01777g	-1.66583	0.0361438	0.155315	Non-essential
YALI1_B04200g	-1.66434	0.0365041	0.156777	Non-essential
YALI1_B12384g	-1.66412	0.0365586	0.156924	Non-essential
YALI1_A15482g	-1.66377	0.0366439	0.157128	Non-essential
YALI1_F37354g	-1.66376	0.0366464	0.157128	Non-essential
YALI1_E36682g	-1.66301	0.0368309	0.157832	Non-essential
YALI1_F12434g	-1.6627	0.0369057	0.158066	Non-essential
YALI1_F39041g	-1.6624	0.0369808	0.158301	Non-essential
YALI1_E32568g	-1.66214	0.0370454	0.15849	Non-essential
YALI1_B19962g	-1.66178	0.0371337	0.158781	Non-essential
YALI1_F16915g	-1.66139	0.0372293	0.159102	Non-essential
YALI1_E13765g	-1.66081	0.0373745	0.159635	Non-essential
YALI1_A08981g	-1.65997	0.0375825	0.160373	Non-essential
YALI1_C26533g	-1.65995	0.0375883	0.160373	Non-essential
YALI1_D11479g	-1.65952	0.0376952	0.160741	Non-essential
YALI1_A07405g	-1.65846	0.0379626	0.161793	Non-essential
YALI1_C15297g	-1.65824	0.0380182	0.161941	Non-essential
YALI1_E22592g	-1.65737	0.0382373	0.162785	Non-essential
YALI1_B29742g	-1.65703	0.0383237	0.163064	Non-essential
YALI1_D00724g	-1.65629	0.0385123	0.163777	Non-essential
YALI1_B03314g	-1.65537	0.038747	0.164669	Non-essential
YALI1_A17551g	-1.6553	0.0387642	0.164669	Non-essential
YALI1_B08321g	-1.6545	0.0389694	0.16545	Non-essential
YALI1_B13483g	-1.65438	0.0389999	0.165451	Non-essential
YALI1_B26962g	-1.65427	0.0390299	0.165451	Non-essential
YALI1_F27041g	-1.65425	0.0390332	0.165451	Non-essential
YALI1_A06815g	-1.65404	0.0390883	0.165594	Non-essential
YALI1_C01789g	-1.65355	0.039215	0.166041	Non-essential
YALI1_C13578g	-1.65288	0.0393879	0.166682	Non-essential
YALI1_D33835g	-1.65189	0.0396461	0.167639	Non-essential
YALI1_D21565g	-1.65177	0.039677	0.167639	Non-essential
YALI1_A08512g	-1.65177	0.0396785	0.167639	Non-essential
YALI1_C18892g	-1.65156	0.0397318	0.167773	Non-essential
YALI1_B14194g	-1.65102	0.0398739	0.168282	Non-essential
YALI1_E35168g	-1.65074	0.0399478	0.168437	Non-essential
YALI1_E37484g	-1.65071	0.0399538	0.168437	Non-essential
YALI1_B00419g	-1.64974	0.0402096	0.169424	Non-essential
YALI1_F39291g	-1.64909	0.0403819	0.170058	Non-essential
YALI1_C01297g	-1.64897	0.0404129	0.170097	Non-essential
YALI1_D11063g	-1.6488	0.040459	0.170199	Non-essential
YALI1_A18414g	-1.6487	0.0404864	0.170222	Non-essential
YALI1_C06681g	-1.64849	0.040542	0.170283	Non-essential
YALI1_D33696g	-1.64848	0.0405446	0.170283	Non-essential
YALI1_B27454g	-1.64833	0.040584	0.170357	Non-essential
YALI1_C09200g	-1.64767	0.0407598	0.170934	Non-essential
YALI1_F16369g	-1.64765	0.0407653	0.170934	Non-essential
YALI1_D02000g	-1.64747	0.0408138	0.171045	Non-essential
YALI1_E02239g	-1.64718	0.0408898	0.171271	Non-essential
YALI1_F01430g	-1.64693	0.0409561	0.171457	Non-essential
YALI1_C23504g	-1.64652	0.041068	0.171811	Non-essential
YALI1_F28107g	-1.64639	0.041102	0.171811	Non-essential
YALI1_A10072g	-1.64637	0.0411067	0.171811	Non-essential
YALI1_D32002g	-1.64623	0.0411458	0.171882	Non-essential
YALI1_E27504g	-1.64595	0.0412212	0.172035	Non-essential
YALI1_E32868g	-1.64593	0.0412265	0.172035	Non-essential
YALI1_E25063g	-1.64533	0.0413873	0.172613	Non-essential
YALI1_A09919t	-1.64504	0.0414675	0.172855	Non-essential
YALI1_B08868g	-1.64479	0.041533	0.173036	Non-essential
YALI1_E15421g	-1.64451	0.0416095	0.173262	Non-essential
YALI1_D15214g	-1.64418	0.0416992	0.173542	Non-essential
YALI1_A06640g	-1.64381	0.0417998	0.173806	Non-essential
YALI1_E16068g	-1.64374	0.0418184	0.173806	Non-essential
YALI1_C24850g	-1.6437	0.0418295	0.173806	Non-essential
YALI1_E24120g	-1.64351	0.0418809	0.173927	Non-essential
YALI1_E34367g	-1.64336	0.0419226	0.174008	Non-essential
YALI1_F21453g	-1.64283	0.0420672	0.174515	Non-essential
YALI1_F15017g	-1.64257	0.0421401	0.174724	Non-essential
YALI1_F07318g	-1.64235	0.042199	0.174876	Non-essential
YALI1_F34202g	-1.64183	0.0423413	0.175372	Non-essential
YALI1_E35982g	-1.64157	0.0424125	0.175574	Non-essential
YALI1_D05375g	-1.64136	0.042471	0.175723	Non-essential
YALI1_D15304g	-1.64118	0.0425221	0.175841	Non-essential
YALI1_A10510g	-1.64097	0.0425807	0.175913	Non-essential
YALI1_E20215g	-1.64095	0.0425846	0.175913	Non-essential
YALI1_F11916g	-1.64085	0.0426122	0.175933	Non-essential
YALI1_D35424g	-1.64033	0.0427554	0.176368	Non-essential
YALI1_C25288g	-1.64031	0.0427626	0.176368	Non-essential
YALI1_A10672g	-1.63984	0.0428921	0.176808	Non-essential
YALI1_F17709g	-1.63918	0.0430758	0.177472	Non-essential
YALI1_E25290g	-1.63898	0.0431322	0.17761	Non-essential
YALI1_C28716g	-1.6386	0.0432377	0.17795	Non-essential
YALI1_A08856g	-1.63783	0.0434547	0.178749	Non-essential
YALI1_D12543g	-1.63742	0.0435686	0.179123	Non-essential
YALI1_F17988g	-1.63712	0.0436543	0.179381	Non-essential
YALI1_F02903g	-1.63692	0.0437118	0.179468	Non-essential
YALI1_C01944g	-1.63688	0.0437215	0.179468	Non-essential
YALI1_E41276g	-1.63668	0.0437798	0.179613	Non-essential
YALI1_C01338g	-1.63613	0.0439341	0.180112	Non-essential
YALI1_F01291g	-1.63601	0.0439672	0.180112	Non-essential
YALI1_B04466g	-1.636	0.043971	0.180112	Non-essential
YALI1_F17066g	-1.63567	0.0440658	0.180353	Non-essential
YALI1_E26320g	-1.63563	0.0440759	0.180353	Non-essential
YALI1_C03197g	-1.63503	0.0442483	0.180963	Non-essential
YALI1_D28993g	-1.63465	0.0443546	0.181303	Non-essential
YALI1_E12793g	-1.63439	0.044431	0.18152	Non-essential
YALI1_F15769g	-1.63366	0.0446398	0.182277	Non-essential
YALI1_E15144g	-1.63285	0.0448713	0.183127	Non-essential
YALI1_F31934g	-1.63272	0.0449098	0.183188	Non-essential
YALI1_C13890g	-1.63257	0.0449536	0.183268	Non-essential
YALI1_C02215g	-1.63249	0.0449765	0.183268	Non-essential
YALI1_F15878g	-1.6305	0.045555	0.185528	Non-essential
YALI1_F10839g	-1.63021	0.0456378	0.185611	Non-essential
YALI1_B26377g	-1.63021	0.0456387	0.185611	Non-essential
YALI1_A01732g	-1.63018	0.0456466	0.185611	Non-essential
YALI1_F24126g	-1.62962	0.0458114	0.186183	Non-essential
YALI1_F21974g	-1.62914	0.0459522	0.186658	Non-essential
YALI1_F24228g	-1.62879	0.0460548	0.186978	Non-essential
YALI1_E02377g	-1.62864	0.0460996	0.187062	Non-essential
YALI1_C07780g	-1.62818	0.0462365	0.18752	Non-essential
YALI1_E09652g	-1.6278	0.0463479	0.187827	Non-essential
YALI1_C06929g	-1.62776	0.0463605	0.187827	Non-essential
YALI1_D20381g	-1.62737	0.0464744	0.188142	Non-essential
YALI1_A12772g	-1.62733	0.0464864	0.188142	Non-essential
YALI1_E23555g	-1.62721	0.0465215	0.188186	Non-essential
YALI1_D29215g	-1.62662	0.0466977	0.188801	Non-essential
YALI1_A09149g	-1.6255	0.0470336	0.19003	Non-essential
YALI1_A15515g	-1.62544	0.0470504	0.19003	Non-essential
YALI1_B07444g	-1.62519	0.0471264	0.190238	Non-essential
YALI1_C02044g	-1.62449	0.0473346	0.19098	Non-essential
YALI1_B22883g	-1.62396	0.047496	0.191532	Non-essential
YALI1_E41360g	-1.62385	0.0475283	0.191559	Non-essential
YALI1_E01623g	-1.62377	0.0475518	0.191559	Non-essential
YALI1_E02468g	-1.62353	0.0476261	0.191647	Non-essential
YALI1_A19428g	-1.62353	0.0476267	0.191647	Non-essential
YALI1_D11151g	-1.62346	0.0476475	0.191647	Non-essential
YALI1_A01122g	-1.62333	0.0476848	0.191698	Non-essential
YALI1_B26639g	-1.6225	0.0479367	0.192612	Non-essential
YALI1_B04540g	-1.62211	0.0480561	0.192992	Non-essential
YALI1_D22247g	-1.62182	0.048144	0.193246	Non-essential
YALI1_F00307g	-1.62129	0.0483063	0.193797	Non-essential
YALI1_C30205g	-1.62114	0.0483539	0.193888	Non-essential
YALI1_F21728g	-1.62095	0.0484126	0.194024	Non-essential
YALI1_D20719g	-1.62056	0.0485324	0.194404	Non-essential
YALI1_A20685g	-1.62036	0.0485928	0.194546	Non-essential
YALI1_E20125g	-1.62028	0.048618	0.194547	Non-essential
YALI1_C02521g	-1.61994	0.0487209	0.194858	Non-essential
YALI1_F24798g	-1.61966	0.0488075	0.195105	Non-essential
YALI1_F13097g	-1.61916	0.0489637	0.195629	Non-essential
YALI1_F07827g	-1.61878	0.049079	0.195945	Non-essential
YALI1_F00288g	-1.6187	0.0491058	0.195945	Non-essential
YALI1_F35938g	-1.61863	0.0491276	0.195945	Non-essential
YALI1_B16410g	-1.61858	0.0491433	0.195945	Non-essential
YALI1_C10718g	-1.61834	0.0492153	0.196132	Non-essential
YALI1_E10951g	-1.61822	0.0492536	0.196184	Non-essential
YALI1_E04688g	-1.61737	0.049518	0.197136	Non-essential
YALI1_D19306g	-1.61684	0.0496826	0.197691	Non-essential
YALI1_B15180g	-1.61592	0.0499719	0.19874	Non-essential
YALI1_F06787g	-1.6154	0.0501369	0.199295	Non-essential
YALI1_A11010g	-1.6152	0.0502006	0.199446	Non-essential
YALI1_D28221g	-1.6147	0.050357	0.199966	Non-essential
YALI1_A14826g	-1.61439	0.0504564	0.200259	Non-essential
YALI1_E16451g	-1.61248	0.0510621	0.202559	Non-essential
YALI1_E31498g	-1.61239	0.0510918	0.202574	Non-essential
YALI1_D15424g	-1.61194	0.0512367	0.203045	Non-essential
YALI1_E29192g	-1.61163	0.0513349	0.203331	Non-essential
YALI1_F35441g	-1.61135	0.0514248	0.203584	Non-essential
YALI1_E33302g	-1.61083	0.0515938	0.204149	Non-essential
YALI1_F31292g	-1.61005	0.0518459	0.204914	Non-essential
YALI1_F10786g	-1.61004	0.0518473	0.204914	Non-essential
YALI1_B26153g	-1.60998	0.0518669	0.204914	Non-essential
YALI1_D19365g	-1.60989	0.0518972	0.204914	Non-essential
YALI1_F05695g	-1.60982	0.0519184	0.204914	Non-essential
YALI1_C31047g	-1.60917	0.0521321	0.205653	Non-essential
YALI1_D13611g	-1.60824	0.0524329	0.206735	Non-essential
YALI1_F34675g	-1.60784	0.0525647	0.20715	Non-essential
YALI1_E13472g	-1.6075	0.0526775	0.207489	Non-essential
YALI1_D31376g	-1.60727	0.0527529	0.207681	Non-essential
YALI1_D24361g	-1.60711	0.052804	0.207778	Non-essential
YALI1_E15197g	-1.60689	0.0528758	0.207955	Non-essential
YALI1_D07252g	-1.60578	0.0532436	0.209271	Non-essential
YALI1_F24408g	-1.60571	0.0532642	0.209271	Non-essential
YALI1_F32002g	-1.60546	0.0533492	0.2095	Non-essential
YALI1_B24129g	-1.60534	0.0533869	0.209542	Non-essential
YALI1_E36395g	-1.60509	0.053472	0.209771	Non-essential
YALI1_E27532g	-1.60494	0.0535212	0.209858	Non-essential
YALI1_E28957g	-1.60426	0.0537457	0.210632	Non-essential
YALI1_A21594g	-1.60412	0.0537943	0.210717	Non-essential
YALI1_D32024g	-1.60374	0.0539215	0.211109	Non-essential
YALI1_F11658g	-1.60336	0.0540483	0.211499	Non-essential
YALI1_F37194g	-1.60305	0.0541506	0.211755	Non-essential
YALI1_E24956g	-1.60298	0.0541756	0.211755	Non-essential
YALI1_E13637g	-1.60292	0.0541953	0.211755	Non-essential
YALI1_E09972g	-1.60238	0.0543768	0.212358	Non-essential
YALI1_F15449g	-1.60187	0.054547	0.212916	Non-essential
YALI1_D13201g	-1.60172	0.0545968	0.213004	Non-essential
YALI1_C01965g	-1.60144	0.0546932	0.213273	Non-essential
[truncated: 5,796 more rows]
