# Supplementary material for: acCRISPR: an activity-correction method for improving the accuracy of CRISPR screens
Source: Commun Biol. 2023 Jun 8;6:617. doi: 10.1038/s42003-023-04996-8 (PMC10250353; doi:10.1038/s42003-023-04996-8)
Supplement: Supplementary file 12 — Supplementary Data 9 [file 42003_2023_4996_MOESM12_ESM.xlsx]

## Sheet: DeepGuide predicted activity
Guide ID	gene	DeepGuide score
YALI1_A00241g_4	YALI1_A00241g	5.80978
YALI1_A00241g_5	YALI1_A00241g	4.84286
YALI1_A00252g_1	YALI1_A00252g	4.24516
YALI1_A00252g_2	YALI1_A00252g	4.79352
YALI1_A00252g_3	YALI1_A00252g	4.35043
YALI1_A00252g_4	YALI1_A00252g	5.52024
YALI1_A00252g_5	YALI1_A00252g	5.50629
YALI1_A00252g_6	YALI1_A00252g	1.64209
YALI1_A00309g_1	YALI1_A00309g	5.02626
YALI1_A00309g_2	YALI1_A00309g	5.18692
YALI1_A00309g_3	YALI1_A00309g	5.64308
YALI1_A00309g_4	YALI1_A00309g	4.77948
YALI1_A00309g_5	YALI1_A00309g	4.08072
YALI1_A00309g_6	YALI1_A00309g	5.38533
YALI1_A00325g_1	YALI1_A00325g	4.6182
YALI1_A00325g_2	YALI1_A00325g	5.38975
YALI1_A00325g_3	YALI1_A00325g	0.836246
YALI1_A00325g_4	YALI1_A00325g	4.90806
YALI1_A00325g_5	YALI1_A00325g	5.04817
YALI1_A00325g_6	YALI1_A00325g	5.82239
YALI1_A00375g_1	YALI1_A00375g	4.72443
YALI1_A00375g_2	YALI1_A00375g	5.19436
YALI1_A00375g_3	YALI1_A00375g	4.48708
YALI1_A00375g_4	YALI1_A00375g	2.4164
YALI1_A00375g_5	YALI1_A00375g	4.79499
YALI1_A00375g_6	YALI1_A00375g	2.96312
YALI1_A00406g_1	YALI1_A00406g	5.53911
YALI1_A00406g_2	YALI1_A00406g	3.74302
YALI1_A00406g_3	YALI1_A00406g	4.65796
YALI1_A00406g_4	YALI1_A00406g	5.76692
YALI1_A00406g_5	YALI1_A00406g	5.88524
YALI1_A00406g_6	YALI1_A00406g	4.06277
YALI1_A00447g_1	YALI1_A00447g	5.49126
YALI1_A00447g_2	YALI1_A00447g	5.06812
YALI1_A00447g_4	YALI1_A00447g	3.29766
YALI1_A00447g_5	YALI1_A00447g	3.8375
YALI1_A00447g_6	YALI1_A00447g	4.07044
YALI1_A00468g_1	YALI1_A00468g	5.71146
YALI1_A00468g_2	YALI1_A00468g	1.83043
YALI1_A00468g_3	YALI1_A00468g	4.33974
YALI1_A00468g_4	YALI1_A00468g	3.69319
YALI1_A00468g_5	YALI1_A00468g	5.7121
YALI1_A00468g_6	YALI1_A00468g	4.38591
YALI1_A00504g_1	YALI1_A00504g	5.53628
YALI1_A00504g_2	YALI1_A00504g	4.54394
YALI1_A00504g_3	YALI1_A00504g	5.27153
YALI1_A00504g_4	YALI1_A00504g	4.47055
YALI1_A00504g_5	YALI1_A00504g	4.56594
YALI1_A00504g_6	YALI1_A00504g	4.34278
YALI1_A00538g_1	YALI1_A00538g	5.66097
YALI1_A00538g_2	YALI1_A00538g	4.20869
YALI1_A00538g_3	YALI1_A00538g	5.18886
YALI1_A00538g_4	YALI1_A00538g	5.06632
YALI1_A00538g_5	YALI1_A00538g	5.12431
YALI1_A00538g_6	YALI1_A00538g	4.62286
YALI1_A00558g_1	YALI1_A00558g	5.28891
YALI1_A00558g_2	YALI1_A00558g	4.82725
YALI1_A00558g_3	YALI1_A00558g	5.36316
YALI1_A00558g_4	YALI1_A00558g	4.9655
YALI1_A00558g_5	YALI1_A00558g	4.54073
YALI1_A00558g_6	YALI1_A00558g	3.64132
YALI1_A00574g_1	YALI1_A00574g	5.60269
YALI1_A00574g_2	YALI1_A00574g	5.41181
YALI1_A00574g_3	YALI1_A00574g	4.55112
YALI1_A00574g_4	YALI1_A00574g	4.01495
YALI1_A00574g_5	YALI1_A00574g	6.08068
YALI1_A00574g_6	YALI1_A00574g	4.40238
YALI1_A00601g_1	YALI1_A00601g	5.06784
YALI1_A00601g_2	YALI1_A00601g	3.59094
YALI1_A00601g_3	YALI1_A00601g	4.85072
YALI1_A00601g_4	YALI1_A00601g	3.8516
YALI1_A00601g_5	YALI1_A00601g	2.09554
YALI1_A00601g_6	YALI1_A00601g	4.32299
YALI1_A00661g_1	YALI1_A00661g	5.48324
YALI1_A00661g_2	YALI1_A00661g	5.45098
YALI1_A00661g_3	YALI1_A00661g	3.95143
YALI1_A00661g_4	YALI1_A00661g	5.30361
YALI1_A00661g_5	YALI1_A00661g	3.70387
YALI1_A00661g_6	YALI1_A00661g	3.85216
YALI1_A00683g_1	YALI1_A00683g	1.91222
YALI1_A00683g_2	YALI1_A00683g	3.7915
YALI1_A00683g_3	YALI1_A00683g	4.75386
YALI1_A00683g_4	YALI1_A00683g	5.29099
YALI1_A00683g_5	YALI1_A00683g	3.60494
YALI1_A00683g_6	YALI1_A00683g	5.22392
YALI1_A00715g_1	YALI1_A00715g	4.85106
YALI1_A00715g_2	YALI1_A00715g	4.57367
YALI1_A00715g_3	YALI1_A00715g	5.15801
YALI1_A00715g_4	YALI1_A00715g	4.51968
YALI1_A00715g_5	YALI1_A00715g	5.17747
YALI1_A00715g_6	YALI1_A00715g	5.19378
YALI1_A00746g_1	YALI1_A00746g	5.34455
YALI1_A00746g_2	YALI1_A00746g	3.89437
YALI1_A00746g_3	YALI1_A00746g	3.49681
YALI1_A00746g_4	YALI1_A00746g	2.29998
YALI1_A00746g_5	YALI1_A00746g	3.60985
YALI1_A00746g_6	YALI1_A00746g	5.89849
YALI1_A00789g_1	YALI1_A00789g	4.51428
YALI1_A00789g_2	YALI1_A00789g	4.78956
YALI1_A00789g_3	YALI1_A00789g	4.02973
YALI1_A00789g_4	YALI1_A00789g	5.88593
YALI1_A00789g_5	YALI1_A00789g	2.23743
YALI1_A00789g_6	YALI1_A00789g	4.76926
YALI1_A00801g_1	YALI1_A00801g	4.29877
YALI1_A00801g_2	YALI1_A00801g	5.09661
YALI1_A00801g_3	YALI1_A00801g	2.92479
YALI1_A00801g_4	YALI1_A00801g	4.91914
YALI1_A00801g_5	YALI1_A00801g	3.82713
YALI1_A00801g_6	YALI1_A00801g	4.69132
YALI1_A00829g_1	YALI1_A00829g	4.56353
YALI1_A00829g_2	YALI1_A00829g	5.22126
YALI1_A00829g_3	YALI1_A00829g	4.68064
YALI1_A00829g_4	YALI1_A00829g	5.32157
YALI1_A00829g_5	YALI1_A00829g	4.40959
YALI1_A00829g_6	YALI1_A00829g	4.40337
YALI1_A00867g_1	YALI1_A00867g	4.3121
YALI1_A00867g_2	YALI1_A00867g	5.82717
YALI1_A00867g_3	YALI1_A00867g	5.28155
YALI1_A00867g_4	YALI1_A00867g	5.14525
YALI1_A00867g_5	YALI1_A00867g	5.65632
YALI1_A00867g_6	YALI1_A00867g	6.46038
YALI1_A00905g_1	YALI1_A00905g	4.88596
YALI1_A00905g_2	YALI1_A00905g	5.38185
YALI1_A00905g_3	YALI1_A00905g	5.78524
YALI1_A00905g_4	YALI1_A00905g	-1.6984
YALI1_A00905g_5	YALI1_A00905g	5.77933
YALI1_A00905g_6	YALI1_A00905g	3.98102
YALI1_A00911g_1	YALI1_A00911g	4.66606
YALI1_A00911g_2	YALI1_A00911g	2.81085
YALI1_A00911g_3	YALI1_A00911g	5.51677
YALI1_A00911g_4	YALI1_A00911g	4.87447
YALI1_A00911g_5	YALI1_A00911g	4.74439
YALI1_A00911g_6	YALI1_A00911g	3.87531
YALI1_A00947g_1	YALI1_A00947g	5.08194
YALI1_A00947g_2	YALI1_A00947g	4.50083
YALI1_A00947g_3	YALI1_A00947g	3.62206
YALI1_A00947g_4	YALI1_A00947g	4.73911
YALI1_A00947g_5	YALI1_A00947g	3.96197
YALI1_A00947g_6	YALI1_A00947g	2.88398
YALI1_A00983g_1	YALI1_A00983g	1.14054
YALI1_A00983g_2	YALI1_A00983g	2.97927
YALI1_A00983g_3	YALI1_A00983g	2.0663
YALI1_A00983g_4	YALI1_A00983g	4.51126
YALI1_A00983g_5	YALI1_A00983g	2.89088
YALI1_A00983g_6	YALI1_A00983g	4.26278
YALI1_A01061g_1	YALI1_A01061g	4.44368
YALI1_A01061g_2	YALI1_A01061g	4.33168
YALI1_A01061g_3	YALI1_A01061g	3.50095
YALI1_A01061g_4	YALI1_A01061g	4.06239
YALI1_A01061g_5	YALI1_A01061g	3.41049
YALI1_A01061g_6	YALI1_A01061g	4.79715
YALI1_A01074g_1	YALI1_A01074g	4.19435
YALI1_A01074g_2	YALI1_A01074g	5.92237
YALI1_A01074g_3	YALI1_A01074g	4.80573
YALI1_A01074g_4	YALI1_A01074g	5.14085
YALI1_A01074g_5	YALI1_A01074g	4.95451
YALI1_A01074g_6	YALI1_A01074g	4.83652
YALI1_A01093g_1	YALI1_A01093g	5.19447
YALI1_A01093g_3	YALI1_A01093g	4.45075
YALI1_A01093g_4	YALI1_A01093g	5.62356
YALI1_A01093g_5	YALI1_A01093g	5.34871
YALI1_A01122g_1	YALI1_A01122g	4.88745
YALI1_A01122g_2	YALI1_A01122g	3.45908
YALI1_A01122g_3	YALI1_A01122g	4.15098
YALI1_A01122g_4	YALI1_A01122g	4.91657
YALI1_A01122g_5	YALI1_A01122g	4.14301
YALI1_A01122g_6	YALI1_A01122g	4.74501
YALI1_A01143g_1	YALI1_A01143g	3.65164
YALI1_A01143g_2	YALI1_A01143g	2.93824
YALI1_A01143g_4	YALI1_A01143g	4.90696
YALI1_A01143g_5	YALI1_A01143g	3.95444
YALI1_A01143g_6	YALI1_A01143g	3.4595
YALI1_A01173g_1	YALI1_A01173g	6.74632
YALI1_A01173g_2	YALI1_A01173g	4.45508
YALI1_A01173g_3	YALI1_A01173g	3.79078
YALI1_A01173g_4	YALI1_A01173g	4.36719
YALI1_A01173g_5	YALI1_A01173g	2.62026
YALI1_A01173g_6	YALI1_A01173g	4.81025
YALI1_A01198g_1	YALI1_A01198g	4.74564
YALI1_A01198g_2	YALI1_A01198g	5.00716
YALI1_A01198g_3	YALI1_A01198g	5.30114
YALI1_A01198g_4	YALI1_A01198g	3.14436
YALI1_A01198g_5	YALI1_A01198g	5.46061
YALI1_A01230g_2	YALI1_A01230g	4.90279
YALI1_A01230g_3	YALI1_A01230g	5.86669
YALI1_A01230g_5	YALI1_A01230g	5.91344
YALI1_A01230g_6	YALI1_A01230g	4.47092
YALI1_A01240g_1	YALI1_A01240g	3.90993
YALI1_A01240g_2	YALI1_A01240g	5.69026
YALI1_A01240g_3	YALI1_A01240g	4.36034
YALI1_A01240g_4	YALI1_A01240g	5.27716
YALI1_A01240g_5	YALI1_A01240g	4.96786
YALI1_A01240g_6	YALI1_A01240g	5.75324
YALI1_A01241g_1	YALI1_A01241g	4.10121
YALI1_A01241g_2	YALI1_A01241g	3.7324
YALI1_A01241g_3	YALI1_A01241g	3.86773
YALI1_A01241g_4	YALI1_A01241g	5.02093
YALI1_A01241g_5	YALI1_A01241g	4.01871
YALI1_A01249g_1	YALI1_A01249g	4.88845
YALI1_A01249g_2	YALI1_A01249g	4.32024
YALI1_A01249g_3	YALI1_A01249g	3.66383
YALI1_A01249g_5	YALI1_A01249g	5.07212
YALI1_A01249g_6	YALI1_A01249g	5.06396
YALI1_A01260g_1	YALI1_A01260g	5.20835
YALI1_A01260g_2	YALI1_A01260g	4.78388
YALI1_A01260g_3	YALI1_A01260g	3.04555
YALI1_A01260g_4	YALI1_A01260g	4.45963
YALI1_A01260g_5	YALI1_A01260g	5.08609
YALI1_A01260g_6	YALI1_A01260g	2.30659
YALI1_A01267g_1	YALI1_A01267g	5.5123
YALI1_A01267g_2	YALI1_A01267g	4.95267
YALI1_A01267g_3	YALI1_A01267g	4.75397
YALI1_A01267g_4	YALI1_A01267g	3.92715
YALI1_A01267g_5	YALI1_A01267g	4.5222
YALI1_A01267g_6	YALI1_A01267g	4.07337
YALI1_A01298g_1	YALI1_A01298g	1.24815
YALI1_A01298g_2	YALI1_A01298g	5.05783
YALI1_A01298g_3	YALI1_A01298g	5.43102
YALI1_A01298g_4	YALI1_A01298g	4.50938
YALI1_A01298g_5	YALI1_A01298g	1.66274
YALI1_A01298g_6	YALI1_A01298g	3.92371
YALI1_A01394g_1	YALI1_A01394g	4.37062
YALI1_A01394g_2	YALI1_A01394g	5.94392
YALI1_A01394g_3	YALI1_A01394g	4.14014
YALI1_A01394g_4	YALI1_A01394g	4.57676
YALI1_A01394g_5	YALI1_A01394g	3.15013
YALI1_A01394g_6	YALI1_A01394g	3.71356
YALI1_A01430g_1	YALI1_A01430g	4.53648
YALI1_A01430g_2	YALI1_A01430g	5.10476
YALI1_A01430g_4	YALI1_A01430g	3.48053
YALI1_A01430g_6	YALI1_A01430g	3.16494
YALI1_A01434g_1	YALI1_A01434g	6.14033
YALI1_A01434g_2	YALI1_A01434g	4.16016
YALI1_A01434g_3	YALI1_A01434g	5.02193
YALI1_A01434g_4	YALI1_A01434g	4.96762
YALI1_A01434g_5	YALI1_A01434g	4.13995
YALI1_A01468g_1	YALI1_A01468g	4.70189
YALI1_A01468g_2	YALI1_A01468g	4.27641
YALI1_A01468g_3	YALI1_A01468g	5.43354
YALI1_A01468g_4	YALI1_A01468g	4.69719
YALI1_A01468g_5	YALI1_A01468g	5.21982
YALI1_A01468g_6	YALI1_A01468g	3.36986
YALI1_A01505g_1	YALI1_A01505g	3.33432
YALI1_A01505g_2	YALI1_A01505g	4.46055
YALI1_A01505g_3	YALI1_A01505g	4.86843
YALI1_A01505g_4	YALI1_A01505g	3.83667
YALI1_A01505g_5	YALI1_A01505g	4.73251
YALI1_A01505g_6	YALI1_A01505g	5.04639
YALI1_A01537g_1	YALI1_A01537g	3.63337
YALI1_A01537g_2	YALI1_A01537g	3.34774
YALI1_A01537g_3	YALI1_A01537g	4.23023
YALI1_A01537g_4	YALI1_A01537g	3.87322
YALI1_A01537g_5	YALI1_A01537g	5.05826
YALI1_A01537g_6	YALI1_A01537g	4.55776
YALI1_A01577g_2	YALI1_A01577g	3.03065
YALI1_A01577g_3	YALI1_A01577g	2.98632
YALI1_A01577g_4	YALI1_A01577g	5.81115
YALI1_A01577g_5	YALI1_A01577g	5.89535
YALI1_A01577g_6	YALI1_A01577g	3.94192
YALI1_A01602g_1	YALI1_A01602g	2.95253
YALI1_A01602g_2	YALI1_A01602g	4.4825
YALI1_A01602g_3	YALI1_A01602g	2.85854
YALI1_A01602g_4	YALI1_A01602g	3.83453
YALI1_A01602g_5	YALI1_A01602g	2.37761
YALI1_A01602g_6	YALI1_A01602g	5.40909
YALI1_A01618g_1	YALI1_A01618g	4.42558
YALI1_A01618g_2	YALI1_A01618g	4.86397
YALI1_A01618g_3	YALI1_A01618g	4.25865
YALI1_A01618g_5	YALI1_A01618g	3.82994
YALI1_A01618g_6	YALI1_A01618g	3.84455
YALI1_A01628g_1	YALI1_A01628g	3.40757
YALI1_A01628g_2	YALI1_A01628g	0.863822
YALI1_A01628g_3	YALI1_A01628g	3.87612
YALI1_A01628g_4	YALI1_A01628g	5.28811
YALI1_A01628g_6	YALI1_A01628g	3.84436
YALI1_A01670g_2	YALI1_A01670g	5.19905
YALI1_A01670g_3	YALI1_A01670g	5.30571
YALI1_A01670g_4	YALI1_A01670g	4.4889
YALI1_A01670g_6	YALI1_A01670g	5.08922
YALI1_A01717g_1	YALI1_A01717g	4.5488
YALI1_A01717g_2	YALI1_A01717g	5.06592
YALI1_A01717g_3	YALI1_A01717g	5.3802
YALI1_A01717g_4	YALI1_A01717g	3.4668
YALI1_A01717g_5	YALI1_A01717g	5.50028
YALI1_A01717g_6	YALI1_A01717g	2.5984
YALI1_A01732g_1	YALI1_A01732g	4.54228
YALI1_A01732g_3	YALI1_A01732g	4.66915
YALI1_A01732g_4	YALI1_A01732g	4.87912
YALI1_A01732g_5	YALI1_A01732g	5.80452
YALI1_A01736g_3	YALI1_A01736g	4.59865
YALI1_A01736g_4	YALI1_A01736g	4.54313
YALI1_A01736g_5	YALI1_A01736g	3.6853
YALI1_A01736g_6	YALI1_A01736g	5.12404
YALI1_A01766g_1	YALI1_A01766g	2.7454
YALI1_A01766g_2	YALI1_A01766g	4.08296
YALI1_A01766g_3	YALI1_A01766g	5.10184
YALI1_A01766g_4	YALI1_A01766g	4.34136
YALI1_A01766g_5	YALI1_A01766g	5.94575
YALI1_A01766g_6	YALI1_A01766g	4.87214
YALI1_A01777g_1	YALI1_A01777g	4.19464
YALI1_A01777g_2	YALI1_A01777g	3.42679
YALI1_A01777g_3	YALI1_A01777g	2.49906
YALI1_A01777g_4	YALI1_A01777g	5.71012
YALI1_A01777g_5	YALI1_A01777g	2.95498
YALI1_A01777g_6	YALI1_A01777g	3.69184
YALI1_A01794g_1	YALI1_A01794g	5.07876
YALI1_A01794g_2	YALI1_A01794g	3.71524
YALI1_A01794g_3	YALI1_A01794g	4.97383
YALI1_A01794g_4	YALI1_A01794g	4.3975
YALI1_A01794g_5	YALI1_A01794g	5.35519
YALI1_A01794g_6	YALI1_A01794g	5.07634
YALI1_A01824g_1	YALI1_A01824g	3.48373
YALI1_A01824g_2	YALI1_A01824g	2.76242
YALI1_A01824g_3	YALI1_A01824g	4.98281
YALI1_A01824g_4	YALI1_A01824g	5.28941
YALI1_A01824g_5	YALI1_A01824g	5.12022
YALI1_A01824g_6	YALI1_A01824g	4.7333
YALI1_A01842g_1	YALI1_A01842g	5.56587
YALI1_A01842g_2	YALI1_A01842g	5.82695
YALI1_A01842g_3	YALI1_A01842g	4.11283
YALI1_A01842g_4	YALI1_A01842g	4.96688
YALI1_A01842g_5	YALI1_A01842g	4.75908
YALI1_A01842g_6	YALI1_A01842g	4.84841
YALI1_A01854g_1	YALI1_A01854g	4.57466
YALI1_A01854g_2	YALI1_A01854g	4.45058
YALI1_A01854g_3	YALI1_A01854g	5.13986
YALI1_A01854g_4	YALI1_A01854g	4.74861
YALI1_A01854g_5	YALI1_A01854g	5.00731
YALI1_A01854g_6	YALI1_A01854g	4.82415
YALI1_A01864g_1	YALI1_A01864g	4.97844
YALI1_A01864g_2	YALI1_A01864g	5.52756
YALI1_A01864g_3	YALI1_A01864g	5.15515
YALI1_A01864g_4	YALI1_A01864g	5.12402
YALI1_A01864g_5	YALI1_A01864g	3.47318
YALI1_A01864g_6	YALI1_A01864g	3.31766
YALI1_A01868g_1	YALI1_A01868g	4.21122
YALI1_A01868g_2	YALI1_A01868g	5.68642
YALI1_A01868g_3	YALI1_A01868g	3.96263
YALI1_A01868g_4	YALI1_A01868g	5.36439
YALI1_A01868g_5	YALI1_A01868g	4.42553
YALI1_A01868g_6	YALI1_A01868g	4.75306
YALI1_A01888g_1	YALI1_A01888g	3.98958
YALI1_A01888g_2	YALI1_A01888g	5.97519
YALI1_A01888g_3	YALI1_A01888g	4.62495
YALI1_A01888g_4	YALI1_A01888g	5.59153
YALI1_A01888g_5	YALI1_A01888g	2.0175
YALI1_A01888g_6	YALI1_A01888g	5.18138
YALI1_A01905g_1	YALI1_A01905g	6.09192
YALI1_A01905g_2	YALI1_A01905g	4.82693
YALI1_A01905g_3	YALI1_A01905g	3.57007
YALI1_A01905g_4	YALI1_A01905g	4.88612
YALI1_A01905g_5	YALI1_A01905g	4.61666
YALI1_A01905g_6	YALI1_A01905g	4.67499
YALI1_A02022g_1	YALI1_A02022g	4.46054
YALI1_A02022g_2	YALI1_A02022g	4.84084
YALI1_A02022g_4	YALI1_A02022g	3.82493
YALI1_A02037g_1	YALI1_A02037g	4.22742
YALI1_A02037g_2	YALI1_A02037g	4.11123
YALI1_A02037g_3	YALI1_A02037g	2.63306
YALI1_A02037g_4	YALI1_A02037g	4.81095
YALI1_A02037g_5	YALI1_A02037g	5.09282
YALI1_A02037g_6	YALI1_A02037g	4.53598
YALI1_A02075g_1	YALI1_A02075g	5.02027
YALI1_A02075g_2	YALI1_A02075g	4.87659
YALI1_A02075g_3	YALI1_A02075g	4.62953
YALI1_A02075g_5	YALI1_A02075g	5.13578
YALI1_A02075g_6	YALI1_A02075g	4.73634
YALI1_A02083g_2	YALI1_A02083g	5.84581
YALI1_A02083g_3	YALI1_A02083g	3.22673
YALI1_A02083g_4	YALI1_A02083g	5.12785
YALI1_A02083g_5	YALI1_A02083g	5.18274
YALI1_A02083g_6	YALI1_A02083g	4.11779
YALI1_A02096g_1	YALI1_A02096g	5.22024
YALI1_A02096g_2	YALI1_A02096g	3.27914
YALI1_A02096g_3	YALI1_A02096g	5.3183
YALI1_A02096g_4	YALI1_A02096g	5.71092
YALI1_A02096g_5	YALI1_A02096g	5.06904
YALI1_A02096g_6	YALI1_A02096g	5.19238
YALI1_A02113g_2	YALI1_A02113g	4.62593
YALI1_A02113g_3	YALI1_A02113g	5.55405
YALI1_A02113g_4	YALI1_A02113g	4.40647
YALI1_A02113g_5	YALI1_A02113g	4.51759
YALI1_A02113g_6	YALI1_A02113g	4.64854
YALI1_A02131g_1	YALI1_A02131g	5.3229
YALI1_A02131g_2	YALI1_A02131g	4.36236
YALI1_A02131g_3	YALI1_A02131g	5.67673
YALI1_A02131g_4	YALI1_A02131g	3.48838
YALI1_A02131g_5	YALI1_A02131g	4.46842
YALI1_A02131g_6	YALI1_A02131g	4.94764
YALI1_A02150g_1	YALI1_A02150g	3.08691
YALI1_A02150g_2	YALI1_A02150g	4.55552
YALI1_A02150g_3	YALI1_A02150g	5.13356
YALI1_A02150g_4	YALI1_A02150g	3.9257
YALI1_A02150g_6	YALI1_A02150g	4.56705
YALI1_A02190g_1	YALI1_A02190g	5.94567
YALI1_A02190g_2	YALI1_A02190g	2.05403
YALI1_A02190g_3	YALI1_A02190g	3.75055
YALI1_A02190g_4	YALI1_A02190g	5.03946
YALI1_A02190g_5	YALI1_A02190g	4.24145
YALI1_A02190g_6	YALI1_A02190g	5.24644
YALI1_A02198g_1	YALI1_A02198g	4.75929
YALI1_A02198g_2	YALI1_A02198g	5.04943
YALI1_A02198g_3	YALI1_A02198g	4.4255
YALI1_A02198g_4	YALI1_A02198g	5.06497
YALI1_A02198g_5	YALI1_A02198g	5.42163
YALI1_A02198g_6	YALI1_A02198g	5.47753
YALI1_A02263g_1	YALI1_A02263g	4.21155
YALI1_A02263g_2	YALI1_A02263g	5.44738
YALI1_A02263g_3	YALI1_A02263g	2.10399
YALI1_A02263g_4	YALI1_A02263g	4.59194
YALI1_A02263g_5	YALI1_A02263g	5.92593
YALI1_A02263g_6	YALI1_A02263g	3.88206
YALI1_A02301g_2	YALI1_A02301g	5.55024
YALI1_A02301g_3	YALI1_A02301g	4.79763
YALI1_A02301g_4	YALI1_A02301g	5.50271
YALI1_A02301g_5	YALI1_A02301g	4.69559
YALI1_A02301g_6	YALI1_A02301g	4.06031
YALI1_A02335g_1	YALI1_A02335g	4.51121
YALI1_A02335g_2	YALI1_A02335g	5.61694
YALI1_A02335g_3	YALI1_A02335g	5.10831
YALI1_A02335g_4	YALI1_A02335g	5.16873
YALI1_A02335g_5	YALI1_A02335g	5.29826
YALI1_A02335g_6	YALI1_A02335g	5.09576
YALI1_A02365g_1	YALI1_A02365g	5.74617
YALI1_A02365g_2	YALI1_A02365g	4.15131
YALI1_A02365g_3	YALI1_A02365g	3.89558
YALI1_A02365g_4	YALI1_A02365g	4.87792
YALI1_A02365g_5	YALI1_A02365g	4.29669
YALI1_A02365g_6	YALI1_A02365g	4.93878
YALI1_A02394g_1	YALI1_A02394g	4.97092
YALI1_A02394g_2	YALI1_A02394g	4.92183
YALI1_A02394g_3	YALI1_A02394g	5.43108
YALI1_A02394g_4	YALI1_A02394g	4.78816
YALI1_A02394g_5	YALI1_A02394g	4.95071
YALI1_A02394g_6	YALI1_A02394g	4.13576
YALI1_A02426g_1	YALI1_A02426g	5.0181
YALI1_A02426g_2	YALI1_A02426g	4.91353
YALI1_A02426g_4	YALI1_A02426g	4.98032
YALI1_A02426g_5	YALI1_A02426g	0.258847
YALI1_A02426g_6	YALI1_A02426g	5.33556
YALI1_A02443g_1	YALI1_A02443g	5.45203
YALI1_A02443g_2	YALI1_A02443g	-0.647258
YALI1_A02443g_3	YALI1_A02443g	5.84508
YALI1_A02443g_4	YALI1_A02443g	5.14427
YALI1_A02443g_5	YALI1_A02443g	3.03153
YALI1_A02443g_6	YALI1_A02443g	4.09921
YALI1_A02461g_1	YALI1_A02461g	4.44394
YALI1_A02461g_2	YALI1_A02461g	3.9581
YALI1_A02461g_3	YALI1_A02461g	4.78809
YALI1_A02461g_4	YALI1_A02461g	5.05213
YALI1_A02461g_5	YALI1_A02461g	4.74029
YALI1_A02461g_6	YALI1_A02461g	5.01441
YALI1_A02470g_1	YALI1_A02470g	5.85803
YALI1_A02470g_2	YALI1_A02470g	4.56252
YALI1_A02470g_3	YALI1_A02470g	3.76761
YALI1_A02470g_4	YALI1_A02470g	5.10943
YALI1_A02470g_5	YALI1_A02470g	5.59504
YALI1_A02470g_6	YALI1_A02470g	4.88444
YALI1_A02499g_1	YALI1_A02499g	4.61192
YALI1_A02499g_2	YALI1_A02499g	3.35511
YALI1_A02499g_3	YALI1_A02499g	5.5684
YALI1_A02499g_4	YALI1_A02499g	0.445519
YALI1_A02499g_5	YALI1_A02499g	3.95513
YALI1_A02499g_6	YALI1_A02499g	2.40681
YALI1_A02546g_1	YALI1_A02546g	4.647
YALI1_A02546g_2	YALI1_A02546g	2.26539
YALI1_A02546g_3	YALI1_A02546g	3.82413
YALI1_A02546g_4	YALI1_A02546g	5.8083
YALI1_A02546g_5	YALI1_A02546g	5.33458
YALI1_A02546g_6	YALI1_A02546g	4.98708
YALI1_A02552g_1	YALI1_A02552g	5.65232
YALI1_A02552g_2	YALI1_A02552g	4.54571
YALI1_A02552g_3	YALI1_A02552g	3.94155
YALI1_A02552g_4	YALI1_A02552g	4.80995
YALI1_A02552g_6	YALI1_A02552g	4.72505
YALI1_A02561g_1	YALI1_A02561g	5.06913
YALI1_A02561g_2	YALI1_A02561g	0.569432
YALI1_A02561g_3	YALI1_A02561g	3.7198
YALI1_A02561g_4	YALI1_A02561g	4.32979
YALI1_A02561g_5	YALI1_A02561g	3.93869
YALI1_A02561g_6	YALI1_A02561g	2.0678
YALI1_A02568g_1	YALI1_A02568g	5.23972
YALI1_A02568g_2	YALI1_A02568g	3.48207
YALI1_A02568g_3	YALI1_A02568g	3.09681
YALI1_A02568g_4	YALI1_A02568g	4.06973
YALI1_A02568g_5	YALI1_A02568g	0.540733
YALI1_A02568g_6	YALI1_A02568g	2.9093
YALI1_A02615g_1	YALI1_A02615g	2.00753
YALI1_A02615g_2	YALI1_A02615g	4.68438
YALI1_A02615g_3	YALI1_A02615g	5.11772
YALI1_A02615g_4	YALI1_A02615g	0.817318
YALI1_A02615g_5	YALI1_A02615g	5.06787
YALI1_A02615g_6	YALI1_A02615g	3.9656
YALI1_A02653g_1	YALI1_A02653g	5.16016
YALI1_A02653g_2	YALI1_A02653g	1.21929
YALI1_A02653g_3	YALI1_A02653g	5.63274
YALI1_A02653g_4	YALI1_A02653g	2.8537
YALI1_A02653g_5	YALI1_A02653g	4.62809
YALI1_A02653g_6	YALI1_A02653g	4.94508
YALI1_A02682g_1	YALI1_A02682g	4.59489
YALI1_A02682g_2	YALI1_A02682g	4.8739
YALI1_A02682g_3	YALI1_A02682g	4.54049
YALI1_A02682g_5	YALI1_A02682g	4.16963
YALI1_A02682g_6	YALI1_A02682g	4.98657
YALI1_A02728g_1	YALI1_A02728g	5.8535
YALI1_A02728g_2	YALI1_A02728g	4.41034
YALI1_A02728g_3	YALI1_A02728g	4.65109
YALI1_A02728g_4	YALI1_A02728g	5.34359
YALI1_A02728g_5	YALI1_A02728g	4.86016
YALI1_A02728g_6	YALI1_A02728g	4.74935
YALI1_A02775g_1	YALI1_A02775g	5.47709
YALI1_A02775g_2	YALI1_A02775g	4.87025
YALI1_A02775g_3	YALI1_A02775g	5.13472
YALI1_A02775g_4	YALI1_A02775g	5.61443
YALI1_A02775g_5	YALI1_A02775g	4.28139
YALI1_A02775g_6	YALI1_A02775g	3.11127
YALI1_A02813g_1	YALI1_A02813g	4.46788
YALI1_A02813g_2	YALI1_A02813g	3.4888
YALI1_A02813g_5	YALI1_A02813g	5.10312
YALI1_A02813g_6	YALI1_A02813g	5.26838
YALI1_A02819g_1	YALI1_A02819g	4.94358
YALI1_A02819g_2	YALI1_A02819g	5.72238
YALI1_A02819g_3	YALI1_A02819g	4.34458
YALI1_A02819g_4	YALI1_A02819g	4.90653
YALI1_A02819g_5	YALI1_A02819g	-0.810875
YALI1_A02819g_6	YALI1_A02819g	-0.83406
YALI1_A02833g_1	YALI1_A02833g	5.89545
YALI1_A02833g_2	YALI1_A02833g	4.08247
YALI1_A02833g_3	YALI1_A02833g	2.77146
YALI1_A02833g_4	YALI1_A02833g	4.09177
YALI1_A02833g_5	YALI1_A02833g	4.83001
YALI1_A02833g_6	YALI1_A02833g	5.7282
YALI1_A02875g_2	YALI1_A02875g	4.16814
YALI1_A02875g_3	YALI1_A02875g	5.53674
YALI1_A02875g_4	YALI1_A02875g	4.9635
YALI1_A02875g_5	YALI1_A02875g	5.26104
YALI1_A02875g_6	YALI1_A02875g	4.42015
YALI1_A02895g_1	YALI1_A02895g	3.98756
YALI1_A02895g_3	YALI1_A02895g	5.23167
YALI1_A02895g_5	YALI1_A02895g	0.45118
YALI1_A02895g_6	YALI1_A02895g	5.08418
YALI1_A02947g_1	YALI1_A02947g	5.09254
YALI1_A02947g_2	YALI1_A02947g	3.46341
YALI1_A02947g_3	YALI1_A02947g	3.46862
YALI1_A02947g_4	YALI1_A02947g	4.3892
YALI1_A02947g_5	YALI1_A02947g	3.00525
YALI1_A02974g_1	YALI1_A02974g	4.24982
YALI1_A02974g_2	YALI1_A02974g	5.19425
YALI1_A02974g_3	YALI1_A02974g	5.71071
YALI1_A02974g_4	YALI1_A02974g	5.12552
YALI1_A02974g_5	YALI1_A02974g	4.25974
YALI1_A02974g_6	YALI1_A02974g	4.82564
YALI1_A02977g_1	YALI1_A02977g	5.38078
YALI1_A02977g_2	YALI1_A02977g	3.42238
YALI1_A02977g_3	YALI1_A02977g	6.16042
YALI1_A02977g_4	YALI1_A02977g	5.5428
YALI1_A02977g_5	YALI1_A02977g	4.71044
YALI1_A02977g_6	YALI1_A02977g	5.28814
YALI1_A02998g_1	YALI1_A02998g	4.18264
YALI1_A02998g_2	YALI1_A02998g	4.90623
YALI1_A02998g_3	YALI1_A02998g	4.82988
YALI1_A02998g_4	YALI1_A02998g	4.91493
YALI1_A02998g_5	YALI1_A02998g	0.572025
YALI1_A02998g_6	YALI1_A02998g	5.34844
YALI1_A03017g_1	YALI1_A03017g	5.29935
YALI1_A03017g_2	YALI1_A03017g	3.93503
YALI1_A03017g_3	YALI1_A03017g	4.48539
YALI1_A03017g_4	YALI1_A03017g	3.11501
YALI1_A03017g_5	YALI1_A03017g	4.22242
YALI1_A03017g_6	YALI1_A03017g	4.0901
YALI1_A03029g_1	YALI1_A03029g	4.87865
YALI1_A03029g_2	YALI1_A03029g	4.35685
YALI1_A03029g_4	YALI1_A03029g	4.36143
YALI1_A03029g_5	YALI1_A03029g	0.446696
YALI1_A03029g_6	YALI1_A03029g	3.74513
YALI1_A03069g_1	YALI1_A03069g	5.02307
YALI1_A03069g_2	YALI1_A03069g	4.28258
YALI1_A03069g_3	YALI1_A03069g	4.42005
YALI1_A03069g_4	YALI1_A03069g	4.45661
YALI1_A03069g_5	YALI1_A03069g	5.77422
YALI1_A03069g_6	YALI1_A03069g	3.66592
YALI1_A03081g_1	YALI1_A03081g	4.1166
YALI1_A03081g_2	YALI1_A03081g	6.12147
YALI1_A03081g_4	YALI1_A03081g	1.19409
YALI1_A03081g_6	YALI1_A03081g	4.10279
YALI1_A03091g_1	YALI1_A03091g	5.11082
YALI1_A03091g_2	YALI1_A03091g	5.47488
YALI1_A03091g_3	YALI1_A03091g	5.12019
YALI1_A03091g_4	YALI1_A03091g	5.42149
YALI1_A03091g_5	YALI1_A03091g	4.35778
YALI1_A03091g_6	YALI1_A03091g	1.94822
YALI1_A03116g_1	YALI1_A03116g	4.75011
YALI1_A03116g_2	YALI1_A03116g	5.30919
YALI1_A03116g_3	YALI1_A03116g	1.89191
YALI1_A03116g_4	YALI1_A03116g	4.3123
YALI1_A03116g_5	YALI1_A03116g	3.3854
YALI1_A03116g_6	YALI1_A03116g	3.99732
YALI1_A03137g_1	YALI1_A03137g	-0.540105
YALI1_A03137g_2	YALI1_A03137g	4.97711
YALI1_A03137g_3	YALI1_A03137g	-0.59673
YALI1_A03137g_4	YALI1_A03137g	3.09257
YALI1_A03137g_5	YALI1_A03137g	4.94272
YALI1_A03137g_6	YALI1_A03137g	5.16399
YALI1_A03153g_2	YALI1_A03153g	3.97821
YALI1_A03153g_3	YALI1_A03153g	4.92757
YALI1_A03153g_5	YALI1_A03153g	5.20385
YALI1_A03153g_6	YALI1_A03153g	5.75267
YALI1_A03170g_1	YALI1_A03170g	2.84498
YALI1_A03170g_2	YALI1_A03170g	5.87701
YALI1_A03170g_3	YALI1_A03170g	5.09005
YALI1_A03170g_4	YALI1_A03170g	5.05493
YALI1_A03170g_5	YALI1_A03170g	5.19504
YALI1_A03170g_6	YALI1_A03170g	2.70337
YALI1_A03183g_2	YALI1_A03183g	2.40379
YALI1_A03183g_3	YALI1_A03183g	4.3348
YALI1_A03183g_4	YALI1_A03183g	4.76365
YALI1_A03183g_5	YALI1_A03183g	3.81701
YALI1_A03183g_6	YALI1_A03183g	5.05147
YALI1_A03210g_1	YALI1_A03210g	0.0750213
YALI1_A03210g_2	YALI1_A03210g	3.90181
YALI1_A03210g_3	YALI1_A03210g	5.05856
YALI1_A03210g_4	YALI1_A03210g	4.45588
YALI1_A03210g_5	YALI1_A03210g	3.17907
YALI1_A03210g_6	YALI1_A03210g	2.67
YALI1_A03258g_1	YALI1_A03258g	4.78724
YALI1_A03258g_2	YALI1_A03258g	4.33047
YALI1_A03258g_3	YALI1_A03258g	4.83518
YALI1_A03258g_4	YALI1_A03258g	5.28771
YALI1_A03258g_5	YALI1_A03258g	3.93616
YALI1_A03258g_6	YALI1_A03258g	5.11042
YALI1_A03278g_1	YALI1_A03278g	5.55672
YALI1_A03278g_2	YALI1_A03278g	3.25303
YALI1_A03278g_3	YALI1_A03278g	4.74272
YALI1_A03278g_4	YALI1_A03278g	4.469
YALI1_A03278g_5	YALI1_A03278g	5.67091
YALI1_A03278g_6	YALI1_A03278g	4.05098
YALI1_A03289g_1	YALI1_A03289g	5.0395
YALI1_A03289g_2	YALI1_A03289g	3.50455
YALI1_A03289g_3	YALI1_A03289g	4.79044
YALI1_A03289g_4	YALI1_A03289g	5.292
YALI1_A03289g_5	YALI1_A03289g	5.25807
YALI1_A03289g_6	YALI1_A03289g	4.90266
YALI1_A03300g_1	YALI1_A03300g	4.03767
YALI1_A03300g_2	YALI1_A03300g	4.13299
YALI1_A03300g_3	YALI1_A03300g	1.11912
YALI1_A03300g_4	YALI1_A03300g	4.36977
YALI1_A03300g_5	YALI1_A03300g	3.28957
YALI1_A03300g_6	YALI1_A03300g	4.43203
YALI1_A03322g_1	YALI1_A03322g	5.16673
YALI1_A03322g_2	YALI1_A03322g	5.66333
YALI1_A03322g_3	YALI1_A03322g	5.16536
YALI1_A03322g_4	YALI1_A03322g	4.95353
YALI1_A03322g_5	YALI1_A03322g	5.79816
YALI1_A03322g_6	YALI1_A03322g	4.70262
YALI1_A03351g_1	YALI1_A03351g	4.42961
YALI1_A03351g_2	YALI1_A03351g	2.87738
YALI1_A03351g_4	YALI1_A03351g	3.73989
YALI1_A03351g_5	YALI1_A03351g	2.37305
YALI1_A03351g_6	YALI1_A03351g	4.36391
YALI1_A03356g_1	YALI1_A03356g	3.95856
YALI1_A03356g_2	YALI1_A03356g	3.88332
YALI1_A03356g_3	YALI1_A03356g	-3.04085
YALI1_A03356g_4	YALI1_A03356g	3.40894
YALI1_A03356g_5	YALI1_A03356g	4.6275
YALI1_A03356g_6	YALI1_A03356g	4.35388
YALI1_A03396g_1	YALI1_A03396g	4.25889
YALI1_A03396g_2	YALI1_A03396g	5.69871
YALI1_A03396g_3	YALI1_A03396g	4.96329
YALI1_A03396g_4	YALI1_A03396g	2.95669
YALI1_A03396g_5	YALI1_A03396g	3.46803
YALI1_A03396g_6	YALI1_A03396g	3.08639
YALI1_A03402g_1	YALI1_A03402g	3.77518
YALI1_A03402g_2	YALI1_A03402g	3.99139
YALI1_A03402g_3	YALI1_A03402g	4.34286
YALI1_A03402g_4	YALI1_A03402g	3.91405
YALI1_A03402g_5	YALI1_A03402g	4.35401
YALI1_A03402g_6	YALI1_A03402g	5.30048
YALI1_A03422g_1	YALI1_A03422g	4.50204
YALI1_A03422g_2	YALI1_A03422g	4.91156
YALI1_A03422g_3	YALI1_A03422g	4.57044
YALI1_A03422g_4	YALI1_A03422g	4.00258
YALI1_A03422g_5	YALI1_A03422g	2.52247
YALI1_A03422g_6	YALI1_A03422g	3.71889
YALI1_A03442g_2	YALI1_A03442g	0.821124
YALI1_A03442g_3	YALI1_A03442g	4.51714
YALI1_A03442g_4	YALI1_A03442g	4.48604
YALI1_A03442g_5	YALI1_A03442g	5.43486
YALI1_A03442g_6	YALI1_A03442g	3.37863
YALI1_A03450g_1	YALI1_A03450g	0.863252
YALI1_A03450g_6	YALI1_A03450g	4.97815
YALI1_A03487g_1	YALI1_A03487g	5.60569
YALI1_A03487g_2	YALI1_A03487g	4.15737
YALI1_A03487g_3	YALI1_A03487g	2.68313
YALI1_A03487g_4	YALI1_A03487g	1.7324
YALI1_A03487g_5	YALI1_A03487g	5.63278
YALI1_A03487g_6	YALI1_A03487g	3.55122
YALI1_A03507g_1	YALI1_A03507g	4.74683
YALI1_A03507g_2	YALI1_A03507g	4.87881
YALI1_A03507g_3	YALI1_A03507g	4.36849
YALI1_A03507g_4	YALI1_A03507g	4.33011
YALI1_A03507g_5	YALI1_A03507g	4.8045
YALI1_A03507g_6	YALI1_A03507g	4.47669
YALI1_A03512g_1	YALI1_A03512g	4.76122
YALI1_A03512g_2	YALI1_A03512g	4.82504
YALI1_A03512g_3	YALI1_A03512g	4.73059
YALI1_A03512g_4	YALI1_A03512g	5.85641
YALI1_A03512g_5	YALI1_A03512g	4.98241
YALI1_A03512g_6	YALI1_A03512g	2.8011
YALI1_A03549g_2	YALI1_A03549g	2.37679
YALI1_A03549g_3	YALI1_A03549g	4.43317
YALI1_A03549g_5	YALI1_A03549g	4.33951
YALI1_A03549g_6	YALI1_A03549g	5.03326
YALI1_A03567g_1	YALI1_A03567g	5.05996
YALI1_A03567g_2	YALI1_A03567g	5.11468
YALI1_A03567g_3	YALI1_A03567g	4.66161
YALI1_A03567g_4	YALI1_A03567g	2.75065
YALI1_A03567g_6	YALI1_A03567g	5.60002
YALI1_A03579g_1	YALI1_A03579g	4.68766
YALI1_A03579g_3	YALI1_A03579g	5.60273
YALI1_A03579g_4	YALI1_A03579g	0.00232315
YALI1_A03579g_5	YALI1_A03579g	4.06904
YALI1_A03579g_6	YALI1_A03579g	3.88831
YALI1_A03599g_1	YALI1_A03599g	4.55005
YALI1_A03599g_2	YALI1_A03599g	3.73349
YALI1_A03599g_3	YALI1_A03599g	3.78392
YALI1_A03599g_4	YALI1_A03599g	3.62709
YALI1_A03599g_5	YALI1_A03599g	5.28787
YALI1_A03599g_6	YALI1_A03599g	3.96616
YALI1_A03624g_1	YALI1_A03624g	2.48639
YALI1_A03624g_2	YALI1_A03624g	5.5714
YALI1_A03624g_5	YALI1_A03624g	6.58771
YALI1_A03624g_6	YALI1_A03624g	5.09832
YALI1_A03669g_1	YALI1_A03669g	4.93923
YALI1_A03669g_2	YALI1_A03669g	4.97894
YALI1_A03669g_3	YALI1_A03669g	5.23757
YALI1_A03669g_4	YALI1_A03669g	4.52901
YALI1_A03669g_5	YALI1_A03669g	2.37997
YALI1_A03669g_6	YALI1_A03669g	4.78885
YALI1_A03688g_1	YALI1_A03688g	5.80755
YALI1_A03688g_3	YALI1_A03688g	5.23654
YALI1_A03688g_4	YALI1_A03688g	5.3082
YALI1_A03688g_5	YALI1_A03688g	4.15108
YALI1_A03688g_6	YALI1_A03688g	4.62382
YALI1_A03721g_1	YALI1_A03721g	3.67963
YALI1_A03721g_2	YALI1_A03721g	4.06909
YALI1_A03721g_3	YALI1_A03721g	4.35955
YALI1_A03721g_4	YALI1_A03721g	4.08161
YALI1_A03721g_5	YALI1_A03721g	5.57068
YALI1_A03721g_6	YALI1_A03721g	5.0374
YALI1_A03757g_1	YALI1_A03757g	0.693024
YALI1_A03757g_2	YALI1_A03757g	5.22179
YALI1_A03757g_3	YALI1_A03757g	5.18583
YALI1_A03757g_4	YALI1_A03757g	5.13146
YALI1_A03757g_5	YALI1_A03757g	4.61367
YALI1_A03757g_6	YALI1_A03757g	2.34069
YALI1_A03763g_1	YALI1_A03763g	4.80327
YALI1_A03763g_2	YALI1_A03763g	3.89034
YALI1_A03763g_3	YALI1_A03763g	4.17796
YALI1_A03763g_4	YALI1_A03763g	2.53099
YALI1_A03763g_5	YALI1_A03763g	5.5806
YALI1_A03763g_6	YALI1_A03763g	4.81534
YALI1_A03803g_1	YALI1_A03803g	4.06492
YALI1_A03803g_2	YALI1_A03803g	5.68032
YALI1_A03803g_4	YALI1_A03803g	5.48689
YALI1_A03803g_5	YALI1_A03803g	4.70625
YALI1_A03803g_6	YALI1_A03803g	0.42143
YALI1_A03809g_1	YALI1_A03809g	5.04918
YALI1_A03809g_2	YALI1_A03809g	4.97924
YALI1_A03809g_3	YALI1_A03809g	5.61869
YALI1_A03809g_4	YALI1_A03809g	4.27647
YALI1_A03809g_5	YALI1_A03809g	5.19956
YALI1_A03809g_6	YALI1_A03809g	4.07466
YALI1_A03815g_1	YALI1_A03815g	0.149949
YALI1_A03815g_2	YALI1_A03815g	4.17835
YALI1_A03815g_3	YALI1_A03815g	3.4744
YALI1_A03815g_5	YALI1_A03815g	4.90396
YALI1_A03815g_6	YALI1_A03815g	4.32478
YALI1_A03837g_1	YALI1_A03837g	4.96856
YALI1_A03837g_2	YALI1_A03837g	5.33533
YALI1_A03837g_3	YALI1_A03837g	4.54236
YALI1_A03837g_4	YALI1_A03837g	5.80642
YALI1_A03837g_5	YALI1_A03837g	2.03621
YALI1_A03837g_6	YALI1_A03837g	4.94529
YALI1_A03842g_1	YALI1_A03842g	5.38284
YALI1_A03842g_2	YALI1_A03842g	4.60045
YALI1_A03842g_3	YALI1_A03842g	5.23519
YALI1_A03842g_4	YALI1_A03842g	2.9986
YALI1_A03842g_5	YALI1_A03842g	4.5099
YALI1_A03857g_1	YALI1_A03857g	4.81838
YALI1_A03857g_3	YALI1_A03857g	5.63021
YALI1_A03857g_4	YALI1_A03857g	3.71688
YALI1_A03857g_5	YALI1_A03857g	5.23459
YALI1_A03857g_6	YALI1_A03857g	2.4949
YALI1_A03883g_1	YALI1_A03883g	4.8373
YALI1_A03883g_2	YALI1_A03883g	5.42159
YALI1_A03883g_3	YALI1_A03883g	4.40176
YALI1_A03883g_4	YALI1_A03883g	3.26704
YALI1_A03883g_5	YALI1_A03883g	5.49169
YALI1_A03883g_6	YALI1_A03883g	4.29026
YALI1_A03900g_1	YALI1_A03900g	3.38765
YALI1_A03900g_2	YALI1_A03900g	5.35271
YALI1_A03900g_3	YALI1_A03900g	5.30766
YALI1_A03900g_4	YALI1_A03900g	4.36315
YALI1_A03900g_5	YALI1_A03900g	5.52482
YALI1_A03900g_6	YALI1_A03900g	4.1573
YALI1_A03907g_1	YALI1_A03907g	4.97757
YALI1_A03907g_2	YALI1_A03907g	5.27705
YALI1_A03907g_3	YALI1_A03907g	5.20994
YALI1_A03907g_4	YALI1_A03907g	0.359537
YALI1_A03907g_5	YALI1_A03907g	4.66183
YALI1_A03907g_6	YALI1_A03907g	4.56859
YALI1_A03937g_1	YALI1_A03937g	4.45555
YALI1_A03937g_3	YALI1_A03937g	5.11904
YALI1_A03937g_4	YALI1_A03937g	3.86478
YALI1_A03937g_5	YALI1_A03937g	5.97363
YALI1_A03937g_6	YALI1_A03937g	3.00255
YALI1_A03964g_1	YALI1_A03964g	4.83953
YALI1_A03964g_2	YALI1_A03964g	5.30856
YALI1_A03964g_3	YALI1_A03964g	3.57317
YALI1_A03964g_4	YALI1_A03964g	4.68997
YALI1_A03964g_5	YALI1_A03964g	5.23263
YALI1_A03964g_6	YALI1_A03964g	4.4432
YALI1_A04006g_1	YALI1_A04006g	4.89031
YALI1_A04006g_2	YALI1_A04006g	5.12392
YALI1_A04006g_3	YALI1_A04006g	4.88289
YALI1_A04006g_4	YALI1_A04006g	4.81626
YALI1_A04006g_5	YALI1_A04006g	2.39639
YALI1_A04006g_6	YALI1_A04006g	4.33341
YALI1_A04022g_1	YALI1_A04022g	4.75131
YALI1_A04022g_2	YALI1_A04022g	4.11306
YALI1_A04022g_3	YALI1_A04022g	2.00805
YALI1_A04022g_4	YALI1_A04022g	4.80133
YALI1_A04022g_5	YALI1_A04022g	4.13194
YALI1_A04022g_6	YALI1_A04022g	2.71517
YALI1_A04044g_2	YALI1_A04044g	5.70095
YALI1_A04071g_1	YALI1_A04071g	4.19412
YALI1_A04071g_2	YALI1_A04071g	3.03783
YALI1_A04071g_3	YALI1_A04071g	1.90872
YALI1_A04071g_4	YALI1_A04071g	-0.0527744
YALI1_A04071g_5	YALI1_A04071g	4.4394
YALI1_A04071g_6	YALI1_A04071g	3.40752
YALI1_A04109g_1	YALI1_A04109g	4.35764
YALI1_A04109g_2	YALI1_A04109g	0.372361
YALI1_A04109g_3	YALI1_A04109g	5.21696
YALI1_A04109g_4	YALI1_A04109g	3.97187
YALI1_A04109g_5	YALI1_A04109g	3.91626
YALI1_A04109g_6	YALI1_A04109g	4.18402
YALI1_A04119g_1	YALI1_A04119g	5.40237
YALI1_A04119g_2	YALI1_A04119g	4.61659
YALI1_A04119g_4	YALI1_A04119g	6.06188
YALI1_A04119g_5	YALI1_A04119g	3.6066
YALI1_A04119g_6	YALI1_A04119g	4.38599
YALI1_A04164g_1	YALI1_A04164g	5.55933
YALI1_A04164g_2	YALI1_A04164g	4.12848
YALI1_A04164g_3	YALI1_A04164g	4.40719
YALI1_A04164g_4	YALI1_A04164g	4.07152
YALI1_A04164g_5	YALI1_A04164g	3.79752
YALI1_A04164g_6	YALI1_A04164g	5.44681
YALI1_A04178g_1	YALI1_A04178g	4.82638
YALI1_A04178g_2	YALI1_A04178g	4.62483
YALI1_A04178g_3	YALI1_A04178g	5.28782
YALI1_A04178g_4	YALI1_A04178g	3.83792
YALI1_A04178g_5	YALI1_A04178g	3.16851
YALI1_A04178g_6	YALI1_A04178g	5.3591
YALI1_A04261g_1	YALI1_A04261g	4.99108
YALI1_A04261g_2	YALI1_A04261g	5.75692
YALI1_A04261g_3	YALI1_A04261g	2.17736
YALI1_A04261g_5	YALI1_A04261g	4.67304
YALI1_A04261g_6	YALI1_A04261g	5.40703
YALI1_A04309g_1	YALI1_A04309g	4.62159
YALI1_A04309g_2	YALI1_A04309g	4.22948
YALI1_A04309g_3	YALI1_A04309g	5.26779
YALI1_A04309g_4	YALI1_A04309g	4.7309
YALI1_A04309g_5	YALI1_A04309g	4.9079
YALI1_A04309g_6	YALI1_A04309g	5.17666
YALI1_A04332g_1	YALI1_A04332g	4.21785
YALI1_A04332g_2	YALI1_A04332g	4.56013
YALI1_A04332g_3	YALI1_A04332g	4.51878
YALI1_A04332g_4	YALI1_A04332g	0.616085
YALI1_A04332g_5	YALI1_A04332g	4.18025
YALI1_A04332g_6	YALI1_A04332g	4.95062
YALI1_A04341g_1	YALI1_A04341g	5.23863
YALI1_A04341g_2	YALI1_A04341g	2.26567
YALI1_A04341g_3	YALI1_A04341g	4.08527
YALI1_A04341g_4	YALI1_A04341g	3.56989
YALI1_A04341g_5	YALI1_A04341g	5.30033
YALI1_A04341g_6	YALI1_A04341g	3.2716
YALI1_A04385g_1	YALI1_A04385g	4.62702
YALI1_A04385g_2	YALI1_A04385g	3.36209
YALI1_A04385g_3	YALI1_A04385g	4.13583
YALI1_A04385g_4	YALI1_A04385g	5.10604
YALI1_A04385g_5	YALI1_A04385g	2.71671
YALI1_A04385g_6	YALI1_A04385g	5.24315
YALI1_A04415g_1	YALI1_A04415g	5.21312
YALI1_A04415g_2	YALI1_A04415g	4.02684
YALI1_A04415g_3	YALI1_A04415g	4.6069
YALI1_A04415g_4	YALI1_A04415g	3.05836
YALI1_A04415g_5	YALI1_A04415g	4.26195
YALI1_A04415g_6	YALI1_A04415g	5.71537
YALI1_A04462g_1	YALI1_A04462g	5.94015
YALI1_A04462g_2	YALI1_A04462g	5.74817
YALI1_A04462g_3	YALI1_A04462g	4.32687
YALI1_A04462g_4	YALI1_A04462g	4.51388
YALI1_A04462g_5	YALI1_A04462g	1.87316
YALI1_A04462g_6	YALI1_A04462g	5.16902
YALI1_A04495g_1	YALI1_A04495g	4.81268
YALI1_A04495g_2	YALI1_A04495g	4.56238
YALI1_A04495g_3	YALI1_A04495g	2.73949
YALI1_A04495g_4	YALI1_A04495g	4.74685
YALI1_A04495g_5	YALI1_A04495g	5.88338
YALI1_A04495g_6	YALI1_A04495g	4.81448
YALI1_A04533g_1	YALI1_A04533g	3.23428
YALI1_A04533g_2	YALI1_A04533g	4.92309
YALI1_A04533g_3	YALI1_A04533g	4.97586
YALI1_A04533g_4	YALI1_A04533g	2.05608
YALI1_A04533g_5	YALI1_A04533g	4.96896
YALI1_A04533g_6	YALI1_A04533g	2.81685
YALI1_A04561g_1	YALI1_A04561g	4.83318
YALI1_A04561g_2	YALI1_A04561g	5.38433
YALI1_A04561g_3	YALI1_A04561g	3.81845
YALI1_A04561g_4	YALI1_A04561g	4.59677
YALI1_A04561g_5	YALI1_A04561g	3.76384
YALI1_A04561g_6	YALI1_A04561g	5.20329
YALI1_A04576g_1	YALI1_A04576g	2.30294
YALI1_A04576g_2	YALI1_A04576g	4.35869
YALI1_A04576g_3	YALI1_A04576g	4.40451
YALI1_A04576g_4	YALI1_A04576g	4.57673
YALI1_A04576g_5	YALI1_A04576g	4.65235
YALI1_A04576g_6	YALI1_A04576g	2.15795
YALI1_A04620g_1	YALI1_A04620g	4.40587
YALI1_A04620g_2	YALI1_A04620g	4.22473
YALI1_A04620g_3	YALI1_A04620g	4.4336
YALI1_A04620g_4	YALI1_A04620g	2.07479
YALI1_A04620g_5	YALI1_A04620g	0.854131
YALI1_A04620g_6	YALI1_A04620g	4.47824
YALI1_A04653g_1	YALI1_A04653g	4.72416
YALI1_A04653g_2	YALI1_A04653g	5.21117
YALI1_A04653g_3	YALI1_A04653g	1.9358
YALI1_A04653g_4	YALI1_A04653g	4.5305
YALI1_A04653g_5	YALI1_A04653g	3.71741
YALI1_A04653g_6	YALI1_A04653g	4.05353
YALI1_A04661g_1	YALI1_A04661g	5.57006
YALI1_A04661g_2	YALI1_A04661g	3.42247
YALI1_A04661g_3	YALI1_A04661g	2.65371
YALI1_A04661g_4	YALI1_A04661g	3.10746
YALI1_A04661g_5	YALI1_A04661g	4.42329
YALI1_A04661g_6	YALI1_A04661g	4.84903
YALI1_A04676g_1	YALI1_A04676g	4.60069
YALI1_A04676g_2	YALI1_A04676g	3.07881
YALI1_A04676g_3	YALI1_A04676g	5.10594
YALI1_A04676g_4	YALI1_A04676g	3.53004
YALI1_A04676g_5	YALI1_A04676g	4.00201
YALI1_A04676g_6	YALI1_A04676g	5.15706
YALI1_A04715g_1	YALI1_A04715g	3.83894
YALI1_A04715g_2	YALI1_A04715g	2.084
YALI1_A04715g_3	YALI1_A04715g	2.9439
YALI1_A04715g_4	YALI1_A04715g	3.41609
YALI1_A04715g_5	YALI1_A04715g	3.00185
YALI1_A04715g_6	YALI1_A04715g	4.91087
YALI1_A04742g_1	YALI1_A04742g	4.97824
YALI1_A04742g_2	YALI1_A04742g	5.40785
YALI1_A04742g_3	YALI1_A04742g	3.91975
YALI1_A04742g_4	YALI1_A04742g	4.88955
YALI1_A04742g_5	YALI1_A04742g	4.46659
YALI1_A04742g_6	YALI1_A04742g	3.31975
YALI1_A04781g_1	YALI1_A04781g	4.74615
YALI1_A04781g_2	YALI1_A04781g	3.05054
YALI1_A04781g_3	YALI1_A04781g	4.63017
YALI1_A04781g_4	YALI1_A04781g	5.10731
YALI1_A04781g_5	YALI1_A04781g	4.15562
YALI1_A04781g_6	YALI1_A04781g	5.45148
YALI1_A04795g_1	YALI1_A04795g	5.05658
YALI1_A04795g_2	YALI1_A04795g	4.96925
YALI1_A04795g_3	YALI1_A04795g	3.13751
YALI1_A04795g_4	YALI1_A04795g	3.43686
YALI1_A04795g_5	YALI1_A04795g	3.39407
YALI1_A04795g_6	YALI1_A04795g	1.89392
YALI1_A04815g_1	YALI1_A04815g	4.71531
YALI1_A04815g_2	YALI1_A04815g	4.17168
YALI1_A04815g_3	YALI1_A04815g	3.06724
YALI1_A04815g_4	YALI1_A04815g	4.84785
YALI1_A04815g_5	YALI1_A04815g	2.52593
YALI1_A04815g_6	YALI1_A04815g	4.44817
YALI1_A04817g_1	YALI1_A04817g	2.64353
YALI1_A04817g_2	YALI1_A04817g	4.0257
YALI1_A04817g_3	YALI1_A04817g	4.45197
YALI1_A04817g_4	YALI1_A04817g	5.48329
YALI1_A04817g_5	YALI1_A04817g	6.11773
YALI1_A04817g_6	YALI1_A04817g	3.64829
YALI1_A04848g_1	YALI1_A04848g	2.22578
YALI1_A04848g_2	YALI1_A04848g	4.69736
YALI1_A04848g_3	YALI1_A04848g	5.21291
YALI1_A04848g_4	YALI1_A04848g	1.1268
YALI1_A04848g_5	YALI1_A04848g	5.09603
YALI1_A04848g_6	YALI1_A04848g	4.90107
YALI1_A04859g_1	YALI1_A04859g	5.1852
YALI1_A04859g_2	YALI1_A04859g	5.28003
YALI1_A04859g_3	YALI1_A04859g	5.49645
YALI1_A04859g_4	YALI1_A04859g	5.5722
YALI1_A04859g_5	YALI1_A04859g	5.3323
YALI1_A04859g_6	YALI1_A04859g	3.79816
YALI1_A04864g_1	YALI1_A04864g	1.80275
YALI1_A04864g_2	YALI1_A04864g	5.30119
YALI1_A04864g_3	YALI1_A04864g	2.43959
YALI1_A04864g_4	YALI1_A04864g	5.35638
YALI1_A04864g_5	YALI1_A04864g	4.76096
YALI1_A04864g_6	YALI1_A04864g	3.84411
YALI1_A04884g_1	YALI1_A04884g	5.44788
YALI1_A04884g_2	YALI1_A04884g	4.61334
YALI1_A04884g_4	YALI1_A04884g	5.2403
YALI1_A04884g_5	YALI1_A04884g	4.87356
YALI1_A04884g_6	YALI1_A04884g	4.54583
YALI1_A04893g_1	YALI1_A04893g	5.01586
YALI1_A04893g_2	YALI1_A04893g	2.76638
YALI1_A04893g_3	YALI1_A04893g	4.5504
YALI1_A04893g_4	YALI1_A04893g	4.31342
YALI1_A04893g_5	YALI1_A04893g	4.84054
YALI1_A04893g_6	YALI1_A04893g	4.69203
YALI1_A04927g_1	YALI1_A04927g	2.06168
YALI1_A04927g_2	YALI1_A04927g	4.77771
YALI1_A04927g_3	YALI1_A04927g	3.22582
YALI1_A04927g_4	YALI1_A04927g	3.47066
YALI1_A04927g_5	YALI1_A04927g	4.63788
YALI1_A04927g_6	YALI1_A04927g	4.12055
YALI1_A04976g_1	YALI1_A04976g	3.39568
YALI1_A04976g_2	YALI1_A04976g	3.55976
YALI1_A04976g_3	YALI1_A04976g	5.07423
YALI1_A04976g_4	YALI1_A04976g	5.29893
YALI1_A04976g_5	YALI1_A04976g	4.62661
YALI1_A04976g_6	YALI1_A04976g	4.3427
YALI1_A04983g_1	YALI1_A04983g	5.56895
YALI1_A04983g_2	YALI1_A04983g	4.58706
YALI1_A04983g_3	YALI1_A04983g	5.43439
YALI1_A04983g_4	YALI1_A04983g	5.51179
YALI1_A04983g_5	YALI1_A04983g	2.70582
YALI1_A04983g_6	YALI1_A04983g	4.79585
YALI1_A04990g_1	YALI1_A04990g	4.92347
YALI1_A04990g_2	YALI1_A04990g	3.23077
YALI1_A04990g_4	YALI1_A04990g	5.17788
YALI1_A04990g_5	YALI1_A04990g	2.17367
YALI1_A04990g_6	YALI1_A04990g	4.38824
YALI1_A05003g_1	YALI1_A05003g	2.74628
YALI1_A05003g_2	YALI1_A05003g	2.0419
YALI1_A05003g_3	YALI1_A05003g	1.04122
YALI1_A05003g_4	YALI1_A05003g	4.20793
YALI1_A05003g_5	YALI1_A05003g	5.54097
YALI1_A05003g_6	YALI1_A05003g	4.89201
YALI1_A05031g_1	YALI1_A05031g	5.19872
YALI1_A05031g_2	YALI1_A05031g	6.35806
YALI1_A05031g_3	YALI1_A05031g	5.98523
YALI1_A05031g_4	YALI1_A05031g	3.32498
YALI1_A05031g_5	YALI1_A05031g	4.33958
YALI1_A05031g_6	YALI1_A05031g	4.63523
YALI1_A05052g_1	YALI1_A05052g	3.43906
YALI1_A05052g_2	YALI1_A05052g	4.58282
YALI1_A05052g_3	YALI1_A05052g	3.82017
YALI1_A05052g_4	YALI1_A05052g	3.31944
YALI1_A05052g_5	YALI1_A05052g	3.55026
YALI1_A05052g_6	YALI1_A05052g	4.74812
YALI1_A05091g_1	YALI1_A05091g	5.49633
YALI1_A05091g_2	YALI1_A05091g	6.44174
YALI1_A05091g_3	YALI1_A05091g	4.71265
YALI1_A05091g_4	YALI1_A05091g	4.03047
YALI1_A05091g_5	YALI1_A05091g	5.54275
YALI1_A05091g_6	YALI1_A05091g	4.4167
YALI1_A05116g_1	YALI1_A05116g	5.40098
YALI1_A05116g_2	YALI1_A05116g	4.38998
YALI1_A05116g_3	YALI1_A05116g	2.18604
YALI1_A05116g_4	YALI1_A05116g	4.18802
YALI1_A05116g_5	YALI1_A05116g	5.06057
YALI1_A05116g_6	YALI1_A05116g	5.2685
YALI1_A05143g_1	YALI1_A05143g	4.56612
YALI1_A05143g_2	YALI1_A05143g	4.23121
YALI1_A05143g_3	YALI1_A05143g	5.06135
YALI1_A05143g_4	YALI1_A05143g	5.21606
YALI1_A05143g_5	YALI1_A05143g	4.60666
YALI1_A05143g_6	YALI1_A05143g	4.77983
YALI1_A05168g_1	YALI1_A05168g	4.94936
YALI1_A05168g_2	YALI1_A05168g	3.06929
YALI1_A05168g_3	YALI1_A05168g	5.53766
YALI1_A05168g_4	YALI1_A05168g	4.17899
YALI1_A05168g_5	YALI1_A05168g	4.90731
YALI1_A05168g_6	YALI1_A05168g	5.40356
YALI1_A05210g_1	YALI1_A05210g	4.73912
YALI1_A05210g_2	YALI1_A05210g	4.00088
YALI1_A05210g_3	YALI1_A05210g	1.88108
YALI1_A05210g_4	YALI1_A05210g	5.21104
YALI1_A05210g_5	YALI1_A05210g	4.41837
YALI1_A05210g_6	YALI1_A05210g	4.37762
YALI1_A05220g_1	YALI1_A05220g	4.27512
YALI1_A05220g_2	YALI1_A05220g	3.17614
YALI1_A05220g_3	YALI1_A05220g	2.87997
YALI1_A05220g_4	YALI1_A05220g	4.79504
YALI1_A05220g_5	YALI1_A05220g	3.88287
YALI1_A05220g_6	YALI1_A05220g	2.70464
YALI1_A05229g_1	YALI1_A05229g	5.02653
YALI1_A05229g_2	YALI1_A05229g	4.43643
YALI1_A05229g_3	YALI1_A05229g	4.00231
YALI1_A05229g_4	YALI1_A05229g	3.8943
YALI1_A05229g_5	YALI1_A05229g	3.34799
YALI1_A05229g_6	YALI1_A05229g	3.48739
YALI1_A05254g_1	YALI1_A05254g	3.84585
YALI1_A05254g_2	YALI1_A05254g	3.40624
YALI1_A05254g_3	YALI1_A05254g	5.13471
YALI1_A05254g_4	YALI1_A05254g	3.93163
YALI1_A05254g_5	YALI1_A05254g	4.39327
YALI1_A05254g_6	YALI1_A05254g	4.25514
YALI1_A05259g_1	YALI1_A05259g	5.15976
YALI1_A05259g_2	YALI1_A05259g	4.33743
YALI1_A05259g_4	YALI1_A05259g	4.04975
YALI1_A05259g_5	YALI1_A05259g	4.26361
YALI1_A05259g_6	YALI1_A05259g	5.25456
YALI1_A05284g_1	YALI1_A05284g	4.88156
YALI1_A05284g_2	YALI1_A05284g	5.42936
YALI1_A05284g_3	YALI1_A05284g	2.72552
YALI1_A05284g_4	YALI1_A05284g	3.81415
YALI1_A05284g_5	YALI1_A05284g	4.01021
YALI1_A05284g_6	YALI1_A05284g	2.3664
YALI1_A05335g_1	YALI1_A05335g	4.98427
YALI1_A05335g_2	YALI1_A05335g	3.17265
YALI1_A05335g_3	YALI1_A05335g	5.14769
YALI1_A05335g_4	YALI1_A05335g	5.03596
YALI1_A05335g_5	YALI1_A05335g	5.16465
YALI1_A05335g_6	YALI1_A05335g	4.45294
YALI1_A05355g_1	YALI1_A05355g	4.45727
YALI1_A05355g_2	YALI1_A05355g	4.31372
YALI1_A05355g_3	YALI1_A05355g	5.27185
YALI1_A05355g_4	YALI1_A05355g	4.07842
YALI1_A05355g_5	YALI1_A05355g	4.74851
YALI1_A05355g_6	YALI1_A05355g	5.29803
YALI1_A05366g_1	YALI1_A05366g	4.21157
YALI1_A05366g_2	YALI1_A05366g	3.06905
YALI1_A05366g_3	YALI1_A05366g	2.58029
YALI1_A05366g_4	YALI1_A05366g	5.89979
YALI1_A05366g_5	YALI1_A05366g	4.84406
YALI1_A05366g_6	YALI1_A05366g	2.86378
YALI1_A05407g_1	YALI1_A05407g	4.57857
YALI1_A05407g_2	YALI1_A05407g	4.68254
YALI1_A05407g_3	YALI1_A05407g	1.47016
YALI1_A05407g_4	YALI1_A05407g	5.34948
YALI1_A05407g_5	YALI1_A05407g	5.63444
YALI1_A05407g_6	YALI1_A05407g	5.29452
YALI1_A05459g_1	YALI1_A05459g	5.45934
YALI1_A05459g_2	YALI1_A05459g	4.58853
YALI1_A05459g_3	YALI1_A05459g	5.74644
YALI1_A05459g_4	YALI1_A05459g	3.83418
YALI1_A05459g_5	YALI1_A05459g	4.88299
YALI1_A05459g_6	YALI1_A05459g	5.01755
YALI1_A05473g_1	YALI1_A05473g	1.21735
YALI1_A05473g_2	YALI1_A05473g	1.99817
YALI1_A05473g_4	YALI1_A05473g	4.88343
YALI1_A05473g_5	YALI1_A05473g	2.25904
YALI1_A05473g_6	YALI1_A05473g	5.31057
YALI1_A05491g_1	YALI1_A05491g	5.33904
YALI1_A05491g_2	YALI1_A05491g	4.41942
YALI1_A05491g_4	YALI1_A05491g	4.49018
YALI1_A05491g_5	YALI1_A05491g	5.36337
YALI1_A05491g_6	YALI1_A05491g	4.09398
YALI1_A05527g_1	YALI1_A05527g	1.6262
YALI1_A05527g_2	YALI1_A05527g	3.08903
YALI1_A05527g_3	YALI1_A05527g	5.1428
YALI1_A05527g_4	YALI1_A05527g	-2.16439
YALI1_A05527g_5	YALI1_A05527g	4.57484
YALI1_A05527g_6	YALI1_A05527g	4.16954
YALI1_A05571g_1	YALI1_A05571g	5.68684
YALI1_A05571g_2	YALI1_A05571g	4.60329
YALI1_A05571g_3	YALI1_A05571g	5.41934
YALI1_A05571g_4	YALI1_A05571g	4.87309
YALI1_A05571g_5	YALI1_A05571g	5.49092
YALI1_A05571g_6	YALI1_A05571g	5.69039
YALI1_A05583g_1	YALI1_A05583g	5.02453
YALI1_A05583g_2	YALI1_A05583g	5.49953
YALI1_A05583g_3	YALI1_A05583g	5.45023
YALI1_A05583g_4	YALI1_A05583g	3.82621
YALI1_A05583g_5	YALI1_A05583g	4.8089
YALI1_A05583g_6	YALI1_A05583g	4.10967
YALI1_A05592g_1	YALI1_A05592g	5.53794
YALI1_A05592g_2	YALI1_A05592g	5.0771
YALI1_A05592g_3	YALI1_A05592g	4.79347
YALI1_A05592g_4	YALI1_A05592g	1.58295
YALI1_A05592g_5	YALI1_A05592g	4.80096
YALI1_A05592g_6	YALI1_A05592g	4.70975
YALI1_A05605g_1	YALI1_A05605g	5.33886
YALI1_A05605g_2	YALI1_A05605g	3.83177
YALI1_A05605g_3	YALI1_A05605g	5.36368
YALI1_A05605g_4	YALI1_A05605g	4.64273
YALI1_A05605g_5	YALI1_A05605g	4.41239
YALI1_A05605g_6	YALI1_A05605g	5.60218
YALI1_A05662g_1	YALI1_A05662g	4.12087
YALI1_A05662g_2	YALI1_A05662g	5.36302
YALI1_A05662g_3	YALI1_A05662g	4.04101
YALI1_A05662g_4	YALI1_A05662g	6.49864
YALI1_A05662g_5	YALI1_A05662g	5.52438
YALI1_A05662g_6	YALI1_A05662g	5.39665
YALI1_A05701g_1	YALI1_A05701g	4.11766
YALI1_A05701g_2	YALI1_A05701g	3.68442
YALI1_A05701g_3	YALI1_A05701g	4.99578
YALI1_A05701g_4	YALI1_A05701g	2.52711
YALI1_A05701g_5	YALI1_A05701g	4.70241
YALI1_A05701g_6	YALI1_A05701g	3.31014
YALI1_A05737g_1	YALI1_A05737g	5.37455
YALI1_A05737g_2	YALI1_A05737g	4.70306
YALI1_A05737g_3	YALI1_A05737g	4.57193
YALI1_A05737g_4	YALI1_A05737g	3.64419
YALI1_A05737g_5	YALI1_A05737g	5.69772
YALI1_A05737g_6	YALI1_A05737g	4.60432
YALI1_A05774g_1	YALI1_A05774g	6.09372
YALI1_A05774g_2	YALI1_A05774g	5.46481
YALI1_A05774g_3	YALI1_A05774g	4.78732
YALI1_A05774g_4	YALI1_A05774g	4.47
YALI1_A05774g_5	YALI1_A05774g	3.66004
YALI1_A05774g_6	YALI1_A05774g	4.87468
YALI1_A05795g_1	YALI1_A05795g	4.77553
YALI1_A05795g_2	YALI1_A05795g	5.62755
YALI1_A05795g_3	YALI1_A05795g	5.45248
YALI1_A05795g_4	YALI1_A05795g	3.13022
YALI1_A05795g_5	YALI1_A05795g	4.6573
YALI1_A05795g_6	YALI1_A05795g	4.62544
YALI1_A05798g_1	YALI1_A05798g	4.67463
YALI1_A05798g_3	YALI1_A05798g	4.97618
YALI1_A05798g_4	YALI1_A05798g	4.2993
YALI1_A05798g_5	YALI1_A05798g	5.65559
YALI1_A05798g_6	YALI1_A05798g	2.90596
YALI1_A05813g_1	YALI1_A05813g	5.6206
YALI1_A05813g_2	YALI1_A05813g	1.1748
YALI1_A05813g_3	YALI1_A05813g	5.14198
YALI1_A05813g_4	YALI1_A05813g	5.25261
YALI1_A05813g_5	YALI1_A05813g	4.72762
YALI1_A05813g_6	YALI1_A05813g	0.533767
YALI1_A05821g_1	YALI1_A05821g	3.22333
YALI1_A05821g_2	YALI1_A05821g	3.89323
YALI1_A05821g_3	YALI1_A05821g	3.85686
YALI1_A05821g_4	YALI1_A05821g	5.19164
YALI1_A05821g_5	YALI1_A05821g	3.55297
YALI1_A05821g_6	YALI1_A05821g	3.15209
YALI1_A05836g_1	YALI1_A05836g	5.11158
YALI1_A05836g_2	YALI1_A05836g	4.98638
YALI1_A05836g_3	YALI1_A05836g	4.20207
YALI1_A05836g_4	YALI1_A05836g	2.50594
YALI1_A05836g_5	YALI1_A05836g	5.65177
YALI1_A05836g_6	YALI1_A05836g	4.44125
YALI1_A05844g_1	YALI1_A05844g	2.61803
YALI1_A05844g_2	YALI1_A05844g	4.82001
YALI1_A05844g_3	YALI1_A05844g	4.78492
YALI1_A05844g_4	YALI1_A05844g	5.01806
YALI1_A05844g_5	YALI1_A05844g	4.39459
YALI1_A05844g_6	YALI1_A05844g	4.87442
YALI1_A05869g_2	YALI1_A05869g	5.2
YALI1_A05869g_3	YALI1_A05869g	5.32042
YALI1_A05869g_4	YALI1_A05869g	5.59487
YALI1_A05869g_5	YALI1_A05869g	5.33074
YALI1_A05884g_1	YALI1_A05884g	2.8953
YALI1_A05884g_2	YALI1_A05884g	5.01876
YALI1_A05884g_3	YALI1_A05884g	5.68743
YALI1_A05884g_4	YALI1_A05884g	5.00623
YALI1_A05884g_5	YALI1_A05884g	4.5557
YALI1_A05884g_6	YALI1_A05884g	4.09357
YALI1_A05904g_1	YALI1_A05904g	0.753732
YALI1_A05904g_2	YALI1_A05904g	5.2098
YALI1_A05904g_3	YALI1_A05904g	1.41235
YALI1_A05904g_4	YALI1_A05904g	4.90742
YALI1_A05904g_5	YALI1_A05904g	4.10014
YALI1_A05904g_6	YALI1_A05904g	2.68653
YALI1_A05927g_1	YALI1_A05927g	6.15645
YALI1_A05927g_2	YALI1_A05927g	4.90079
YALI1_A05927g_3	YALI1_A05927g	4.78162
YALI1_A05927g_4	YALI1_A05927g	5.29256
YALI1_A05927g_5	YALI1_A05927g	5.74251
YALI1_A05927g_6	YALI1_A05927g	4.19953
YALI1_A05947g_1	YALI1_A05947g	4.75562
YALI1_A05947g_2	YALI1_A05947g	4.73776
YALI1_A05947g_3	YALI1_A05947g	5.63889
YALI1_A05947g_4	YALI1_A05947g	3.36548
YALI1_A05947g_5	YALI1_A05947g	3.511
YALI1_A05947g_6	YALI1_A05947g	1.64187
YALI1_A05987g_1	YALI1_A05987g	5.27726
YALI1_A05987g_2	YALI1_A05987g	-1.59053
YALI1_A05987g_4	YALI1_A05987g	5.65983
YALI1_A05987g_5	YALI1_A05987g	4.41739
YALI1_A05987g_6	YALI1_A05987g	5.35351
YALI1_A06052g_1	YALI1_A06052g	2.87591
YALI1_A06052g_2	YALI1_A06052g	-1.43963
YALI1_A06052g_3	YALI1_A06052g	3.7222
YALI1_A06052g_4	YALI1_A06052g	2.30383
YALI1_A06052g_5	YALI1_A06052g	5.51201
YALI1_A06052g_6	YALI1_A06052g	4.80338
YALI1_A06073g_1	YALI1_A06073g	3.7278
YALI1_A06073g_2	YALI1_A06073g	5.66368
YALI1_A06073g_3	YALI1_A06073g	4.54839
YALI1_A06073g_4	YALI1_A06073g	4.51311
YALI1_A06073g_5	YALI1_A06073g	4.98602
YALI1_A06073g_6	YALI1_A06073g	4.61547
YALI1_A06099g_1	YALI1_A06099g	5.12771
YALI1_A06099g_2	YALI1_A06099g	2.74362
YALI1_A06099g_3	YALI1_A06099g	2.80968
YALI1_A06099g_4	YALI1_A06099g	3.84051
YALI1_A06099g_5	YALI1_A06099g	2.31128
YALI1_A06099g_6	YALI1_A06099g	4.75047
YALI1_A06102g_1	YALI1_A06102g	-1.78477
YALI1_A06102g_3	YALI1_A06102g	4.15327
YALI1_A06102g_4	YALI1_A06102g	5.57017
YALI1_A06102g_5	YALI1_A06102g	6.01683
YALI1_A06102g_6	YALI1_A06102g	5.30371
YALI1_A06104g_1	YALI1_A06104g	5.30877
YALI1_A06104g_2	YALI1_A06104g	5.50767
YALI1_A06104g_3	YALI1_A06104g	4.43437
YALI1_A06104g_4	YALI1_A06104g	5.37371
YALI1_A06104g_5	YALI1_A06104g	5.05341
YALI1_A06104g_6	YALI1_A06104g	4.42136
YALI1_A06116g_1	YALI1_A06116g	4.8745
YALI1_A06116g_2	YALI1_A06116g	4.42346
YALI1_A06116g_3	YALI1_A06116g	5.10733
YALI1_A06116g_4	YALI1_A06116g	4.48267
YALI1_A06116g_5	YALI1_A06116g	4.67799
YALI1_A06116g_6	YALI1_A06116g	5.15806
YALI1_A06128g_1	YALI1_A06128g	4.31111
YALI1_A06128g_2	YALI1_A06128g	4.30433
YALI1_A06128g_3	YALI1_A06128g	4.48798
YALI1_A06128g_4	YALI1_A06128g	5.14836
YALI1_A06128g_5	YALI1_A06128g	4.88471
YALI1_A06128g_6	YALI1_A06128g	4.78378
YALI1_A06149g_1	YALI1_A06149g	4.27195
YALI1_A06149g_2	YALI1_A06149g	3.94075
YALI1_A06149g_3	YALI1_A06149g	5.27552
YALI1_A06149g_5	YALI1_A06149g	1.43987
YALI1_A06149g_6	YALI1_A06149g	1.56992
YALI1_A06169g_1	YALI1_A06169g	5.6235
YALI1_A06169g_2	YALI1_A06169g	4.80235
YALI1_A06169g_4	YALI1_A06169g	2.69515
YALI1_A06169g_5	YALI1_A06169g	4.58551
YALI1_A06169g_6	YALI1_A06169g	3.96931
YALI1_A06174g_1	YALI1_A06174g	3.51369
YALI1_A06174g_2	YALI1_A06174g	4.98741
YALI1_A06174g_3	YALI1_A06174g	3.618
YALI1_A06174g_4	YALI1_A06174g	4.35885
YALI1_A06174g_5	YALI1_A06174g	2.8042
YALI1_A06174g_6	YALI1_A06174g	4.2042
YALI1_A06196g_1	YALI1_A06196g	4.43773
YALI1_A06196g_2	YALI1_A06196g	5.89749
YALI1_A06196g_3	YALI1_A06196g	4.02998
YALI1_A06196g_4	YALI1_A06196g	5.79814
YALI1_A06196g_5	YALI1_A06196g	4.49683
YALI1_A06207g_1	YALI1_A06207g	5.30774
YALI1_A06207g_2	YALI1_A06207g	3.73714
YALI1_A06207g_3	YALI1_A06207g	4.49259
YALI1_A06207g_4	YALI1_A06207g	4.53087
YALI1_A06207g_5	YALI1_A06207g	5.33959
YALI1_A06207g_6	YALI1_A06207g	5.21081
YALI1_A06220g_1	YALI1_A06220g	5.19457
YALI1_A06220g_2	YALI1_A06220g	4.13048
YALI1_A06220g_4	YALI1_A06220g	3.11822
YALI1_A06220g_5	YALI1_A06220g	1.04992
YALI1_A06220g_6	YALI1_A06220g	4.60496
YALI1_A06229g_1	YALI1_A06229g	3.40454
YALI1_A06229g_2	YALI1_A06229g	4.31183
YALI1_A06229g_3	YALI1_A06229g	4.79978
YALI1_A06229g_4	YALI1_A06229g	4.90675
YALI1_A06229g_5	YALI1_A06229g	3.65735
YALI1_A06229g_6	YALI1_A06229g	4.77654
YALI1_A06287g_1	YALI1_A06287g	2.3906
YALI1_A06287g_2	YALI1_A06287g	4.49485
YALI1_A06287g_3	YALI1_A06287g	4.34087
YALI1_A06287g_4	YALI1_A06287g	4.47479
YALI1_A06287g_5	YALI1_A06287g	3.44242
YALI1_A06287g_6	YALI1_A06287g	5.23305
YALI1_A06311g_1	YALI1_A06311g	5.44078
YALI1_A06311g_3	YALI1_A06311g	5.90408
YALI1_A06311g_4	YALI1_A06311g	4.78665
YALI1_A06311g_5	YALI1_A06311g	5.17732
YALI1_A06311g_6	YALI1_A06311g	5.72572
YALI1_A06361g_1	YALI1_A06361g	5.39907
YALI1_A06361g_2	YALI1_A06361g	4.15568
YALI1_A06361g_3	YALI1_A06361g	4.79046
YALI1_A06361g_4	YALI1_A06361g	5.40611
YALI1_A06361g_5	YALI1_A06361g	5.75488
YALI1_A06361g_6	YALI1_A06361g	1.8188
YALI1_A06381g_1	YALI1_A06381g	3.8479
YALI1_A06381g_2	YALI1_A06381g	5.02592
YALI1_A06381g_3	YALI1_A06381g	3.52744
YALI1_A06381g_4	YALI1_A06381g	4.59971
YALI1_A06381g_5	YALI1_A06381g	4.98708
YALI1_A06381g_6	YALI1_A06381g	4.42587
YALI1_A06384g_1	YALI1_A06384g	4.56126
YALI1_A06384g_3	YALI1_A06384g	4.90467
YALI1_A06384g_4	YALI1_A06384g	4.62851
YALI1_A06384g_5	YALI1_A06384g	-0.254589
YALI1_A06384g_6	YALI1_A06384g	1.70936
YALI1_A06396g_1	YALI1_A06396g	4.2125
YALI1_A06396g_2	YALI1_A06396g	5.47318
YALI1_A06396g_4	YALI1_A06396g	5.53136
YALI1_A06396g_5	YALI1_A06396g	3.99893
YALI1_A06396g_6	YALI1_A06396g	4.38362
YALI1_A06402g_1	YALI1_A06402g	3.99487
YALI1_A06402g_2	YALI1_A06402g	5.60149
YALI1_A06402g_3	YALI1_A06402g	4.25502
YALI1_A06402g_4	YALI1_A06402g	5.11653
YALI1_A06402g_5	YALI1_A06402g	3.47469
YALI1_A06402g_6	YALI1_A06402g	4.35647
YALI1_A06416g_1	YALI1_A06416g	5.26319
YALI1_A06416g_2	YALI1_A06416g	5.31747
YALI1_A06416g_3	YALI1_A06416g	3.95456
YALI1_A06416g_4	YALI1_A06416g	3.72511
YALI1_A06416g_5	YALI1_A06416g	0.0610805
YALI1_A06416g_6	YALI1_A06416g	3.07669
YALI1_A06434g_1	YALI1_A06434g	5.70892
YALI1_A06434g_2	YALI1_A06434g	2.61166
YALI1_A06434g_3	YALI1_A06434g	4.99195
YALI1_A06434g_4	YALI1_A06434g	4.57073
YALI1_A06434g_5	YALI1_A06434g	5.63647
YALI1_A06434g_6	YALI1_A06434g	0.142973
YALI1_A06453g_1	YALI1_A06453g	5.31096
YALI1_A06453g_2	YALI1_A06453g	5.30709
YALI1_A06453g_3	YALI1_A06453g	5.04822
YALI1_A06453g_4	YALI1_A06453g	4.66405
YALI1_A06453g_5	YALI1_A06453g	4.66607
YALI1_A06453g_6	YALI1_A06453g	4.23984
YALI1_A06473g_1	YALI1_A06473g	2.54901
YALI1_A06473g_2	YALI1_A06473g	3.60494
YALI1_A06473g_3	YALI1_A06473g	5.02302
YALI1_A06473g_4	YALI1_A06473g	5.44379
YALI1_A06473g_5	YALI1_A06473g	3.08524
YALI1_A06473g_6	YALI1_A06473g	3.94713
YALI1_A06488g_1	YALI1_A06488g	3.46858
YALI1_A06488g_2	YALI1_A06488g	3.28312
YALI1_A06488g_4	YALI1_A06488g	4.33048
YALI1_A06488g_5	YALI1_A06488g	3.33347
YALI1_A06488g_6	YALI1_A06488g	4.8679
YALI1_A06530g_1	YALI1_A06530g	5.37443
YALI1_A06530g_2	YALI1_A06530g	5.02045
YALI1_A06530g_4	YALI1_A06530g	4.73488
YALI1_A06530g_5	YALI1_A06530g	4.63
YALI1_A06530g_6	YALI1_A06530g	5.05237
YALI1_A06591g_1	YALI1_A06591g	0.894053
YALI1_A06591g_2	YALI1_A06591g	5.03869
YALI1_A06591g_3	YALI1_A06591g	4.16157
YALI1_A06591g_4	YALI1_A06591g	2.80136
YALI1_A06591g_5	YALI1_A06591g	2.42396
YALI1_A06591g_6	YALI1_A06591g	4.08772
YALI1_A06594g_1	YALI1_A06594g	5.96283
YALI1_A06594g_2	YALI1_A06594g	5.43933
YALI1_A06594g_3	YALI1_A06594g	4.87704
YALI1_A06594g_4	YALI1_A06594g	3.48498
YALI1_A06594g_5	YALI1_A06594g	5.04039
YALI1_A06594g_6	YALI1_A06594g	5.10936
YALI1_A06612g_1	YALI1_A06612g	5.12087
YALI1_A06612g_2	YALI1_A06612g	4.9685
YALI1_A06612g_3	YALI1_A06612g	4.22476
YALI1_A06612g_4	YALI1_A06612g	4.38737
YALI1_A06612g_5	YALI1_A06612g	4.17587
YALI1_A06612g_6	YALI1_A06612g	4.17113
YALI1_A06615g_1	YALI1_A06615g	4.77247
YALI1_A06615g_2	YALI1_A06615g	4.2236
YALI1_A06615g_3	YALI1_A06615g	2.53173
YALI1_A06615g_4	YALI1_A06615g	4.612
YALI1_A06615g_5	YALI1_A06615g	4.91821
YALI1_A06615g_6	YALI1_A06615g	5.26017
YALI1_A06625g_1	YALI1_A06625g	5.32439
YALI1_A06625g_2	YALI1_A06625g	4.09106
YALI1_A06625g_3	YALI1_A06625g	5.2218
YALI1_A06625g_4	YALI1_A06625g	2.20858
YALI1_A06625g_5	YALI1_A06625g	5.52969
YALI1_A06625g_6	YALI1_A06625g	3.36093
YALI1_A06634g_1	YALI1_A06634g	5.59263
YALI1_A06634g_2	YALI1_A06634g	5.83476
YALI1_A06634g_3	YALI1_A06634g	4.70775
YALI1_A06634g_4	YALI1_A06634g	0.705204
YALI1_A06634g_6	YALI1_A06634g	3.30748
YALI1_A06640g_1	YALI1_A06640g	4.16218
YALI1_A06640g_2	YALI1_A06640g	4.68391
YALI1_A06640g_3	YALI1_A06640g	4.81365
YALI1_A06640g_4	YALI1_A06640g	4.92071
YALI1_A06640g_5	YALI1_A06640g	5.30895
YALI1_A06640g_6	YALI1_A06640g	4.17488
YALI1_A06666g_1	YALI1_A06666g	1.37981
YALI1_A06666g_2	YALI1_A06666g	4.36322
YALI1_A06666g_3	YALI1_A06666g	4.85914
YALI1_A06666g_4	YALI1_A06666g	2.93081
YALI1_A06666g_5	YALI1_A06666g	4.13489
YALI1_A06666g_6	YALI1_A06666g	4.53658
YALI1_A06672g_1	YALI1_A06672g	4.11117
YALI1_A06672g_2	YALI1_A06672g	4.30619
YALI1_A06672g_3	YALI1_A06672g	4.41726
YALI1_A06672g_4	YALI1_A06672g	5.42937
YALI1_A06672g_5	YALI1_A06672g	4.62995
YALI1_A06672g_6	YALI1_A06672g	4.31877
YALI1_A06721g_1	YALI1_A06721g	2.2516
YALI1_A06721g_2	YALI1_A06721g	4.28893
YALI1_A06721g_3	YALI1_A06721g	4.64533
YALI1_A06721g_4	YALI1_A06721g	2.51695
YALI1_A06721g_5	YALI1_A06721g	2.7059
YALI1_A06721g_6	YALI1_A06721g	3.34357
YALI1_A06735g_1	YALI1_A06735g	4.56285
YALI1_A06735g_2	YALI1_A06735g	4.57621
YALI1_A06735g_3	YALI1_A06735g	5.76859
YALI1_A06735g_4	YALI1_A06735g	4.66675
YALI1_A06735g_5	YALI1_A06735g	5.00085
YALI1_A06735g_6	YALI1_A06735g	5.68678
YALI1_A06743g_1	YALI1_A06743g	4.04654
YALI1_A06743g_2	YALI1_A06743g	3.43229
YALI1_A06743g_3	YALI1_A06743g	5.40469
YALI1_A06743g_4	YALI1_A06743g	4.70866
YALI1_A06743g_5	YALI1_A06743g	4.37095
YALI1_A06743g_6	YALI1_A06743g	3.97987
YALI1_A06751g_1	YALI1_A06751g	2.55366
YALI1_A06751g_3	YALI1_A06751g	4.2536
YALI1_A06751g_5	YALI1_A06751g	3.35913
YALI1_A06751g_6	YALI1_A06751g	2.8344
YALI1_A06761g_1	YALI1_A06761g	3.98443
YALI1_A06761g_2	YALI1_A06761g	4.72982
YALI1_A06761g_3	YALI1_A06761g	1.2004
YALI1_A06761g_6	YALI1_A06761g	4.97322
YALI1_A06778g_1	YALI1_A06778g	4.57178
YALI1_A06778g_2	YALI1_A06778g	4.82985
YALI1_A06778g_3	YALI1_A06778g	2.84432
YALI1_A06778g_4	YALI1_A06778g	2.95263
YALI1_A06778g_6	YALI1_A06778g	4.59473
YALI1_A06815g_1	YALI1_A06815g	6.3889
YALI1_A06815g_2	YALI1_A06815g	3.93971
YALI1_A06815g_3	YALI1_A06815g	4.79575
YALI1_A06815g_4	YALI1_A06815g	4.5696
YALI1_A06815g_5	YALI1_A06815g	5.0717
YALI1_A06815g_6	YALI1_A06815g	4.89566
YALI1_A06818g_1	YALI1_A06818g	4.51452
YALI1_A06818g_2	YALI1_A06818g	4.23556
YALI1_A06818g_3	YALI1_A06818g	4.74093
YALI1_A06818g_4	YALI1_A06818g	3.61122
YALI1_A06818g_5	YALI1_A06818g	2.56777
YALI1_A06818g_6	YALI1_A06818g	3.72214
YALI1_A06823g_1	YALI1_A06823g	2.5634
YALI1_A06823g_2	YALI1_A06823g	5.33075
YALI1_A06823g_3	YALI1_A06823g	4.64512
YALI1_A06823g_4	YALI1_A06823g	4.28677
YALI1_A06823g_5	YALI1_A06823g	4.97672
YALI1_A06823g_6	YALI1_A06823g	5.95195
YALI1_A06873g_1	YALI1_A06873g	5.47254
YALI1_A06873g_2	YALI1_A06873g	5.62318
YALI1_A06873g_3	YALI1_A06873g	5.56595
YALI1_A06873g_4	YALI1_A06873g	5.51411
YALI1_A06873g_5	YALI1_A06873g	5.37588
YALI1_A06873g_6	YALI1_A06873g	3.99089
YALI1_A06958g_1	YALI1_A06958g	5.66115
YALI1_A06958g_2	YALI1_A06958g	4.67701
YALI1_A06958g_3	YALI1_A06958g	5.45295
YALI1_A06958g_4	YALI1_A06958g	5.56586
YALI1_A06958g_6	YALI1_A06958g	4.88244
YALI1_A06989g_1	YALI1_A06989g	5.26339
YALI1_A06989g_2	YALI1_A06989g	3.53967
YALI1_A06989g_3	YALI1_A06989g	5.0022
YALI1_A06989g_4	YALI1_A06989g	4.50815
YALI1_A06989g_5	YALI1_A06989g	4.82676
YALI1_A06989g_6	YALI1_A06989g	5.11803
YALI1_A07014g_1	YALI1_A07014g	1.01136
YALI1_A07014g_2	YALI1_A07014g	5.01564
YALI1_A07014g_3	YALI1_A07014g	4.84497
YALI1_A07014g_4	YALI1_A07014g	4.6523
YALI1_A07014g_5	YALI1_A07014g	4.29987
YALI1_A07014g_6	YALI1_A07014g	5.84199
YALI1_A07051g_1	YALI1_A07051g	4.3906
YALI1_A07051g_2	YALI1_A07051g	4.5305
YALI1_A07051g_3	YALI1_A07051g	4.53299
YALI1_A07051g_4	YALI1_A07051g	5.17346
YALI1_A07051g_5	YALI1_A07051g	5.13195
YALI1_A07051g_6	YALI1_A07051g	5.07038
YALI1_A07103g_1	YALI1_A07103g	2.10632
YALI1_A07103g_4	YALI1_A07103g	2.23859
YALI1_A07103g_5	YALI1_A07103g	3.72243
YALI1_A07137g_1	YALI1_A07137g	4.39235
YALI1_A07137g_2	YALI1_A07137g	5.13268
YALI1_A07137g_3	YALI1_A07137g	5.91267
YALI1_A07137g_4	YALI1_A07137g	5.67665
YALI1_A07137g_5	YALI1_A07137g	4.95543
YALI1_A07137g_6	YALI1_A07137g	5.39151
YALI1_A07161g_1	YALI1_A07161g	4.77788
YALI1_A07161g_2	YALI1_A07161g	2.04465
YALI1_A07161g_3	YALI1_A07161g	5.15089
YALI1_A07161g_4	YALI1_A07161g	5.23505
YALI1_A07161g_5	YALI1_A07161g	5.20483
YALI1_A07161g_6	YALI1_A07161g	4.65463
YALI1_A07171g_1	YALI1_A07171g	4.70381
YALI1_A07171g_2	YALI1_A07171g	-2.69531
YALI1_A07171g_3	YALI1_A07171g	5.28618
YALI1_A07171g_4	YALI1_A07171g	4.85494
YALI1_A07171g_5	YALI1_A07171g	4.38496
YALI1_A07171g_6	YALI1_A07171g	4.98721
YALI1_A07201g_1	YALI1_A07201g	4.29441
YALI1_A07201g_2	YALI1_A07201g	4.96902
YALI1_A07201g_4	YALI1_A07201g	4.87124
YALI1_A07201g_5	YALI1_A07201g	5.40264
YALI1_A07201g_6	YALI1_A07201g	5.38421
YALI1_A07226g_1	YALI1_A07226g	2.25154
YALI1_A07226g_2	YALI1_A07226g	4.5926
YALI1_A07226g_3	YALI1_A07226g	4.15839
YALI1_A07226g_4	YALI1_A07226g	2.24071
YALI1_A07226g_5	YALI1_A07226g	4.56922
YALI1_A07226g_6	YALI1_A07226g	2.29964
YALI1_A07241g_1	YALI1_A07241g	5.39162
YALI1_A07241g_2	YALI1_A07241g	-0.0707283
YALI1_A07241g_3	YALI1_A07241g	5.11893
YALI1_A07241g_4	YALI1_A07241g	5.00803
YALI1_A07241g_5	YALI1_A07241g	1.63234
YALI1_A07241g_6	YALI1_A07241g	2.74846
YALI1_A07267g_1	YALI1_A07267g	4.4937
YALI1_A07267g_2	YALI1_A07267g	5.03669
YALI1_A07267g_4	YALI1_A07267g	4.64731
YALI1_A07267g_5	YALI1_A07267g	5.52794
YALI1_A07267g_6	YALI1_A07267g	3.94262
YALI1_A07277g_1	YALI1_A07277g	1.32872
YALI1_A07277g_2	YALI1_A07277g	4.18157
YALI1_A07277g_3	YALI1_A07277g	4.96398
YALI1_A07277g_4	YALI1_A07277g	4.30703
YALI1_A07277g_5	YALI1_A07277g	2.94367
YALI1_A07277g_6	YALI1_A07277g	5.13747
YALI1_A07290g_1	YALI1_A07290g	4.85083
YALI1_A07290g_2	YALI1_A07290g	5.44337
YALI1_A07290g_3	YALI1_A07290g	5.45531
YALI1_A07290g_4	YALI1_A07290g	3.07563
YALI1_A07290g_5	YALI1_A07290g	5.04521
YALI1_A07290g_6	YALI1_A07290g	4.77622
YALI1_A07309g_1	YALI1_A07309g	5.3657
YALI1_A07309g_2	YALI1_A07309g	4.67742
YALI1_A07309g_3	YALI1_A07309g	3.11318
YALI1_A07309g_4	YALI1_A07309g	5.22138
YALI1_A07309g_5	YALI1_A07309g	3.36889
YALI1_A07309g_6	YALI1_A07309g	4.05122
YALI1_A07318g_1	YALI1_A07318g	4.22265
YALI1_A07318g_2	YALI1_A07318g	4.05273
YALI1_A07318g_3	YALI1_A07318g	4.62577
YALI1_A07318g_4	YALI1_A07318g	4.36665
YALI1_A07318g_5	YALI1_A07318g	4.10288
YALI1_A07318g_6	YALI1_A07318g	4.68216
YALI1_A07326g_1	YALI1_A07326g	4.76376
YALI1_A07326g_2	YALI1_A07326g	5.24387
YALI1_A07326g_3	YALI1_A07326g	5.93244
YALI1_A07326g_4	YALI1_A07326g	3.01924
YALI1_A07326g_5	YALI1_A07326g	3.56808
YALI1_A07326g_6	YALI1_A07326g	1.02686
YALI1_A07349g_1	YALI1_A07349g	5.48995
YALI1_A07349g_2	YALI1_A07349g	4.96849
YALI1_A07349g_3	YALI1_A07349g	4.35792
YALI1_A07349g_4	YALI1_A07349g	5.86667
YALI1_A07349g_5	YALI1_A07349g	4.90494
YALI1_A07349g_6	YALI1_A07349g	3.53516
YALI1_A07357g_2	YALI1_A07357g	5.1461
YALI1_A07357g_3	YALI1_A07357g	5.37257
YALI1_A07357g_4	YALI1_A07357g	5.43605
YALI1_A07357g_5	YALI1_A07357g	5.07026
YALI1_A07372g_1	YALI1_A07372g	4.1183
YALI1_A07372g_2	YALI1_A07372g	5.05803
YALI1_A07372g_3	YALI1_A07372g	5.17808
YALI1_A07372g_4	YALI1_A07372g	3.22175
YALI1_A07372g_5	YALI1_A07372g	4.23996
YALI1_A07372g_6	YALI1_A07372g	3.77241
YALI1_A07376g_1	YALI1_A07376g	3.73512
YALI1_A07376g_2	YALI1_A07376g	5.2527
YALI1_A07376g_3	YALI1_A07376g	4.19783
YALI1_A07376g_4	YALI1_A07376g	4.77122
YALI1_A07376g_5	YALI1_A07376g	4.23383
YALI1_A07376g_6	YALI1_A07376g	5.13884
YALI1_A07381g_1	YALI1_A07381g	2.74503
YALI1_A07381g_2	YALI1_A07381g	3.67528
YALI1_A07381g_3	YALI1_A07381g	3.10875
YALI1_A07381g_4	YALI1_A07381g	6.04778
YALI1_A07381g_5	YALI1_A07381g	5.05968
YALI1_A07381g_6	YALI1_A07381g	5.49037
YALI1_A07405g_1	YALI1_A07405g	3.2083
YALI1_A07405g_2	YALI1_A07405g	5.38539
YALI1_A07405g_3	YALI1_A07405g	4.04479
YALI1_A07405g_4	YALI1_A07405g	5.1079
YALI1_A07405g_5	YALI1_A07405g	4.86713
YALI1_A07405g_6	YALI1_A07405g	4.19195
YALI1_A07418g_1	YALI1_A07418g	4.45935
YALI1_A07418g_2	YALI1_A07418g	3.12387
YALI1_A07418g_3	YALI1_A07418g	5.54151
YALI1_A07418g_4	YALI1_A07418g	4.09984
YALI1_A07418g_5	YALI1_A07418g	3.36361
YALI1_A07418g_6	YALI1_A07418g	5.37621
YALI1_A07472g_1	YALI1_A07472g	4.98005
YALI1_A07472g_3	YALI1_A07472g	5.09768
YALI1_A07472g_4	YALI1_A07472g	5.01162
YALI1_A07472g_5	YALI1_A07472g	4.13382
YALI1_A07472g_6	YALI1_A07472g	5.26718
YALI1_A07538g_1	YALI1_A07538g	4.58453
YALI1_A07538g_2	YALI1_A07538g	5.66056
YALI1_A07538g_3	YALI1_A07538g	5.57099
YALI1_A07538g_4	YALI1_A07538g	4.9954
YALI1_A07538g_5	YALI1_A07538g	2.90481
YALI1_A07538g_6	YALI1_A07538g	4.84321
YALI1_A07557g_1	YALI1_A07557g	5.70508
YALI1_A07557g_2	YALI1_A07557g	3.82011
YALI1_A07557g_3	YALI1_A07557g	4.29488
YALI1_A07557g_4	YALI1_A07557g	4.27911
YALI1_A07557g_5	YALI1_A07557g	2.19784
YALI1_A07557g_6	YALI1_A07557g	3.3185
YALI1_A07575g_1	YALI1_A07575g	4.3903
YALI1_A07575g_2	YALI1_A07575g	4.83755
YALI1_A07575g_3	YALI1_A07575g	4.21031
YALI1_A07575g_4	YALI1_A07575g	3.26982
YALI1_A07575g_5	YALI1_A07575g	4.56255
YALI1_A07575g_6	YALI1_A07575g	3.58365
YALI1_A07608g_1	YALI1_A07608g	4.94011
YALI1_A07608g_2	YALI1_A07608g	4.87603
YALI1_A07608g_3	YALI1_A07608g	4.89548
YALI1_A07608g_4	YALI1_A07608g	5.99527
YALI1_A07608g_5	YALI1_A07608g	4.17347
YALI1_A07608g_6	YALI1_A07608g	4.44978
YALI1_A07624g_1	YALI1_A07624g	5.36608
YALI1_A07624g_2	YALI1_A07624g	4.90136
YALI1_A07624g_3	YALI1_A07624g	4.76283
YALI1_A07624g_4	YALI1_A07624g	5.02669
YALI1_A07624g_5	YALI1_A07624g	2.4405
YALI1_A07624g_6	YALI1_A07624g	4.23343
YALI1_A07632g_1	YALI1_A07632g	3.11746
YALI1_A07632g_2	YALI1_A07632g	3.4798
YALI1_A07632g_3	YALI1_A07632g	5.41181
YALI1_A07632g_4	YALI1_A07632g	3.77579
YALI1_A07632g_5	YALI1_A07632g	4.87495
YALI1_A07632g_6	YALI1_A07632g	5.3315
YALI1_A07635g_1	YALI1_A07635g	5.24473
YALI1_A07635g_2	YALI1_A07635g	4.12186
YALI1_A07635g_3	YALI1_A07635g	5.0126
YALI1_A07635g_4	YALI1_A07635g	5.62126
YALI1_A07635g_5	YALI1_A07635g	4.92215
YALI1_A07635g_6	YALI1_A07635g	4.18671
YALI1_A07649g_1	YALI1_A07649g	5.44236
YALI1_A07649g_2	YALI1_A07649g	4.23793
YALI1_A07649g_3	YALI1_A07649g	5.05889
YALI1_A07649g_4	YALI1_A07649g	5.02285
YALI1_A07649g_5	YALI1_A07649g	2.83254
YALI1_A07649g_6	YALI1_A07649g	4.50016
YALI1_A07668g_1	YALI1_A07668g	-0.00487184
YALI1_A07668g_2	YALI1_A07668g	1.73914
YALI1_A07668g_3	YALI1_A07668g	4.72754
YALI1_A07668g_4	YALI1_A07668g	5.03939
YALI1_A07668g_5	YALI1_A07668g	-0.966621
YALI1_A07668g_6	YALI1_A07668g	3.33581
YALI1_A07681g_1	YALI1_A07681g	4.28751
YALI1_A07681g_2	YALI1_A07681g	4.47767
YALI1_A07681g_3	YALI1_A07681g	4.88546
YALI1_A07681g_4	YALI1_A07681g	4.95157
YALI1_A07681g_5	YALI1_A07681g	5.33451
YALI1_A07681g_6	YALI1_A07681g	4.02615
YALI1_A07712g_1	YALI1_A07712g	2.19512
YALI1_A07712g_2	YALI1_A07712g	4.22829
YALI1_A07712g_3	YALI1_A07712g	4.71178
YALI1_A07712g_4	YALI1_A07712g	5.02625
YALI1_A07712g_5	YALI1_A07712g	-0.372641
YALI1_A07712g_6	YALI1_A07712g	3.58412
YALI1_A07730g_1	YALI1_A07730g	4.33972
YALI1_A07730g_2	YALI1_A07730g	-4.75834
YALI1_A07730g_3	YALI1_A07730g	4.16417
YALI1_A07730g_4	YALI1_A07730g	3.33387
YALI1_A07730g_5	YALI1_A07730g	4.06965
YALI1_A07730g_6	YALI1_A07730g	4.80912
YALI1_A07766g_1	YALI1_A07766g	4.80341
YALI1_A07766g_2	YALI1_A07766g	2.9797
YALI1_A07766g_3	YALI1_A07766g	5.30745
YALI1_A07766g_5	YALI1_A07766g	4.21727
YALI1_A07766g_6	YALI1_A07766g	3.69625
YALI1_A07768g_1	YALI1_A07768g	0.835547
YALI1_A07768g_2	YALI1_A07768g	3.49715
YALI1_A07768g_3	YALI1_A07768g	4.48511
YALI1_A07768g_4	YALI1_A07768g	4.66637
YALI1_A07768g_5	YALI1_A07768g	5.21662
YALI1_A07768g_6	YALI1_A07768g	4.49906
YALI1_A07829g_1	YALI1_A07829g	5.19146
YALI1_A07829g_2	YALI1_A07829g	6.04758
YALI1_A07829g_3	YALI1_A07829g	3.93321
YALI1_A07829g_4	YALI1_A07829g	5.97078
YALI1_A07829g_5	YALI1_A07829g	4.99731
YALI1_A07829g_6	YALI1_A07829g	4.86719
YALI1_A07887g_1	YALI1_A07887g	4.21098
YALI1_A07887g_2	YALI1_A07887g	5.05634
YALI1_A07887g_3	YALI1_A07887g	4.89642
YALI1_A07887g_4	YALI1_A07887g	2.81212
YALI1_A07887g_5	YALI1_A07887g	3.99439
YALI1_A07887g_6	YALI1_A07887g	5.16033
YALI1_A07937g_1	YALI1_A07937g	4.82801
YALI1_A07937g_2	YALI1_A07937g	3.52167
YALI1_A07937g_3	YALI1_A07937g	2.97027
YALI1_A07937g_4	YALI1_A07937g	5.32944
YALI1_A07937g_5	YALI1_A07937g	3.42237
YALI1_A07937g_6	YALI1_A07937g	2.78481
YALI1_A07977g_1	YALI1_A07977g	5.78528
YALI1_A07977g_3	YALI1_A07977g	3.46937
YALI1_A07977g_4	YALI1_A07977g	4.88341
YALI1_A07977g_5	YALI1_A07977g	4.49582
YALI1_A07977g_6	YALI1_A07977g	4.14834
YALI1_A08047g_1	YALI1_A08047g	1.93671
YALI1_A08047g_2	YALI1_A08047g	4.5938
YALI1_A08047g_3	YALI1_A08047g	5.32145
YALI1_A08047g_5	YALI1_A08047g	5.85064
YALI1_A08047g_6	YALI1_A08047g	4.45305
YALI1_A08049g_1	YALI1_A08049g	4.89073
YALI1_A08049g_2	YALI1_A08049g	3.78126
YALI1_A08049g_3	YALI1_A08049g	4.66997
YALI1_A08049g_4	YALI1_A08049g	3.319
YALI1_A08049g_5	YALI1_A08049g	1.40994
YALI1_A08049g_6	YALI1_A08049g	4.87981
YALI1_A08065g_1	YALI1_A08065g	5.09453
YALI1_A08065g_2	YALI1_A08065g	4.78903
YALI1_A08065g_3	YALI1_A08065g	5.05635
YALI1_A08065g_4	YALI1_A08065g	4.37323
YALI1_A08065g_5	YALI1_A08065g	3.49858
YALI1_A08065g_6	YALI1_A08065g	3.06231
YALI1_A08073g_1	YALI1_A08073g	5.26127
YALI1_A08073g_2	YALI1_A08073g	5.72139
YALI1_A08073g_3	YALI1_A08073g	4.59479
YALI1_A08073g_4	YALI1_A08073g	1.5653
YALI1_A08073g_5	YALI1_A08073g	4.62021
YALI1_A08073g_6	YALI1_A08073g	5.32522
YALI1_A08107g_1	YALI1_A08107g	5.54926
YALI1_A08107g_2	YALI1_A08107g	5.66395
YALI1_A08107g_4	YALI1_A08107g	6.10598
YALI1_A08107g_5	YALI1_A08107g	5.15219
YALI1_A08107g_6	YALI1_A08107g	4.16668
YALI1_A08115g_2	YALI1_A08115g	-2.76907
YALI1_A08115g_3	YALI1_A08115g	3.68302
YALI1_A08115g_4	YALI1_A08115g	4.69802
YALI1_A08115g_5	YALI1_A08115g	4.81585
YALI1_A08115g_6	YALI1_A08115g	4.3546
YALI1_A08126g_1	YALI1_A08126g	0.997182
YALI1_A08126g_2	YALI1_A08126g	4.85753
YALI1_A08126g_3	YALI1_A08126g	4.96441
YALI1_A08126g_4	YALI1_A08126g	5.3666
YALI1_A08126g_5	YALI1_A08126g	4.48178
YALI1_A08126g_6	YALI1_A08126g	5.33849
YALI1_A08175g_1	YALI1_A08175g	4.6312
YALI1_A08175g_2	YALI1_A08175g	4.70291
YALI1_A08175g_3	YALI1_A08175g	5.24597
YALI1_A08175g_4	YALI1_A08175g	2.62999
YALI1_A08175g_5	YALI1_A08175g	4.79343
YALI1_A08175g_6	YALI1_A08175g	5.28966
YALI1_A08197g_1	YALI1_A08197g	3.55264
YALI1_A08197g_2	YALI1_A08197g	3.29531
YALI1_A08197g_3	YALI1_A08197g	4.91298
YALI1_A08197g_4	YALI1_A08197g	4.91241
YALI1_A08197g_5	YALI1_A08197g	4.77354
YALI1_A08197g_6	YALI1_A08197g	4.08536
YALI1_A08206g_1	YALI1_A08206g	2.52552
YALI1_A08206g_2	YALI1_A08206g	2.51631
YALI1_A08206g_3	YALI1_A08206g	-1.65795
YALI1_A08206g_4	YALI1_A08206g	4.45741
YALI1_A08206g_5	YALI1_A08206g	3.86226
YALI1_A08206g_6	YALI1_A08206g	5.23147
YALI1_A08436g_1	YALI1_A08436g	4.5371
YALI1_A08436g_2	YALI1_A08436g	3.67064
YALI1_A08436g_3	YALI1_A08436g	5.84307
YALI1_A08436g_4	YALI1_A08436g	2.9494
YALI1_A08436g_5	YALI1_A08436g	4.69164
YALI1_A08436g_6	YALI1_A08436g	5.38223
YALI1_A08467g_1	YALI1_A08467g	3.8905
YALI1_A08467g_2	YALI1_A08467g	5.08522
YALI1_A08467g_3	YALI1_A08467g	5.50551
YALI1_A08467g_4	YALI1_A08467g	4.81117
YALI1_A08467g_5	YALI1_A08467g	5.44483
YALI1_A08467g_6	YALI1_A08467g	4.56167
YALI1_A08468g_1	YALI1_A08468g	2.10088
YALI1_A08468g_2	YALI1_A08468g	4.61312
YALI1_A08468g_4	YALI1_A08468g	5.48673
YALI1_A08468g_5	YALI1_A08468g	5.29089
YALI1_A08468g_6	YALI1_A08468g	4.53705
YALI1_A08486g_1	YALI1_A08486g	4.24733
YALI1_A08486g_2	YALI1_A08486g	5.07483
YALI1_A08486g_3	YALI1_A08486g	3.39086
YALI1_A08486g_4	YALI1_A08486g	5.28049
YALI1_A08486g_5	YALI1_A08486g	1.53894
YALI1_A08486g_6	YALI1_A08486g	4.60606
YALI1_A08502g_3	YALI1_A08502g	2.52453
YALI1_A08502g_4	YALI1_A08502g	-0.289784
YALI1_A08502g_5	YALI1_A08502g	3.03669
YALI1_A08502g_6	YALI1_A08502g	-0.787819
YALI1_A08512g_1	YALI1_A08512g	4.14365
YALI1_A08512g_2	YALI1_A08512g	1.79091
YALI1_A08512g_3	YALI1_A08512g	5.13494
YALI1_A08512g_4	YALI1_A08512g	5.05667
YALI1_A08512g_5	YALI1_A08512g	2.3419
YALI1_A08512g_6	YALI1_A08512g	4.67926
YALI1_A08532g_2	YALI1_A08532g	4.88627
YALI1_A08532g_3	YALI1_A08532g	4.01423
YALI1_A08532g_4	YALI1_A08532g	5.24197
YALI1_A08532g_5	YALI1_A08532g	5.14324
YALI1_A08532g_6	YALI1_A08532g	5.56059
YALI1_A08546g_1	YALI1_A08546g	4.36287
YALI1_A08546g_2	YALI1_A08546g	3.74631
YALI1_A08546g_3	YALI1_A08546g	5.6127
YALI1_A08546g_4	YALI1_A08546g	4.73555
YALI1_A08546g_5	YALI1_A08546g	5.08288
YALI1_A08546g_6	YALI1_A08546g	5.41903
YALI1_A08614g_1	YALI1_A08614g	4.82197
YALI1_A08614g_2	YALI1_A08614g	3.91191
YALI1_A08614g_3	YALI1_A08614g	5.53116
YALI1_A08614g_4	YALI1_A08614g	4.49383
YALI1_A08614g_5	YALI1_A08614g	5.56666
YALI1_A08614g_6	YALI1_A08614g	3.40685
YALI1_A08623g_1	YALI1_A08623g	3.42094
YALI1_A08623g_2	YALI1_A08623g	3.94676
YALI1_A08623g_3	YALI1_A08623g	5.58655
YALI1_A08623g_4	YALI1_A08623g	4.80118
YALI1_A08623g_5	YALI1_A08623g	5.03092
YALI1_A08623g_6	YALI1_A08623g	6.5789
YALI1_A08653g_1	YALI1_A08653g	4.70934
YALI1_A08653g_4	YALI1_A08653g	5.31935
YALI1_A08653g_5	YALI1_A08653g	5.26793
YALI1_A08672g_1	YALI1_A08672g	4.59842
YALI1_A08672g_2	YALI1_A08672g	4.58247
YALI1_A08672g_3	YALI1_A08672g	4.87597
YALI1_A08672g_4	YALI1_A08672g	1.98406
YALI1_A08672g_5	YALI1_A08672g	4.25694
YALI1_A08672g_6	YALI1_A08672g	5.07
YALI1_A08729g_1	YALI1_A08729g	5.77905
YALI1_A08729g_2	YALI1_A08729g	5.35081
YALI1_A08729g_3	YALI1_A08729g	5.16424
YALI1_A08729g_4	YALI1_A08729g	5.10205
YALI1_A08729g_5	YALI1_A08729g	3.4672
YALI1_A08729g_6	YALI1_A08729g	4.65105
YALI1_A08759g_1	YALI1_A08759g	6.28983
YALI1_A08759g_2	YALI1_A08759g	4.32782
YALI1_A08759g_3	YALI1_A08759g	1.90853
YALI1_A08759g_4	YALI1_A08759g	0.0225916
YALI1_A08759g_5	YALI1_A08759g	1.79461
YALI1_A08759g_6	YALI1_A08759g	4.92836
YALI1_A08781g_1	YALI1_A08781g	4.6285
YALI1_A08781g_2	YALI1_A08781g	-2.67703
YALI1_A08781g_3	YALI1_A08781g	4.47659
YALI1_A08781g_4	YALI1_A08781g	5.45888
YALI1_A08781g_5	YALI1_A08781g	5.21101
YALI1_A08781g_6	YALI1_A08781g	4.42749
YALI1_A08787g_1	YALI1_A08787g	3.5425
YALI1_A08787g_2	YALI1_A08787g	4.12978
YALI1_A08787g_3	YALI1_A08787g	5.48484
YALI1_A08787g_4	YALI1_A08787g	5.77938
YALI1_A08787g_5	YALI1_A08787g	3.38404
YALI1_A08787g_6	YALI1_A08787g	4.21675
YALI1_A08821g_1	YALI1_A08821g	6.0581
YALI1_A08821g_2	YALI1_A08821g	4.63761
YALI1_A08821g_3	YALI1_A08821g	3.53223
YALI1_A08821g_4	YALI1_A08821g	4.61722
YALI1_A08821g_5	YALI1_A08821g	3.20473
YALI1_A08821g_6	YALI1_A08821g	5.12675
YALI1_A08828g_1	YALI1_A08828g	5.27992
YALI1_A08828g_2	YALI1_A08828g	5.84135
YALI1_A08828g_3	YALI1_A08828g	5.32504
YALI1_A08828g_4	YALI1_A08828g	5.39905
YALI1_A08828g_5	YALI1_A08828g	3.90211
YALI1_A08828g_6	YALI1_A08828g	1.08241
YALI1_A08835g_1	YALI1_A08835g	3.61644
YALI1_A08835g_2	YALI1_A08835g	5.43621
YALI1_A08835g_3	YALI1_A08835g	4.43581
YALI1_A08835g_4	YALI1_A08835g	0.846694
YALI1_A08835g_6	YALI1_A08835g	4.94113
YALI1_A08856g_1	YALI1_A08856g	3.62768
YALI1_A08856g_2	YALI1_A08856g	2.64088
YALI1_A08856g_3	YALI1_A08856g	4.10801
YALI1_A08856g_4	YALI1_A08856g	5.38016
YALI1_A08856g_5	YALI1_A08856g	4.58587
YALI1_A08856g_6	YALI1_A08856g	-0.277552
YALI1_A08875g_1	YALI1_A08875g	3.07369
YALI1_A08875g_2	YALI1_A08875g	4.93127
YALI1_A08875g_4	YALI1_A08875g	5.19518
YALI1_A08875g_5	YALI1_A08875g	1.28668
YALI1_A08875g_6	YALI1_A08875g	4.38282
YALI1_A08901g_1	YALI1_A08901g	4.17603
YALI1_A08901g_2	YALI1_A08901g	4.87394
YALI1_A08901g_3	YALI1_A08901g	4.89126
YALI1_A08901g_4	YALI1_A08901g	4.183
YALI1_A08901g_5	YALI1_A08901g	4.14064
YALI1_A08901g_6	YALI1_A08901g	4.68443
YALI1_A08931g_1	YALI1_A08931g	4.95681
YALI1_A08931g_2	YALI1_A08931g	2.71494
YALI1_A08931g_3	YALI1_A08931g	4.88731
YALI1_A08931g_4	YALI1_A08931g	5.319
YALI1_A08931g_5	YALI1_A08931g	4.94578
YALI1_A08931g_6	YALI1_A08931g	4.31375
YALI1_A08934g_1	YALI1_A08934g	5.56264
YALI1_A08934g_2	YALI1_A08934g	4.92513
YALI1_A08934g_3	YALI1_A08934g	3.97328
YALI1_A08934g_4	YALI1_A08934g	4.89085
YALI1_A08934g_5	YALI1_A08934g	5.9333
YALI1_A08934g_6	YALI1_A08934g	5.80223
YALI1_A08941g_1	YALI1_A08941g	5.66109
YALI1_A08941g_2	YALI1_A08941g	5.53115
YALI1_A08941g_3	YALI1_A08941g	2.92813
YALI1_A08941g_4	YALI1_A08941g	4.18319
YALI1_A08941g_5	YALI1_A08941g	4.94571
YALI1_A08941g_6	YALI1_A08941g	4.84138
YALI1_A08981g_1	YALI1_A08981g	1.16056
YALI1_A08981g_2	YALI1_A08981g	4.65725
YALI1_A08981g_3	YALI1_A08981g	4.76792
YALI1_A08981g_4	YALI1_A08981g	5.08571
YALI1_A08981g_5	YALI1_A08981g	5.67019
YALI1_A08981g_6	YALI1_A08981g	4.33709
YALI1_A09010g_1	YALI1_A09010g	4.60057
YALI1_A09010g_2	YALI1_A09010g	4.67005
YALI1_A09010g_3	YALI1_A09010g	3.90478
YALI1_A09010g_4	YALI1_A09010g	1.03627
YALI1_A09010g_5	YALI1_A09010g	3.15019
YALI1_A09010g_6	YALI1_A09010g	4.03768
YALI1_A09021g_1	YALI1_A09021g	3.07673
YALI1_A09021g_2	YALI1_A09021g	4.36478
[truncated: 42,326 more rows]

## Sheet: CHOPCHOP predicted activity
Guide ID	gene	CRISPRspec score	Designer v1 score	Designer v2 score	CRISPRscan score	SSC score
YALI1_A00014g_1	YALI1_A00014g	26.26	0.84	79.74	0.62	0.74
YALI1_A00014g_2	YALI1_A00014g	23.13	0.7	54.81	0.64	0.44
YALI1_A00014g_3	YALI1_A00014g	27.06	0.69	64.77	0.63	0.58
YALI1_A00014g_4	YALI1_A00014g	17.64	0.53	60.26	0.61	0.63
YALI1_A00014g_5	YALI1_A00014g	21.63	0.4	59.15	0.62	0.7
YALI1_A00014g_6	YALI1_A00014g	20.51	0.33	49.88	0.55	0.51
YALI1_A00019g_1	YALI1_A00019g	16.75	0.77	68.91	0.63	0.6
YALI1_A00019g_2	YALI1_A00019g	15.5	0.43	68.13	0.58	0.5
YALI1_A00019g_3	YALI1_A00019g	23.34	0.42	61.2	0.61	0.54
YALI1_A00019g_4	YALI1_A00019g	17.97	0.39	61.06	0.58	0.55
YALI1_A00019g_5	YALI1_A00019g	22.6	0.3	57.44	0.64	0.57
YALI1_A00019g_6	YALI1_A00019g	24.64	0.26	66.04	0.58	0.56
YALI1_A00032g_1	YALI1_A00032g	29.29	0.74	75.77	0.65	0.73
YALI1_A00032g_2	YALI1_A00032g	28.38	0.64	66.68	0.7	0.68
YALI1_A00032g_3	YALI1_A00032g	26.84	0.67	76.28	0.62	0.68
YALI1_A00032g_4	YALI1_A00032g	11.43	0.54	50.78	0.51	0.45
YALI1_A00032g_5	YALI1_A00032g	20.49	0.52	59.58	0.64	0.45
YALI1_A00058g_1	YALI1_A00058g	20.62	0.75	58.17	0.62	0.72
YALI1_A00058g_2	YALI1_A00058g	17.55	0.74	66.35	0.63	0.57
YALI1_A00058g_3	YALI1_A00058g	19.73	0.67	73.53	0.63	0.69
YALI1_A00058g_4	YALI1_A00058g	26.65	0.59	70.23	0.59	0.58
YALI1_A00058g_5	YALI1_A00058g	24.04	0.61	71.61	0.6	0.65
YALI1_A00058g_6	YALI1_A00058g	20.55	0.51	62.5	0.58	0.58
YALI1_A00102g_1	YALI1_A00102g	24.81	0.77	69.63	0.61	0.6
YALI1_A00102g_2	YALI1_A00102g	16.75	0.7	55.81	0.62	0.52
YALI1_A00102g_3	YALI1_A00102g	16.97	0.57	62.64	0.63	0.55
YALI1_A00102g_4	YALI1_A00102g	23.5	0.51	74.35	0.64	0.68
YALI1_A00102g_5	YALI1_A00102g	17.7	0.48	58.93	0.57	0.58
YALI1_A00102g_6	YALI1_A00102g	14.86	0.44	61.41	0.58	0.58
YALI1_A00135g_1	YALI1_A00135g	22.86	0.7	70	0.59	0.61
YALI1_A00135g_2	YALI1_A00135g	21.5	0.59	59.16	0.65	0.57
YALI1_A00135g_3	YALI1_A00135g	20.09	0.55	64.63	0.58	0.58
YALI1_A00135g_5	YALI1_A00135g	21.31	0.32	38.86	0.64	0.35
YALI1_A00135g_6	YALI1_A00135g	24.14	0.31	70.44	0.68	0.7
YALI1_A00148g_1	YALI1_A00148g	27.73	0.91	70.91	0.68	0.76
YALI1_A00148g_2	YALI1_A00148g	23.88	0.83	74.3	0.65	0.56
YALI1_A00148g_3	YALI1_A00148g	28.07	0.71	61.58	0.6	0.59
YALI1_A00148g_4	YALI1_A00148g	18.84	0.62	80.58	0.62	0.61
YALI1_A00148g_5	YALI1_A00148g	19.19	0.62	67.04	0.68	0.69
YALI1_A00148g_6	YALI1_A00148g	22.97	0.57	63.19	0.61	0.66
YALI1_A00204g_1	YALI1_A00204g	31.18	0.84	72.98	0.66	0.65
YALI1_A00204g_2	YALI1_A00204g	20.43	0.68	63.68	0.63	0.67
YALI1_A00204g_3	YALI1_A00204g	24.66	0.54	58.15	0.61	0.71
YALI1_A00204g_4	YALI1_A00204g	22.71	0.29	42.42	0.62	0.51
YALI1_A00204g_5	YALI1_A00204g	22.74	0.24	64.08	0.59	0.51
YALI1_A00204g_6	YALI1_A00204g	24.51	0.2	68.68	0.72	0.63
YALI1_A00241g_1	YALI1_A00241g	25.19	0.54	57.4	0.64	0.73
YALI1_A00241g_2	YALI1_A00241g	32.49	0.42	69.63	0.71	0.65
YALI1_A00241g_3	YALI1_A00241g	21.26	0.34	44.59	0.6	0.44
YALI1_A00241g_4	YALI1_A00241g	28.26	0.33	63.14	0.65	0.56
YALI1_A00241g_5	YALI1_A00241g	28.44	0.31	61.96	0.65	0.66
YALI1_A00241g_6	YALI1_A00241g	26.98	0.22	52.85	0.57	0.48
YALI1_A00252g_1	YALI1_A00252g	16.97	0.9	61.95	0.57	0.51
YALI1_A00252g_2	YALI1_A00252g	21.93	0.79	67.01	0.57	0.57
YALI1_A00252g_3	YALI1_A00252g	24.56	0.49	66.59	0.64	0.55
YALI1_A00252g_4	YALI1_A00252g	23.62	0.44	65.35	0.61	0.65
YALI1_A00252g_5	YALI1_A00252g	24.7	0.36	59.65	0.55	0.55
YALI1_A00252g_6	YALI1_A00252g	23.24	0.32	54.6	0.51	0.58
YALI1_A00309g_1	YALI1_A00309g	28.68	0.82	78.31	0.62	0.69
YALI1_A00309g_2	YALI1_A00309g	24.33	0.81	66.39	0.63	0.67
YALI1_A00309g_3	YALI1_A00309g	23.21	0.67	78.47	0.63	0.7
YALI1_A00309g_4	YALI1_A00309g	27.32	0.62	70.03	0.63	0.67
YALI1_A00309g_5	YALI1_A00309g	27.98	0.63	70.98	0.65	0.8
YALI1_A00309g_6	YALI1_A00309g	22.53	0.62	63.46	0.61	0.67
YALI1_A00325g_1	YALI1_A00325g	23.8	0.48	56.54	0.66	0.66
YALI1_A00325g_2	YALI1_A00325g	25.89	0.35	65.1	0.59	0.59
YALI1_A00325g_3	YALI1_A00325g	21.32	0.33	72.48	0.53	0.66
YALI1_A00325g_4	YALI1_A00325g	17.52	0.29	51.9	0.56	0.32
YALI1_A00325g_5	YALI1_A00325g	28.01	0.31	62.82	0.63	0.64
YALI1_A00325g_6	YALI1_A00325g	16.71	0.28	68.96	0.64	0.67
YALI1_A00375g_1	YALI1_A00375g	23.63	0.9	72.2	0.6	0.65
YALI1_A00375g_2	YALI1_A00375g	22.44	0.75	67.76	0.63	0.76
YALI1_A00375g_3	YALI1_A00375g	27.99	0.69	70.64	0.63	0.61
YALI1_A00375g_4	YALI1_A00375g	19.57	0.48	60.95	0.61	0.43
YALI1_A00375g_5	YALI1_A00375g	31.75	0.47	73.27	0.62	0.79
YALI1_A00375g_6	YALI1_A00375g	17.98	0.41	56.25	0.64	0.38
YALI1_A00406g_1	YALI1_A00406g	16.33	0.68	61.87	0.61	0.54
YALI1_A00406g_2	YALI1_A00406g	26.02	0.69	71.06	0.7	0.8
YALI1_A00406g_3	YALI1_A00406g	13.3	0.64	57.58	0.62	0.53
YALI1_A00406g_4	YALI1_A00406g	29.44	0.61	69.16	0.68	0.73
YALI1_A00406g_5	YALI1_A00406g	23.16	0.64	65.36	0.59	0.62
YALI1_A00406g_6	YALI1_A00406g	30.96	0.54	60.42	0.67	0.66
YALI1_A00447g_1	YALI1_A00447g	16.91	0.91	50.31	0.63	0.43
YALI1_A00447g_2	YALI1_A00447g	23.9	0.66	66.41	0.65	0.73
YALI1_A00447g_4	YALI1_A00447g	21.93	0.55	58.57	0.67	0.61
YALI1_A00447g_5	YALI1_A00447g	24.52	0.54	58.16	0.59	0.68
YALI1_A00447g_6	YALI1_A00447g	23.94	0.54	51.13	0.64	0.57
YALI1_A00468g_1	YALI1_A00468g	15.39	0.7	56.54	0.6	0.52
YALI1_A00468g_2	YALI1_A00468g	28.93	0.7	57.94	0.61	0.67
YALI1_A00468g_3	YALI1_A00468g	28.34	0.64	59.78	0.65	0.66
YALI1_A00468g_4	YALI1_A00468g	25.92	0.62	56.34	0.58	0.68
YALI1_A00468g_5	YALI1_A00468g	24.7	0.53	79.46	0.59	0.73
YALI1_A00468g_6	YALI1_A00468g	20.35	0.44	56.52	0.6	0.62
YALI1_A00504g_1	YALI1_A00504g	21.42	0.62	58.29	0.68	0.65
YALI1_A00504g_2	YALI1_A00504g	24.98	0.64	65.74	0.63	0.64
YALI1_A00504g_3	YALI1_A00504g	23.15	0.62	54.94	0.6	0.59
YALI1_A00504g_4	YALI1_A00504g	19.77	0.61	53.91	0.6	0.52
YALI1_A00504g_5	YALI1_A00504g	26.91	0.57	66.07	0.66	0.73
YALI1_A00504g_6	YALI1_A00504g	34.19	0.57	62.53	0.67	0.75
YALI1_A00538g_1	YALI1_A00538g	24.19	0.88	69.64	0.65	0.65
YALI1_A00538g_2	YALI1_A00538g	26.29	0.79	73.03	0.61	0.66
YALI1_A00538g_3	YALI1_A00538g	24.67	0.78	76.12	0.57	0.61
YALI1_A00538g_4	YALI1_A00538g	21.35	0.75	51.95	0.62	0.42
YALI1_A00538g_5	YALI1_A00538g	18.55	0.71	56.62	0.61	0.6
YALI1_A00538g_6	YALI1_A00538g	24.14	0.63	61.49	0.67	0.57
YALI1_A00558g_1	YALI1_A00558g	30.64	0.67	78.44	0.63	0.61
YALI1_A00558g_2	YALI1_A00558g	23.31	0.53	70.73	0.66	0.62
YALI1_A00558g_3	YALI1_A00558g	27.95	0.46	70.18	0.7	0.66
YALI1_A00558g_4	YALI1_A00558g	25.03	0.45	61.22	0.61	0.55
YALI1_A00558g_5	YALI1_A00558g	27.24	0.41	61.33	0.63	0.66
YALI1_A00558g_6	YALI1_A00558g	24.37	0.34	59.3	0.55	0.43
YALI1_A00574g_1	YALI1_A00574g	28.12	0.79	64.1	0.6	0.59
YALI1_A00574g_2	YALI1_A00574g	18.25	0.38	71.1	0.6	0.64
YALI1_A00574g_3	YALI1_A00574g	24.98	0.29	67.49	0.65	0.64
YALI1_A00574g_4	YALI1_A00574g	12.99	0.26	50.09	0.52	0.39
YALI1_A00574g_5	YALI1_A00574g	17.33	0.26	69.33	0.6	0.68
YALI1_A00574g_6	YALI1_A00574g	20.92	0.25	47.19	0.61	0.48
YALI1_A00601g_1	YALI1_A00601g	25.58	0.85	65.82	0.57	0.65
YALI1_A00601g_3	YALI1_A00601g	20.17	0.64	68.09	0.67	0.65
YALI1_A00601g_4	YALI1_A00601g	16.87	0.51	54.81	0.6	0.54
YALI1_A00601g_5	YALI1_A00601g	22.18	0.48	49.86	0.66	0.53
YALI1_A00601g_6	YALI1_A00601g	18.67	0.46	55.84	0.61	0.45
YALI1_A00661g_1	YALI1_A00661g	19.14	0.7	62.31	0.59	0.49
YALI1_A00661g_2	YALI1_A00661g	24.19	0.62	72.28	0.6	0.64
YALI1_A00661g_3	YALI1_A00661g	26.87	0.49	58.34	0.64	0.72
YALI1_A00661g_4	YALI1_A00661g	24.24	0.39	65.22	0.64	0.61
YALI1_A00661g_5	YALI1_A00661g	32.85	0.37	41.81	0.66	0.67
YALI1_A00661g_6	YALI1_A00661g	28.69	0.33	47.35	0.6	0.49
YALI1_A00683g_1	YALI1_A00683g	16.75	0.72	64.91	0.59	0.65
YALI1_A00683g_2	YALI1_A00683g	22.04	0.69	71.35	0.61	0.63
YALI1_A00683g_3	YALI1_A00683g	18.09	0.5	61.54	0.56	0.6
YALI1_A00683g_4	YALI1_A00683g	19.9	0.53	55.07	0.55	0.38
YALI1_A00683g_5	YALI1_A00683g	21.52	0.49	60.7	0.62	0.48
YALI1_A00683g_6	YALI1_A00683g	30.39	0.46	62.08	0.64	0.63
YALI1_A00715g_1	YALI1_A00715g	28.59	0.76	71.27	0.67	0.73
YALI1_A00715g_2	YALI1_A00715g	23.17	0.74	60.79	0.61	0.63
YALI1_A00715g_3	YALI1_A00715g	22.33	0.59	58.5	0.58	0.52
YALI1_A00715g_4	YALI1_A00715g	27.34	0.59	57.63	0.63	0.64
YALI1_A00715g_5	YALI1_A00715g	27.59	0.51	72.29	0.66	0.6
YALI1_A00715g_6	YALI1_A00715g	26.89	0.47	69.26	0.6	0.52
YALI1_A00746g_1	YALI1_A00746g	22.95	0.77	66.08	0.58	0.62
YALI1_A00746g_2	YALI1_A00746g	24.15	0.54	63.94	0.63	0.64
YALI1_A00746g_3	YALI1_A00746g	21.29	0.53	43.06	0.57	0.44
YALI1_A00746g_4	YALI1_A00746g	24.02	0.52	55.35	0.6	0.6
YALI1_A00746g_5	YALI1_A00746g	24.38	0.39	51.62	0.67	0.44
YALI1_A00746g_6	YALI1_A00746g	17.54	0.34	51.77	0.63	0.47
YALI1_A00789g_1	YALI1_A00789g	23.87	0.84	65.86	0.62	0.74
YALI1_A00789g_2	YALI1_A00789g	21.11	0.81	68.17	0.58	0.72
YALI1_A00789g_3	YALI1_A00789g	21.36	0.78	55.87	0.56	0.61
YALI1_A00789g_4	YALI1_A00789g	19.5	0.78	75.41	0.58	0.59
YALI1_A00789g_5	YALI1_A00789g	32.36	0.71	65.36	0.63	0.75
YALI1_A00789g_6	YALI1_A00789g	25.89	0.7	57.03	0.64	0.75
YALI1_A00801g_1	YALI1_A00801g	31.43	0.79	68	0.63	0.7
YALI1_A00801g_2	YALI1_A00801g	17.98	0.75	58.67	0.58	0.67
YALI1_A00801g_3	YALI1_A00801g	25.19	0.54	59.21	0.62	0.6
YALI1_A00801g_4	YALI1_A00801g	24.82	0.54	61.13	0.63	0.58
YALI1_A00801g_5	YALI1_A00801g	23.61	0.44	70.69	0.63	0.67
YALI1_A00801g_6	YALI1_A00801g	27.57	0.42	65.57	0.6	0.69
YALI1_A00829g_1	YALI1_A00829g	23.42	0.62	65.32	0.67	0.64
YALI1_A00829g_2	YALI1_A00829g	21.98	0.59	66.97	0.66	0.58
YALI1_A00829g_3	YALI1_A00829g	23.81	0.52	63.78	0.6	0.73
YALI1_A00829g_4	YALI1_A00829g	27.51	0.52	69.1	0.66	0.6
YALI1_A00829g_5	YALI1_A00829g	23.92	0.42	48.33	0.61	0.65
YALI1_A00829g_6	YALI1_A00829g	31.07	0.41	47.99	0.68	0.67
YALI1_A00867g_1	YALI1_A00867g	20.2	0.82	60.35	0.62	0.67
YALI1_A00867g_2	YALI1_A00867g	21.53	0.77	68.58	0.61	0.65
YALI1_A00867g_3	YALI1_A00867g	23.12	0.72	60.37	0.6	0.62
YALI1_A00867g_4	YALI1_A00867g	27.43	0.69	68.74	0.61	0.64
YALI1_A00867g_5	YALI1_A00867g	25.18	0.68	64.05	0.67	0.61
YALI1_A00867g_6	YALI1_A00867g	14.93	0.69	40.69	0.6	0.44
YALI1_A00905g_1	YALI1_A00905g	18.9	0.63	49.13	0.58	0.53
YALI1_A00905g_2	YALI1_A00905g	20.9	0.51	53.54	0.61	0.58
YALI1_A00905g_3	YALI1_A00905g	26.06	0.41	65.7	0.61	0.74
YALI1_A00905g_4	YALI1_A00905g	15.93	0.33	55.57	0.62	0.42
YALI1_A00905g_5	YALI1_A00905g	17.14	0.3	61.92	0.63	0.65
YALI1_A00905g_6	YALI1_A00905g	19.69	0.26	55.88	0.55	0.55
YALI1_A00911g_1	YALI1_A00911g	25.57	0.65	59.92	0.66	0.52
YALI1_A00911g_2	YALI1_A00911g	13.99	0.37	44.12	0.64	0.48
YALI1_A00911g_3	YALI1_A00911g	18.44	0.21	62.84	0.59	0.62
YALI1_A00911g_4	YALI1_A00911g	20.06	0.19	71.58	0.6	0.55
YALI1_A00911g_5	YALI1_A00911g	21.21	0.16	41.59	0.59	0.55
YALI1_A00911g_6	YALI1_A00911g	11.47	0.17	49.35	0.59	0.47
YALI1_A00947g_1	YALI1_A00947g	16.43	0.87	76.6	0.62	0.61
YALI1_A00947g_2	YALI1_A00947g	12.81	0.75	69.23	0.62	0.65
YALI1_A00947g_3	YALI1_A00947g	20.16	0.72	57.75	0.6	0.61
YALI1_A00947g_4	YALI1_A00947g	24.25	0.71	61.63	0.63	0.52
YALI1_A00947g_5	YALI1_A00947g	23.85	0.61	66.72	0.67	0.69
YALI1_A00947g_6	YALI1_A00947g	27.07	0.54	61.78	0.67	0.72
YALI1_A00983g_1	YALI1_A00983g	25.91	0.62	58.43	0.63	0.63
YALI1_A00983g_2	YALI1_A00983g	19.7	0.51	54.56	0.61	0.63
YALI1_A00983g_3	YALI1_A00983g	37.14	0.49	63.84	0.65	0.75
YALI1_A00983g_4	YALI1_A00983g	23.27	0.49	60.73	0.62	0.54
YALI1_A00983g_5	YALI1_A00983g	24.39	0.46	60.78	0.6	0.71
YALI1_A00983g_6	YALI1_A00983g	23.84	0.43	76.03	0.68	0.62
YALI1_A01061g_1	YALI1_A01061g	16.88	0.77	69.43	0.61	0.65
YALI1_A01061g_2	YALI1_A01061g	23.84	0.77	55.97	0.71	0.64
YALI1_A01061g_3	YALI1_A01061g	32.27	0.62	59.35	0.62	0.49
YALI1_A01061g_4	YALI1_A01061g	35.35	0.6	41.53	0.63	0.69
YALI1_A01061g_5	YALI1_A01061g	21.74	0.59	53.43	0.56	0.69
YALI1_A01061g_6	YALI1_A01061g	25.54	0.56	63.23	0.63	0.64
YALI1_A01074g_1	YALI1_A01074g	19.19	0.73	72.76	0.53	0.62
YALI1_A01074g_2	YALI1_A01074g	25.54	0.68	61.34	0.63	0.62
YALI1_A01074g_3	YALI1_A01074g	19.66	0.65	66.3	0.62	0.5
YALI1_A01074g_4	YALI1_A01074g	17.19	0.61	69.01	0.58	0.66
YALI1_A01074g_5	YALI1_A01074g	20.62	0.57	64.73	0.7	0.54
YALI1_A01074g_6	YALI1_A01074g	22.45	0.56	58.05	0.66	0.58
YALI1_A01093g_1	YALI1_A01093g	22.01	0.94	73.83	0.66	0.71
YALI1_A01093g_2	YALI1_A01093g	16.97	0.83	63.28	0.57	0.61
YALI1_A01093g_3	YALI1_A01093g	22.4	0.8	71.41	0.71	0.64
YALI1_A01093g_4	YALI1_A01093g	20.39	0.72	71.02	0.61	0.56
YALI1_A01093g_5	YALI1_A01093g	24.17	0.67	68.06	0.6	0.59
YALI1_A01093g_6	YALI1_A01093g	20.1	0.54	65.99	0.6	0.56
YALI1_A01122g_1	YALI1_A01122g	24.76	0.68	65.43	0.59	0.52
YALI1_A01122g_2	YALI1_A01122g	28.46	0.49	54.24	0.57	0.55
YALI1_A01122g_3	YALI1_A01122g	26.17	0.44	61.65	0.63	0.69
YALI1_A01122g_4	YALI1_A01122g	25.84	0.39	56.44	0.68	0.55
YALI1_A01122g_5	YALI1_A01122g	30.99	0.4	59.38	0.66	0.65
YALI1_A01122g_6	YALI1_A01122g	15.24	0.4	54.93	0.6	0.54
YALI1_A01143g_1	YALI1_A01143g	28.94	0.65	54.01	0.59	0.66
YALI1_A01143g_2	YALI1_A01143g	21.11	0.51	53.75	0.7	0.63
YALI1_A01143g_3	YALI1_A01143g	16.77	0.46	45.35	0.63	0.47
YALI1_A01143g_4	YALI1_A01143g	23.85	0.45	54.8	0.61	0.42
YALI1_A01143g_5	YALI1_A01143g	24.21	0.48	48.65	0.65	0.62
YALI1_A01143g_6	YALI1_A01143g	21.27	0.45	56.2	0.61	0.5
YALI1_A01173g_1	YALI1_A01173g	24.1	0.69	79.72	0.63	0.7
YALI1_A01173g_2	YALI1_A01173g	34.79	0.64	57.23	0.64	0.69
YALI1_A01173g_3	YALI1_A01173g	18.82	0.56	61.14	0.63	0.56
YALI1_A01173g_4	YALI1_A01173g	27.54	0.45	65	0.68	0.6
YALI1_A01173g_5	YALI1_A01173g	28.87	0.46	50.08	0.6	0.58
YALI1_A01173g_6	YALI1_A01173g	21.95	0.42	60.86	0.59	0.69
YALI1_A01198g_1	YALI1_A01198g	26.52	0.85	78.43	0.62	0.74
YALI1_A01198g_2	YALI1_A01198g	17.91	0.84	55.14	0.64	0.72
YALI1_A01198g_3	YALI1_A01198g	26.35	0.66	70.34	0.63	0.68
YALI1_A01198g_4	YALI1_A01198g	24.62	0.63	70.44	0.62	0.54
YALI1_A01198g_5	YALI1_A01198g	18.16	0.6	67.34	0.62	0.67
YALI1_A01198g_6	YALI1_A01198g	20	0.58	65.13	0.6	0.4
YALI1_A01230g_1	YALI1_A01230g	19.84	0.79	55.4	0.63	0.56
YALI1_A01230g_2	YALI1_A01230g	14.68	0.51	46.52	0.6	0.5
YALI1_A01230g_3	YALI1_A01230g	15.86	0.3	31.55	0.63	0.46
YALI1_A01230g_4	YALI1_A01230g	22.24	0.27	64.73	0.61	0.53
YALI1_A01230g_5	YALI1_A01230g	14.27	0.21	49.13	0.54	0.4
YALI1_A01230g_6	YALI1_A01230g	18.25	0.15	56.69	0.54	0.42
YALI1_A01240g_1	YALI1_A01240g	26.44	0.63	49.28	0.59	0.64
YALI1_A01240g_2	YALI1_A01240g	20.99	0.53	58.26	0.64	0.57
YALI1_A01240g_3	YALI1_A01240g	16.74	0.49	43.06	0.6	0.57
YALI1_A01240g_4	YALI1_A01240g	26.76	0.45	70.45	0.69	0.74
YALI1_A01240g_5	YALI1_A01240g	23.3	0.43	62.04	0.59	0.64
YALI1_A01240g_6	YALI1_A01240g	24.19	0.38	70.94	0.62	0.76
YALI1_A01241g_1	YALI1_A01241g	13.05	0.55	60.04	0.58	0.45
YALI1_A01241g_2	YALI1_A01241g	25.22	0.54	61.66	0.58	0.62
YALI1_A01241g_3	YALI1_A01241g	19.57	0.49	77.18	0.57	0.61
YALI1_A01241g_4	YALI1_A01241g	21.02	0.45	62.4	0.68	0.6
YALI1_A01241g_5	YALI1_A01241g	27.01	0.44	54.81	0.64	0.51
YALI1_A01249g_1	YALI1_A01249g	24.09	0.74	71.36	0.6	0.54
YALI1_A01249g_2	YALI1_A01249g	24.41	0.53	62.87	0.58	0.52
YALI1_A01249g_3	YALI1_A01249g	19.21	0.5	62.29	0.57	0.49
YALI1_A01249g_5	YALI1_A01249g	19.6	0.47	64.85	0.58	0.47
YALI1_A01249g_6	YALI1_A01249g	22.36	0.43	64.82	0.61	0.7
YALI1_A01260g_1	YALI1_A01260g	20.94	0.78	51.34	0.59	0.66
YALI1_A01260g_2	YALI1_A01260g	25.36	0.61	55.71	0.62	0.61
YALI1_A01260g_3	YALI1_A01260g	24.32	0.48	62.73	0.65	0.57
YALI1_A01260g_4	YALI1_A01260g	15.01	0.49	51.7	0.58	0.59
YALI1_A01260g_5	YALI1_A01260g	24.65	0.41	53.85	0.65	0.6
YALI1_A01260g_6	YALI1_A01260g	18.34	0.4	59.68	0.63	0.65
YALI1_A01267g_1	YALI1_A01267g	14.54	0.85	72.37	0.69	0.75
YALI1_A01267g_2	YALI1_A01267g	23.94	0.81	69.99	0.6	0.48
YALI1_A01267g_3	YALI1_A01267g	25.21	0.62	67.96	0.66	0.69
YALI1_A01267g_4	YALI1_A01267g	24.56	0.6	64.69	0.66	0.6
YALI1_A01267g_5	YALI1_A01267g	22.86	0.55	62.58	0.65	0.67
YALI1_A01267g_6	YALI1_A01267g	22.31	0.43	59.76	0.61	0.46
YALI1_A01298g_1	YALI1_A01298g	20.19	0.8	67.97	0.59	0.44
YALI1_A01298g_2	YALI1_A01298g	24.85	0.71	60.72	0.6	0.48
YALI1_A01298g_3	YALI1_A01298g	26.58	0.56	68.78	0.61	0.63
YALI1_A01298g_4	YALI1_A01298g	27.69	0.53	61.71	0.63	0.57
YALI1_A01298g_5	YALI1_A01298g	19.36	0.5	50.8	0.63	0.46
YALI1_A01298g_6	YALI1_A01298g	23.63	0.4	60.22	0.59	0.65
YALI1_A01394g_1	YALI1_A01394g	25.7	0.85	73.05	0.6	0.65
YALI1_A01394g_2	YALI1_A01394g	18.29	0.72	74.46	0.57	0.61
YALI1_A01394g_3	YALI1_A01394g	26.11	0.62	64.44	0.63	0.59
YALI1_A01394g_4	YALI1_A01394g	18.31	0.64	53.98	0.61	0.5
YALI1_A01394g_5	YALI1_A01394g	26.33	0.63	58.93	0.64	0.67
YALI1_A01394g_6	YALI1_A01394g	22.15	0.57	61.17	0.59	0.71
YALI1_A01430g_1	YALI1_A01430g	22.66	0.8	69.49	0.66	0.62
YALI1_A01430g_2	YALI1_A01430g	18.64	0.73	60.29	0.59	0.59
YALI1_A01430g_3	YALI1_A01430g	12.05	0.52	64.49	0.61	0.6
YALI1_A01430g_4	YALI1_A01430g	21.94	0.39	64.07	0.62	0.57
YALI1_A01430g_5	YALI1_A01430g	22.21	0.29	60.8	0.6	0.73
YALI1_A01430g_6	YALI1_A01430g	22.92	0.19	59.91	0.65	0.61
YALI1_A01434g_1	YALI1_A01434g	16.81	0.67	63.15	0.53	0.47
YALI1_A01434g_2	YALI1_A01434g	25.57	0.5	64.8	0.65	0.64
YALI1_A01434g_3	YALI1_A01434g	20.28	0.43	71.66	0.63	0.54
YALI1_A01434g_4	YALI1_A01434g	27.77	0.36	65.61	0.61	0.6
YALI1_A01434g_5	YALI1_A01434g	19.52	0.38	46.29	0.64	0.61
YALI1_A01468g_1	YALI1_A01468g	26.36	0.79	77.66	0.67	0.72
YALI1_A01468g_2	YALI1_A01468g	27.11	0.72	58.98	0.66	0.58
YALI1_A01468g_4	YALI1_A01468g	21.42	0.64	69.35	0.66	0.79
YALI1_A01468g_5	YALI1_A01468g	15.28	0.58	61.01	0.59	0.54
YALI1_A01468g_6	YALI1_A01468g	24.69	0.56	62.97	0.57	0.64
YALI1_A01505g_1	YALI1_A01505g	24.97	0.61	56.26	0.6	0.57
YALI1_A01505g_2	YALI1_A01505g	22.49	0.59	55.12	0.67	0.63
YALI1_A01505g_3	YALI1_A01505g	18.8	0.58	68.36	0.55	0.57
YALI1_A01505g_4	YALI1_A01505g	26.21	0.4	58.75	0.66	0.63
YALI1_A01505g_5	YALI1_A01505g	17.17	0.41	53.61	0.66	0.55
YALI1_A01505g_6	YALI1_A01505g	21.71	0.35	69.09	0.61	0.64
YALI1_A01537g_1	YALI1_A01537g	29.98	0.46	53.69	0.65	0.64
YALI1_A01537g_2	YALI1_A01537g	26.18	0.41	55.33	0.66	0.64
YALI1_A01537g_3	YALI1_A01537g	21.59	0.39	73.81	0.7	0.62
YALI1_A01537g_4	YALI1_A01537g	22.63	0.39	58.49	0.58	0.56
YALI1_A01537g_5	YALI1_A01537g	22.12	0.38	63.46	0.6	0.53
YALI1_A01537g_6	YALI1_A01537g	20.52	0.38	49.76	0.62	0.44
YALI1_A01577g_1	YALI1_A01577g	26.33	0.75	66.16	0.61	0.7
YALI1_A01577g_2	YALI1_A01577g	17.69	0.75	71.53	0.62	0.59
YALI1_A01577g_3	YALI1_A01577g	23.22	0.69	62.21	0.6	0.55
YALI1_A01577g_4	YALI1_A01577g	18.57	0.54	54.19	0.61	0.61
YALI1_A01577g_5	YALI1_A01577g	21.04	0.5	63.34	0.59	0.58
YALI1_A01577g_6	YALI1_A01577g	32.05	0.48	58.19	0.67	0.58
YALI1_A01602g_1	YALI1_A01602g	15.36	0.9	67.77	0.61	0.55
YALI1_A01602g_2	YALI1_A01602g	13.59	0.69	64.79	0.64	0.7
YALI1_A01602g_3	YALI1_A01602g	20.93	0.66	58.96	0.61	0.54
YALI1_A01602g_4	YALI1_A01602g	19.6	0.61	64.93	0.57	0.58
YALI1_A01602g_5	YALI1_A01602g	23.97	0.4	58.63	0.64	0.54
YALI1_A01602g_6	YALI1_A01602g	23.99	0.39	67.2	0.66	0.54
YALI1_A01618g_1	YALI1_A01618g	21.75	0.81	66.39	0.62	0.52
YALI1_A01618g_2	YALI1_A01618g	19.46	0.39	51.66	0.58	0.42
YALI1_A01618g_3	YALI1_A01618g	18.72	0.37	68.45	0.63	0.52
YALI1_A01618g_5	YALI1_A01618g	20.49	0.34	62.03	0.56	0.58
YALI1_A01618g_6	YALI1_A01618g	15.43	0.31	52.21	0.59	0.37
YALI1_A01628g_1	YALI1_A01628g	23.88	0.58	61.72	0.59	0.44
YALI1_A01628g_2	YALI1_A01628g	23.71	0.56	47.8	0.63	0.55
YALI1_A01628g_3	YALI1_A01628g	23.73	0.51	62.8	0.57	0.58
YALI1_A01628g_4	YALI1_A01628g	19.04	0.47	44.16	0.61	0.36
YALI1_A01628g_5	YALI1_A01628g	13.43	0.43	50.04	0.62	0.54
YALI1_A01628g_6	YALI1_A01628g	22.54	0.42	65.31	0.64	0.69
YALI1_A01670g_1	YALI1_A01670g	24.1	0.71	69.38	0.59	0.57
YALI1_A01670g_2	YALI1_A01670g	23.93	0.7	74.17	0.63	0.6
YALI1_A01670g_3	YALI1_A01670g	14.75	0.64	65.41	0.61	0.52
YALI1_A01670g_4	YALI1_A01670g	24.91	0.61	76.08	0.63	0.53
YALI1_A01670g_5	YALI1_A01670g	18.53	0.54	48.55	0.64	0.52
YALI1_A01670g_6	YALI1_A01670g	20.59	0.44	59.38	0.62	0.71
YALI1_A01717g_1	YALI1_A01717g	23.53	0.83	65.51	0.58	0.58
YALI1_A01717g_2	YALI1_A01717g	26.73	0.84	62.33	0.6	0.6
YALI1_A01717g_3	YALI1_A01717g	21.91	0.76	71.71	0.64	0.69
YALI1_A01717g_4	YALI1_A01717g	27.2	0.55	59.41	0.62	0.58
YALI1_A01717g_5	YALI1_A01717g	22.13	0.48	65.59	0.6	0.67
YALI1_A01717g_6	YALI1_A01717g	16.36	0.48	63.36	0.66	0.63
YALI1_A01732g_1	YALI1_A01732g	21.32	0.51	64.29	0.62	0.56
YALI1_A01732g_2	YALI1_A01732g	17.94	0.41	55.88	0.63	0.56
YALI1_A01732g_3	YALI1_A01732g	27.83	0.37	63.49	0.69	0.53
YALI1_A01732g_4	YALI1_A01732g	22.55	0.33	59.18	0.6	0.64
YALI1_A01732g_5	YALI1_A01732g	24.38	0.29	52.42	0.62	0.54
YALI1_A01736g_1	YALI1_A01736g	20.07	0.65	61.52	0.68	0.57
YALI1_A01736g_2	YALI1_A01736g	24.21	0.61	68.87	0.65	0.62
YALI1_A01736g_3	YALI1_A01736g	21.88	0.57	61.95	0.61	0.55
YALI1_A01736g_4	YALI1_A01736g	27.66	0.56	68.62	0.61	0.74
YALI1_A01736g_5	YALI1_A01736g	23.57	0.55	68.55	0.69	0.63
YALI1_A01736g_6	YALI1_A01736g	23.65	0.48	69.17	0.61	0.58
YALI1_A01766g_1	YALI1_A01766g	17.81	0.78	64.74	0.55	0.6
YALI1_A01766g_2	YALI1_A01766g	21.41	0.74	58.47	0.64	0.47
YALI1_A01766g_3	YALI1_A01766g	25.15	0.54	48	0.63	0.47
YALI1_A01766g_4	YALI1_A01766g	23.05	0.5	62.82	0.59	0.53
YALI1_A01766g_5	YALI1_A01766g	21.87	0.43	56.49	0.65	0.51
YALI1_A01766g_6	YALI1_A01766g	23.38	0.42	62.11	0.62	0.55
YALI1_A01777g_1	YALI1_A01777g	25.85	0.68	62.57	0.67	0.64
YALI1_A01777g_2	YALI1_A01777g	29.02	0.6	58.97	0.64	0.54
YALI1_A01777g_3	YALI1_A01777g	19.97	0.44	44.47	0.57	0.42
YALI1_A01777g_4	YALI1_A01777g	23.3	0.38	63.67	0.63	0.6
YALI1_A01777g_5	YALI1_A01777g	30.83	0.33	53.64	0.68	0.51
YALI1_A01777g_6	YALI1_A01777g	23.52	0.27	51.28	0.63	0.47
YALI1_A01794g_1	YALI1_A01794g	24.67	0.89	79.67	0.58	0.73
YALI1_A01794g_2	YALI1_A01794g	23.01	0.84	68.25	0.6	0.75
YALI1_A01794g_3	YALI1_A01794g	24.25	0.66	69.4	0.61	0.57
YALI1_A01794g_4	YALI1_A01794g	22.86	0.61	60.07	0.62	0.61
YALI1_A01794g_5	YALI1_A01794g	19.12	0.57	63.41	0.65	0.68
YALI1_A01794g_6	YALI1_A01794g	26.1	0.55	61.38	0.66	0.51
YALI1_A01824g_1	YALI1_A01824g	22.62	0.67	65.93	0.62	0.6
YALI1_A01824g_2	YALI1_A01824g	16.79	0.61	58.05	0.57	0.5
YALI1_A01824g_3	YALI1_A01824g	27.23	0.63	60.27	0.6	0.46
YALI1_A01824g_4	YALI1_A01824g	18.43	0.57	52.13	0.62	0.45
YALI1_A01824g_5	YALI1_A01824g	19.73	0.54	65.77	0.64	0.54
YALI1_A01824g_6	YALI1_A01824g	23.51	0.47	65.55	0.61	0.63
YALI1_A01842g_1	YALI1_A01842g	25.55	0.82	68.82	0.6	0.71
YALI1_A01842g_2	YALI1_A01842g	20.57	0.56	64.69	0.59	0.62
YALI1_A01842g_3	YALI1_A01842g	22.33	0.5	57.54	0.64	0.58
YALI1_A01842g_4	YALI1_A01842g	22.19	0.5	65.58	0.65	0.63
YALI1_A01842g_5	YALI1_A01842g	32.85	0.49	50.25	0.63	0.53
YALI1_A01842g_6	YALI1_A01842g	24	0.45	48.13	0.59	0.57
YALI1_A01854g_1	YALI1_A01854g	20.55	0.58	60.05	0.57	0.57
YALI1_A01854g_2	YALI1_A01854g	19.99	0.53	62.99	0.59	0.52
YALI1_A01854g_3	YALI1_A01854g	14.27	0.24	59.33	0.58	0.57
YALI1_A01854g_4	YALI1_A01854g	18.96	0.2	66.41	0.61	0.57
YALI1_A01854g_5	YALI1_A01854g	31.11	0.16	58.5	0.67	0.63
YALI1_A01854g_6	YALI1_A01854g	22.02	0.12	37.92	0.6	0.31
YALI1_A01864g_1	YALI1_A01864g	24.14	0.7	61.5	0.59	0.52
YALI1_A01864g_2	YALI1_A01864g	25.72	0.71	63.52	0.68	0.74
YALI1_A01864g_3	YALI1_A01864g	23.63	0.69	45.02	0.59	0.53
YALI1_A01864g_4	YALI1_A01864g	20.89	0.5	55.39	0.54	0.38
YALI1_A01864g_5	YALI1_A01864g	29.16	0.44	65.49	0.66	0.73
YALI1_A01864g_6	YALI1_A01864g	20.73	0.35	26.09	0.6	0.42
YALI1_A01868g_1	YALI1_A01868g	30.77	0.68	72.34	0.69	0.66
YALI1_A01868g_2	YALI1_A01868g	24.47	0.55	70.56	0.6	0.62
YALI1_A01868g_3	YALI1_A01868g	14.27	0.55	57.33	0.52	0.53
YALI1_A01868g_4	YALI1_A01868g	23.81	0.45	53.33	0.59	0.61
YALI1_A01868g_5	YALI1_A01868g	14.41	0.36	47.48	0.59	0.43
YALI1_A01868g_6	YALI1_A01868g	22.44	0.36	58.68	0.63	0.56
YALI1_A01888g_1	YALI1_A01888g	25.21	0.9	72.38	0.58	0.56
YALI1_A01888g_2	YALI1_A01888g	18.1	0.88	73.58	0.6	0.55
YALI1_A01888g_3	YALI1_A01888g	19.14	0.86	72.26	0.57	0.65
YALI1_A01888g_4	YALI1_A01888g	22.6	0.82	72.39	0.57	0.54
YALI1_A01888g_5	YALI1_A01888g	19.32	0.81	74.2	0.6	0.65
YALI1_A01888g_6	YALI1_A01888g	28.69	0.67	69.48	0.62	0.65
YALI1_A01905g_1	YALI1_A01905g	22.27	0.88	71.34	0.6	0.54
YALI1_A01905g_2	YALI1_A01905g	20.83	0.8	69.77	0.63	0.71
YALI1_A01905g_3	YALI1_A01905g	20.54	0.72	46.32	0.61	0.5
YALI1_A01905g_4	YALI1_A01905g	22.14	0.69	64.31	0.63	0.72
YALI1_A01905g_5	YALI1_A01905g	22.55	0.61	65.32	0.64	0.66
YALI1_A01905g_6	YALI1_A01905g	26.34	0.41	72.19	0.67	0.64
YALI1_A02022g_1	YALI1_A02022g	22.97	0.78	63.69	0.63	0.61
YALI1_A02022g_2	YALI1_A02022g	23.16	0.48	66.07	0.64	0.73
YALI1_A02022g_4	YALI1_A02022g	22.22	0.27	57.22	0.61	0.38
YALI1_A02022g_6	YALI1_A02022g	24.03	0.22	67.57	0.62	0.45
YALI1_A02037g_1	YALI1_A02037g	24.38	0.8	69.84	0.61	0.72
YALI1_A02037g_3	YALI1_A02037g	22.42	0.56	46.61	0.55	0.53
YALI1_A02037g_4	YALI1_A02037g	28.31	0.47	62.93	0.61	0.7
YALI1_A02037g_5	YALI1_A02037g	24.81	0.39	59.96	0.61	0.73
YALI1_A02037g_6	YALI1_A02037g	17.71	0.36	43.36	0.66	0.39
YALI1_A02075g_1	YALI1_A02075g	24.42	0.7	66.56	0.64	0.6
YALI1_A02075g_2	YALI1_A02075g	20.71	0.66	74.72	0.66	0.55
YALI1_A02075g_3	YALI1_A02075g	17.5	0.57	60.01	0.58	0.65
YALI1_A02075g_4	YALI1_A02075g	25.77	0.45	67.34	0.6	0.72
YALI1_A02075g_5	YALI1_A02075g	28.14	0.33	56.01	0.62	0.62
YALI1_A02083g_2	YALI1_A02083g	20.73	0.56	60.86	0.62	0.57
YALI1_A02083g_3	YALI1_A02083g	25.24	0.46	56.4	0.62	0.52
YALI1_A02083g_4	YALI1_A02083g	19.26	0.43	59.25	0.6	0.59
YALI1_A02083g_5	YALI1_A02083g	18.86	0.41	57.28	0.58	0.51
YALI1_A02083g_6	YALI1_A02083g	18.04	0.36	56.37	0.54	0.52
YALI1_A02096g_1	YALI1_A02096g	24.69	0.75	79.17	0.57	0.7
YALI1_A02096g_2	YALI1_A02096g	15.8	0.75	74.19	0.57	0.51
YALI1_A02096g_3	YALI1_A02096g	18.81	0.66	59.49	0.65	0.58
YALI1_A02096g_4	YALI1_A02096g	24	0.54	59.88	0.61	0.53
YALI1_A02096g_5	YALI1_A02096g	18.77	0.56	58.05	0.6	0.5
YALI1_A02096g_6	YALI1_A02096g	20.63	0.5	60.95	0.61	0.55
YALI1_A02113g_1	YALI1_A02113g	15.76	0.66	60.04	0.6	0.62
YALI1_A02113g_2	YALI1_A02113g	23.99	0.57	67.38	0.65	0.61
YALI1_A02113g_3	YALI1_A02113g	18.63	0.56	61.91	0.62	0.61
YALI1_A02113g_4	YALI1_A02113g	26.67	0.45	58.82	0.64	0.56
YALI1_A02113g_5	YALI1_A02113g	17.14	0.34	52.22	0.59	0.53
YALI1_A02131g_1	YALI1_A02131g	24.43	0.71	57.03	0.64	0.54
YALI1_A02131g_2	YALI1_A02131g	24.16	0.63	55.45	0.59	0.6
YALI1_A02131g_3	YALI1_A02131g	22.41	0.55	58.68	0.62	0.64
YALI1_A02131g_4	YALI1_A02131g	22.74	0.51	46.84	0.58	0.44
YALI1_A02131g_5	YALI1_A02131g	20.51	0.47	51.08	0.6	0.47
YALI1_A02131g_6	YALI1_A02131g	28.06	0.45	62.27	0.65	0.68
YALI1_A02150g_1	YALI1_A02150g	16.28	0.85	60.62	0.62	0.51
YALI1_A02150g_2	YALI1_A02150g	14.86	0.79	63.41	0.62	0.64
YALI1_A02150g_3	YALI1_A02150g	25.43	0.66	67.79	0.61	0.57
YALI1_A02150g_4	YALI1_A02150g	28.01	0.62	71.67	0.68	0.72
YALI1_A02150g_5	YALI1_A02150g	20.25	0.58	57.29	0.62	0.45
YALI1_A02150g_6	YALI1_A02150g	18.64	0.54	67.03	0.59	0.63
YALI1_A02190g_1	YALI1_A02190g	22.23	0.57	56.35	0.63	0.59
YALI1_A02190g_2	YALI1_A02190g	28.92	0.55	60.34	0.57	0.54
YALI1_A02190g_3	YALI1_A02190g	19.43	0.51	52.97	0.56	0.55
YALI1_A02190g_4	YALI1_A02190g	22.34	0.29	61.03	0.69	0.5
YALI1_A02190g_5	YALI1_A02190g	19.59	0.28	54.8	0.64	0.56
YALI1_A02190g_6	YALI1_A02190g	16.13	0.24	64.65	0.67	0.6
YALI1_A02198g_1	YALI1_A02198g	14.21	0.8	68.5	0.65	0.71
YALI1_A02198g_2	YALI1_A02198g	27.33	0.49	52.9	0.66	0.39
YALI1_A02198g_3	YALI1_A02198g	27.56	0.49	69.88	0.59	0.61
YALI1_A02198g_4	YALI1_A02198g	25.75	0.49	60.99	0.63	0.63
YALI1_A02198g_5	YALI1_A02198g	17.88	0.39	59.74	0.55	0.47
YALI1_A02198g_6	YALI1_A02198g	20.74	0.38	62.34	0.63	0.46
YALI1_A02263g_1	YALI1_A02263g	24.68	0.81	68.97	0.58	0.6
YALI1_A02263g_2	YALI1_A02263g	13.32	0.78	50.02	0.67	0.38
YALI1_A02263g_3	YALI1_A02263g	19.43	0.6	59.31	0.56	0.44
YALI1_A02263g_4	YALI1_A02263g	17.11	0.56	68.61	0.63	0.51
YALI1_A02263g_5	YALI1_A02263g	22.86	0.56	73.07	0.58	0.74
YALI1_A02263g_6	YALI1_A02263g	27.3	0.55	52.97	0.65	0.65
YALI1_A02301g_2	YALI1_A02301g	25.43	0.72	70.56	0.67	0.73
YALI1_A02301g_3	YALI1_A02301g	20.49	0.68	45.59	0.62	0.67
YALI1_A02301g_4	YALI1_A02301g	26.91	0.46	62.37	0.59	0.61
YALI1_A02301g_5	YALI1_A02301g	22.79	0.34	53.61	0.61	0.67
YALI1_A02301g_6	YALI1_A02301g	19.85	0.29	58.79	0.6	0.55
YALI1_A02335g_1	YALI1_A02335g	23.68	0.74	68.19	0.59	0.71
YALI1_A02335g_2	YALI1_A02335g	21.57	0.58	70.05	0.62	0.58
YALI1_A02335g_3	YALI1_A02335g	18.25	0.46	56.43	0.58	0.49
YALI1_A02335g_4	YALI1_A02335g	23.28	0.43	55.61	0.56	0.57
YALI1_A02335g_5	YALI1_A02335g	20.98	0.41	48.12	0.58	0.52
YALI1_A02335g_6	YALI1_A02335g	23.83	0.39	70.03	0.64	0.69
YALI1_A02365g_1	YALI1_A02365g	21.34	0.68	58.25	0.61	0.68
YALI1_A02365g_2	YALI1_A02365g	18.89	0.69	66.39	0.6	0.64
YALI1_A02365g_3	YALI1_A02365g	23.04	0.54	72.79	0.65	0.68
YALI1_A02365g_4	YALI1_A02365g	22.05	0.52	60.61	0.58	0.55
YALI1_A02365g_5	YALI1_A02365g	31.13	0.47	43.91	0.62	0.71
YALI1_A02365g_6	YALI1_A02365g	25.6	0.43	60.69	0.63	0.69
YALI1_A02394g_1	YALI1_A02394g	22.85	0.68	65.18	0.61	0.7
YALI1_A02394g_2	YALI1_A02394g	18.09	0.61	64.94	0.62	0.65
YALI1_A02394g_3	YALI1_A02394g	22.47	0.57	61	0.6	0.68
YALI1_A02394g_4	YALI1_A02394g	19.22	0.45	55.35	0.59	0.59
YALI1_A02394g_5	YALI1_A02394g	20.87	0.41	60.94	0.64	0.64
YALI1_A02394g_6	YALI1_A02394g	25.5	0.38	48.25	0.59	0.4
YALI1_A02426g_1	YALI1_A02426g	23.51	0.86	76.68	0.63	0.61
YALI1_A02426g_2	YALI1_A02426g	22.74	0.78	70.24	0.66	0.69
YALI1_A02426g_3	YALI1_A02426g	28.49	0.79	63.32	0.66	0.66
YALI1_A02426g_4	YALI1_A02426g	23.88	0.62	65.5	0.61	0.69
YALI1_A02426g_5	YALI1_A02426g	29.27	0.58	61.63	0.66	0.57
YALI1_A02426g_6	YALI1_A02426g	26.42	0.58	68.81	0.65	0.61
YALI1_A02443g_1	YALI1_A02443g	21.61	0.8	77.47	0.56	0.6
YALI1_A02443g_2	YALI1_A02443g	22.02	0.65	62.95	0.57	0.64
YALI1_A02443g_3	YALI1_A02443g	21.04	0.61	71.75	0.67	0.65
YALI1_A02443g_4	YALI1_A02443g	25.14	0.4	64.23	0.59	0.57
YALI1_A02443g_5	YALI1_A02443g	16.15	0.33	57.72	0.55	0.56
YALI1_A02443g_6	YALI1_A02443g	17.99	0.31	57.48	0.59	0.48
YALI1_A02461g_1	YALI1_A02461g	28.54	0.82	69.52	0.58	0.51
YALI1_A02461g_2	YALI1_A02461g	12.94	0.7	55.15	0.61	0.62
YALI1_A02461g_3	YALI1_A02461g	18.94	0.48	53.32	0.58	0.49
YALI1_A02461g_4	YALI1_A02461g	23.36	0.46	69.29	0.61	0.59
YALI1_A02461g_5	YALI1_A02461g	26.79	0.39	70.44	0.65	0.64
YALI1_A02461g_6	YALI1_A02461g	23.83	0.35	66.45	0.63	0.48
YALI1_A02470g_1	YALI1_A02470g	23.38	0.79	69.15	0.68	0.72
YALI1_A02470g_2	YALI1_A02470g	23.54	0.63	59.79	0.61	0.57
YALI1_A02470g_3	YALI1_A02470g	21.12	0.59	53.69	0.66	0.52
YALI1_A02470g_4	YALI1_A02470g	26.68	0.49	60.64	0.61	0.7
YALI1_A02470g_5	YALI1_A02470g	18.2	0.43	65.04	0.66	0.55
YALI1_A02470g_6	YALI1_A02470g	21.85	0.42	72.56	0.68	0.65
YALI1_A02499g_1	YALI1_A02499g	30.79	0.64	63.99	0.64	0.66
YALI1_A02499g_2	YALI1_A02499g	23.59	0.58	61	0.65	0.61
YALI1_A02499g_3	YALI1_A02499g	17.97	0.57	60.87	0.59	0.55
YALI1_A02499g_4	YALI1_A02499g	17.51	0.57	59.41	0.6	0.53
YALI1_A02499g_5	YALI1_A02499g	17.1	0.57	63.78	0.6	0.64
YALI1_A02499g_6	YALI1_A02499g	25.56	0.34	50.87	0.62	0.41
YALI1_A02546g_1	YALI1_A02546g	21.73	0.92	64.29	0.57	0.63
YALI1_A02546g_2	YALI1_A02546g	20.47	0.85	67.13	0.64	0.73
YALI1_A02546g_3	YALI1_A02546g	22.33	0.8	67.04	0.6	0.64
YALI1_A02546g_4	YALI1_A02546g	21.5	0.77	64.75	0.6	0.64
YALI1_A02546g_5	YALI1_A02546g	19.92	0.78	62.43	0.55	0.61
YALI1_A02546g_6	YALI1_A02546g	15.01	0.74	55.11	0.63	0.48
YALI1_A02552g_1	YALI1_A02552g	23.47	0.78	74.96	0.62	0.64
YALI1_A02552g_2	YALI1_A02552g	30.78	0.63	66.09	0.65	0.62
YALI1_A02552g_3	YALI1_A02552g	25.67	0.61	59.5	0.63	0.66
YALI1_A02552g_4	YALI1_A02552g	21.77	0.58	66.79	0.61	0.67
YALI1_A02552g_6	YALI1_A02552g	24.33	0.44	56.99	0.59	0.53
YALI1_A02561g_1	YALI1_A02561g	29.61	0.66	70.56	0.63	0.67
YALI1_A02561g_2	YALI1_A02561g	23.31	0.66	55.77	0.67	0.57
YALI1_A02561g_3	YALI1_A02561g	29	0.53	59.81	0.61	0.58
YALI1_A02561g_4	YALI1_A02561g	19.67	0.38	50.56	0.57	0.36
YALI1_A02561g_5	YALI1_A02561g	26.94	0.38	66.17	0.68	0.69
YALI1_A02561g_6	YALI1_A02561g	15.44	0.32	38.87	0.58	0.42
YALI1_A02568g_1	YALI1_A02568g	21.98	0.88	69.46	0.59	0.67
YALI1_A02568g_2	YALI1_A02568g	24.67	0.78	64.79	0.59	0.67
YALI1_A02568g_3	YALI1_A02568g	28.34	0.76	64.58	0.66	0.77
YALI1_A02568g_4	YALI1_A02568g	20.82	0.68	59.92	0.62	0.61
YALI1_A02568g_5	YALI1_A02568g	22.76	0.67	65.8	0.59	0.61
YALI1_A02568g_6	YALI1_A02568g	11.3	0.66	65.47	0.55	0.64
YALI1_A02615g_1	YALI1_A02615g	21.17	0.91	65.15	0.56	0.62
YALI1_A02615g_2	YALI1_A02615g	22.51	0.81	71.8	0.66	0.67
YALI1_A02615g_3	YALI1_A02615g	17.23	0.66	64.36	0.59	0.49
YALI1_A02615g_4	YALI1_A02615g	22.45	0.64	67.36	0.6	0.58
YALI1_A02615g_5	YALI1_A02615g	26.47	0.61	58.55	0.64	0.67
YALI1_A02615g_6	YALI1_A02615g	24.86	0.57	63.81	0.61	0.6
YALI1_A02653g_1	YALI1_A02653g	23.03	0.89	77.64	0.6	0.58
YALI1_A02653g_2	YALI1_A02653g	17.37	0.76	66.29	0.64	0.63
YALI1_A02653g_3	YALI1_A02653g	24.64	0.67	50.16	0.58	0.46
YALI1_A02653g_4	YALI1_A02653g	22.73	0.62	47.34	0.61	0.51
YALI1_A02653g_5	YALI1_A02653g	19.43	0.53	65.92	0.6	0.55
YALI1_A02653g_6	YALI1_A02653g	22.92	0.55	70.08	0.62	0.61
YALI1_A02682g_1	YALI1_A02682g	25.79	0.76	65.94	0.63	0.66
YALI1_A02682g_2	YALI1_A02682g	23.59	0.76	71.44	0.66	0.72
YALI1_A02682g_3	YALI1_A02682g	23.78	0.71	70.65	0.64	0.72
YALI1_A02682g_4	YALI1_A02682g	22.68	0.7	59.14	0.59	0.54
YALI1_A02682g_5	YALI1_A02682g	20.41	0.65	70.52	0.54	0.59
YALI1_A02682g_6	YALI1_A02682g	13.78	0.62	62.81	0.58	0.7
YALI1_A02728g_1	YALI1_A02728g	31.58	0.69	71.55	0.71	0.67
YALI1_A02728g_2	YALI1_A02728g	20.1	0.67	67.58	0.62	0.6
YALI1_A02728g_3	YALI1_A02728g	22.09	0.63	57.62	0.64	0.51
YALI1_A02728g_4	YALI1_A02728g	26.17	0.61	67.92	0.62	0.66
YALI1_A02728g_5	YALI1_A02728g	24.61	0.56	59.5	0.65	0.58
YALI1_A02728g_6	YALI1_A02728g	22.16	0.55	45.11	0.61	0.49
YALI1_A02775g_1	YALI1_A02775g	27.7	0.79	67.69	0.61	0.65
YALI1_A02775g_3	YALI1_A02775g	17.09	0.55	59.7	0.63	0.68
YALI1_A02775g_4	YALI1_A02775g	26.06	0.46	58.16	0.68	0.66
YALI1_A02775g_5	YALI1_A02775g	20.75	0.46	54.19	0.58	0.54
YALI1_A02775g_6	YALI1_A02775g	23.15	0.41	49.97	0.6	0.61
YALI1_A02813g_1	YALI1_A02813g	22.11	0.76	46.33	0.66	0.49
YALI1_A02813g_2	YALI1_A02813g	22.61	0.64	68.6	0.61	0.77
YALI1_A02813g_3	YALI1_A02813g	20.99	0.59	65.69	0.6	0.59
YALI1_A02813g_4	YALI1_A02813g	23.79	0.57	63.72	0.59	0.62
YALI1_A02813g_5	YALI1_A02813g	19.6	0.51	57.93	0.61	0.45
YALI1_A02813g_6	YALI1_A02813g	20.76	0.45	43.82	0.58	0.54
YALI1_A02819g_1	YALI1_A02819g	28.23	0.59	70.99	0.63	0.65
YALI1_A02819g_2	YALI1_A02819g	24.61	0.49	63.63	0.61	0.48
YALI1_A02819g_3	YALI1_A02819g	21.17	0.5	59.53	0.65	0.65
YALI1_A02819g_4	YALI1_A02819g	21.72	0.32	39.56	0.58	0.39
YALI1_A02819g_5	YALI1_A02819g	23.41	0.2	51	0.65	0.67
YALI1_A02819g_6	YALI1_A02819g	11.05	0.19	45.24	0.61	0.46
YALI1_A02833g_1	YALI1_A02833g	21.9	0.77	72.03	0.7	0.73
YALI1_A02833g_2	YALI1_A02833g	20.79	0.68	68.46	0.62	0.55
YALI1_A02833g_3	YALI1_A02833g	27.19	0.59	53.93	0.69	0.63
YALI1_A02833g_4	YALI1_A02833g	19.23	0.57	58.26	0.6	0.64
YALI1_A02833g_5	YALI1_A02833g	13.82	0.54	56.36	0.6	0.55
YALI1_A02833g_6	YALI1_A02833g	19.6	0.51	69.28	0.61	0.58
YALI1_A02875g_1	YALI1_A02875g	21.68	0.86	72.82	0.64	0.72
YALI1_A02875g_2	YALI1_A02875g	26.46	0.81	60.3	0.67	0.72
YALI1_A02875g_3	YALI1_A02875g	19.72	0.8	60.52	0.63	0.56
YALI1_A02875g_4	YALI1_A02875g	24.69	0.75	72.72	0.61	0.73
YALI1_A02875g_5	YALI1_A02875g	23.66	0.62	69.24	0.67	0.6
YALI1_A02875g_6	YALI1_A02875g	24.65	0.61	74.57	0.65	0.61
YALI1_A02895g_1	YALI1_A02895g	27.41	0.81	74.69	0.67	0.79
YALI1_A02895g_2	YALI1_A02895g	24.11	0.65	54.02	0.63	0.59
YALI1_A02895g_3	YALI1_A02895g	24.85	0.61	61.95	0.64	0.56
YALI1_A02895g_5	YALI1_A02895g	12.79	0.37	50.39	0.58	0.57
YALI1_A02895g_6	YALI1_A02895g	22.41	0.32	54.34	0.61	0.54
YALI1_A02947g_1	YALI1_A02947g	21.35	0.71	47.51	0.58	0.47
YALI1_A02947g_2	YALI1_A02947g	27.78	0.68	66.53	0.63	0.64
YALI1_A02947g_3	YALI1_A02947g	23.12	0.6	65.78	0.64	0.41
YALI1_A02947g_4	YALI1_A02947g	25.23	0.54	72.53	0.63	0.71
YALI1_A02947g_5	YALI1_A02947g	20.61	0.4	53.84	0.58	0.69
YALI1_A02947g_6	YALI1_A02947g	17.35	0.4	58.97	0.64	0.52
YALI1_A02974g_1	YALI1_A02974g	19.95	0.79	74.68	0.64	0.61
YALI1_A02974g_2	YALI1_A02974g	23.78	0.68	58.88	0.63	0.4
YALI1_A02974g_3	YALI1_A02974g	20.75	0.68	84.16	0.65	0.72
YALI1_A02974g_4	YALI1_A02974g	25.9	0.66	74.68	0.55	0.69
YALI1_A02974g_5	YALI1_A02974g	17.44	0.58	61.47	0.64	0.67
YALI1_A02974g_6	YALI1_A02974g	22.59	0.56	54.75	0.65	0.48
YALI1_A02977g_1	YALI1_A02977g	26.92	0.81	69.23	0.65	0.73
YALI1_A02977g_2	YALI1_A02977g	19.64	0.69	68.12	0.58	0.6
YALI1_A02977g_3	YALI1_A02977g	21.47	0.59	61.77	0.61	0.54
YALI1_A02977g_4	YALI1_A02977g	28.3	0.47	70.29	0.71	0.68
YALI1_A02977g_5	YALI1_A02977g	20.7	0.4	66.38	0.61	0.55
YALI1_A02977g_6	YALI1_A02977g	25.42	0.38	39.57	0.64	0.42
YALI1_A02998g_1	YALI1_A02998g	28.3	0.82	67.16	0.65	0.62
YALI1_A02998g_2	YALI1_A02998g	23.55	0.79	63.55	0.59	0.43
YALI1_A02998g_3	YALI1_A02998g	27.38	0.67	74.75	0.69	0.69
YALI1_A02998g_4	YALI1_A02998g	23.51	0.61	63.17	0.65	0.67
YALI1_A02998g_5	YALI1_A02998g	19.68	0.5	65.68	0.57	0.49
YALI1_A02998g_6	YALI1_A02998g	21.3	0.46	56.86	0.62	0.54
YALI1_A03017g_1	YALI1_A03017g	19.6	0.24	50.44	0.63	0.45
YALI1_A03017g_2	YALI1_A03017g	23.87	0.19	54.92	0.52	0.59
YALI1_A03017g_3	YALI1_A03017g	24.34	0.1	53.02	0.64	0.41
YALI1_A03017g_4	YALI1_A03017g	18.63	0.06	35.95	0.59	0.49
YALI1_A03017g_5	YALI1_A03017g	25.6	0.02	46.04	0.68	0.39
YALI1_A03017g_6	YALI1_A03017g	25.3	0.31	51.43	0.65	0.56
YALI1_A03029g_1	YALI1_A03029g	17.82	0.81	61.76	0.68	0.43
YALI1_A03029g_2	YALI1_A03029g	25.96	0.71	68.38	0.61	0.7
YALI1_A03029g_3	YALI1_A03029g	21.66	0.61	60.68	0.61	0.49
YALI1_A03029g_4	YALI1_A03029g	20.14	0.54	45.14	0.62	0.38
YALI1_A03029g_5	YALI1_A03029g	18.68	0.47	35.47	0.58	0.38
YALI1_A03029g_6	YALI1_A03029g	26.16	0.46	65.13	0.62	0.57
YALI1_A03069g_1	YALI1_A03069g	27.7	0.77	77.69	0.58	0.58
YALI1_A03069g_2	YALI1_A03069g	23.75	0.76	69.58	0.68	0.67
YALI1_A03069g_3	YALI1_A03069g	25.01	0.73	60.65	0.61	0.61
YALI1_A03069g_4	YALI1_A03069g	25.82	0.64	63.82	0.57	0.7
YALI1_A03069g_5	YALI1_A03069g	18.21	0.62	67.86	0.64	0.46
YALI1_A03069g_6	YALI1_A03069g	24.63	0.57	60.49	0.67	0.58
YALI1_A03081g_1	YALI1_A03081g	25.92	0.77	77.14	0.6	0.65
YALI1_A03081g_2	YALI1_A03081g	29.43	0.44	72.89	0.68	0.55
YALI1_A03081g_4	YALI1_A03081g	15.79	0.45	49.14	0.6	0.71
YALI1_A03081g_5	YALI1_A03081g	17.78	0.44	69.79	0.63	0.59
YALI1_A03081g_6	YALI1_A03081g	29.27	0.38	68.27	0.63	0.64
YALI1_A03091g_1	YALI1_A03091g	21.61	0.79	71.35	0.64	0.74
YALI1_A03091g_2	YALI1_A03091g	21.5	0.74	72.34	0.57	0.56
YALI1_A03091g_3	YALI1_A03091g	20.86	0.73	67.38	0.6	0.53
YALI1_A03091g_4	YALI1_A03091g	21	0.73	66.34	0.58	0.66
YALI1_A03091g_5	YALI1_A03091g	19.84	0.7	61.29	0.57	0.61
YALI1_A03091g_6	YALI1_A03091g	20.18	0.53	65.4	0.67	0.51
YALI1_A03116g_1	YALI1_A03116g	21.44	0.62	57.99	0.57	0.55
YALI1_A03116g_2	YALI1_A03116g	24.78	0.52	46.28	0.57	0.57
YALI1_A03116g_3	YALI1_A03116g	27.05	0.52	54.96	0.65	0.62
YALI1_A03116g_4	YALI1_A03116g	24.71	0.51	60.03	0.65	0.65
YALI1_A03116g_5	YALI1_A03116g	16.72	0.39	36.36	0.61	0.43
YALI1_A03116g_6	YALI1_A03116g	24.12	0.37	64.78	0.57	0.65
YALI1_A03137g_1	YALI1_A03137g	13.8	0.65	67.39	0.61	0.64
YALI1_A03137g_2	YALI1_A03137g	22.69	0.57	61.5	0.54	0.58
YALI1_A03137g_3	YALI1_A03137g	16.2	0.43	62.36	0.54	0.57
YALI1_A03137g_4	YALI1_A03137g	20.19	0.41	59.65	0.58	0.45
YALI1_A03137g_5	YALI1_A03137g	15.9	0.44	59.1	0.67	0.6
YALI1_A03137g_6	YALI1_A03137g	24.54	0.42	61.45	0.6	0.62
YALI1_A03153g_2	YALI1_A03153g	27.82	0.6	64.96	0.62	0.6
YALI1_A03153g_3	YALI1_A03153g	23.21	0.54	48.27	0.58	0.58
YALI1_A03153g_5	YALI1_A03153g	25.53	0.39	64.61	0.62	0.61
YALI1_A03153g_6	YALI1_A03153g	22.46	0.37	67.1	0.64	0.57
YALI1_A03170g_1	YALI1_A03170g	21.13	0.85	59.86	0.65	0.73
YALI1_A03170g_2	YALI1_A03170g	21.64	0.81	52.89	0.57	0.61
YALI1_A03170g_3	YALI1_A03170g	26.78	0.75	62.08	0.65	0.61
YALI1_A03170g_4	YALI1_A03170g	21.94	0.54	56.07	0.64	0.44
YALI1_A03170g_5	YALI1_A03170g	18.64	0.44	59.85	0.59	0.56
YALI1_A03170g_6	YALI1_A03170g	23.08	0.43	62.62	0.63	0.62
YALI1_A03183g_1	YALI1_A03183g	25.76	0.77	71.65	0.65	0.53
YALI1_A03183g_2	YALI1_A03183g	24.24	0.44	45.2	0.55	0.47
YALI1_A03183g_3	YALI1_A03183g	28.51	0.41	61.53	0.62	0.54
YALI1_A03183g_4	YALI1_A03183g	18.52	0.36	81.06	0.63	0.61
YALI1_A03183g_5	YALI1_A03183g	25.25	0.33	64.01	0.64	0.47
YALI1_A03183g_6	YALI1_A03183g	25.55	0.35	65.97	0.59	0.56
YALI1_A03210g_1	YALI1_A03210g	25.55	0.81	47.35	0.58	0.55
YALI1_A03210g_2	YALI1_A03210g	27.07	0.56	67.23	0.65	0.54
YALI1_A03210g_3	YALI1_A03210g	22.44	0.46	75.92	0.6	0.69
YALI1_A03210g_4	YALI1_A03210g	30.4	0.45	67.63	0.64	0.61
YALI1_A03210g_5	YALI1_A03210g	26.28	0.38	73.92	0.59	0.6
YALI1_A03210g_6	YALI1_A03210g	16.68	0.36	35.89	0.58	0.4
YALI1_A03258g_1	YALI1_A03258g	24.28	0.73	73.29	0.63	0.63
YALI1_A03258g_2	YALI1_A03258g	20.83	0.69	63.18	0.64	0.64
YALI1_A03258g_3	YALI1_A03258g	20.46	0.64	60.93	0.61	0.63
YALI1_A03258g_4	YALI1_A03258g	21.84	0.6	73.42	0.69	0.62
YALI1_A03258g_5	YALI1_A03258g	21.34	0.62	63.38	0.68	0.63
YALI1_A03258g_6	YALI1_A03258g	24.46	0.59	54.24	0.61	0.54
YALI1_A03278g_1	YALI1_A03278g	20.27	0.66	52.32	0.65	0.46
YALI1_A03278g_2	YALI1_A03278g	24.43	0.53	63.98	0.63	0.52
YALI1_A03278g_3	YALI1_A03278g	20.8	0.49	61.11	0.66	0.6
YALI1_A03278g_4	YALI1_A03278g	16.01	0.51	54.98	0.61	0.53
YALI1_A03278g_5	YALI1_A03278g	19.07	0.49	59.46	0.6	0.64
YALI1_A03278g_6	YALI1_A03278g	26.85	0.41	53.33	0.57	0.55
YALI1_A03289g_1	YALI1_A03289g	22.2	0.86	75.78	0.67	0.59
YALI1_A03289g_2	YALI1_A03289g	19.39	0.43	54.21	0.66	0.54
YALI1_A03289g_3	YALI1_A03289g	15.38	0.36	55.53	0.65	0.43
YALI1_A03289g_4	YALI1_A03289g	15.93	0.26	52.36	0.57	0.48
YALI1_A03289g_5	YALI1_A03289g	19.33	0.25	54.56	0.57	0.47
YALI1_A03289g_6	YALI1_A03289g	18.94	0.21	57.04	0.55	0.46
YALI1_A03300g_1	YALI1_A03300g	23.25	0.62	56.81	0.64	0.54
YALI1_A03300g_2	YALI1_A03300g	26.93	0.65	59.92	0.6	0.55
YALI1_A03300g_3	YALI1_A03300g	24.51	0.55	49.71	0.61	0.53
YALI1_A03300g_4	YALI1_A03300g	18.79	0.52	71.46	0.64	0.62
YALI1_A03300g_5	YALI1_A03300g	27.63	0.47	55.97	0.66	0.52
YALI1_A03300g_6	YALI1_A03300g	22.8	0.47	72.7	0.65	0.63
YALI1_A03322g_1	YALI1_A03322g	18.52	0.67	55.05	0.65	0.49
YALI1_A03322g_2	YALI1_A03322g	17.48	0.64	54.53	0.65	0.53
YALI1_A03322g_3	YALI1_A03322g	25.17	0.61	71.31	0.67	0.56
YALI1_A03322g_4	YALI1_A03322g	24.59	0.56	59.36	0.64	0.66
YALI1_A03322g_5	YALI1_A03322g	16.31	0.4	63.06	0.56	0.53
YALI1_A03322g_6	YALI1_A03322g	27.32	0.38	66.35	0.66	0.62
YALI1_A03351g_1	YALI1_A03351g	26.81	0.68	64.62	0.63	0.6
YALI1_A03351g_2	YALI1_A03351g	25.52	0.65	66.92	0.62	0.68
YALI1_A03351g_4	YALI1_A03351g	20.6	0.47	68.04	0.68	0.68
YALI1_A03351g_5	YALI1_A03351g	15.61	0.38	58.92	0.59	0.57
YALI1_A03351g_6	YALI1_A03351g	25.87	0.35	69.65	0.64	0.46
YALI1_A03356g_1	YALI1_A03356g	21.1	0.81	56.61	0.63	0.58
YALI1_A03356g_2	YALI1_A03356g	23.87	0.78	53.54	0.64	0.52
YALI1_A03356g_3	YALI1_A03356g	16.69	0.79	52.72	0.63	0.48
YALI1_A03356g_4	YALI1_A03356g	18.28	0.7	58.18	0.57	0.5
YALI1_A03356g_5	YALI1_A03356g	22.55	0.72	62.57	0.59	0.45
YALI1_A03356g_6	YALI1_A03356g	15.06	0.67	51.89	0.64	0.43
YALI1_A03396g_1	YALI1_A03396g	26.63	0.81	65.1	0.62	0.52
YALI1_A03396g_2	YALI1_A03396g	15.75	0.84	71.95	0.57	0.49
YALI1_A03396g_3	YALI1_A03396g	16.64	0.73	71.57	0.6	0.66
YALI1_A03396g_4	YALI1_A03396g	20.93	0.7	57.29	0.62	0.55
YALI1_A03396g_5	YALI1_A03396g	23.38	0.6	54.08	0.64	0.53
YALI1_A03396g_6	YALI1_A03396g	20.08	0.47	70.96	0.62	0.62
YALI1_A03402g_1	YALI1_A03402g	16.2	0.79	62.02	0.64	0.52
YALI1_A03402g_2	YALI1_A03402g	25.12	0.67	59.62	0.67	0.57
YALI1_A03402g_3	YALI1_A03402g	14.14	0.49	63.43	0.59	0.57
YALI1_A03402g_4	YALI1_A03402g	20.98	0.49	57.41	0.63	0.55
YALI1_A03402g_5	YALI1_A03402g	31.28	0.45	61.3	0.69	0.73
YALI1_A03402g_6	YALI1_A03402g	23.09	0.42	61.93	0.64	0.65
YALI1_A03422g_1	YALI1_A03422g	24.66	0.52	68.99	0.66	0.66
YALI1_A03422g_2	YALI1_A03422g	25.26	0.32	62.64	0.62	0.54
YALI1_A03422g_3	YALI1_A03422g	17.18	0.25	59.71	0.57	0.44
YALI1_A03422g_4	YALI1_A03422g	25.99	0.26	58.2	0.62	0.45
YALI1_A03422g_5	YALI1_A03422g	23.64	0.25	45.63	0.58	0.48
YALI1_A03422g_6	YALI1_A03422g	23.52	0.22	58.86	0.66	0.68
YALI1_A03442g_1	YALI1_A03442g	26.82	0.79	59.72	0.61	0.74
YALI1_A03442g_2	YALI1_A03442g	14.95	0.64	50.99	0.59	0.48
YALI1_A03442g_3	YALI1_A03442g	26.41	0.53	65.38	0.63	0.65
YALI1_A03442g_4	YALI1_A03442g	27.81	0.47	62.35	0.64	0.59
YALI1_A03442g_5	YALI1_A03442g	18.44	0.48	63.8	0.62	0.63
YALI1_A03442g_6	YALI1_A03442g	19.87	0.41	48.01	0.59	0.49
YALI1_A03450g_1	YALI1_A03450g	27.36	0.63	63.83	0.6	0.65
YALI1_A03450g_2	YALI1_A03450g	21.78	0.6	67.91	0.61	0.71
YALI1_A03450g_3	YALI1_A03450g	19.93	0.61	73.79	0.62	0.61
YALI1_A03450g_4	YALI1_A03450g	20.38	0.49	52.17	0.52	0.37
YALI1_A03450g_5	YALI1_A03450g	20.19	0.49	63.66	0.63	0.63
YALI1_A03450g_6	YALI1_A03450g	17.93	0.33	61.92	0.58	0.65
YALI1_A03487g_1	YALI1_A03487g	23.27	0.74	65.88	0.66	0.65
YALI1_A03487g_2	YALI1_A03487g	25.86	0.65	72.94	0.63	0.6
YALI1_A03487g_3	YALI1_A03487g	23.22	0.64	41.03	0.61	0.5
YALI1_A03487g_4	YALI1_A03487g	19.98	0.56	58.69	0.59	0.48
YALI1_A03487g_5	YALI1_A03487g	19.12	0.51	63.75	0.63	0.55
YALI1_A03487g_6	YALI1_A03487g	22.66	0.49	63.93	0.61	0.64
YALI1_A03507g_1	YALI1_A03507g	25.05	0.62	67.44	0.69	0.7
YALI1_A03507g_2	YALI1_A03507g	24.85	0.47	58.81	0.62	0.75
YALI1_A03507g_3	YALI1_A03507g	20.94	0.4	48.12	0.59	0.6
YALI1_A03507g_4	YALI1_A03507g	30.19	0.34	62.22	0.69	0.63
YALI1_A03507g_5	YALI1_A03507g	19.88	0.35	66.2	0.63	0.49
YALI1_A03507g_6	YALI1_A03507g	23.79	0.3	47.32	0.66	0.6
YALI1_A03512g_1	YALI1_A03512g	29.16	0.61	71.28	0.67	0.67
YALI1_A03512g_2	YALI1_A03512g	29.49	0.57	63.3	0.67	0.7
YALI1_A03512g_3	YALI1_A03512g	24.71	0.53	73.33	0.64	0.58
YALI1_A03512g_4	YALI1_A03512g	23.83	0.51	68.37	0.6	0.53
YALI1_A03512g_5	YALI1_A03512g	24.25	0.41	67.5	0.63	0.61
YALI1_A03512g_6	YALI1_A03512g	15.15	0.36	48.78	0.62	0.49
YALI1_A03549g_1	YALI1_A03549g	25.16	0.91	69.11	0.69	0.78
YALI1_A03549g_2	YALI1_A03549g	21.24	0.61	61.3	0.67	0.58
YALI1_A03549g_3	YALI1_A03549g	22.72	0.63	61.31	0.6	0.56
YALI1_A03549g_4	YALI1_A03549g	23.06	0.57	58.43	0.62	0.6
YALI1_A03549g_5	YALI1_A03549g	19.84	0.55	65.88	0.68	0.68
YALI1_A03549g_6	YALI1_A03549g	22.85	0.54	44.11	0.6	0.6
YALI1_A03567g_1	YALI1_A03567g	26.3	0.6	62.22	0.66	0.54
YALI1_A03567g_2	YALI1_A03567g	20.44	0.4	55.74	0.65	0.66
YALI1_A03567g_3	YALI1_A03567g	23.37	0.38	63.56	0.6	0.56
YALI1_A03567g_4	YALI1_A03567g	24.74	0.35	55.39	0.63	0.35
YALI1_A03567g_5	YALI1_A03567g	22.03	0.33	33.62	0.58	0.43
YALI1_A03567g_6	YALI1_A03567g	25.39	0.33	54.11	0.62	0.54
YALI1_A03579g_1	YALI1_A03579g	25.46	0.84	69.75	0.67	0.72
YALI1_A03579g_3	YALI1_A03579g	18.93	0.42	50.32	0.61	0.52
YALI1_A03579g_4	YALI1_A03579g	19.58	0.45	51.52	0.52	0.53
YALI1_A03579g_5	YALI1_A03579g	30.43	0.22	55.88	0.59	0.51
YALI1_A03579g_6	YALI1_A03579g	21.88	0.21	43.29	0.66	0.52
YALI1_A03599g_1	YALI1_A03599g	24.7	0.82	48.47	0.62	0.6
YALI1_A03599g_2	YALI1_A03599g	21.87	0.79	71.3	0.59	0.5
YALI1_A03599g_3	YALI1_A03599g	24.22	0.55	67.76	0.65	0.7
YALI1_A03599g_4	YALI1_A03599g	26.24	0.54	60.29	0.62	0.49
YALI1_A03599g_5	YALI1_A03599g	26.79	0.42	66.13	0.62	0.55
YALI1_A03599g_6	YALI1_A03599g	17.72	0.41	59.35	0.63	0.6
YALI1_A03624g_1	YALI1_A03624g	15.46	0.45	42.86	0.62	0.69
YALI1_A03624g_2	YALI1_A03624g	27.28	0.41	61.16	0.69	0.58
YALI1_A03624g_3	YALI1_A03624g	21.01	0.73	70.18	0.62	0.67
YALI1_A03624g_4	YALI1_A03624g	20.59	0.61	57.9	0.62	0.61
YALI1_A03624g_5	YALI1_A03624g	22.26	0.56	74.05	0.59	0.55
YALI1_A03624g_6	YALI1_A03624g	27.65	0.55	68.11	0.67	0.68
YALI1_A03669g_1	YALI1_A03669g	27.79	0.91	80.24	0.62	0.76
YALI1_A03669g_2	YALI1_A03669g	23.25	0.84	55.21	0.62	0.61
YALI1_A03669g_3	YALI1_A03669g	18.38	0.69	61.17	0.61	0.59
YALI1_A03669g_4	YALI1_A03669g	31.39	0.63	75.13	0.66	0.72
YALI1_A03669g_5	YALI1_A03669g	12.4	0.53	60.82	0.58	0.6
YALI1_A03669g_6	YALI1_A03669g	18.27	0.49	72	0.59	0.47
YALI1_A03688g_1	YALI1_A03688g	20.29	0.84	69.75	0.55	0.6
YALI1_A03688g_2	YALI1_A03688g	24.89	0.68	64.99	0.62	0.63
YALI1_A03688g_3	YALI1_A03688g	23.05	0.64	66.84	0.63	0.62
YALI1_A03688g_4	YALI1_A03688g	18.59	0.56	62.18	0.58	0.53
YALI1_A03688g_5	YALI1_A03688g	25.77	0.5	64.6	0.67	0.51
YALI1_A03688g_6	YALI1_A03688g	25.98	0.53	53.96	0.61	0.71
YALI1_A03721g_1	YALI1_A03721g	25.23	0.8	60.73	0.56	0.58
YALI1_A03721g_2	YALI1_A03721g	21.76	0.77	68.09	0.64	0.6
YALI1_A03721g_3	YALI1_A03721g	20.73	0.63	60.6	0.59	0.59
YALI1_A03721g_4	YALI1_A03721g	29.01	0.6	62.01	0.69	0.71
YALI1_A03721g_5	YALI1_A03721g	26.53	0.59	56.12	0.66	0.71
YALI1_A03721g_6	YALI1_A03721g	19.45	0.58	72.11	0.66	0.72
YALI1_A03757g_1	YALI1_A03757g	12.16	0.81	62.58	0.63	0.64
YALI1_A03757g_2	YALI1_A03757g	23.69	0.72	60.77	0.62	0.68
YALI1_A03757g_3	YALI1_A03757g	17.23	0.73	61.34	0.62	0.61
YALI1_A03757g_4	YALI1_A03757g	25.01	0.64	71.71	0.64	0.59
YALI1_A03757g_5	YALI1_A03757g	21.45	0.63	73.91	0.59	0.67
YALI1_A03757g_6	YALI1_A03757g	17.78	0.63	63.64	0.61	0.69
YALI1_A03763g_1	YALI1_A03763g	27.48	0.68	69.46	0.7	0.73
YALI1_A03763g_2	YALI1_A03763g	26.88	0.61	63.66	0.58	0.61
YALI1_A03763g_3	YALI1_A03763g	23.43	0.51	63.86	0.6	0.67
YALI1_A03763g_4	YALI1_A03763g	17.55	0.49	49.66	0.56	0.43
YALI1_A03763g_5	YALI1_A03763g	22.4	0.46	65.11	0.59	0.63
YALI1_A03763g_6	YALI1_A03763g	17.1	0.43	53.31	0.55	0.47
YALI1_A03803g_1	YALI1_A03803g	26.73	0.89	58.79	0.62	0.77
YALI1_A03803g_2	YALI1_A03803g	26.53	0.7	64.67	0.63	0.56
YALI1_A03803g_4	YALI1_A03803g	22.74	0.52	64.13	0.6	0.65
YALI1_A03803g_5	YALI1_A03803g	19.28	0.46	53.82	0.59	0.42
YALI1_A03803g_6	YALI1_A03803g	24.31	0.44	54.73	0.61	0.5
YALI1_A03809g_1	YALI1_A03809g	29.44	0.89	73.71	0.63	0.64
YALI1_A03809g_2	YALI1_A03809g	20.38	0.59	69.17	0.62	0.55
YALI1_A03809g_3	YALI1_A03809g	26.03	0.55	69.13	0.63	0.7
YALI1_A03809g_4	YALI1_A03809g	27.88	0.53	64.55	0.56	0.46
YALI1_A03809g_5	YALI1_A03809g	24.44	0.53	59.68	0.57	0.53
YALI1_A03809g_6	YALI1_A03809g	28.04	0.49	64.5	0.58	0.64
YALI1_A03815g_1	YALI1_A03815g	20.38	0.81	58.19	0.58	0.64
YALI1_A03815g_2	YALI1_A03815g	26.2	0.7	60.69	0.66	0.7
YALI1_A03815g_3	YALI1_A03815g	26	0.51	56.86	0.56	0.54
YALI1_A03815g_4	YALI1_A03815g	21.37	0.47	64.72	0.64	0.58
YALI1_A03815g_5	YALI1_A03815g	21.76	0.42	67.41	0.65	0.49
YALI1_A03815g_6	YALI1_A03815g	24.68	0.39	65.31	0.66	0.66
YALI1_A03837g_1	YALI1_A03837g	25.49	0.79	69.84	0.71	0.59
YALI1_A03837g_2	YALI1_A03837g	14.75	0.66	66.21	0.63	0.51
YALI1_A03837g_3	YALI1_A03837g	25.96	0.62	66.53	0.65	0.65
YALI1_A03837g_4	YALI1_A03837g	18.19	0.58	56.08	0.58	0.48
YALI1_A03837g_5	YALI1_A03837g	22.41	0.54	58.18	0.59	0.56
YALI1_A03837g_6	YALI1_A03837g	19.71	0.49	55.65	0.59	0.51
YALI1_A03842g_1	YALI1_A03842g	19.37	0.73	60.74	0.56	0.58
YALI1_A03842g_2	YALI1_A03842g	21.41	0.63	44.18	0.65	0.72
YALI1_A03842g_3	YALI1_A03842g	22.17	0.56	66.18	0.64	0.68
YALI1_A03842g_4	YALI1_A03842g	21.07	0.51	63.48	0.56	0.68
YALI1_A03842g_5	YALI1_A03842g	25.16	0.49	63.56	0.68	0.69
YALI1_A03857g_1	YALI1_A03857g	24.71	0.82	67.34	0.65	0.65
YALI1_A03857g_2	YALI1_A03857g	26.74	0.76	65.45	0.67	0.65
YALI1_A03857g_3	YALI1_A03857g	26.74	0.69	67.02	0.6	0.49
YALI1_A03857g_4	YALI1_A03857g	24.22	0.71	60.88	0.61	0.63
YALI1_A03857g_5	YALI1_A03857g	21.05	0.61	67.78	0.64	0.68
YALI1_A03857g_6	YALI1_A03857g	16.47	0.53	53.56	0.62	0.48
YALI1_A03883g_1	YALI1_A03883g	26.41	0.93	73.14	0.68	0.75
YALI1_A03883g_2	YALI1_A03883g	22.41	0.77	76.96	0.6	0.58
YALI1_A03883g_3	YALI1_A03883g	26.62	0.75	76.92	0.61	0.63
YALI1_A03883g_4	YALI1_A03883g	23.47	0.69	61.36	0.6	0.66
YALI1_A03883g_5	YALI1_A03883g	19.05	0.66	67.79	0.6	0.63
YALI1_A03883g_6	YALI1_A03883g	17.04	0.56	76.45	0.62	0.6
YALI1_A03900g_1	YALI1_A03900g	15.15	0.83	57.6	0.6	0.48
YALI1_A03900g_2	YALI1_A03900g	21.88	0.69	64.94	0.62	0.73
YALI1_A03900g_3	YALI1_A03900g	16.01	0.59	61.27	0.64	0.49
YALI1_A03900g_4	YALI1_A03900g	30.42	0.59	70.21	0.69	0.66
YALI1_A03900g_5	YALI1_A03900g	21.27	0.46	63.21	0.56	0.49
YALI1_A03900g_6	YALI1_A03900g	22.28	0.48	68.93	0.62	0.69
YALI1_A03907g_1	YALI1_A03907g	22.3	0.69	51.42	0.61	0.57
YALI1_A03907g_2	YALI1_A03907g	21.02	0.57	66.79	0.6	0.65
YALI1_A03907g_3	YALI1_A03907g	19.56	0.55	43.55	0.61	0.48
YALI1_A03907g_4	YALI1_A03907g	14.88	0.51	57.54	0.6	0.46
YALI1_A03907g_5	YALI1_A03907g	23.75	0.42	61.77	0.67	0.58
YALI1_A03907g_6	YALI1_A03907g	23.08	0.36	66.32	0.62	0.6
YALI1_A03937g_1	YALI1_A03937g	25.52	0.75	50.76	0.63	0.56
YALI1_A03937g_2	YALI1_A03937g	20.61	0.71	54.3	0.58	0.44
YALI1_A03937g_3	YALI1_A03937g	19.29	0.66	46.03	0.62	0.58
YALI1_A03937g_4	YALI1_A03937g	23.11	0.63	73.69	0.67	0.48
YALI1_A03937g_5	YALI1_A03937g	20.2	0.59	76.29	0.62	0.54
YALI1_A03937g_6	YALI1_A03937g	28.5	0.58	70.93	0.65	0.64
YALI1_A03964g_1	YALI1_A03964g	23.62	0.52	72.27	0.62	0.7
YALI1_A03964g_2	YALI1_A03964g	19.94	0.55	71.56	0.65	0.64
YALI1_A03964g_3	YALI1_A03964g	30.31	0.45	63.58	0.65	0.66
YALI1_A03964g_4	YALI1_A03964g	23.27	0.43	71.77	0.6	0.72
YALI1_A03964g_5	YALI1_A03964g	19.83	0.4	61.2	0.61	0.48
YALI1_A03964g_6	YALI1_A03964g	15.61	0.31	55.89	0.62	0.58
YALI1_A04006g_1	YALI1_A04006g	25.85	0.58	60.3	0.63	0.51
YALI1_A04006g_2	YALI1_A04006g	25.57	0.37	71.21	0.63	0.57
YALI1_A04006g_3	YALI1_A04006g	27.05	0.39	61.87	0.63	0.51
YALI1_A04006g_4	YALI1_A04006g	26.64	0.37	44.35	0.62	0.55
YALI1_A04006g_5	YALI1_A04006g	17.93	0.33	51.61	0.58	0.52
YALI1_A04006g_6	YALI1_A04006g	33.23	0.29	64.59	0.68	0.69
YALI1_A04022g_1	YALI1_A04022g	22.7	0.81	46.14	0.61	0.67
YALI1_A04022g_2	YALI1_A04022g	22.27	0.66	64.5	0.62	0.56
YALI1_A04022g_3	YALI1_A04022g	26.15	0.64	58.18	0.62	0.53
YALI1_A04022g_4	YALI1_A04022g	18.66	0.63	68.17	0.61	0.59
YALI1_A04022g_5	YALI1_A04022g	18.03	0.63	50.31	0.56	0.43
YALI1_A04022g_6	YALI1_A04022g	12.87	0.54	51.89	0.64	0.4
YALI1_A04044g_1	YALI1_A04044g	26.99	0.8	63.62	0.66	0.58
YALI1_A04044g_2	YALI1_A04044g	17.62	0.4	56.88	0.57	0.54
YALI1_A04044g_3	YALI1_A04044g	23.35	0.38	51.93	0.64	0.55
YALI1_A04044g_4	YALI1_A04044g	18.14	0.35	37.72	0.57	0.53
YALI1_A04044g_5	YALI1_A04044g	16.6	0.33	52.6	0.54	0.46
YALI1_A04044g_6	YALI1_A04044g	26.43	0.24	58.15	0.62	0.62
YALI1_A04071g_1	YALI1_A04071g	19.84	0.89	72.33	0.58	0.64
YALI1_A04071g_2	YALI1_A04071g	24.75	0.89	61.71	0.62	0.69
YALI1_A04071g_3	YALI1_A04071g	32	0.72	58.99	0.64	0.64
YALI1_A04071g_4	YALI1_A04071g	15.99	0.55	53.31	0.56	0.54
YALI1_A04071g_5	YALI1_A04071g	29.1	0.44	55.1	0.7	0.73
YALI1_A04071g_6	YALI1_A04071g	20.66	0.42	46.67	0.68	0.52
YALI1_A04109g_1	YALI1_A04109g	28.16	0.77	65.89	0.67	0.71
YALI1_A04109g_2	YALI1_A04109g	22.43	0.74	61.02	0.6	0.56
YALI1_A04109g_3	YALI1_A04109g	27.81	0.68	77.16	0.59	0.69
YALI1_A04109g_4	YALI1_A04109g	24.66	0.63	71.68	0.6	0.5
YALI1_A04109g_5	YALI1_A04109g	20.38	0.64	64.85	0.56	0.62
YALI1_A04109g_6	YALI1_A04109g	20.71	0.61	75.1	0.62	0.53
YALI1_A04119g_1	YALI1_A04119g	17.9	0.74	71.32	0.65	0.64
YALI1_A04119g_2	YALI1_A04119g	20.13	0.65	71.39	0.6	0.65
YALI1_A04119g_4	YALI1_A04119g	24.25	0.59	71.59	0.65	0.64
YALI1_A04119g_5	YALI1_A04119g	21.76	0.48	62.02	0.58	0.63
YALI1_A04119g_6	YALI1_A04119g	20.17	0.31	57.15	0.58	0.57
YALI1_A04164g_1	YALI1_A04164g	17.15	0.82	59.16	0.59	0.66
YALI1_A04164g_2	YALI1_A04164g	25.69	0.71	64.17	0.65	0.7
YALI1_A04164g_3	YALI1_A04164g	18.72	0.6	64.29	0.57	0.55
YALI1_A04164g_4	YALI1_A04164g	26.24	0.56	75.16	0.61	0.57
YALI1_A04164g_5	YALI1_A04164g	24.81	0.5	72.39	0.58	0.51
YALI1_A04164g_6	YALI1_A04164g	22.5	0.28	54.42	0.61	0.4
YALI1_A04178g_1	YALI1_A04178g	25.01	0.71	66.25	0.63	0.63
YALI1_A04178g_2	YALI1_A04178g	28.43	0.72	67.44	0.65	0.66
YALI1_A04178g_3	YALI1_A04178g	23.64	0.7	70.77	0.62	0.74
YALI1_A04178g_4	YALI1_A04178g	27.92	0.69	62.09	0.61	0.63
YALI1_A04178g_5	YALI1_A04178g	28.46	0.58	45.33	0.55	0.56
YALI1_A04178g_6	YALI1_A04178g	22.35	0.54	66.93	0.56	0.68
YALI1_A04261g_1	YALI1_A04261g	21.28	0.9	72.22	0.57	0.76
YALI1_A04261g_2	YALI1_A04261g	30.39	0.87	62.3	0.65	0.71
YALI1_A04261g_3	YALI1_A04261g	12.49	0.78	58.06	0.61	0.59
YALI1_A04261g_5	YALI1_A04261g	22.19	0.63	68.53	0.58	0.6
YALI1_A04261g_6	YALI1_A04261g	26.77	0.62	69.53	0.68	0.72
YALI1_A04309g_1	YALI1_A04309g	20.11	0.87	66.66	0.64	0.69
YALI1_A04309g_2	YALI1_A04309g	29.04	0.83	73.56	0.63	0.7
YALI1_A04309g_3	YALI1_A04309g	21.9	0.81	72.91	0.59	0.61
YALI1_A04309g_4	YALI1_A04309g	22.2	0.75	72.65	0.64	0.66
YALI1_A04309g_5	YALI1_A04309g	18.38	0.74	66.21	0.64	0.63
YALI1_A04309g_6	YALI1_A04309g	23.53	0.72	69.28	0.67	0.65
YALI1_A04332g_1	YALI1_A04332g	22.82	0.7	53.37	0.6	0.44
YALI1_A04332g_2	YALI1_A04332g	21.61	0.62	69.72	0.66	0.53
YALI1_A04332g_3	YALI1_A04332g	20.37	0.5	66.86	0.62	0.53
YALI1_A04332g_4	YALI1_A04332g	15.95	0.49	33.57	0.58	0.34
YALI1_A04332g_5	YALI1_A04332g	29.41	0.46	59.04	0.65	0.57
YALI1_A04332g_6	YALI1_A04332g	28.66	0.4	63.5	0.66	0.6
YALI1_A04341g_1	YALI1_A04341g	19.95	0.91	71.82	0.61	0.56
YALI1_A04341g_2	YALI1_A04341g	25.39	0.71	66.32	0.62	0.69
YALI1_A04341g_3	YALI1_A04341g	20.48	0.7	66.55	0.67	0.58
YALI1_A04341g_4	YALI1_A04341g	16.05	0.7	62.96	0.62	0.43
YALI1_A04341g_5	YALI1_A04341g	23.72	0.67	75.18	0.61	0.57
YALI1_A04341g_6	YALI1_A04341g	22.02	0.64	72.66	0.62	0.7
YALI1_A04385g_1	YALI1_A04385g	22.23	0.77	55.48	0.62	0.67
YALI1_A04385g_2	YALI1_A04385g	23.25	0.69	53.46	0.68	0.6
YALI1_A04385g_3	YALI1_A04385g	29.19	0.5	58.46	0.66	0.67
YALI1_A04385g_4	YALI1_A04385g	21.36	0.48	68.78	0.68	0.67
YALI1_A04385g_5	YALI1_A04385g	25.39	0.48	62.01	0.58	0.5
YALI1_A04385g_6	YALI1_A04385g	16.56	0.44	58.84	0.63	0.57
YALI1_A04415g_1	YALI1_A04415g	26.92	0.78	65.28	0.62	0.74
YALI1_A04415g_2	YALI1_A04415g	20.85	0.71	61.87	0.57	0.38
YALI1_A04415g_3	YALI1_A04415g	21.41	0.6	62.34	0.64	0.64
YALI1_A04415g_4	YALI1_A04415g	20.91	0.43	53.84	0.58	0.45
YALI1_A04415g_5	YALI1_A04415g	22.99	0.37	59.99	0.67	0.64
YALI1_A04415g_6	YALI1_A04415g	23.51	0.36	58.16	0.6	0.66
YALI1_A04462g_1	YALI1_A04462g	18.12	0.64	63.21	0.6	0.56
YALI1_A04462g_2	YALI1_A04462g	22.51	0.6	59.39	0.61	0.53
YALI1_A04462g_3	YALI1_A04462g	17.1	0.52	47.35	0.55	0.51
YALI1_A04462g_4	YALI1_A04462g	19.5	0.48	55.41	0.52	0.4
YALI1_A04462g_5	YALI1_A04462g	21.03	0.46	61.28	0.61	0.75
YALI1_A04462g_6	YALI1_A04462g	26.11	0.46	59.38	0.63	0.43
YALI1_A04495g_1	YALI1_A04495g	25.5	0.58	73.02	0.63	0.75
YALI1_A04495g_2	YALI1_A04495g	26.11	0.51	58.55	0.6	0.65
YALI1_A04495g_3	YALI1_A04495g	20.38	0.45	63.51	0.61	0.66
YALI1_A04495g_4	YALI1_A04495g	28.53	0.35	49.68	0.64	0.58
YALI1_A04495g_5	YALI1_A04495g	16.19	0.3	66.1	0.66	0.51
YALI1_A04495g_6	YALI1_A04495g	16.3	0.28	42.72	0.59	0.53
YALI1_A04533g_1	YALI1_A04533g	29.32	0.84	52.77	0.61	0.64
YALI1_A04533g_2	YALI1_A04533g	20.78	0.73	74.32	0.53	0.52
YALI1_A04533g_3	YALI1_A04533g	18.04	0.72	68.34	0.6	0.53
YALI1_A04533g_4	YALI1_A04533g	22.32	0.64	63.31	0.58	0.6
YALI1_A04533g_5	YALI1_A04533g	21.31	0.38	63.63	0.65	0.6
YALI1_A04533g_6	YALI1_A04533g	27.64	0.36	50.19	0.63	0.6
YALI1_A04561g_1	YALI1_A04561g	25.08	0.68	71.92	0.66	0.58
YALI1_A04561g_2	YALI1_A04561g	21.7	0.64	50.13	0.55	0.47
YALI1_A04561g_3	YALI1_A04561g	20.48	0.63	67.85	0.63	0.58
YALI1_A04561g_4	YALI1_A04561g	26.09	0.55	64.29	0.67	0.68
YALI1_A04561g_5	YALI1_A04561g	23.49	0.52	67.88	0.59	0.54
YALI1_A04561g_6	YALI1_A04561g	28.09	0.52	68.21	0.65	0.58
YALI1_A04576g_1	YALI1_A04576g	19.72	0.89	65.78	0.62	0.72
YALI1_A04576g_2	YALI1_A04576g	24.64	0.87	73.66	0.65	0.69
YALI1_A04576g_3	YALI1_A04576g	32.52	0.49	58.07	0.64	0.66
YALI1_A04576g_4	YALI1_A04576g	25.95	0.41	61.77	0.68	0.63
YALI1_A04576g_5	YALI1_A04576g	22.58	0.35	56.67	0.62	0.59
YALI1_A04576g_6	YALI1_A04576g	20.24	0.33	63.35	0.61	0.56
YALI1_A04620g_1	YALI1_A04620g	21.39	0.56	65.2	0.62	0.66
YALI1_A04620g_2	YALI1_A04620g	28.28	0.56	62.17	0.62	0.64
YALI1_A04620g_3	YALI1_A04620g	29.84	0.51	67.74	0.6	0.58
YALI1_A04620g_4	YALI1_A04620g	18.61	0.53	65.52	0.68	0.61
YALI1_A04620g_5	YALI1_A04620g	14.47	0.51	46.82	0.6	0.4
YALI1_A04620g_6	YALI1_A04620g	22.78	0.45	62.6	0.66	0.51
YALI1_A04653g_1	YALI1_A04653g	20.05	0.53	53.12	0.6	0.38
YALI1_A04653g_2	YALI1_A04653g	19.47	0.41	42.74	0.6	0.48
YALI1_A04653g_3	YALI1_A04653g	19.8	0.43	50.8	0.64	0.62
YALI1_A04653g_4	YALI1_A04653g	20.93	0.41	68.02	0.62	0.56
YALI1_A04653g_5	YALI1_A04653g	21.25	0.38	56.74	0.62	0.55
YALI1_A04653g_6	YALI1_A04653g	24.31	0.37	55.21	0.6	0.44
YALI1_A04661g_1	YALI1_A04661g	22.52	0.87	75.87	0.63	0.75
YALI1_A04661g_2	YALI1_A04661g	19.88	0.67	63.9	0.61	0.57
YALI1_A04661g_3	YALI1_A04661g	20.11	0.5	54.04	0.61	0.67
YALI1_A04661g_4	YALI1_A04661g	20.72	0.35	45.78	0.58	0.44
YALI1_A04661g_5	YALI1_A04661g	21.39	0.37	56.76	0.56	0.5
YALI1_A04661g_6	YALI1_A04661g	22.29	0.33	59.05	0.62	0.53
YALI1_A04676g_1	YALI1_A04676g	27.85	0.84	67.29	0.67	0.7
YALI1_A04676g_2	YALI1_A04676g	19.26	0.71	69.39	0.6	0.64
YALI1_A04676g_3	YALI1_A04676g	17.77	0.67	64.53	0.56	0.49
YALI1_A04676g_4	YALI1_A04676g	22.64	0.64	59.71	0.62	0.65
YALI1_A04676g_5	YALI1_A04676g	22.5	0.56	46.64	0.6	0.62
YALI1_A04676g_6	YALI1_A04676g	12	0.44	66.82	0.58	0.49
YALI1_A04715g_1	YALI1_A04715g	30.42	0.72	61.17	0.63	0.62
YALI1_A04715g_2	YALI1_A04715g	24.38	0.6	55.01	0.64	0.52
YALI1_A04715g_3	YALI1_A04715g	14.88	0.62	43.79	0.6	0.54
YALI1_A04715g_4	YALI1_A04715g	21.5	0.62	56.23	0.57	0.68
YALI1_A04715g_5	YALI1_A04715g	23.44	0.5	52.78	0.57	0.42
YALI1_A04715g_6	YALI1_A04715g	18.09	0.46	27.83	0.54	0.37
YALI1_A04742g_1	YALI1_A04742g	24.74	0.89	80.75	0.58	0.57
YALI1_A04742g_2	YALI1_A04742g	28.14	0.76	62.05	0.59	0.64
YALI1_A04742g_3	YALI1_A04742g	15.75	0.73	68.66	0.61	0.59
YALI1_A04742g_4	YALI1_A04742g	24.59	0.74	62.15	0.57	0.74
YALI1_A04742g_5	YALI1_A04742g	16.33	0.71	43	0.59	0.46
YALI1_A04742g_6	YALI1_A04742g	24.91	0.66	63.66	0.67	0.68
YALI1_A04781g_1	YALI1_A04781g	20.33	0.92	74.43	0.62	0.74
YALI1_A04781g_2	YALI1_A04781g	19.83	0.6	51.83	0.62	0.48
YALI1_A04781g_3	YALI1_A04781g	31.6	0.43	56.91	0.63	0.69
YALI1_A04781g_4	YALI1_A04781g	19.68	0.38	65.24	0.65	0.59
YALI1_A04781g_5	YALI1_A04781g	23.96	0.27	73.35	0.61	0.66
YALI1_A04781g_6	YALI1_A04781g	24.69	0.2	62.82	0.59	0.5
YALI1_A04795g_1	YALI1_A04795g	21.32	0.73	60.49	0.58	0.68
YALI1_A04795g_2	YALI1_A04795g	20.74	0.62	62.41	0.61	0.57
YALI1_A04795g_3	YALI1_A04795g	18.7	0.56	62.33	0.61	0.61
YALI1_A04795g_4	YALI1_A04795g	12.99	0.4	51.49	0.59	0.48
YALI1_A04795g_5	YALI1_A04795g	16.95	0.39	52.84	0.57	0.47
YALI1_A04795g_6	YALI1_A04795g	22.66	0.37	51.34	0.56	0.51
YALI1_A04815g_1	YALI1_A04815g	21.8	0.65	66.08	0.6	0.58
YALI1_A04815g_2	YALI1_A04815g	28.24	0.55	64.29	0.66	0.67
YALI1_A04815g_3	YALI1_A04815g	20.32	0.42	53.69	0.61	0.65
YALI1_A04815g_4	YALI1_A04815g	19.83	0.37	65.42	0.67	0.59
YALI1_A04815g_5	YALI1_A04815g	17.19	0.37	65.39	0.63	0.54
YALI1_A04815g_6	YALI1_A04815g	18.49	0.36	59.03	0.57	0.49
YALI1_A04817g_1	YALI1_A04817g	27.29	0.73	64.5	0.62	0.64
YALI1_A04817g_2	YALI1_A04817g	23.64	0.54	74.43	0.6	0.58
YALI1_A04817g_3	YALI1_A04817g	31.54	0.47	61.78	0.62	0.68
YALI1_A04817g_4	YALI1_A04817g	16.95	0.45	61.57	0.62	0.59
YALI1_A04817g_5	YALI1_A04817g	20.26	0.43	43.94	0.62	0.42
YALI1_A04817g_6	YALI1_A04817g	14.78	0.39	52.69	0.6	0.54
YALI1_A04848g_1	YALI1_A04848g	17.57	0.82	65.84	0.6	0.72
YALI1_A04848g_2	YALI1_A04848g	21.09	0.72	63.67	0.62	0.56
YALI1_A04848g_4	YALI1_A04848g	15.83	0.6	62.32	0.6	0.6
YALI1_A04848g_5	YALI1_A04848g	23.9	0.6	61.49	0.55	0.56
YALI1_A04848g_6	YALI1_A04848g	22.61	0.59	61.69	0.68	0.61
YALI1_A04859g_1	YALI1_A04859g	28.43	0.48	66.07	0.66	0.66
YALI1_A04859g_2	YALI1_A04859g	20.31	0.43	61.32	0.64	0.62
YALI1_A04859g_3	YALI1_A04859g	23.67	0.37	66.85	0.59	0.54
YALI1_A04859g_4	YALI1_A04859g	24.37	0.32	60.32	0.58	0.62
YALI1_A04859g_5	YALI1_A04859g	21.87	0.26	68.82	0.64	0.67
YALI1_A04859g_6	YALI1_A04859g	29.67	0.28	48.3	0.66	0.62
YALI1_A04864g_1	YALI1_A04864g	30	0.63	73.2	0.6	0.58
YALI1_A04864g_2	YALI1_A04864g	19.88	0.45	60.96	0.59	0.53
YALI1_A04864g_3	YALI1_A04864g	19	0.39	59.98	0.55	0.48
YALI1_A04864g_4	YALI1_A04864g	15.23	0.34	68.77	0.59	0.58
YALI1_A04864g_5	YALI1_A04864g	20.6	0.33	61.4	0.6	0.57
YALI1_A04864g_6	YALI1_A04864g	19.3	0.17	56.28	0.64	0.41
YALI1_A04884g_1	YALI1_A04884g	19.07	0.76	67.41	0.6	0.54
YALI1_A04884g_2	YALI1_A04884g	26.8	0.59	69.74	0.7	0.68
YALI1_A04884g_4	YALI1_A04884g	16.99	0.52	62.59	0.69	0.6
YALI1_A04884g_5	YALI1_A04884g	25.08	0.49	64.09	0.69	0.58
YALI1_A04884g_6	YALI1_A04884g	17.64	0.35	61.18	0.61	0.54
YALI1_A04893g_1	YALI1_A04893g	19.89	0.69	66.61	0.6	0.5
YALI1_A04893g_2	YALI1_A04893g	21.81	0.62	55.38	0.6	0.45
YALI1_A04893g_3	YALI1_A04893g	27.07	0.6	69.24	0.62	0.67
YALI1_A04893g_4	YALI1_A04893g	22.32	0.3	54.61	0.61	0.68
YALI1_A04893g_5	YALI1_A04893g	23.17	0.28	57.54	0.6	0.67
YALI1_A04893g_6	YALI1_A04893g	17.41	0.24	42.5	0.57	0.43
YALI1_A04927g_1	YALI1_A04927g	18.9	0.77	67.33	0.62	0.69
YALI1_A04927g_2	YALI1_A04927g	21.98	0.58	65.78	0.68	0.53
YALI1_A04927g_3	YALI1_A04927g	15.08	0.56	47.71	0.58	0.51
YALI1_A04927g_4	YALI1_A04927g	26.68	0.56	62.15	0.63	0.54
YALI1_A04927g_5	YALI1_A04927g	21.13	0.52	61.51	0.6	0.69
YALI1_A04927g_6	YALI1_A04927g	21.01	0.44	65.73	0.55	0.55
YALI1_A04976g_1	YALI1_A04976g	14.27	0.82	67.5	0.63	0.66
YALI1_A04976g_2	YALI1_A04976g	19.61	0.59	49.36	0.58	0.51
YALI1_A04976g_4	YALI1_A04976g	24.23	0.57	67.42	0.63	0.47
YALI1_A04976g_5	YALI1_A04976g	17.61	0.52	73.43	0.67	0.7
YALI1_A04976g_6	YALI1_A04976g	21.89	0.46	69.95	0.6	0.67
YALI1_A04983g_1	YALI1_A04983g	15.01	0.9	74.77	0.64	0.68
YALI1_A04983g_2	YALI1_A04983g	24.22	0.45	54.92	0.62	0.59
YALI1_A04983g_4	YALI1_A04983g	17.36	0.41	75.53	0.64	0.67
YALI1_A04983g_5	YALI1_A04983g	24.84	0.35	52.24	0.71	0.58
YALI1_A04983g_6	YALI1_A04983g	31.02	0.32	50.91	0.66	0.6
YALI1_A04990g_1	YALI1_A04990g	25.95	0.73	72.35	0.56	0.58
YALI1_A04990g_2	YALI1_A04990g	21.26	0.43	47.89	0.62	0.45
YALI1_A04990g_4	YALI1_A04990g	18.43	0.28	56.98	0.57	0.51
YALI1_A04990g_5	YALI1_A04990g	17.97	0.22	57.08	0.61	0.49
YALI1_A04990g_6	YALI1_A04990g	12.02	0.2	34.16	0.63	0.37
YALI1_A05003g_1	YALI1_A05003g	23.9	0.7	51.53	0.57	0.59
YALI1_A05003g_2	YALI1_A05003g	27.06	0.58	48.83	0.61	0.65
YALI1_A05003g_3	YALI1_A05003g	27.84	0.36	45.47	0.65	0.68
YALI1_A05003g_4	YALI1_A05003g	24.29	0.29	50.3	0.67	0.62
YALI1_A05003g_5	YALI1_A05003g	26.88	0.25	54.26	0.62	0.55
YALI1_A05003g_6	YALI1_A05003g	27.56	0.2	57.89	0.56	0.58
YALI1_A05031g_1	YALI1_A05031g	22.51	0.79	68.09	0.66	0.74
YALI1_A05031g_2	YALI1_A05031g	17.68	0.48	62.08	0.62	0.61
YALI1_A05031g_3	YALI1_A05031g	22.01	0.48	56.72	0.6	0.56
YALI1_A05031g_4	YALI1_A05031g	25.53	0.49	39.2	0.59	0.61
YALI1_A05031g_5	YALI1_A05031g	26.22	0.4	59.73	0.61	0.52
YALI1_A05031g_6	YALI1_A05031g	22.1	0.3	62.13	0.6	0.58
YALI1_A05052g_1	YALI1_A05052g	15.67	0.84	60.44	0.61	0.63
YALI1_A05052g_2	YALI1_A05052g	33.18	0.77	55.31	0.63	0.72
YALI1_A05052g_3	YALI1_A05052g	26.99	0.56	65.76	0.63	0.64
YALI1_A05052g_4	YALI1_A05052g	24.67	0.49	65.66	0.67	0.64
YALI1_A05052g_5	YALI1_A05052g	11.86	0.5	34.6	0.57	0.3
YALI1_A05052g_6	YALI1_A05052g	21.65	0.46	65.36	0.62	0.46
YALI1_A05091g_1	YALI1_A05091g	29.72	0.79	63.83	0.65	0.69
YALI1_A05091g_2	YALI1_A05091g	17.7	0.74	67.88	0.62	0.68
YALI1_A05091g_3	YALI1_A05091g	19.93	0.69	65.24	0.65	0.63
YALI1_A05091g_4	YALI1_A05091g	17.38	0.42	57.36	0.6	0.5
YALI1_A05091g_5	YALI1_A05091g	25.01	0.37	56.33	0.62	0.56
YALI1_A05091g_6	YALI1_A05091g	31.82	0.25	57.03	0.66	0.59
YALI1_A05116g_1	YALI1_A05116g	24.11	0.76	78	0.62	0.61
YALI1_A05116g_2	YALI1_A05116g	23.85	0.57	70.15	0.62	0.72
YALI1_A05116g_3	YALI1_A05116g	26.04	0.42	59.96	0.61	0.62
YALI1_A05116g_4	YALI1_A05116g	24.73	0.44	52.15	0.63	0.64
YALI1_A05116g_5	YALI1_A05116g	30.88	0.4	70.25	0.66	0.7
YALI1_A05116g_6	YALI1_A05116g	22.28	0.37	51.8	0.61	0.49
YALI1_A05143g_1	YALI1_A05143g	21.98	0.67	65.5	0.57	0.56
YALI1_A05143g_2	YALI1_A05143g	29.63	0.63	60.2	0.63	0.72
YALI1_A05143g_3	YALI1_A05143g	17.73	0.61	68.97	0.59	0.53
YALI1_A05143g_4	YALI1_A05143g	18.77	0.34	56.79	0.61	0.47
YALI1_A05143g_5	YALI1_A05143g	20.6	0.31	52.37	0.63	0.51
YALI1_A05143g_6	YALI1_A05143g	13.03	0.33	62.01	0.62	0.4
YALI1_A05168g_1	YALI1_A05168g	18.23	0.61	73.36	0.6	0.61
YALI1_A05168g_2	YALI1_A05168g	24.38	0.57	68.77	0.66	0.71
YALI1_A05168g_3	YALI1_A05168g	24.32	0.37	59.86	0.6	0.57
YALI1_A05168g_4	YALI1_A05168g	18.79	0.34	56.49	0.63	0.5
YALI1_A05168g_5	YALI1_A05168g	15.53	0.36	55.14	0.64	0.46
YALI1_A05168g_6	YALI1_A05168g	13.78	0.33	66.45	0.65	0.64
YALI1_A05210g_1	YALI1_A05210g	23.33	0.5	64.74	0.66	0.52
YALI1_A05210g_2	YALI1_A05210g	23.74	0.47	51.07	0.56	0.68
YALI1_A05210g_3	YALI1_A05210g	27.74	0.44	58.3	0.59	0.62
YALI1_A05210g_4	YALI1_A05210g	21.49	0.41	63.83	0.6	0.67
YALI1_A05210g_5	YALI1_A05210g	22.03	0.36	67.99	0.62	0.49
YALI1_A05210g_6	YALI1_A05210g	24.94	0.24	58.12	0.55	0.44
YALI1_A05220g_1	YALI1_A05220g	25.82	0.67	47.39	0.62	0.53
YALI1_A05220g_2	YALI1_A05220g	21.36	0.43	63.83	0.63	0.53
YALI1_A05220g_3	YALI1_A05220g	19.7	0.4	53.8	0.59	0.53
YALI1_A05220g_4	YALI1_A05220g	30.96	0.42	66.68	0.69	0.78
YALI1_A05220g_5	YALI1_A05220g	16.61	0.39	45.55	0.59	0.4
YALI1_A05220g_6	YALI1_A05220g	27.64	0.37	58.37	0.64	0.69
YALI1_A05229g_1	YALI1_A05229g	26.33	0.79	75.64	0.63	0.67
YALI1_A05229g_2	YALI1_A05229g	17.77	0.6	64.83	0.66	0.64
YALI1_A05229g_3	YALI1_A05229g	23.91	0.61	75.01	0.62	0.73
YALI1_A05229g_4	YALI1_A05229g	27.05	0.59	54.11	0.62	0.63
YALI1_A05229g_5	YALI1_A05229g	18.98	0.52	47.24	0.59	0.58
YALI1_A05229g_6	YALI1_A05229g	20.66	0.54	70.17	0.61	0.58
YALI1_A05254g_1	YALI1_A05254g	23.35	0.97	71.09	0.64	0.72
YALI1_A05254g_2	YALI1_A05254g	17.42	0.91	62.93	0.6	0.72
YALI1_A05254g_3	YALI1_A05254g	25.82	0.87	76.3	0.61	0.74
YALI1_A05254g_4	YALI1_A05254g	30.22	0.82	57.79	0.59	0.66
YALI1_A05254g_5	YALI1_A05254g	23.84	0.68	71.85	0.6	0.68
YALI1_A05254g_6	YALI1_A05254g	19.85	0.49	61.9	0.62	0.46
YALI1_A05259g_1	YALI1_A05259g	22.86	0.92	71.86	0.6	0.72
YALI1_A05259g_2	YALI1_A05259g	22.77	0.67	60.34	0.57	0.66
YALI1_A05259g_4	YALI1_A05259g	25	0.64	52.14	0.63	0.73
YALI1_A05259g_5	YALI1_A05259g	23.11	0.57	77.88	0.64	0.55
YALI1_A05259g_6	YALI1_A05259g	23.65	0.55	74.43	0.62	0.6
YALI1_A05284g_1	YALI1_A05284g	25.76	0.56	60.3	0.66	0.54
YALI1_A05284g_2	YALI1_A05284g	15.65	0.49	76.23	0.57	0.65
YALI1_A05284g_3	YALI1_A05284g	20.17	0.35	56.5	0.61	0.49
YALI1_A05284g_4	YALI1_A05284g	23.07	0.34	59.39	0.55	0.62
YALI1_A05284g_5	YALI1_A05284g	20.69	0.32	61.61	0.62	0.54
YALI1_A05284g_6	YALI1_A05284g	22.49	0.22	51.61	0.6	0.49
YALI1_A05335g_1	YALI1_A05335g	26.66	0.87	64.2	0.65	0.53
YALI1_A05335g_2	YALI1_A05335g	21.92	0.87	62.98	0.61	0.57
YALI1_A05335g_3	YALI1_A05335g	25	0.82	61.8	0.59	0.59
YALI1_A05335g_4	YALI1_A05335g	21.52	0.72	73.63	0.65	0.73
YALI1_A05335g_5	YALI1_A05335g	23.89	0.71	56.26	0.67	0.63
YALI1_A05335g_6	YALI1_A05335g	26.77	0.68	61.12	0.64	0.5
YALI1_A05355g_2	YALI1_A05355g	20.14	0.69	60.46	0.69	0.66
YALI1_A05355g_3	YALI1_A05355g	23.55	0.69	70.82	0.68	0.7
YALI1_A05355g_4	YALI1_A05355g	11.36	0.64	62.19	0.6	0.53
YALI1_A05355g_5	YALI1_A05355g	18.64	0.53	56.09	0.59	0.62
YALI1_A05355g_6	YALI1_A05355g	23.36	0.3	57.81	0.52	0.46
YALI1_A05366g_1	YALI1_A05366g	24.26	0.84	64.52	0.58	0.56
YALI1_A05366g_2	YALI1_A05366g	14.94	0.67	68.76	0.58	0.57
YALI1_A05366g_3	YALI1_A05366g	17.65	0.62	66.22	0.53	0.53
YALI1_A05366g_4	YALI1_A05366g	20.47	0.57	71.4	0.68	0.69
YALI1_A05366g_5	YALI1_A05366g	24.72	0.56	65.37	0.63	0.66
YALI1_A05366g_6	YALI1_A05366g	22.1	0.54	60.82	0.56	0.65
YALI1_A05407g_1	YALI1_A05407g	26.49	0.74	59.65	0.62	0.63
YALI1_A05407g_2	YALI1_A05407g	23.22	0.71	75.21	0.64	0.61
YALI1_A05407g_3	YALI1_A05407g	18.3	0.57	69.43	0.62	0.59
YALI1_A05407g_4	YALI1_A05407g	18.83	0.54	63.96	0.6	0.66
YALI1_A05407g_5	YALI1_A05407g	19.31	0.38	62.23	0.63	0.51
YALI1_A05407g_6	YALI1_A05407g	21.24	0.35	67.13	0.69	0.47
YALI1_A05459g_1	YALI1_A05459g	15.4	0.82	56.38	0.56	0.5
YALI1_A05459g_2	YALI1_A05459g	19.24	0.77	66.94	0.66	0.61
YALI1_A05459g_3	YALI1_A05459g	20.39	0.59	71.17	0.59	0.63
YALI1_A05459g_4	YALI1_A05459g	15.78	0.46	55.7	0.6	0.54
YALI1_A05459g_5	YALI1_A05459g	28.82	0.49	69.1	0.68	0.63
YALI1_A05459g_6	YALI1_A05459g	30.32	0.49	58.16	0.65	0.72
YALI1_A05473g_1	YALI1_A05473g	13.55	0.6	62.1	0.61	0.56
YALI1_A05473g_2	YALI1_A05473g	22.3	0.54	64.05	0.63	0.61
YALI1_A05473g_4	YALI1_A05473g	17.15	0.41	33.98	0.59	0.42
YALI1_A05473g_5	YALI1_A05473g	20.37	0.39	58.2	0.59	0.47
YALI1_A05473g_6	YALI1_A05473g	13.67	0.34	55.73	0.61	0.43
YALI1_A05491g_1	YALI1_A05491g	22.53	0.63	68.75	0.62	0.68
YALI1_A05491g_2	YALI1_A05491g	19.41	0.55	59.44	0.59	0.64
YALI1_A05491g_4	YALI1_A05491g	16.67	0.43	71.54	0.63	0.45
YALI1_A05491g_5	YALI1_A05491g	29.94	0.38	65.1	0.65	0.67
YALI1_A05491g_6	YALI1_A05491g	26.87	0.28	50.95	0.61	0.67
YALI1_A05527g_1	YALI1_A05527g	23.76	0.84	67.11	0.6	0.52
YALI1_A05527g_2	YALI1_A05527g	21.37	0.84	74.71	0.62	0.66
YALI1_A05527g_3	YALI1_A05527g	23.4	0.76	67.63	0.63	0.72
YALI1_A05527g_4	YALI1_A05527g	22.45	0.77	61.99	0.57	0.71
YALI1_A05527g_5	YALI1_A05527g	25.48	0.67	68.85	0.63	0.61
YALI1_A05527g_6	YALI1_A05527g	28.88	0.57	64.92	0.66	0.72
YALI1_A05571g_1	YALI1_A05571g	22.25	0.9	63.38	0.6	0.49
YALI1_A05571g_2	YALI1_A05571g	25.61	0.68	74.45	0.62	0.7
YALI1_A05571g_3	YALI1_A05571g	21.73	0.59	52.83	0.59	0.62
YALI1_A05571g_4	YALI1_A05571g	22.89	0.48	62.54	0.61	0.52
YALI1_A05571g_5	YALI1_A05571g	20.9	0.49	65.83	0.6	0.5
YALI1_A05571g_6	YALI1_A05571g	27.22	0.43	68.69	0.65	0.59
YALI1_A05583g_1	YALI1_A05583g	19.86	0.73	51	0.64	0.62
YALI1_A05583g_2	YALI1_A05583g	18.72	0.49	53.47	0.63	0.53
YALI1_A05583g_3	YALI1_A05583g	20.83	0.34	62.02	0.6	0.57
YALI1_A05583g_5	YALI1_A05583g	18.26	0.23	40.24	0.59	0.45
YALI1_A05583g_6	YALI1_A05583g	14.55	0.15	42.02	0.55	0.47
YALI1_A05592g_1	YALI1_A05592g	19.73	0.82	66.13	0.6	0.56
YALI1_A05592g_2	YALI1_A05592g	15.1	0.48	67.41	0.63	0.49
YALI1_A05592g_3	YALI1_A05592g	19.47	0.48	57.78	0.62	0.58
YALI1_A05592g_4	YALI1_A05592g	16.91	0.21	45.74	0.6	0.41
YALI1_A05592g_5	YALI1_A05592g	20.06	0.19	63.53	0.54	0.54
YALI1_A05592g_6	YALI1_A05592g	17.59	0.19	59.78	0.6	0.7
YALI1_A05605g_1	YALI1_A05605g	22.39	0.77	64.3	0.6	0.75
YALI1_A05605g_2	YALI1_A05605g	31.94	0.73	70.74	0.57	0.58
YALI1_A05605g_3	YALI1_A05605g	15.29	0.7	56.34	0.63	0.55
YALI1_A05605g_4	YALI1_A05605g	16.46	0.66	66.32	0.56	0.51
YALI1_A05605g_5	YALI1_A05605g	13.67	0.65	65.98	0.59	0.6
YALI1_A05605g_6	YALI1_A05605g	30.91	0.57	61.88	0.65	0.68
YALI1_A05662g_1	YALI1_A05662g	28.15	0.79	66.19	0.66	0.67
YALI1_A05662g_2	YALI1_A05662g	22.09	0.69	71.34	0.63	0.6
YALI1_A05662g_3	YALI1_A05662g	25.35	0.69	66.36	0.62	0.63
YALI1_A05662g_4	YALI1_A05662g	22.75	0.6	74.53	0.63	0.66
YALI1_A05662g_5	YALI1_A05662g	27.63	0.52	75.79	0.61	0.63
YALI1_A05662g_6	YALI1_A05662g	22.87	0.51	64.76	0.62	0.68
YALI1_A05701g_1	YALI1_A05701g	18.51	0.57	51.86	0.6	0.6
YALI1_A05701g_2	YALI1_A05701g	21.77	0.55	71.3	0.65	0.63
YALI1_A05701g_3	YALI1_A05701g	21.97	0.38	57.81	0.62	0.55
YALI1_A05701g_4	YALI1_A05701g	21.04	0.4	51.46	0.6	0.63
YALI1_A05701g_5	YALI1_A05701g	21.55	0.38	57.58	0.59	0.33
YALI1_A05701g_6	YALI1_A05701g	17.13	0.38	52.44	0.63	0.55
YALI1_A05737g_1	YALI1_A05737g	14.46	0.76	50.47	0.59	0.57
YALI1_A05737g_2	YALI1_A05737g	20.17	0.68	67.62	0.61	0.6
YALI1_A05737g_3	YALI1_A05737g	22.82	0.44	63.62	0.67	0.62
YALI1_A05737g_4	YALI1_A05737g	24.11	0.37	66.29	0.6	0.66
YALI1_A05737g_5	YALI1_A05737g	21.28	0.34	61.91	0.59	0.53
YALI1_A05737g_6	YALI1_A05737g	24.97	0.31	66.42	0.63	0.7
YALI1_A05774g_1	YALI1_A05774g	19.74	0.69	66.91	0.6	0.54
YALI1_A05774g_2	YALI1_A05774g	21.35	0.56	63.77	0.6	0.58
YALI1_A05774g_3	YALI1_A05774g	18.59	0.53	68.71	0.64	0.58
YALI1_A05774g_4	YALI1_A05774g	28.3	0.54	64.3	0.61	0.7
YALI1_A05774g_5	YALI1_A05774g	24.34	0.5	69.75	0.58	0.64
YALI1_A05774g_6	YALI1_A05774g	25.18	0.45	51.65	0.63	0.5
YALI1_A05795g_1	YALI1_A05795g	26.61	0.76	68.72	0.63	0.65
YALI1_A05795g_2	YALI1_A05795g	24.26	0.76	74.59	0.65	0.72
YALI1_A05795g_3	YALI1_A05795g	21.17	0.67	70.87	0.6	0.67
YALI1_A05795g_4	YALI1_A05795g	17.63	0.56	70.74	0.6	0.66
YALI1_A05795g_5	YALI1_A05795g	22.35	0.52	66.27	0.66	0.68
YALI1_A05795g_6	YALI1_A05795g	20.27	0.51	58.94	0.61	0.5
YALI1_A05798g_1	YALI1_A05798g	21.4	0.59	72	0.58	0.58
YALI1_A05798g_3	YALI1_A05798g	24.75	0.55	62.76	0.62	0.72
YALI1_A05798g_4	YALI1_A05798g	22.73	0.36	49.31	0.6	0.44
YALI1_A05798g_5	YALI1_A05798g	20.75	0.29	51.94	0.57	0.49
YALI1_A05798g_6	YALI1_A05798g	25.79	0.27	70.39	0.64	0.58
YALI1_A05813g_1	YALI1_A05813g	18.13	0.79	64.55	0.6	0.61
YALI1_A05813g_2	YALI1_A05813g	20.2	0.65	54.25	0.63	0.72
YALI1_A05813g_3	YALI1_A05813g	23.25	0.62	66.77	0.61	0.58
YALI1_A05813g_4	YALI1_A05813g	20.39	0.61	66.71	0.62	0.67
YALI1_A05813g_5	YALI1_A05813g	20.15	0.48	61.33	0.6	0.48
YALI1_A05813g_6	YALI1_A05813g	19.03	0.35	59.61	0.61	0.5
YALI1_A05821g_1	YALI1_A05821g	19.24	0.8	62.54	0.58	0.54
YALI1_A05821g_2	YALI1_A05821g	30.52	0.69	62.87	0.67	0.65
YALI1_A05821g_3	YALI1_A05821g	22.45	0.64	59.96	0.64	0.57
YALI1_A05821g_4	YALI1_A05821g	21.55	0.63	63	0.61	0.64
YALI1_A05821g_5	YALI1_A05821g	20.38	0.44	68.94	0.61	0.62
YALI1_A05821g_6	YALI1_A05821g	29.6	0.43	51.06	0.65	0.56
YALI1_A05836g_1	YALI1_A05836g	16.95	0.75	56.63	0.6	0.47
YALI1_A05836g_2	YALI1_A05836g	21.04	0.73	56.12	0.64	0.41
YALI1_A05836g_3	YALI1_A05836g	18.51	0.55	65.33	0.63	0.64
YALI1_A05836g_4	YALI1_A05836g	19.56	0.49	47.21	0.6	0.61
YALI1_A05836g_5	YALI1_A05836g	23.63	0.52	50	0.57	0.46
YALI1_A05836g_6	YALI1_A05836g	15.93	0.49	58.72	0.57	0.54
YALI1_A05844g_1	YALI1_A05844g	18.33	0.72	54.62	0.63	0.42
YALI1_A05844g_2	YALI1_A05844g	23.55	0.42	63.53	0.64	0.49
YALI1_A05844g_3	YALI1_A05844g	23.83	0.37	62	0.49	0.52
YALI1_A05844g_4	YALI1_A05844g	21.61	0.31	52.27	0.65	0.44
YALI1_A05844g_5	YALI1_A05844g	21.85	0.25	55.36	0.61	0.53
YALI1_A05844g_6	YALI1_A05844g	20.52	0.25	55.13	0.64	0.41
YALI1_A05869g_2	YALI1_A05869g	16.22	0.75	69.01	0.58	0.57
YALI1_A05869g_3	YALI1_A05869g	17.42	0.39	61.41	0.59	0.52
YALI1_A05869g_4	YALI1_A05869g	21.37	0.28	69.03	0.63	0.63
YALI1_A05869g_5	YALI1_A05869g	23.49	0.22	58.54	0.55	0.53
YALI1_A05884g_1	YALI1_A05884g	18.12	0.87	65.5	0.59	0.73
YALI1_A05884g_2	YALI1_A05884g	29.76	0.62	70.07	0.61	0.64
YALI1_A05884g_3	YALI1_A05884g	21.19	0.58	54.63	0.59	0.38
YALI1_A05884g_4	YALI1_A05884g	23.4	0.46	73.84	0.58	0.5
YALI1_A05884g_5	YALI1_A05884g	21.02	0.37	63.29	0.65	0.67
YALI1_A05884g_6	YALI1_A05884g	25.32	0.37	69.39	0.66	0.57
YALI1_A05904g_1	YALI1_A05904g	32.05	0.83	61.48	0.6	0.66
YALI1_A05904g_2	YALI1_A05904g	25.62	0.49	59.64	0.68	0.59
YALI1_A05904g_3	YALI1_A05904g	27.08	0.29	47.51	0.66	0.38
YALI1_A05904g_4	YALI1_A05904g	25.22	0.31	52.77	0.64	0.66
YALI1_A05904g_5	YALI1_A05904g	16.04	0.26	63.45	0.56	0.43
YALI1_A05904g_6	YALI1_A05904g	16.67	0.28	61.46	0.6	0.58
YALI1_A05927g_1	YALI1_A05927g	20.82	0.8	71.86	0.6	0.53
YALI1_A05927g_2	YALI1_A05927g	24.12	0.62	68.08	0.61	0.47
YALI1_A05927g_3	YALI1_A05927g	17.27	0.45	45.85	0.57	0.4
YALI1_A05927g_4	YALI1_A05927g	14.77	0.34	69.82	0.66	0.59
YALI1_A05927g_5	YALI1_A05927g	18.83	0.26	67.1	0.64	0.6
YALI1_A05927g_6	YALI1_A05927g	18.21	0.23	63.93	0.65	0.71
YALI1_A05947g_1	YALI1_A05947g	20.28	0.85	71.41	0.61	0.46
YALI1_A05947g_2	YALI1_A05947g	27.25	0.56	67.55	0.69	0.66
YALI1_A05947g_3	YALI1_A05947g	23.81	0.41	53.84	0.64	0.46
YALI1_A05947g_4	YALI1_A05947g	26.32	0.37	52.6	0.64	0.57
YALI1_A05947g_5	YALI1_A05947g	22.42	0.39	61.43	0.64	0.66
YALI1_A05947g_6	YALI1_A05947g	18.34	0.36	48.99	0.63	0.45
YALI1_A05987g_1	YALI1_A05987g	20.16	0.78	75.32	0.6	0.63
YALI1_A05987g_2	YALI1_A05987g	15.37	0.75	67.4	0.53	0.51
YALI1_A05987g_4	YALI1_A05987g	19.95	0.49	63.24	0.64	0.53
YALI1_A05987g_5	YALI1_A05987g	25.21	0.46	61.29	0.66	0.5
YALI1_A05987g_6	YALI1_A05987g	15	0.45	50.83	0.56	0.49
YALI1_A06052g_1	YALI1_A06052g	25.83	0.92	69.77	0.59	0.71
YALI1_A06052g_2	YALI1_A06052g	18.4	0.84	61.64	0.6	0.49
YALI1_A06052g_3	YALI1_A06052g	25.15	0.81	69.82	0.62	0.75
YALI1_A06052g_4	YALI1_A06052g	21.49	0.78	66.42	0.58	0.53
YALI1_A06052g_5	YALI1_A06052g	16.65	0.57	62.06	0.57	0.45
YALI1_A06052g_6	YALI1_A06052g	20.19	0.36	60.49	0.6	0.63
YALI1_A06073g_1	YALI1_A06073g	30.13	0.92	71.04	0.6	0.71
YALI1_A06073g_2	YALI1_A06073g	18.02	0.67	56	0.72	0.59
YALI1_A06073g_3	YALI1_A06073g	27.71	0.61	60.64	0.63	0.69
YALI1_A06073g_4	YALI1_A06073g	17.81	0.56	60.39	0.61	0.51
YALI1_A06073g_5	YALI1_A06073g	22.25	0.28	45.59	0.64	0.52
YALI1_A06073g_6	YALI1_A06073g	21	0.29	65.58	0.59	0.55
YALI1_A06099g_1	YALI1_A06099g	19.99	0.72	70.79	0.61	0.61
YALI1_A06099g_2	YALI1_A06099g	14.51	0.69	64.02	0.61	0.66
YALI1_A06099g_3	YALI1_A06099g	22.55	0.6	68.74	0.56	0.67
YALI1_A06099g_4	YALI1_A06099g	21	0.56	60.68	0.64	0.57
YALI1_A06099g_5	YALI1_A06099g	19.31	0.49	60.32	0.68	0.65
YALI1_A06099g_6	YALI1_A06099g	19.17	0.5	56.8	0.61	0.61
YALI1_A06102g_1	YALI1_A06102g	23.48	0.67	57.36	0.54	0.41
YALI1_A06102g_3	YALI1_A06102g	23.85	0.53	60.95	0.55	0.47
YALI1_A06102g_4	YALI1_A06102g	21.37	0.47	71.1	0.6	0.63
YALI1_A06102g_5	YALI1_A06102g	14.5	0.45	69.34	0.61	0.65
YALI1_A06102g_6	YALI1_A06102g	21.46	0.44	67.06	0.59	0.53
YALI1_A06104g_1	YALI1_A06104g	13.41	0.64	62.01	0.6	0.64
YALI1_A06104g_2	YALI1_A06104g	23.58	0.62	67.87	0.58	0.69
YALI1_A06104g_3	YALI1_A06104g	21.52	0.39	52.23	0.57	0.59
YALI1_A06104g_4	YALI1_A06104g	18.85	0.17	57.46	0.62	0.63
YALI1_A06104g_5	YALI1_A06104g	25.35	0.28	56.19	0.59	0.52
YALI1_A06104g_6	YALI1_A06104g	12.97	0.25	24.49	0.61	0.43
YALI1_A06116g_1	YALI1_A06116g	25.45	0.79	72.77	0.57	0.75
YALI1_A06116g_2	YALI1_A06116g	20.63	0.75	55.74	0.61	0.58
YALI1_A06116g_3	YALI1_A06116g	22.01	0.71	62.73	0.57	0.65
YALI1_A06116g_4	YALI1_A06116g	19.75	0.6	60.28	0.65	0.49
YALI1_A06116g_5	YALI1_A06116g	25.44	0.42	57.72	0.66	0.56
YALI1_A06116g_6	YALI1_A06116g	22.77	0.4	61.91	0.65	0.69
YALI1_A06128g_1	YALI1_A06128g	19.43	0.86	72.01	0.59	0.62
YALI1_A06128g_2	YALI1_A06128g	26.6	0.74	61.65	0.63	0.76
YALI1_A06128g_3	YALI1_A06128g	20.81	0.63	60.09	0.66	0.65
YALI1_A06128g_4	YALI1_A06128g	27.16	0.54	65.24	0.6	0.63
YALI1_A06128g_5	YALI1_A06128g	14.91	0.52	50.56	0.61	0.48
YALI1_A06128g_6	YALI1_A06128g	29.32	0.51	68.24	0.64	0.67
YALI1_A06149g_1	YALI1_A06149g	22	0.72	60.3	0.61	0.63
YALI1_A06149g_2	YALI1_A06149g	18.54	0.65	64.66	0.6	0.64
YALI1_A06149g_3	YALI1_A06149g	26.41	0.62	64.89	0.66	0.67
YALI1_A06149g_5	YALI1_A06149g	19.36	0.44	59.65	0.58	0.6
YALI1_A06149g_6	YALI1_A06149g	24.82	0.4	63.9	0.57	0.65
YALI1_A06169g_1	YALI1_A06169g	23.79	0.85	74.93	0.6	0.64
YALI1_A06169g_2	YALI1_A06169g	24.38	0.72	61.03	0.64	0.73
YALI1_A06169g_4	YALI1_A06169g	22.52	0.72	63.33	0.61	0.67
YALI1_A06169g_5	YALI1_A06169g	20.92	0.68	68.22	0.65	0.52
YALI1_A06169g_6	YALI1_A06169g	22.78	0.5	55.92	0.61	0.52
YALI1_A06174g_1	YALI1_A06174g	19.72	0.85	63.86	0.61	0.53
YALI1_A06174g_2	YALI1_A06174g	17.28	0.46	63.87	0.58	0.63
YALI1_A06174g_3	YALI1_A06174g	15.34	0.46	63.05	0.57	0.53
YALI1_A06174g_4	YALI1_A06174g	18.61	0.42	59.83	0.6	0.64
YALI1_A06174g_5	YALI1_A06174g	17.2	0.38	56.34	0.52	0.48
YALI1_A06174g_6	YALI1_A06174g	26.12	0.29	52.95	0.66	0.61
YALI1_A06196g_1	YALI1_A06196g	22.6	0.59	43.15	0.65	0.51
YALI1_A06196g_2	YALI1_A06196g	22.17	0.51	63.33	0.58	0.54
YALI1_A06196g_3	YALI1_A06196g	20.9	0.5	67.8	0.58	0.58
YALI1_A06196g_4	YALI1_A06196g	19.41	0.38	67.83	0.63	0.57
YALI1_A06196g_5	YALI1_A06196g	23.91	0.3	47.44	0.59	0.5
YALI1_A06196g_6	YALI1_A06196g	27.73	0.27	46.4	0.67	0.62
YALI1_A06207g_1	YALI1_A06207g	23.15	0.89	70.77	0.66	0.71
YALI1_A06207g_2	YALI1_A06207g	22.94	0.63	69.14	0.6	0.75
YALI1_A06207g_3	YALI1_A06207g	18.07	0.63	53.41	0.61	0.5
YALI1_A06207g_4	YALI1_A06207g	23.88	0.59	68.6	0.56	0.48
YALI1_A06207g_5	YALI1_A06207g	12.45	0.57	50.74	0.59	0.57
YALI1_A06207g_6	YALI1_A06207g	20.66	0.38	58.49	0.66	0.63
YALI1_A06220g_1	YALI1_A06220g	28.49	0.78	60.85	0.65	0.6
YALI1_A06220g_2	YALI1_A06220g	21.3	0.69	55.77	0.61	0.55
YALI1_A06220g_4	YALI1_A06220g	27.35	0.53	53.58	0.66	0.58
YALI1_A06220g_5	YALI1_A06220g	18.77	0.48	52.32	0.63	0.45
YALI1_A06220g_6	YALI1_A06220g	27.03	0.41	68.15	0.59	0.52
YALI1_A06229g_1	YALI1_A06229g	29.02	0.78	66.58	0.6	0.73
YALI1_A06229g_2	YALI1_A06229g	28.31	0.72	74.58	0.63	0.74
YALI1_A06229g_3	YALI1_A06229g	28.77	0.65	68.19	0.6	0.67
YALI1_A06229g_4	YALI1_A06229g	18	0.53	61.1	0.63	0.53
YALI1_A06229g_5	YALI1_A06229g	28.77	0.51	45.87	0.63	0.54
YALI1_A06229g_6	YALI1_A06229g	22.44	0.41	53.48	0.67	0.46
YALI1_A06287g_1	YALI1_A06287g	19.05	0.87	65.75	0.67	0.62
YALI1_A06287g_2	YALI1_A06287g	15.53	0.68	68.92	0.65	0.64
YALI1_A06287g_3	YALI1_A06287g	20.25	0.66	68.95	0.6	0.56
YALI1_A06287g_4	YALI1_A06287g	26.88	0.65	54.65	0.66	0.43
YALI1_A06287g_5	YALI1_A06287g	21.64	0.59	64.31	0.68	0.67
YALI1_A06287g_6	YALI1_A06287g	21.01	0.56	68.53	0.58	0.57
YALI1_A06311g_1	YALI1_A06311g	20.66	0.64	71.67	0.64	0.61
YALI1_A06311g_2	YALI1_A06311g	28.98	0.51	70.61	0.71	0.69
YALI1_A06311g_3	YALI1_A06311g	23.91	0.45	63.63	0.64	0.51
YALI1_A06311g_4	YALI1_A06311g	19.27	0.35	59.84	0.64	0.67
YALI1_A06311g_5	YALI1_A06311g	22.09	0.33	60.68	0.64	0.61
YALI1_A06311g_6	YALI1_A06311g	17.21	0.24	55.02	0.61	0.44
YALI1_A06361g_1	YALI1_A06361g	24.44	0.81	79.72	0.64	0.62
YALI1_A06361g_2	YALI1_A06361g	27.92	0.8	68.85	0.62	0.64
YALI1_A06361g_3	YALI1_A06361g	22.67	0.64	67.86	0.58	0.53
YALI1_A06361g_4	YALI1_A06361g	22.59	0.6	71.23	0.68	0.53
YALI1_A06361g_5	YALI1_A06361g	21.09	0.58	65.55	0.64	0.67
YALI1_A06361g_6	YALI1_A06361g	24.19	0.49	65.5	0.57	0.63
YALI1_A06381g_1	YALI1_A06381g	20.66	0.67	67.47	0.6	0.63
YALI1_A06381g_2	YALI1_A06381g	18.68	0.67	70.83	0.53	0.58
YALI1_A06381g_3	YALI1_A06381g	18.46	0.63	73.28	0.6	0.64
YALI1_A06381g_5	YALI1_A06381g	19.89	0.42	60.34	0.61	0.44
YALI1_A06381g_6	YALI1_A06381g	16.77	0.42	58.17	0.64	0.49
YALI1_A06384g_1	YALI1_A06384g	18.66	0.6	44.95	0.58	0.37
YALI1_A06384g_3	YALI1_A06384g	19.37	0.36	59.52	0.58	0.61
YALI1_A06384g_4	YALI1_A06384g	23.78	0.33	61.17	0.66	0.56
YALI1_A06384g_5	YALI1_A06384g	15.08	0.31	35.11	0.58	0.44
YALI1_A06384g_6	YALI1_A06384g	20.73	0.22	65.94	0.62	0.68
YALI1_A06396g_1	YALI1_A06396g	28.75	0.91	77.03	0.65	0.73
YALI1_A06396g_2	YALI1_A06396g	21.56	0.79	67.71	0.56	0.6
YALI1_A06396g_4	YALI1_A06396g	18.92	0.54	65.07	0.61	0.66
YALI1_A06396g_5	YALI1_A06396g	38.4	0.3	52.38	0.67	0.68
YALI1_A06396g_6	YALI1_A06396g	24.48	0.25	66.14	0.6	0.38
YALI1_A06402g_1	YALI1_A06402g	19.14	0.74	71.52	0.6	0.55
YALI1_A06402g_2	YALI1_A06402g	13.26	0.64	53.78	0.6	0.39
YALI1_A06402g_3	YALI1_A06402g	22.78	0.55	60.32	0.59	0.67
YALI1_A06402g_4	YALI1_A06402g	22.66	0.52	58.37	0.59	0.65
YALI1_A06402g_5	YALI1_A06402g	27.12	0.45	59.34	0.61	0.61
YALI1_A06402g_6	YALI1_A06402g	29.33	0.4	65.24	0.67	0.67
YALI1_A06416g_1	YALI1_A06416g	23.16	0.59	75.26	0.63	0.67
YALI1_A06416g_2	YALI1_A06416g	19.09	0.54	63.24	0.57	0.55
YALI1_A06416g_3	YALI1_A06416g	18.24	0.54	58.41	0.64	0.65
YALI1_A06416g_4	YALI1_A06416g	27.5	0.43	66.3	0.57	0.51
YALI1_A06416g_5	YALI1_A06416g	19.91	0.37	49.32	0.68	0.38
YALI1_A06416g_6	YALI1_A06416g	19.48	0.36	65.7	0.63	0.56
YALI1_A06434g_1	YALI1_A06434g	15.65	0.51	58.88	0.53	0.36
YALI1_A06434g_2	YALI1_A06434g	26.37	0.45	57.51	0.64	0.61
YALI1_A06434g_3	YALI1_A06434g	26.03	0.4	59.29	0.6	0.62
YALI1_A06434g_4	YALI1_A06434g	24.76	0.4	60.7	0.64	0.59
YALI1_A06434g_5	YALI1_A06434g	23.3	0.38	63.22	0.64	0.55
YALI1_A06434g_6	YALI1_A06434g	15.7	0.34	58.36	0.55	0.43
YALI1_A06453g_1	YALI1_A06453g	13.45	0.93	68.86	0.61	0.56
YALI1_A06453g_2	YALI1_A06453g	26.21	0.91	75.92	0.58	0.57
YALI1_A06453g_3	YALI1_A06453g	20.41	0.74	54.43	0.55	0.53
YALI1_A06453g_4	YALI1_A06453g	26.74	0.64	57.07	0.7	0.47
YALI1_A06453g_5	YALI1_A06453g	26.89	0.56	59.45	0.63	0.66
YALI1_A06453g_6	YALI1_A06453g	18.81	0.54	70.68	0.57	0.58
YALI1_A06473g_1	YALI1_A06473g	23.67	0.61	62.71	0.61	0.57
YALI1_A06473g_2	YALI1_A06473g	25.87	0.55	62.95	0.62	0.53
YALI1_A06473g_3	YALI1_A06473g	21.62	0.57	65.19	0.64	0.61
YALI1_A06473g_4	YALI1_A06473g	22.28	0.39	56.18	0.61	0.51
YALI1_A06473g_5	YALI1_A06473g	23.25	0.4	57.95	0.56	0.6
YALI1_A06473g_6	YALI1_A06473g	30.68	0.33	62.36	0.66	0.64
YALI1_A06488g_1	YALI1_A06488g	24.84	0.7	65.12	0.57	0.62
YALI1_A06488g_2	YALI1_A06488g	27.25	0.69	63.79	0.6	0.73
YALI1_A06488g_3	YALI1_A06488g	27.75	0.56	65.2	0.62	0.56
YALI1_A06488g_4	YALI1_A06488g	21.66	0.55	64.54	0.62	0.67
YALI1_A06488g_5	YALI1_A06488g	29.41	0.53	45.09	0.65	0.68
YALI1_A06488g_6	YALI1_A06488g	26.7	0.4	56.98	0.72	0.64
YALI1_A06530g_1	YALI1_A06530g	21.48	0.51	66.78	0.63	0.58
YALI1_A06530g_2	YALI1_A06530g	20.74	0.5	59.64	0.64	0.55
YALI1_A06530g_4	YALI1_A06530g	25.07	0.41	68.81	0.65	0.56
YALI1_A06530g_5	YALI1_A06530g	20.78	0.34	70.11	0.64	0.58
YALI1_A06530g_6	YALI1_A06530g	19.19	0.34	64.59	0.64	0.55
YALI1_A06591g_1	YALI1_A06591g	10.79	0.86	66.38	0.56	0.53
YALI1_A06591g_2	YALI1_A06591g	20.31	0.73	63.99	0.65	0.62
YALI1_A06591g_3	YALI1_A06591g	24.35	0.59	71.52	0.62	0.68
YALI1_A06591g_4	YALI1_A06591g	28.9	0.49	58.76	0.64	0.5
YALI1_A06591g_5	YALI1_A06591g	29.71	0.45	54.87	0.65	0.68
YALI1_A06591g_6	YALI1_A06591g	22.79	0.42	58.88	0.62	0.59
YALI1_A06594g_1	YALI1_A06594g	18.95	0.94	73.82	0.59	0.75
YALI1_A06594g_2	YALI1_A06594g	28.38	0.87	76.83	0.6	0.6
YALI1_A06594g_3	YALI1_A06594g	21.76	0.7	61.92	0.62	0.46
YALI1_A06594g_4	YALI1_A06594g	23.29	0.57	59.15	0.55	0.57
YALI1_A06594g_5	YALI1_A06594g	25.6	0.55	50.07	0.58	0.63
YALI1_A06594g_6	YALI1_A06594g	19.92	0.51	66.05	0.64	0.56
YALI1_A06612g_1	YALI1_A06612g	22.19	0.52	44.4	0.62	0.51
YALI1_A06612g_2	YALI1_A06612g	22.1	0.48	69.54	0.62	0.66
YALI1_A06612g_3	YALI1_A06612g	19.24	0.47	56.35	0.66	0.5
YALI1_A06612g_4	YALI1_A06612g	26.5	0.42	56.05	0.64	0.7
YALI1_A06612g_5	YALI1_A06612g	18.75	0.38	64.28	0.62	0.59
YALI1_A06612g_6	YALI1_A06612g	32.11	0.35	54.47	0.62	0.59
YALI1_A06615g_1	YALI1_A06615g	14.1	0.7	71.09	0.58	0.61
YALI1_A06615g_2	YALI1_A06615g	15.7	0.38	67.08	0.58	0.55
YALI1_A06615g_3	YALI1_A06615g	19.99	0.35	55.69	0.62	0.44
YALI1_A06615g_4	YALI1_A06615g	32.39	0.3	62.77	0.68	0.69
YALI1_A06615g_5	YALI1_A06615g	16.23	0.27	47.52	0.64	0.45
YALI1_A06615g_6	YALI1_A06615g	21.9	0.27	55.6	0.61	0.53
YALI1_A06625g_1	YALI1_A06625g	23.22	0.65	71.56	0.58	0.68
YALI1_A06625g_2	YALI1_A06625g	20.47	0.49	62.97	0.66	0.64
YALI1_A06625g_3	YALI1_A06625g	22.34	0.36	68.11	0.61	0.5
YALI1_A06625g_4	YALI1_A06625g	26.29	0.27	55.77	0.6	0.51
YALI1_A06625g_5	YALI1_A06625g	21.79	0.25	51.71	0.65	0.52
YALI1_A06625g_6	YALI1_A06625g	19.02	0.17	49.86	0.64	0.49
YALI1_A06634g_1	YALI1_A06634g	25.11	0.61	67.6	0.64	0.55
YALI1_A06634g_2	YALI1_A06634g	20.94	0.46	54.63	0.61	0.47
YALI1_A06634g_3	YALI1_A06634g	36.86	0.43	66.62	0.66	0.66
YALI1_A06634g_4	YALI1_A06634g	27.02	0.39	72.95	0.59	0.59
YALI1_A06634g_6	YALI1_A06634g	19.82	0.27	50.65	0.6	0.49
YALI1_A06640g_1	YALI1_A06640g	23.93	0.67	50.13	0.67	0.52
YALI1_A06640g_2	YALI1_A06640g	30.23	0.66	52.25	0.64	0.57
YALI1_A06640g_3	YALI1_A06640g	21.38	0.54	70.9	0.66	0.6
YALI1_A06640g_4	YALI1_A06640g	25.24	0.48	49.33	0.62	0.62
YALI1_A06640g_5	YALI1_A06640g	22.21	0.45	69.04	0.63	0.63
YALI1_A06640g_6	YALI1_A06640g	28.2	0.44	61.84	0.63	0.52
YALI1_A06666g_1	YALI1_A06666g	20.03	0.68	59.75	0.61	0.7
YALI1_A06666g_2	YALI1_A06666g	13.94	0.62	43.4	0.57	0.47
YALI1_A06666g_3	YALI1_A06666g	20.7	0.6	57.87	0.56	0.57
YALI1_A06666g_4	YALI1_A06666g	18.15	0.54	62.18	0.59	0.62
YALI1_A06666g_5	YALI1_A06666g	19.88	0.44	64.05	0.58	0.52
YALI1_A06666g_6	YALI1_A06666g	19.19	0.46	48.49	0.61	0.51
YALI1_A06672g_1	YALI1_A06672g	24.53	0.72	64.64	0.59	0.67
YALI1_A06672g_2	YALI1_A06672g	30.69	0.7	70.37	0.66	0.6
YALI1_A06672g_3	YALI1_A06672g	24.11	0.66	69.33	0.63	0.66
YALI1_A06672g_4	YALI1_A06672g	17.9	0.63	59.41	0.63	0.59
YALI1_A06672g_5	YALI1_A06672g	19.96	0.66	61.52	0.59	0.6
YALI1_A06672g_6	YALI1_A06672g	21.16	0.63	65.78	0.64	0.51
YALI1_A06721g_1	YALI1_A06721g	23.09	0.69	68.27	0.61	0.75
YALI1_A06721g_2	YALI1_A06721g	21.45	0.68	65.07	0.65	0.6
YALI1_A06721g_3	YALI1_A06721g	21.45	0.56	68.9	0.57	0.65
YALI1_A06721g_4	YALI1_A06721g	19.12	0.58	55.22	0.58	0.47
YALI1_A06721g_5	YALI1_A06721g	25.44	0.5	51.49	0.63	0.61
YALI1_A06721g_6	YALI1_A06721g	19.45	0.46	68.63	0.61	0.48
YALI1_A06735g_1	YALI1_A06735g	26.04	0.74	61.07	0.68	0.53
YALI1_A06735g_2	YALI1_A06735g	24.73	0.72	63.05	0.59	0.59
YALI1_A06735g_3	YALI1_A06735g	21.2	0.67	65.49	0.65	0.68
YALI1_A06735g_4	YALI1_A06735g	18.69	0.62	68.38	0.61	0.58
YALI1_A06735g_5	YALI1_A06735g	25.64	0.5	70.25	0.65	0.74
YALI1_A06735g_6	YALI1_A06735g	19.88	0.33	55.41	0.58	0.38
YALI1_A06743g_1	YALI1_A06743g	19.87	0.71	46.86	0.59	0.49
YALI1_A06743g_2	YALI1_A06743g	30.2	0.51	38.88	0.59	0.66
YALI1_A06743g_3	YALI1_A06743g	10.43	0.4	52.29	0.58	0.42
YALI1_A06743g_4	YALI1_A06743g	28.43	0.39	57.15	0.66	0.4
YALI1_A06743g_5	YALI1_A06743g	22.97	0.27	44.45	0.66	0.52
YALI1_A06743g_6	YALI1_A06743g	32.45	0.22	53.97	0.68	0.67
YALI1_A06751g_1	YALI1_A06751g	27.17	0.77	67	0.59	0.74
YALI1_A06751g_2	YALI1_A06751g	17.87	0.61	57.26	0.59	0.45
YALI1_A06751g_3	YALI1_A06751g	24.74	0.41	55.87	0.63	0.51
YALI1_A06751g_4	YALI1_A06751g	23.83	0.32	52.17	0.59	0.51
YALI1_A06751g_5	YALI1_A06751g	25.63	0.24	68.85	0.59	0.48
YALI1_A06751g_6	YALI1_A06751g	17.54	0.24	63.32	0.59	0.53
YALI1_A06761g_1	YALI1_A06761g	24.96	0.7	68.97	0.66	0.72
YALI1_A06761g_2	YALI1_A06761g	21.46	0.65	56.94	0.62	0.54
YALI1_A06761g_3	YALI1_A06761g	22.3	0.55	59.19	0.63	0.57
YALI1_A06761g_6	YALI1_A06761g	22.46	0.41	69.03	0.64	0.7
YALI1_A06778g_1	YALI1_A06778g	26.22	0.83	56.09	0.59	0.59
YALI1_A06778g_2	YALI1_A06778g	22.98	0.67	65.2	0.71	0.45
YALI1_A06778g_3	YALI1_A06778g	26.61	0.66	67.86	0.69	0.67
YALI1_A06778g_4	YALI1_A06778g	22.17	0.63	58.89	0.62	0.64
YALI1_A06778g_5	YALI1_A06778g	15.03	0.63	46.65	0.6	0.47
YALI1_A06778g_6	YALI1_A06778g	27.97	0.62	69.91	0.68	0.71
YALI1_A06815g_1	YALI1_A06815g	23.94	0.76	70.89	0.63	0.69
YALI1_A06815g_2	YALI1_A06815g	27.08	0.72	63.18	0.66	0.69
YALI1_A06815g_3	YALI1_A06815g	21.84	0.67	52.01	0.6	0.47
YALI1_A06815g_4	YALI1_A06815g	29.92	0.4	69.09	0.6	0.55
YALI1_A06815g_5	YALI1_A06815g	26.84	0.37	68.63	0.58	0.68
YALI1_A06815g_6	YALI1_A06815g	24.32	0.32	63.27	0.57	0.57
YALI1_A06818g_1	YALI1_A06818g	28.74	0.63	57.01	0.57	0.55
YALI1_A06818g_2	YALI1_A06818g	18.85	0.57	60.09	0.6	0.54
YALI1_A06818g_3	YALI1_A06818g	22	0.56	68.19	0.56	0.54
YALI1_A06818g_4	YALI1_A06818g	15.87	0.35	30.84	0.57	0.33
YALI1_A06818g_5	YALI1_A06818g	24.27	0.28	60.03	0.64	0.58
YALI1_A06818g_6	YALI1_A06818g	21.25	0.27	52.77	0.65	0.48
YALI1_A06823g_1	YALI1_A06823g	27.9	0.69	63.74	0.63	0.66
YALI1_A06823g_2	YALI1_A06823g	19.37	0.53	72.59	0.57	0.68
YALI1_A06823g_3	YALI1_A06823g	24.83	0.42	68.8	0.69	0.69
YALI1_A06823g_4	YALI1_A06823g	20.92	0.4	41.34	0.55	0.37
YALI1_A06823g_5	YALI1_A06823g	20.29	0.38	59.34	0.65	0.52
YALI1_A06823g_6	YALI1_A06823g	20.23	0.36	67.81	0.56	0.52
YALI1_A06873g_1	YALI1_A06873g	23.31	0.8	66.76	0.59	0.61
YALI1_A06873g_2	YALI1_A06873g	24.16	0.75	69.94	0.64	0.67
YALI1_A06873g_3	YALI1_A06873g	23.67	0.7	60.2	0.61	0.64
YALI1_A06873g_4	YALI1_A06873g	21.22	0.59	51.08	0.7	0.57
YALI1_A06873g_5	YALI1_A06873g	23.01	0.52	51.29	0.64	0.4
YALI1_A06873g_6	YALI1_A06873g	27.85	0.54	56.9	0.59	0.61
YALI1_A06958g_1	YALI1_A06958g	18.81	0.67	64.22	0.56	0.51
YALI1_A06958g_2	YALI1_A06958g	29.97	0.38	59.42	0.64	0.73
YALI1_A06958g_3	YALI1_A06958g	22.04	0.35	55.82	0.64	0.45
YALI1_A06958g_4	YALI1_A06958g	24.5	0.29	59.75	0.61	0.46
YALI1_A06958g_5	YALI1_A06958g	16.36	0.3	71.71	0.59	0.69
YALI1_A06958g_6	YALI1_A06958g	22.85	0.27	55.29	0.63	0.49
YALI1_A06989g_1	YALI1_A06989g	21.33	0.81	75.16	0.65	0.59
YALI1_A06989g_2	YALI1_A06989g	20.82	0.63	54.38	0.62	0.49
YALI1_A06989g_3	YALI1_A06989g	20.27	0.65	61.88	0.58	0.51
YALI1_A06989g_4	YALI1_A06989g	31.13	0.62	69.2	0.6	0.72
YALI1_A06989g_5	YALI1_A06989g	19.74	0.54	55.71	0.59	0.52
YALI1_A06989g_6	YALI1_A06989g	35.62	0.45	69.07	0.69	0.74
YALI1_A07014g_1	YALI1_A07014g	21.01	0.83	58.96	0.58	0.54
YALI1_A07014g_2	YALI1_A07014g	21.97	0.68	69.14	0.69	0.68
YALI1_A07014g_3	YALI1_A07014g	25.29	0.66	73.91	0.67	0.66
YALI1_A07014g_4	YALI1_A07014g	22.92	0.47	57.28	0.55	0.6
YALI1_A07014g_5	YALI1_A07014g	18.46	0.47	57.37	0.59	0.49
YALI1_A07014g_6	YALI1_A07014g	23.11	0.43	74.19	0.66	0.58
YALI1_A07051g_1	YALI1_A07051g	20.47	0.62	49.34	0.6	0.58
YALI1_A07051g_2	YALI1_A07051g	18.76	0.56	69.49	0.61	0.54
YALI1_A07051g_3	YALI1_A07051g	21.04	0.58	68.61	0.58	0.55
YALI1_A07051g_4	YALI1_A07051g	20.4	0.56	59.99	0.62	0.61
YALI1_A07051g_5	YALI1_A07051g	19.02	0.55	67.39	0.61	0.6
YALI1_A07051g_6	YALI1_A07051g	25.84	0.46	62.95	0.63	0.62
YALI1_A07103g_1	YALI1_A07103g	18.22	0.83	67.2	0.58	0.62
YALI1_A07103g_2	YALI1_A07103g	33.24	0.64	61.81	0.68	0.71
YALI1_A07103g_3	YALI1_A07103g	23.76	0.6	61.31	0.56	0.6
YALI1_A07103g_4	YALI1_A07103g	26.65	0.55	55.73	0.5	0.62
YALI1_A07103g_5	YALI1_A07103g	24.45	0.49	49.32	0.61	0.53
YALI1_A07103g_6	YALI1_A07103g	24.31	0.51	64.27	0.64	0.74
YALI1_A07137g_1	YALI1_A07137g	24.97	0.62	69.94	0.64	0.52
YALI1_A07137g_2	YALI1_A07137g	23.58	0.61	67.03	0.67	0.7
YALI1_A07137g_3	YALI1_A07137g	24.34	0.55	52.11	0.61	0.56
YALI1_A07137g_4	YALI1_A07137g	26.23	0.58	72.89	0.63	0.67
YALI1_A07137g_5	YALI1_A07137g	15.82	0.58	49.59	0.64	0.46
YALI1_A07137g_6	YALI1_A07137g	22.41	0.54	65.4	0.64	0.54
YALI1_A07161g_1	YALI1_A07161g	19.09	0.87	65.42	0.57	0.67
YALI1_A07161g_2	YALI1_A07161g	20.89	0.73	39.6	0.64	0.49
YALI1_A07161g_3	YALI1_A07161g	13.76	0.52	47.15	0.58	0.53
YALI1_A07161g_4	YALI1_A07161g	20.16	0.51	67.05	0.59	0.56
YALI1_A07161g_5	YALI1_A07161g	18.07	0.43	52.43	0.58	0.63
YALI1_A07161g_6	YALI1_A07161g	25.62	0.34	60.09	0.61	0.53
YALI1_A07171g_1	YALI1_A07171g	24.71	0.83	69.19	0.62	0.73
YALI1_A07171g_2	YALI1_A07171g	14.09	0.7	53.73	0.58	0.64
YALI1_A07171g_3	YALI1_A07171g	22.04	0.57	68.9	0.62	0.68
YALI1_A07171g_4	YALI1_A07171g	29.28	0.54	65.94	0.65	0.66
YALI1_A07171g_5	YALI1_A07171g	18.2	0.46	60.73	0.58	0.58
YALI1_A07171g_6	YALI1_A07171g	24.9	0.43	51.28	0.62	0.43
YALI1_A07201g_1	YALI1_A07201g	32.07	0.76	60.95	0.64	0.74
YALI1_A07201g_2	YALI1_A07201g	26.41	0.71	72.36	0.61	0.67
YALI1_A07201g_4	YALI1_A07201g	18.32	0.69	65.58	0.59	0.58
YALI1_A07201g_5	YALI1_A07201g	26.35	0.68	68.35	0.68	0.62
YALI1_A07201g_6	YALI1_A07201g	18.49	0.61	69.12	0.58	0.66
YALI1_A07226g_1	YALI1_A07226g	21.47	0.32	74.06	0.61	0.49
YALI1_A07226g_2	YALI1_A07226g	13.89	0.24	46.66	0.61	0.6
YALI1_A07226g_3	YALI1_A07226g	22.13	0.21	53.68	0.59	0.44
YALI1_A07226g_4	YALI1_A07226g	18.24	0.19	64.06	0.57	0.61
YALI1_A07226g_5	YALI1_A07226g	15.82	0.15	45.07	0.52	0.39
YALI1_A07226g_6	YALI1_A07226g	15.73	0.14	34.79	0.59	0.36
YALI1_A07241g_1	YALI1_A07241g	21.97	0.82	67.84	0.6	0.73
YALI1_A07241g_2	YALI1_A07241g	17.54	0.72	63.07	0.58	0.62
YALI1_A07241g_3	YALI1_A07241g	19.62	0.53	68.22	0.64	0.55
YALI1_A07241g_4	YALI1_A07241g	19.15	0.5	73.72	0.66	0.72
YALI1_A07241g_5	YALI1_A07241g	15.79	0.39	39.64	0.56	0.51
YALI1_A07241g_6	YALI1_A07241g	22.45	0.36	58.12	0.51	0.46
YALI1_A07267g_1	YALI1_A07267g	19.17	0.69	73.16	0.69	0.61
YALI1_A07267g_2	YALI1_A07267g	23.65	0.67	65.17	0.58	0.54
YALI1_A07267g_4	YALI1_A07267g	22.18	0.47	72.25	0.63	0.74
YALI1_A07267g_5	YALI1_A07267g	21.29	0.49	66.11	0.58	0.71
YALI1_A07267g_6	YALI1_A07267g	24.62	0.44	66.71	0.52	0.57
YALI1_A07277g_1	YALI1_A07277g	14.64	0.51	38.56	0.56	0.4
YALI1_A07277g_2	YALI1_A07277g	21.95	0.43	61.3	0.64	0.66
YALI1_A07277g_3	YALI1_A07277g	18.4	0.36	62.7	0.6	0.45
YALI1_A07277g_4	YALI1_A07277g	25.13	0.26	64.26	0.63	0.62
YALI1_A07277g_5	YALI1_A07277g	19.85	0.24	70.33	0.6	0.68
YALI1_A07277g_6	YALI1_A07277g	23.4	0.21	67.04	0.62	0.64
YALI1_A07290g_1	YALI1_A07290g	21.33	0.84	70.62	0.64	0.71
YALI1_A07290g_2	YALI1_A07290g	20.64	0.68	68.64	0.67	0.54
YALI1_A07290g_3	YALI1_A07290g	23.14	0.63	61.5	0.57	0.7
YALI1_A07290g_4	YALI1_A07290g	23.05	0.6	65.77	0.63	0.55
YALI1_A07290g_5	YALI1_A07290g	24.23	0.56	64.14	0.62	0.6
YALI1_A07290g_6	YALI1_A07290g	16.71	0.52	54.44	0.62	0.54
YALI1_A07309g_1	YALI1_A07309g	23.32	0.86	58.26	0.59	0.55
YALI1_A07309g_2	YALI1_A07309g	30.57	0.71	64.6	0.68	0.75
YALI1_A07309g_3	YALI1_A07309g	17.41	0.64	66.43	0.63	0.52
YALI1_A07309g_4	YALI1_A07309g	27.47	0.51	71.51	0.64	0.68
YALI1_A07309g_5	YALI1_A07309g	21.59	0.44	62.7	0.58	0.54
YALI1_A07309g_6	YALI1_A07309g	12.7	0.42	61.82	0.55	0.5
YALI1_A07318g_1	YALI1_A07318g	23.16	0.87	68.44	0.57	0.57
YALI1_A07318g_2	YALI1_A07318g	21.87	0.61	61.97	0.6	0.75
YALI1_A07318g_3	YALI1_A07318g	28.14	0.54	62.64	0.61	0.49
YALI1_A07318g_4	YALI1_A07318g	20.89	0.5	63.26	0.66	0.58
YALI1_A07318g_5	YALI1_A07318g	29.19	0.43	54.95	0.6	0.61
YALI1_A07318g_6	YALI1_A07318g	25.29	0.32	66.83	0.64	0.6
YALI1_A07326g_1	YALI1_A07326g	18.63	0.77	59.4	0.68	0.57
YALI1_A07326g_2	YALI1_A07326g	20.53	0.69	55.4	0.58	0.62
YALI1_A07326g_3	YALI1_A07326g	20.42	0.63	61.52	0.61	0.47
YALI1_A07326g_4	YALI1_A07326g	27.33	0.64	64.36	0.61	0.73
YALI1_A07326g_5	YALI1_A07326g	28.48	0.56	58.97	0.65	0.68
YALI1_A07326g_6	YALI1_A07326g	22.15	0.39	47.66	0.64	0.46
YALI1_A07349g_1	YALI1_A07349g	24.65	0.66	78.02	0.6	0.62
YALI1_A07349g_2	YALI1_A07349g	21.7	0.62	66.74	0.59	0.71
YALI1_A07349g_3	YALI1_A07349g	18.88	0.58	77.02	0.64	0.68
YALI1_A07349g_4	YALI1_A07349g	15.45	0.45	40.29	0.59	0.38
YALI1_A07349g_5	YALI1_A07349g	22.4	0.48	59.64	0.58	0.64
YALI1_A07349g_6	YALI1_A07349g	28.41	0.46	65.73	0.62	0.7
YALI1_A07357g_1	YALI1_A07357g	25.13	0.77	74.01	0.63	0.74
YALI1_A07357g_2	YALI1_A07357g	25.89	0.61	69.23	0.56	0.68
YALI1_A07357g_3	YALI1_A07357g	18.43	0.46	74.21	0.62	0.58
YALI1_A07357g_4	YALI1_A07357g	18.69	0.3	58.02	0.59	0.39
YALI1_A07357g_5	YALI1_A07357g	25.84	0.3	56.76	0.7	0.44
YALI1_A07372g_1	YALI1_A07372g	27.89	0.78	58.44	0.56	0.68
YALI1_A07372g_2	YALI1_A07372g	20.78	0.36	49.66	0.63	0.54
YALI1_A07372g_3	YALI1_A07372g	17.01	0.17	49.9	0.59	0.52
YALI1_A07372g_4	YALI1_A07372g	11.71	0.05	27.4	0.58	0.35
YALI1_A07372g_5	YALI1_A07372g	16.45	0.03	22.43	0.63	0.28
YALI1_A07372g_6	YALI1_A07372g	30.92	0.04	60.58	0.61	0.56
YALI1_A07376g_1	YALI1_A07376g	25.81	0.83	71.6	0.58	0.62
YALI1_A07376g_2	YALI1_A07376g	26.22	0.75	77.89	0.65	0.69
YALI1_A07376g_3	YALI1_A07376g	30.43	0.68	68.99	0.63	0.61
YALI1_A07376g_4	YALI1_A07376g	16.36	0.59	66.65	0.61	0.55
YALI1_A07376g_5	YALI1_A07376g	26.16	0.55	62.53	0.64	0.67
YALI1_A07376g_6	YALI1_A07376g	23.48	0.48	61.92	0.6	0.59
YALI1_A07381g_1	YALI1_A07381g	12.04	0.87	61.19	0.58	0.69
YALI1_A07381g_2	YALI1_A07381g	24.78	0.78	62.98	0.6	0.74
YALI1_A07381g_3	YALI1_A07381g	28.4	0.7	54.15	0.61	0.52
YALI1_A07381g_4	YALI1_A07381g	20.95	0.64	64.52	0.64	0.53
YALI1_A07381g_5	YALI1_A07381g	22.01	0.6	62.37	0.6	0.6
YALI1_A07381g_6	YALI1_A07381g	16	0.59	68.25	0.65	0.63
YALI1_A07405g_1	YALI1_A07405g	17.23	0.89	63.01	0.6	0.55
YALI1_A07405g_2	YALI1_A07405g	23.68	0.86	75.8	0.59	0.57
YALI1_A07405g_3	YALI1_A07405g	20.22	0.71	60.25	0.63	0.53
YALI1_A07405g_4	YALI1_A07405g	24.54	0.58	66.3	0.7	0.68
YALI1_A07405g_5	YALI1_A07405g	29.93	0.58	75.08	0.68	0.7
YALI1_A07405g_6	YALI1_A07405g	25.25	0.53	45.52	0.61	0.48
YALI1_A07418g_1	YALI1_A07418g	28.92	0.76	61.4	0.65	0.65
YALI1_A07418g_2	YALI1_A07418g	23.95	0.51	43.72	0.65	0.53
YALI1_A07418g_3	YALI1_A07418g	19.49	0.49	65.12	0.62	0.63
YALI1_A07418g_4	YALI1_A07418g	20.99	0.46	56.37	0.62	0.5
YALI1_A07418g_5	YALI1_A07418g	35.2	0.46	63.25	0.73	0.69
YALI1_A07418g_6	YALI1_A07418g	20.45	0.45	54.73	0.58	0.55
YALI1_A07472g_1	YALI1_A07472g	21.42	0.87	68.77	0.58	0.62
YALI1_A07472g_2	YALI1_A07472g	22.2	0.79	67.33	0.66	0.67
YALI1_A07472g_3	YALI1_A07472g	28.54	0.79	62.81	0.6	0.73
YALI1_A07472g_4	YALI1_A07472g	20.62	0.77	71.64	0.67	0.61
YALI1_A07472g_5	YALI1_A07472g	22.85	0.76	68.84	0.61	0.73
YALI1_A07472g_6	YALI1_A07472g	18.79	0.72	66.43	0.68	0.64
YALI1_A07538g_1	YALI1_A07538g	19.64	0.71	62.26	0.64	0.66
YALI1_A07538g_2	YALI1_A07538g	16.72	0.62	51.57	0.62	0.59
YALI1_A07538g_3	YALI1_A07538g	23.68	0.57	69.77	0.62	0.54
YALI1_A07538g_4	YALI1_A07538g	21.1	0.52	58	0.59	0.57
YALI1_A07538g_5	YALI1_A07538g	21.6	0.52	51.52	0.61	0.48
YALI1_A07538g_6	YALI1_A07538g	23.69	0.51	64.8	0.61	0.7
YALI1_A07557g_1	YALI1_A07557g	22.31	0.89	68.43	0.61	0.74
YALI1_A07557g_2	YALI1_A07557g	26.37	0.72	64.53	0.66	0.75
YALI1_A07557g_3	YALI1_A07557g	22.93	0.68	64.24	0.64	0.52
YALI1_A07557g_4	YALI1_A07557g	27.28	0.66	62.64	0.67	0.67
YALI1_A07557g_5	YALI1_A07557g	7.87	0.61	42.36	0.61	0.44
YALI1_A07557g_6	YALI1_A07557g	28.76	0.51	62.51	0.68	0.71
YALI1_A07575g_1	YALI1_A07575g	28.76	0.64	62.68	0.65	0.64
YALI1_A07575g_2	YALI1_A07575g	30.84	0.58	69.38	0.6	0.51
YALI1_A07575g_3	YALI1_A07575g	22.55	0.58	67.75	0.6	0.56
YALI1_A07575g_4	YALI1_A07575g	24.44	0.48	54.02	0.62	0.6
YALI1_A07575g_5	YALI1_A07575g	19.61	0.5	70.67	0.63	0.61
YALI1_A07575g_6	YALI1_A07575g	24.09	0.47	39.4	0.65	0.67
YALI1_A07608g_1	YALI1_A07608g	17.58	0.41	48.1	0.6	0.59
YALI1_A07608g_2	YALI1_A07608g	28.01	0.53	69.58	0.6	0.69
YALI1_A07608g_3	YALI1_A07608g	13.83	0.37	47.23	0.58	0.42
YALI1_A07608g_4	YALI1_A07608g	22.21	0.33	75.08	0.7	0.67
YALI1_A07608g_5	YALI1_A07608g	22.93	0.2	55.27	0.67	0.63
YALI1_A07608g_6	YALI1_A07608g	13.95	0.16	56.68	0.6	0.45
YALI1_A07624g_1	YALI1_A07624g	26.42	0.87	67.15	0.65	0.76
YALI1_A07624g_2	YALI1_A07624g	25	0.64	70.62	0.64	0.64
YALI1_A07624g_3	YALI1_A07624g	29.26	0.62	67.49	0.66	0.6
YALI1_A07624g_4	YALI1_A07624g	30.48	0.65	70.15	0.66	0.79
YALI1_A07624g_5	YALI1_A07624g	26.79	0.48	52.6	0.62	0.7
YALI1_A07624g_6	YALI1_A07624g	21.79	0.44	69.68	0.61	0.61
YALI1_A07632g_1	YALI1_A07632g	23.88	0.79	62.95	0.66	0.56
YALI1_A07632g_2	YALI1_A07632g	19.85	0.43	65.39	0.64	0.74
YALI1_A07632g_3	YALI1_A07632g	9.52	0.2	57.99	0.61	0.47
YALI1_A07632g_4	YALI1_A07632g	22.71	0.19	42.06	0.65	0.45
YALI1_A07632g_5	YALI1_A07632g	24.27	0.18	55.98	0.59	0.55
YALI1_A07632g_6	YALI1_A07632g	24.02	0.14	63.72	0.64	0.59
YALI1_A07635g_1	YALI1_A07635g	20.58	0.63	62.51	0.6	0.53
YALI1_A07635g_2	YALI1_A07635g	25.02	0.56	56.35	0.61	0.62
YALI1_A07635g_3	YALI1_A07635g	22.62	0.54	66.85	0.57	0.51
YALI1_A07635g_4	YALI1_A07635g	22.2	0.52	72.62	0.67	0.58
YALI1_A07635g_5	YALI1_A07635g	17.27	0.52	66.02	0.66	0.5
YALI1_A07635g_6	YALI1_A07635g	22.78	0.46	59.4	0.6	0.58
YALI1_A07649g_1	YALI1_A07649g	22.51	0.84	62.25	0.65	0.53
YALI1_A07649g_2	YALI1_A07649g	21.66	0.79	57.52	0.63	0.69
YALI1_A07649g_3	YALI1_A07649g	20.1	0.7	68.44	0.63	0.67
YALI1_A07649g_4	YALI1_A07649g	20.23	0.62	65.85	0.57	0.46
YALI1_A07649g_5	YALI1_A07649g	15.01	0.6	64.42	0.55	0.65
YALI1_A07649g_6	YALI1_A07649g	23.08	0.37	62.67	0.59	0.52
YALI1_A07668g_1	YALI1_A07668g	14.02	0.59	51.63	0.59	0.51
YALI1_A07668g_2	YALI1_A07668g	28.97	0.56	64.68	0.6	0.46
YALI1_A07668g_3	YALI1_A07668g	29.33	0.58	57.66	0.63	0.63
YALI1_A07668g_4	YALI1_A07668g	27.61	0.49	73.06	0.66	0.63
YALI1_A07668g_5	YALI1_A07668g	22.23	0.5	60.99	0.62	0.48
YALI1_A07668g_6	YALI1_A07668g	29.4	0.49	63.22	0.65	0.74
YALI1_A07681g_1	YALI1_A07681g	18.95	0.7	66.62	0.6	0.56
YALI1_A07681g_2	YALI1_A07681g	25.22	0.7	56.9	0.6	0.5
YALI1_A07681g_3	YALI1_A07681g	30.85	0.55	65.64	0.67	0.65
YALI1_A07681g_4	YALI1_A07681g	26.15	0.5	64.08	0.66	0.66
YALI1_A07681g_5	YALI1_A07681g	14.69	0.42	57.54	0.58	0.37
YALI1_A07681g_6	YALI1_A07681g	20.82	0.37	63.86	0.66	0.53
YALI1_A07712g_1	YALI1_A07712g	23.91	0.74	57.23	0.62	0.62
YALI1_A07712g_2	YALI1_A07712g	29.32	0.7	61.51	0.67	0.69
YALI1_A07712g_3	YALI1_A07712g	16.77	0.64	42.06	0.66	0.42
YALI1_A07712g_4	YALI1_A07712g	19.64	0.6	60.2	0.62	0.46
YALI1_A07712g_5	YALI1_A07712g	19.91	0.57	57.95	0.63	0.6
YALI1_A07712g_6	YALI1_A07712g	19.8	0.47	60.29	0.65	0.63
YALI1_A07730g_1	YALI1_A07730g	27.76	0.69	64.7	0.67	0.66
YALI1_A07730g_2	YALI1_A07730g	12.68	0.64	53.43	0.57	0.42
YALI1_A07730g_3	YALI1_A07730g	24.14	0.57	65.55	0.62	0.6
YALI1_A07730g_4	YALI1_A07730g	21.41	0.54	61.03	0.67	0.49
YALI1_A07730g_5	YALI1_A07730g	28.71	0.39	67.74	0.66	0.51
YALI1_A07730g_6	YALI1_A07730g	23.98	0.41	65.59	0.64	0.69
YALI1_A07766g_1	YALI1_A07766g	27.41	0.78	64.32	0.63	0.64
YALI1_A07766g_2	YALI1_A07766g	26.37	0.57	63.73	0.61	0.64
YALI1_A07766g_3	YALI1_A07766g	26.93	0.53	52.08	0.68	0.63
YALI1_A07766g_5	YALI1_A07766g	24.66	0.33	47	0.59	0.47
YALI1_A07766g_6	YALI1_A07766g	27.73	0.33	66.04	0.56	0.54
YALI1_A07768g_1	YALI1_A07768g	13.92	0.8	51.95	0.58	0.52
YALI1_A07768g_2	YALI1_A07768g	17.76	0.74	54.02	0.64	0.61
YALI1_A07768g_3	YALI1_A07768g	28.53	0.72	63.11	0.63	0.66
YALI1_A07768g_4	YALI1_A07768g	21.8	0.64	65.82	0.66	0.69
YALI1_A07768g_5	YALI1_A07768g	30.87	0.66	64.46	0.7	0.68
YALI1_A07768g_6	YALI1_A07768g	24.65	0.65	61.31	0.59	0.74
YALI1_A07829g_1	YALI1_A07829g	25.15	0.86	73.37	0.61	0.72
YALI1_A07829g_2	YALI1_A07829g	24.66	0.66	65.17	0.67	0.59
YALI1_A07829g_3	YALI1_A07829g	27.8	0.68	62.54	0.69	0.76
YALI1_A07829g_4	YALI1_A07829g	20.05	0.53	67.92	0.62	0.65
YALI1_A07829g_5	YALI1_A07829g	18.05	0.47	46.3	0.61	0.59
YALI1_A07829g_6	YALI1_A07829g	21.37	0.35	63.33	0.62	0.48
YALI1_A07887g_1	YALI1_A07887g	24.61	0.71	59.31	0.64	0.58
YALI1_A07887g_2	YALI1_A07887g	17.91	0.61	68.42	0.63	0.57
YALI1_A07887g_3	YALI1_A07887g	16.86	0.61	64.8	0.62	0.54
YALI1_A07887g_4	YALI1_A07887g	19.89	0.58	56.08	0.63	0.69
YALI1_A07887g_5	YALI1_A07887g	24.98	0.52	56.1	0.66	0.66
YALI1_A07887g_6	YALI1_A07887g	23.32	0.4	51.04	0.66	0.46
YALI1_A07937g_1	YALI1_A07937g	22.89	0.76	63.26	0.62	0.59
YALI1_A07937g_2	YALI1_A07937g	20.87	0.73	63.62	0.67	0.68
YALI1_A07937g_3	YALI1_A07937g	26.64	0.65	59.15	0.59	0.6
YALI1_A07937g_4	YALI1_A07937g	21	0.66	68.1	0.61	0.64
YALI1_A07937g_5	YALI1_A07937g	23.45	0.54	60.09	0.63	0.65
YALI1_A07937g_6	YALI1_A07937g	31.98	0.56	64.53	0.66	0.79
YALI1_A07977g_1	YALI1_A07977g	26.65	0.7	56.72	0.63	0.75
YALI1_A07977g_2	YALI1_A07977g	26.24	0.66	60.85	0.64	0.65
YALI1_A07977g_3	YALI1_A07977g	15.51	0.66	59.3	0.61	0.49
YALI1_A07977g_4	YALI1_A07977g	22.82	0.58	64.25	0.59	0.55
YALI1_A07977g_5	YALI1_A07977g	19.32	0.56	60.13	0.61	0.52
YALI1_A07977g_6	YALI1_A07977g	21.22	0.58	62.86	0.59	0.59
YALI1_A08047g_1	YALI1_A08047g	20.08	0.85	60.39	0.61	0.7
YALI1_A08047g_2	YALI1_A08047g	21.03	0.71	65.48	0.69	0.61
YALI1_A08047g_3	YALI1_A08047g	20.87	0.68	66.27	0.58	0.48
YALI1_A08047g_4	YALI1_A08047g	19.89	0.6	53.87	0.58	0.51
YALI1_A08047g_5	YALI1_A08047g	23.02	0.51	69.21	0.66	0.63
YALI1_A08047g_6	YALI1_A08047g	24.25	0.28	74.06	0.58	0.57
YALI1_A08049g_1	YALI1_A08049g	14.9	0.66	62.45	0.62	0.65
YALI1_A08049g_2	YALI1_A08049g	19.54	0.63	54.25	0.56	0.6
YALI1_A08049g_3	YALI1_A08049g	15.86	0.53	64.62	0.59	0.68
YALI1_A08049g_4	YALI1_A08049g	19.27	0.43	44.13	0.57	0.43
YALI1_A08049g_5	YALI1_A08049g	18.65	0.37	50.78	0.56	0.41
YALI1_A08049g_6	YALI1_A08049g	23.84	0.28	57.45	0.65	0.65
YALI1_A08065g_1	YALI1_A08065g	26.16	0.59	61.01	0.59	0.5
YALI1_A08065g_2	YALI1_A08065g	24.74	0.34	61.03	0.61	0.73
YALI1_A08065g_3	YALI1_A08065g	23.33	0.34	65.58	0.63	0.63
YALI1_A08065g_4	YALI1_A08065g	26.76	0.29	67.14	0.68	0.63
YALI1_A08065g_5	YALI1_A08065g	24.32	0.19	55.16	0.63	0.6
YALI1_A08065g_6	YALI1_A08065g	24.68	0.18	56.85	0.65	0.44
YALI1_A08073g_1	YALI1_A08073g	25.65	0.86	70.31	0.62	0.63
YALI1_A08073g_2	YALI1_A08073g	20.62	0.82	62.8	0.6	0.7
YALI1_A08073g_3	YALI1_A08073g	24.69	0.7	52.43	0.57	0.46
YALI1_A08073g_4	YALI1_A08073g	27.31	0.55	60.33	0.6	0.68
YALI1_A08073g_5	YALI1_A08073g	16.85	0.52	62.98	0.6	0.57
YALI1_A08073g_6	YALI1_A08073g	26.36	0.4	61.07	0.65	0.59
YALI1_A08107g_1	YALI1_A08107g	20.46	0.76	59.94	0.6	0.55
YALI1_A08107g_2	YALI1_A08107g	16.74	0.64	66.7	0.64	0.59
YALI1_A08107g_3	YALI1_A08107g	30.25	0.61	71.86	0.66	0.74
YALI1_A08107g_4	YALI1_A08107g	24.08	0.48	61.38	0.63	0.53
YALI1_A08107g_5	YALI1_A08107g	28.87	0.42	63.56	0.63	0.65
YALI1_A08107g_6	YALI1_A08107g	29.82	0.42	57.97	0.6	0.56
YALI1_A08115g_2	YALI1_A08115g	15.89	0.66	58.9	0.63	0.54
YALI1_A08115g_3	YALI1_A08115g	17.03	0.57	44.66	0.59	0.38
YALI1_A08115g_4	YALI1_A08115g	15.09	0.52	48.24	0.62	0.46
YALI1_A08115g_5	YALI1_A08115g	10.2	0.44	45.98	0.65	0.56
YALI1_A08115g_6	YALI1_A08115g	20.81	0.38	65.57	0.6	0.48
YALI1_A08126g_1	YALI1_A08126g	12.3	0.68	58.65	0.54	0.56
YALI1_A08126g_2	YALI1_A08126g	25.91	0.54	60.04	0.65	0.67
YALI1_A08126g_3	YALI1_A08126g	16.56	0.53	63.68	0.58	0.44
YALI1_A08126g_4	YALI1_A08126g	28.19	0.44	78.23	0.67	0.68
YALI1_A08126g_5	YALI1_A08126g	15.66	0.46	34.59	0.55	0.56
YALI1_A08126g_6	YALI1_A08126g	26.1	0.46	66.47	0.59	0.6
YALI1_A08175g_1	YALI1_A08175g	19.77	0.9	64.33	0.67	0.71
YALI1_A08175g_2	YALI1_A08175g	15.43	0.85	68.95	0.57	0.51
YALI1_A08175g_3	YALI1_A08175g	20.53	0.79	68.48	0.59	0.61
YALI1_A08175g_4	YALI1_A08175g	21.86	0.76	55.94	0.56	0.51
YALI1_A08175g_5	YALI1_A08175g	21.32	0.71	68.07	0.59	0.61
YALI1_A08175g_6	YALI1_A08175g	24.78	0.71	59.03	0.62	0.55
YALI1_A08197g_1	YALI1_A08197g	27.86	0.82	52.54	0.64	0.81
YALI1_A08197g_2	YALI1_A08197g	14.41	0.62	61.26	0.61	0.55
YALI1_A08197g_3	YALI1_A08197g	19.91	0.65	55.13	0.61	0.55
YALI1_A08197g_4	YALI1_A08197g	17.26	0.41	61.63	0.62	0.62
YALI1_A08197g_5	YALI1_A08197g	22.55	0.41	36.98	0.63	0.52
YALI1_A08197g_6	YALI1_A08197g	29.13	0.37	58.37	0.63	0.45
YALI1_A08206g_1	YALI1_A08206g	14.03	0.78	58.81	0.61	0.71
YALI1_A08206g_2	YALI1_A08206g	24.25	0.68	49.43	0.58	0.5
YALI1_A08206g_3	YALI1_A08206g	14.69	0.68	52.95	0.57	0.46
YALI1_A08206g_4	YALI1_A08206g	29.3	0.67	54.57	0.6	0.66
YALI1_A08206g_5	YALI1_A08206g	20.76	0.67	57.93	0.6	0.65
YALI1_A08206g_6	YALI1_A08206g	15.68	0.52	56.86	0.61	0.58
YALI1_A08299g_1	YALI1_A08299g	25.52	0.78	60.44	0.64	0.64
YALI1_A08299g_2	YALI1_A08299g	17.22	0.38	48.78	0.65	0.49
YALI1_A08299g_3	YALI1_A08299g	22.72	0.36	59.59	0.63	0.55
YALI1_A08299g_4	YALI1_A08299g	22.91	0.27	59.33	0.6	0.66
YALI1_A08299g_5	YALI1_A08299g	26.94	0.26	50.94	0.65	0.65
YALI1_A08299g_6	YALI1_A08299g	14.05	0.24	60.1	0.65	0.54
YALI1_A08362t_1	YALI1_A08362t	23.36	0.85	73.68	0.61	0.61
YALI1_A08362t_2	YALI1_A08362t	24.88	0.86	66.82	0.56	0.71
YALI1_A08362t_3	YALI1_A08362t	24.65	0.77	62.8	0.61	0.52
YALI1_A08362t_4	YALI1_A08362t	19.21	0.79	73.32	0.6	0.62
YALI1_A08362t_5	YALI1_A08362t	27.48	0.79	66.23	0.69	0.67
YALI1_A08362t_6	YALI1_A08362t	21.82	0.78	69.59	0.56	0.56
YALI1_A08424g_1	YALI1_A08424g	24.38	0.85	64.91	0.62	0.7
YALI1_A08424g_2	YALI1_A08424g	25.71	0.61	75.74	0.71	0.58
YALI1_A08424g_3	YALI1_A08424g	18.88	0.59	51.3	0.64	0.57
YALI1_A08424g_4	YALI1_A08424g	24.86	0.57	65.7	0.59	0.6
YALI1_A08424g_5	YALI1_A08424g	23.66	0.5	62.9	0.54	0.54
YALI1_A08424g_6	YALI1_A08424g	19.58	0.49	47.12	0.59	0.47
YALI1_A08436g_1	YALI1_A08436g	14.59	0.77	59.29	0.64	0.59
YALI1_A08436g_2	YALI1_A08436g	23.31	0.63	62.49	0.64	0.53
YALI1_A08436g_3	YALI1_A08436g	19.78	0.63	48.32	0.59	0.5
YALI1_A08436g_4	YALI1_A08436g	17.13	0.59	70.89	0.57	0.62
YALI1_A08436g_5	YALI1_A08436g	19.67	0.54	64.52	0.56	0.53
YALI1_A08436g_6	YALI1_A08436g	17.89	0.53	59.56	0.66	0.62
YALI1_A08467g_1	YALI1_A08467g	22.49	0.93	67.74	0.64	0.59
YALI1_A08467g_2	YALI1_A08467g	14.29	0.55	56.96	0.61	0.36
YALI1_A08467g_3	YALI1_A08467g	15.64	0.49	25.41	0.59	0.59
YALI1_A08467g_4	YALI1_A08467g	20.84	0.38	60.73	0.58	0.48
YALI1_A08467g_5	YALI1_A08467g	21.07	0.37	71.15	0.65	0.64
YALI1_A08467g_6	YALI1_A08467g	23.51	0.19	61.46	0.65	0.49
YALI1_A08468g_1	YALI1_A08468g	20.62	0.76	64.13	0.61	0.57
YALI1_A08468g_2	YALI1_A08468g	25.18	0.69	58.97	0.62	0.6
YALI1_A08468g_3	YALI1_A08468g	22.92	0.51	65.93	0.64	0.64
YALI1_A08468g_4	YALI1_A08468g	22.73	0.51	61.3	0.68	0.63
YALI1_A08468g_5	YALI1_A08468g	21.46	0.46	57.45	0.58	0.56
YALI1_A08468g_6	YALI1_A08468g	23.69	0.37	59.35	0.6	0.45
YALI1_A08486g_1	YALI1_A08486g	18.62	0.5	51.32	0.66	0.62
YALI1_A08486g_2	YALI1_A08486g	27.98	0.49	67.63	0.63	0.45
YALI1_A08486g_3	YALI1_A08486g	18	0.44	62.04	0.61	0.52
YALI1_A08486g_4	YALI1_A08486g	18.42	0.41	67.31	0.64	0.57
YALI1_A08486g_5	YALI1_A08486g	25.16	0.21	51.41	0.56	0.48
YALI1_A08486g_6	YALI1_A08486g	23.69	0.2	65.58	0.6	0.64
YALI1_A08502g_3	YALI1_A08502g	21.75	0.43	62.24	0.58	0.64
YALI1_A08502g_4	YALI1_A08502g	18.91	0.29	56.94	0.57	0.56
YALI1_A08502g_5	YALI1_A08502g	23.58	0.29	58.53	0.64	0.78
YALI1_A08502g_6	YALI1_A08502g	22.28	0.2	47.37	0.58	0.58
YALI1_A08512g_1	YALI1_A08512g	21.39	0.77	65.32	0.61	0.5
YALI1_A08512g_2	YALI1_A08512g	19.2	0.59	68.35	0.63	0.68
YALI1_A08512g_3	YALI1_A08512g	28.58	0.42	68.33	0.61	0.6
YALI1_A08512g_4	YALI1_A08512g	29.67	0.42	59	0.65	0.67
YALI1_A08512g_5	YALI1_A08512g	18.81	0.4	45.71	0.56	0.55
YALI1_A08512g_6	YALI1_A08512g	30.44	0.35	60.04	0.61	0.58
YALI1_A08532g_2	YALI1_A08532g	22.7	0.45	59.82	0.58	0.5
YALI1_A08532g_3	YALI1_A08532g	23.82	0.45	41.36	0.61	0.6
[truncated: 43,591 more rows]

## Sheet: uCRISPR predicted activity
Guide ID	gene	uCRISPR score
YALI1_A00014g_1	YALI1_A00014g	97.55
YALI1_A00014g_2	YALI1_A00014g	78.82
YALI1_A00014g_3	YALI1_A00014g	43.9
YALI1_A00014g_4	YALI1_A00014g	75.34
YALI1_A00014g_5	YALI1_A00014g	97.92
YALI1_A00014g_6	YALI1_A00014g	45.95
YALI1_A00019g_1	YALI1_A00019g	94.41
YALI1_A00019g_2	YALI1_A00019g	92.94
YALI1_A00019g_3	YALI1_A00019g	84.45
YALI1_A00019g_4	YALI1_A00019g	73.15
YALI1_A00019g_5	YALI1_A00019g	60.06
YALI1_A00019g_6	YALI1_A00019g	79.92
YALI1_A00032g_1	YALI1_A00032g	99.89
YALI1_A00032g_2	YALI1_A00032g	97.43
YALI1_A00032g_3	YALI1_A00032g	99.12
YALI1_A00032g_4	YALI1_A00032g	30.79
YALI1_A00032g_5	YALI1_A00032g	80.36
YALI1_A00058g_1	YALI1_A00058g	95.38
YALI1_A00058g_2	YALI1_A00058g	86.44
YALI1_A00058g_3	YALI1_A00058g	91.17
YALI1_A00058g_4	YALI1_A00058g	92.52
YALI1_A00058g_5	YALI1_A00058g	95.25
YALI1_A00058g_6	YALI1_A00058g	55.14
YALI1_A00102g_1	YALI1_A00102g	91.97
YALI1_A00102g_2	YALI1_A00102g	53.36
YALI1_A00102g_3	YALI1_A00102g	91.23
YALI1_A00102g_4	YALI1_A00102g	99.47
YALI1_A00102g_5	YALI1_A00102g	69.28
YALI1_A00102g_6	YALI1_A00102g	91.21
YALI1_A00135g_1	YALI1_A00135g	97.79
YALI1_A00135g_2	YALI1_A00135g	41.34
YALI1_A00135g_3	YALI1_A00135g	88.27
YALI1_A00135g_5	YALI1_A00135g	2.74
YALI1_A00135g_6	YALI1_A00135g	95.13
YALI1_A00148g_1	YALI1_A00148g	99.92
YALI1_A00148g_2	YALI1_A00148g	84.42
YALI1_A00148g_3	YALI1_A00148g	94.52
YALI1_A00148g_4	YALI1_A00148g	99.87
YALI1_A00148g_5	YALI1_A00148g	87.99
YALI1_A00148g_6	YALI1_A00148g	90.12
YALI1_A00204g_1	YALI1_A00204g	98.12
YALI1_A00204g_2	YALI1_A00204g	83.34
YALI1_A00204g_3	YALI1_A00204g	88.38
YALI1_A00204g_4	YALI1_A00204g	88.55
YALI1_A00204g_5	YALI1_A00204g	76.78
YALI1_A00204g_6	YALI1_A00204g	94.56
YALI1_A00241g_1	YALI1_A00241g	48.49
YALI1_A00241g_2	YALI1_A00241g	89.95
YALI1_A00241g_3	YALI1_A00241g	48.43
YALI1_A00241g_4	YALI1_A00241g	47.86
YALI1_A00241g_5	YALI1_A00241g	35
YALI1_A00241g_6	YALI1_A00241g	49.4
YALI1_A00252g_1	YALI1_A00252g	78.27
YALI1_A00252g_2	YALI1_A00252g	95.94
YALI1_A00252g_3	YALI1_A00252g	88.97
YALI1_A00252g_4	YALI1_A00252g	92.52
YALI1_A00252g_5	YALI1_A00252g	80.52
YALI1_A00252g_6	YALI1_A00252g	66.47
YALI1_A00309g_1	YALI1_A00309g	98.19
YALI1_A00309g_2	YALI1_A00309g	94.3
YALI1_A00309g_3	YALI1_A00309g	99.08
YALI1_A00309g_4	YALI1_A00309g	98.07
YALI1_A00309g_5	YALI1_A00309g	94.19
YALI1_A00309g_6	YALI1_A00309g	87.85
YALI1_A00325g_1	YALI1_A00325g	80.88
YALI1_A00325g_2	YALI1_A00325g	92.24
YALI1_A00325g_3	YALI1_A00325g	92.97
YALI1_A00325g_4	YALI1_A00325g	37.28
YALI1_A00325g_5	YALI1_A00325g	87.8
YALI1_A00325g_6	YALI1_A00325g	86.43
YALI1_A00375g_1	YALI1_A00375g	85.94
YALI1_A00375g_2	YALI1_A00375g	93.34
YALI1_A00375g_3	YALI1_A00375g	66.8
YALI1_A00375g_4	YALI1_A00375g	62.31
YALI1_A00375g_5	YALI1_A00375g	99.67
YALI1_A00375g_6	YALI1_A00375g	18.05
YALI1_A00406g_1	YALI1_A00406g	85.14
YALI1_A00406g_2	YALI1_A00406g	99.05
YALI1_A00406g_3	YALI1_A00406g	91.34
YALI1_A00406g_4	YALI1_A00406g	97.15
YALI1_A00406g_5	YALI1_A00406g	97.88
YALI1_A00406g_6	YALI1_A00406g	71.11
YALI1_A00447g_1	YALI1_A00447g	82.83
YALI1_A00447g_2	YALI1_A00447g	93.64
YALI1_A00447g_4	YALI1_A00447g	74.67
YALI1_A00447g_5	YALI1_A00447g	84.93
YALI1_A00447g_6	YALI1_A00447g	73.93
YALI1_A00468g_1	YALI1_A00468g	85.55
YALI1_A00468g_2	YALI1_A00468g	69.3
YALI1_A00468g_3	YALI1_A00468g	96.22
YALI1_A00468g_4	YALI1_A00468g	88.33
YALI1_A00468g_5	YALI1_A00468g	99.63
YALI1_A00468g_6	YALI1_A00468g	40.07
YALI1_A00504g_1	YALI1_A00504g	90.55
YALI1_A00504g_2	YALI1_A00504g	98.56
YALI1_A00504g_3	YALI1_A00504g	69.43
YALI1_A00504g_4	YALI1_A00504g	69.64
YALI1_A00504g_6	YALI1_A00504g	84.39
YALI1_A00538g_1	YALI1_A00538g	99.56
YALI1_A00538g_2	YALI1_A00538g	98.84
YALI1_A00538g_3	YALI1_A00538g	96.66
YALI1_A00538g_4	YALI1_A00538g	60.71
YALI1_A00538g_5	YALI1_A00538g	65.35
YALI1_A00538g_6	YALI1_A00538g	85.16
YALI1_A00558g_1	YALI1_A00558g	97.29
YALI1_A00558g_2	YALI1_A00558g	83.15
YALI1_A00558g_3	YALI1_A00558g	93.75
YALI1_A00558g_4	YALI1_A00558g	95.35
YALI1_A00558g_5	YALI1_A00558g	90.39
YALI1_A00558g_6	YALI1_A00558g	55.76
YALI1_A00574g_1	YALI1_A00574g	85.88
YALI1_A00574g_2	YALI1_A00574g	96.18
YALI1_A00574g_3	YALI1_A00574g	73.33
YALI1_A00574g_4	YALI1_A00574g	65.33
YALI1_A00574g_5	YALI1_A00574g	79.96
YALI1_A00574g_6	YALI1_A00574g	35.32
YALI1_A00601g_1	YALI1_A00601g	90
YALI1_A00601g_3	YALI1_A00601g	95.76
YALI1_A00601g_4	YALI1_A00601g	35.45
YALI1_A00601g_5	YALI1_A00601g	90.47
YALI1_A00661g_1	YALI1_A00661g	80.46
YALI1_A00661g_2	YALI1_A00661g	98.38
YALI1_A00661g_3	YALI1_A00661g	58.02
YALI1_A00661g_4	YALI1_A00661g	87.86
YALI1_A00661g_5	YALI1_A00661g	64.27
YALI1_A00661g_6	YALI1_A00661g	12.4
YALI1_A00683g_1	YALI1_A00683g	87.66
YALI1_A00683g_2	YALI1_A00683g	78.59
YALI1_A00683g_3	YALI1_A00683g	95.39
YALI1_A00683g_4	YALI1_A00683g	30.54
YALI1_A00683g_5	YALI1_A00683g	83.06
YALI1_A00683g_6	YALI1_A00683g	65.79
YALI1_A00715g_1	YALI1_A00715g	97.92
YALI1_A00715g_2	YALI1_A00715g	93.67
YALI1_A00715g_3	YALI1_A00715g	94.6
YALI1_A00715g_4	YALI1_A00715g	94.82
YALI1_A00715g_5	YALI1_A00715g	99.26
YALI1_A00715g_6	YALI1_A00715g	96.69
YALI1_A00746g_1	YALI1_A00746g	98.3
YALI1_A00746g_2	YALI1_A00746g	93.55
YALI1_A00746g_3	YALI1_A00746g	35.95
YALI1_A00746g_4	YALI1_A00746g	74.56
YALI1_A00746g_5	YALI1_A00746g	67.49
YALI1_A00746g_6	YALI1_A00746g	27.13
YALI1_A00789g_1	YALI1_A00789g	97.95
YALI1_A00789g_2	YALI1_A00789g	98.52
YALI1_A00789g_3	YALI1_A00789g	64.97
YALI1_A00789g_4	YALI1_A00789g	96.69
YALI1_A00789g_5	YALI1_A00789g	98.18
YALI1_A00789g_6	YALI1_A00789g	57.47
YALI1_A00801g_1	YALI1_A00801g	92.04
YALI1_A00801g_2	YALI1_A00801g	67.61
YALI1_A00801g_3	YALI1_A00801g	80.11
YALI1_A00801g_4	YALI1_A00801g	95.79
YALI1_A00801g_5	YALI1_A00801g	96.24
YALI1_A00801g_6	YALI1_A00801g	78.54
YALI1_A00829g_1	YALI1_A00829g	62.66
YALI1_A00829g_2	YALI1_A00829g	99.69
YALI1_A00829g_3	YALI1_A00829g	96.39
YALI1_A00829g_4	YALI1_A00829g	98.36
YALI1_A00829g_5	YALI1_A00829g	49.6
YALI1_A00829g_6	YALI1_A00829g	97.53
YALI1_A00867g_1	YALI1_A00867g	70.4
YALI1_A00867g_2	YALI1_A00867g	95.46
YALI1_A00867g_3	YALI1_A00867g	72.28
YALI1_A00867g_4	YALI1_A00867g	98.49
YALI1_A00867g_5	YALI1_A00867g	97.77
YALI1_A00867g_6	YALI1_A00867g	34.98
YALI1_A00905g_1	YALI1_A00905g	77.96
YALI1_A00905g_2	YALI1_A00905g	94.24
YALI1_A00905g_3	YALI1_A00905g	65.12
YALI1_A00905g_5	YALI1_A00905g	94.15
YALI1_A00905g_6	YALI1_A00905g	75.33
YALI1_A00911g_1	YALI1_A00911g	69.73
YALI1_A00911g_3	YALI1_A00911g	73.92
YALI1_A00911g_4	YALI1_A00911g	60.94
YALI1_A00911g_5	YALI1_A00911g	64.81
YALI1_A00911g_6	YALI1_A00911g	40.18
YALI1_A00947g_1	YALI1_A00947g	99.9
YALI1_A00947g_2	YALI1_A00947g	92.76
YALI1_A00947g_3	YALI1_A00947g	92.47
YALI1_A00947g_4	YALI1_A00947g	81.12
YALI1_A00947g_5	YALI1_A00947g	90.84
YALI1_A00947g_6	YALI1_A00947g	96.52
YALI1_A00983g_1	YALI1_A00983g	81.58
YALI1_A00983g_2	YALI1_A00983g	84.3
YALI1_A00983g_3	YALI1_A00983g	95.22
YALI1_A00983g_4	YALI1_A00983g	92.84
YALI1_A00983g_5	YALI1_A00983g	96.87
YALI1_A00983g_6	YALI1_A00983g	91.75
YALI1_A01061g_1	YALI1_A01061g	93.33
YALI1_A01061g_2	YALI1_A01061g	96.45
YALI1_A01061g_3	YALI1_A01061g	88.33
YALI1_A01061g_4	YALI1_A01061g	84.2
YALI1_A01061g_5	YALI1_A01061g	69.66
YALI1_A01061g_6	YALI1_A01061g	92.36
YALI1_A01074g_1	YALI1_A01074g	92.66
YALI1_A01074g_2	YALI1_A01074g	84.93
YALI1_A01074g_3	YALI1_A01074g	85.99
YALI1_A01074g_4	YALI1_A01074g	93.5
YALI1_A01074g_5	YALI1_A01074g	69.83
YALI1_A01074g_6	YALI1_A01074g	59.2
YALI1_A01093g_1	YALI1_A01093g	94.78
YALI1_A01093g_2	YALI1_A01093g	62.78
YALI1_A01093g_3	YALI1_A01093g	93.07
YALI1_A01093g_4	YALI1_A01093g	87.6
YALI1_A01093g_5	YALI1_A01093g	72.72
YALI1_A01093g_6	YALI1_A01093g	62.26
YALI1_A01122g_1	YALI1_A01122g	55.29
YALI1_A01122g_2	YALI1_A01122g	86.57
YALI1_A01122g_3	YALI1_A01122g	78.02
YALI1_A01122g_4	YALI1_A01122g	84.55
YALI1_A01122g_5	YALI1_A01122g	74.92
YALI1_A01122g_6	YALI1_A01122g	73.43
YALI1_A01143g_1	YALI1_A01143g	55.37
YALI1_A01143g_2	YALI1_A01143g	44.36
YALI1_A01143g_3	YALI1_A01143g	18.23
YALI1_A01143g_4	YALI1_A01143g	69.84
YALI1_A01143g_5	YALI1_A01143g	70.64
YALI1_A01143g_6	YALI1_A01143g	75.59
YALI1_A01173g_1	YALI1_A01173g	99.61
YALI1_A01173g_2	YALI1_A01173g	74.87
YALI1_A01173g_3	YALI1_A01173g	64.42
YALI1_A01173g_4	YALI1_A01173g	63.48
YALI1_A01173g_5	YALI1_A01173g	67.65
YALI1_A01198g_1	YALI1_A01198g	99.76
YALI1_A01198g_2	YALI1_A01198g	90.21
YALI1_A01198g_3	YALI1_A01198g	99.8
YALI1_A01198g_4	YALI1_A01198g	81.32
YALI1_A01198g_5	YALI1_A01198g	99.72
YALI1_A01198g_6	YALI1_A01198g	96.26
YALI1_A01230g_1	YALI1_A01230g	85.8
YALI1_A01230g_2	YALI1_A01230g	71.42
YALI1_A01230g_3	YALI1_A01230g	34.8
YALI1_A01230g_4	YALI1_A01230g	78.07
YALI1_A01230g_5	YALI1_A01230g	55.33
YALI1_A01230g_6	YALI1_A01230g	66.66
YALI1_A01240g_1	YALI1_A01240g	31.2
YALI1_A01240g_2	YALI1_A01240g	86.16
YALI1_A01240g_3	YALI1_A01240g	75.36
YALI1_A01240g_4	YALI1_A01240g	85.6
YALI1_A01240g_5	YALI1_A01240g	65.29
YALI1_A01240g_6	YALI1_A01240g	95.54
YALI1_A01241g_1	YALI1_A01241g	84.75
YALI1_A01241g_2	YALI1_A01241g	73.17
YALI1_A01241g_3	YALI1_A01241g	97.89
YALI1_A01241g_4	YALI1_A01241g	47.97
YALI1_A01241g_5	YALI1_A01241g	66.52
YALI1_A01249g_1	YALI1_A01249g	86.8
YALI1_A01249g_2	YALI1_A01249g	69.64
YALI1_A01249g_3	YALI1_A01249g	95.12
YALI1_A01249g_5	YALI1_A01249g	70
YALI1_A01249g_6	YALI1_A01249g	96.42
YALI1_A01260g_1	YALI1_A01260g	86.98
YALI1_A01260g_2	YALI1_A01260g	79.64
YALI1_A01260g_3	YALI1_A01260g	87.28
YALI1_A01260g_4	YALI1_A01260g	49.95
YALI1_A01260g_5	YALI1_A01260g	55.18
YALI1_A01260g_6	YALI1_A01260g	75.18
YALI1_A01267g_1	YALI1_A01267g	97.46
YALI1_A01267g_2	YALI1_A01267g	90.54
YALI1_A01267g_3	YALI1_A01267g	94.56
YALI1_A01267g_4	YALI1_A01267g	78.92
YALI1_A01267g_5	YALI1_A01267g	75.1
YALI1_A01267g_6	YALI1_A01267g	69.1
YALI1_A01298g_1	YALI1_A01298g	74.7
YALI1_A01298g_2	YALI1_A01298g	86.11
YALI1_A01298g_3	YALI1_A01298g	99.62
YALI1_A01298g_4	YALI1_A01298g	90.27
YALI1_A01298g_5	YALI1_A01298g	30.09
YALI1_A01298g_6	YALI1_A01298g	77.53
YALI1_A01394g_1	YALI1_A01394g	98.58
YALI1_A01394g_2	YALI1_A01394g	98.23
YALI1_A01394g_3	YALI1_A01394g	93.02
YALI1_A01394g_4	YALI1_A01394g	51.17
YALI1_A01394g_5	YALI1_A01394g	71.47
YALI1_A01394g_6	YALI1_A01394g	75.69
YALI1_A01430g_1	YALI1_A01430g	99.33
YALI1_A01430g_2	YALI1_A01430g	79.1
YALI1_A01430g_3	YALI1_A01430g	74.64
YALI1_A01430g_4	YALI1_A01430g	78.8
YALI1_A01430g_5	YALI1_A01430g	62.45
YALI1_A01430g_6	YALI1_A01430g	79.07
YALI1_A01434g_1	YALI1_A01434g	92.16
YALI1_A01434g_2	YALI1_A01434g	98.19
YALI1_A01434g_3	YALI1_A01434g	91.74
YALI1_A01434g_4	YALI1_A01434g	89.85
YALI1_A01434g_5	YALI1_A01434g	45.98
YALI1_A01468g_1	YALI1_A01468g	90.33
YALI1_A01468g_2	YALI1_A01468g	95.64
YALI1_A01468g_4	YALI1_A01468g	72.78
YALI1_A01468g_5	YALI1_A01468g	75.15
YALI1_A01468g_6	YALI1_A01468g	98.93
YALI1_A01505g_1	YALI1_A01505g	72.45
YALI1_A01505g_2	YALI1_A01505g	73.48
YALI1_A01505g_3	YALI1_A01505g	97.83
YALI1_A01505g_4	YALI1_A01505g	91.77
YALI1_A01505g_5	YALI1_A01505g	47.2
YALI1_A01505g_6	YALI1_A01505g	93.39
YALI1_A01537g_1	YALI1_A01537g	88.45
YALI1_A01537g_2	YALI1_A01537g	74.44
YALI1_A01537g_3	YALI1_A01537g	80.13
YALI1_A01537g_4	YALI1_A01537g	85.62
YALI1_A01537g_5	YALI1_A01537g	95.5
YALI1_A01537g_6	YALI1_A01537g	68.63
YALI1_A01577g_1	YALI1_A01577g	90.47
YALI1_A01577g_2	YALI1_A01577g	71.47
YALI1_A01577g_3	YALI1_A01577g	72.07
YALI1_A01577g_4	YALI1_A01577g	83.95
YALI1_A01577g_5	YALI1_A01577g	98.68
YALI1_A01577g_6	YALI1_A01577g	58.53
YALI1_A01602g_1	YALI1_A01602g	95.88
YALI1_A01602g_2	YALI1_A01602g	88.6
YALI1_A01602g_3	YALI1_A01602g	58.56
YALI1_A01602g_4	YALI1_A01602g	93.45
YALI1_A01602g_5	YALI1_A01602g	57.98
YALI1_A01602g_6	YALI1_A01602g	94.94
YALI1_A01618g_1	YALI1_A01618g	80.88
YALI1_A01618g_2	YALI1_A01618g	91.13
YALI1_A01618g_3	YALI1_A01618g	81.96
YALI1_A01618g_5	YALI1_A01618g	79.69
YALI1_A01618g_6	YALI1_A01618g	38.25
YALI1_A01628g_1	YALI1_A01628g	53.29
YALI1_A01628g_2	YALI1_A01628g	88.64
YALI1_A01628g_3	YALI1_A01628g	78.1
YALI1_A01628g_4	YALI1_A01628g	47.6
YALI1_A01628g_6	YALI1_A01628g	87.99
YALI1_A01670g_1	YALI1_A01670g	94.76
YALI1_A01670g_2	YALI1_A01670g	81.9
YALI1_A01670g_3	YALI1_A01670g	94.68
YALI1_A01670g_4	YALI1_A01670g	97.28
YALI1_A01670g_5	YALI1_A01670g	73.11
YALI1_A01670g_6	YALI1_A01670g	68.79
YALI1_A01717g_1	YALI1_A01717g	97.6
YALI1_A01717g_2	YALI1_A01717g	89.02
YALI1_A01717g_3	YALI1_A01717g	96.96
YALI1_A01717g_4	YALI1_A01717g	56.45
YALI1_A01717g_5	YALI1_A01717g	96.51
YALI1_A01717g_6	YALI1_A01717g	65.43
YALI1_A01732g_1	YALI1_A01732g	91.07
YALI1_A01732g_2	YALI1_A01732g	37.62
YALI1_A01732g_3	YALI1_A01732g	63.68
YALI1_A01732g_4	YALI1_A01732g	54.51
YALI1_A01732g_5	YALI1_A01732g	74.09
YALI1_A01736g_1	YALI1_A01736g	86.33
YALI1_A01736g_2	YALI1_A01736g	82.63
YALI1_A01736g_4	YALI1_A01736g	91.93
YALI1_A01736g_5	YALI1_A01736g	78.45
YALI1_A01736g_6	YALI1_A01736g	99
YALI1_A01766g_1	YALI1_A01766g	81.43
YALI1_A01766g_2	YALI1_A01766g	81.4
YALI1_A01766g_3	YALI1_A01766g	50.72
YALI1_A01766g_4	YALI1_A01766g	62.24
YALI1_A01766g_5	YALI1_A01766g	45.36
YALI1_A01766g_6	YALI1_A01766g	68.01
YALI1_A01777g_1	YALI1_A01777g	79.99
YALI1_A01777g_2	YALI1_A01777g	58.81
YALI1_A01777g_3	YALI1_A01777g	40.87
YALI1_A01777g_4	YALI1_A01777g	98.59
YALI1_A01777g_5	YALI1_A01777g	61.93
YALI1_A01777g_6	YALI1_A01777g	58.97
YALI1_A01794g_1	YALI1_A01794g	99.96
YALI1_A01794g_2	YALI1_A01794g	88.88
YALI1_A01794g_3	YALI1_A01794g	84.19
YALI1_A01794g_4	YALI1_A01794g	73.33
YALI1_A01794g_5	YALI1_A01794g	86.19
YALI1_A01794g_6	YALI1_A01794g	70.04
YALI1_A01824g_1	YALI1_A01824g	91.96
YALI1_A01824g_2	YALI1_A01824g	52.55
YALI1_A01824g_3	YALI1_A01824g	91.99
YALI1_A01824g_4	YALI1_A01824g	46.1
YALI1_A01824g_5	YALI1_A01824g	95.3
YALI1_A01824g_6	YALI1_A01824g	59.46
YALI1_A01842g_1	YALI1_A01842g	78.16
YALI1_A01842g_2	YALI1_A01842g	65.82
YALI1_A01842g_3	YALI1_A01842g	82.99
YALI1_A01842g_4	YALI1_A01842g	88.17
YALI1_A01842g_5	YALI1_A01842g	36.4
YALI1_A01842g_6	YALI1_A01842g	54.9
YALI1_A01854g_1	YALI1_A01854g	47.65
YALI1_A01854g_2	YALI1_A01854g	43.25
YALI1_A01854g_3	YALI1_A01854g	87.48
YALI1_A01854g_4	YALI1_A01854g	64.28
YALI1_A01854g_5	YALI1_A01854g	48.69
YALI1_A01854g_6	YALI1_A01854g	20.23
YALI1_A01864g_1	YALI1_A01864g	91.31
YALI1_A01864g_2	YALI1_A01864g	92.35
YALI1_A01864g_3	YALI1_A01864g	60.36
YALI1_A01864g_4	YALI1_A01864g	79.81
YALI1_A01864g_5	YALI1_A01864g	77.47
YALI1_A01864g_6	YALI1_A01864g	13.19
YALI1_A01868g_1	YALI1_A01868g	92.87
YALI1_A01868g_2	YALI1_A01868g	98.76
YALI1_A01868g_3	YALI1_A01868g	51.95
YALI1_A01868g_4	YALI1_A01868g	43.75
YALI1_A01868g_5	YALI1_A01868g	67.23
YALI1_A01868g_6	YALI1_A01868g	96.39
YALI1_A01888g_1	YALI1_A01888g	87.43
YALI1_A01888g_2	YALI1_A01888g	96.46
YALI1_A01888g_3	YALI1_A01888g	97.98
YALI1_A01888g_4	YALI1_A01888g	93.36
YALI1_A01888g_5	YALI1_A01888g	39.74
YALI1_A01888g_6	YALI1_A01888g	83
YALI1_A01905g_1	YALI1_A01905g	95.12
YALI1_A01905g_2	YALI1_A01905g	79.64
YALI1_A01905g_3	YALI1_A01905g	62.27
YALI1_A01905g_4	YALI1_A01905g	94.32
YALI1_A01905g_5	YALI1_A01905g	96.35
YALI1_A01905g_6	YALI1_A01905g	79.2
YALI1_A02022g_1	YALI1_A02022g	92.8
YALI1_A02022g_2	YALI1_A02022g	97.55
YALI1_A02022g_4	YALI1_A02022g	73.33
YALI1_A02022g_6	YALI1_A02022g	76.21
YALI1_A02037g_1	YALI1_A02037g	93.91
YALI1_A02037g_4	YALI1_A02037g	95.91
YALI1_A02037g_5	YALI1_A02037g	54.25
YALI1_A02037g_6	YALI1_A02037g	44.09
YALI1_A02075g_1	YALI1_A02075g	94.66
YALI1_A02075g_2	YALI1_A02075g	66.9
YALI1_A02075g_3	YALI1_A02075g	80.59
YALI1_A02075g_4	YALI1_A02075g	75.05
YALI1_A02075g_5	YALI1_A02075g	68.66
YALI1_A02083g_2	YALI1_A02083g	83.9
YALI1_A02083g_3	YALI1_A02083g	86.21
YALI1_A02083g_4	YALI1_A02083g	84.87
YALI1_A02083g_5	YALI1_A02083g	59.52
YALI1_A02083g_6	YALI1_A02083g	79.61
YALI1_A02096g_1	YALI1_A02096g	99.73
YALI1_A02096g_2	YALI1_A02096g	54.18
YALI1_A02096g_3	YALI1_A02096g	81.29
YALI1_A02096g_4	YALI1_A02096g	86.36
YALI1_A02096g_5	YALI1_A02096g	50.34
YALI1_A02096g_6	YALI1_A02096g	79.43
YALI1_A02113g_1	YALI1_A02113g	64.1
YALI1_A02113g_2	YALI1_A02113g	89.71
YALI1_A02113g_3	YALI1_A02113g	75.22
YALI1_A02113g_4	YALI1_A02113g	83.34
YALI1_A02113g_5	YALI1_A02113g	29.44
YALI1_A02131g_1	YALI1_A02131g	71.25
YALI1_A02131g_2	YALI1_A02131g	65.31
YALI1_A02131g_3	YALI1_A02131g	95.76
YALI1_A02131g_4	YALI1_A02131g	48.41
YALI1_A02131g_5	YALI1_A02131g	57.85
YALI1_A02131g_6	YALI1_A02131g	88.87
YALI1_A02150g_1	YALI1_A02150g	69.27
YALI1_A02150g_2	YALI1_A02150g	95.12
YALI1_A02150g_3	YALI1_A02150g	86.53
YALI1_A02150g_4	YALI1_A02150g	95.44
YALI1_A02150g_5	YALI1_A02150g	85.41
YALI1_A02150g_6	YALI1_A02150g	96.75
YALI1_A02190g_1	YALI1_A02190g	87.53
YALI1_A02190g_2	YALI1_A02190g	70.84
YALI1_A02190g_3	YALI1_A02190g	67.2
YALI1_A02190g_4	YALI1_A02190g	70.51
YALI1_A02190g_5	YALI1_A02190g	61.6
YALI1_A02190g_6	YALI1_A02190g	65.89
YALI1_A02198g_1	YALI1_A02198g	68.42
YALI1_A02198g_2	YALI1_A02198g	66.64
YALI1_A02198g_3	YALI1_A02198g	88.53
YALI1_A02198g_4	YALI1_A02198g	33.07
YALI1_A02198g_5	YALI1_A02198g	58.2
YALI1_A02198g_6	YALI1_A02198g	74.64
YALI1_A02263g_1	YALI1_A02263g	98.03
YALI1_A02263g_2	YALI1_A02263g	50.57
YALI1_A02263g_3	YALI1_A02263g	34.61
YALI1_A02263g_4	YALI1_A02263g	71.97
YALI1_A02263g_5	YALI1_A02263g	97.06
YALI1_A02263g_6	YALI1_A02263g	64.28
YALI1_A02301g_2	YALI1_A02301g	95.17
YALI1_A02301g_3	YALI1_A02301g	22.76
YALI1_A02301g_4	YALI1_A02301g	90.75
YALI1_A02301g_5	YALI1_A02301g	86.61
YALI1_A02301g_6	YALI1_A02301g	41.76
YALI1_A02335g_1	YALI1_A02335g	87.07
YALI1_A02335g_2	YALI1_A02335g	97
YALI1_A02335g_3	YALI1_A02335g	70.19
YALI1_A02335g_4	YALI1_A02335g	87.54
YALI1_A02335g_5	YALI1_A02335g	44.99
YALI1_A02335g_6	YALI1_A02335g	68.76
YALI1_A02365g_1	YALI1_A02365g	98.88
YALI1_A02365g_2	YALI1_A02365g	60.06
YALI1_A02365g_3	YALI1_A02365g	96.25
YALI1_A02365g_4	YALI1_A02365g	79.26
YALI1_A02365g_5	YALI1_A02365g	73.64
YALI1_A02394g_1	YALI1_A02394g	98.5
YALI1_A02394g_2	YALI1_A02394g	92.19
YALI1_A02394g_3	YALI1_A02394g	94.75
YALI1_A02394g_4	YALI1_A02394g	29.94
YALI1_A02394g_5	YALI1_A02394g	87.95
YALI1_A02394g_6	YALI1_A02394g	40.81
YALI1_A02426g_1	YALI1_A02426g	99.64
YALI1_A02426g_2	YALI1_A02426g	89.99
YALI1_A02426g_3	YALI1_A02426g	83.85
YALI1_A02426g_4	YALI1_A02426g	92.98
YALI1_A02426g_5	YALI1_A02426g	64.97
YALI1_A02426g_6	YALI1_A02426g	99.28
YALI1_A02443g_1	YALI1_A02443g	99.89
YALI1_A02443g_2	YALI1_A02443g	74.04
YALI1_A02443g_3	YALI1_A02443g	98.09
YALI1_A02443g_4	YALI1_A02443g	86.38
YALI1_A02443g_5	YALI1_A02443g	88.48
YALI1_A02443g_6	YALI1_A02443g	52.6
YALI1_A02461g_1	YALI1_A02461g	91.02
YALI1_A02461g_2	YALI1_A02461g	86.05
YALI1_A02461g_3	YALI1_A02461g	76.92
YALI1_A02461g_4	YALI1_A02461g	96.11
YALI1_A02461g_5	YALI1_A02461g	95.45
YALI1_A02461g_6	YALI1_A02461g	66.97
YALI1_A02470g_1	YALI1_A02470g	97.74
YALI1_A02470g_2	YALI1_A02470g	63.48
YALI1_A02470g_3	YALI1_A02470g	73.52
YALI1_A02470g_4	YALI1_A02470g	84.23
YALI1_A02470g_5	YALI1_A02470g	87.94
YALI1_A02470g_6	YALI1_A02470g	99.33
YALI1_A02499g_1	YALI1_A02499g	85.29
YALI1_A02499g_2	YALI1_A02499g	74.51
YALI1_A02499g_3	YALI1_A02499g	71.9
YALI1_A02499g_4	YALI1_A02499g	51.26
YALI1_A02499g_5	YALI1_A02499g	93.13
YALI1_A02499g_6	YALI1_A02499g	54.34
YALI1_A02546g_1	YALI1_A02546g	97.32
YALI1_A02546g_2	YALI1_A02546g	91.8
YALI1_A02546g_3	YALI1_A02546g	73.45
YALI1_A02546g_4	YALI1_A02546g	93.64
YALI1_A02546g_5	YALI1_A02546g	75.49
YALI1_A02546g_6	YALI1_A02546g	66.69
YALI1_A02552g_1	YALI1_A02552g	97.41
YALI1_A02552g_2	YALI1_A02552g	87.18
YALI1_A02552g_3	YALI1_A02552g	57.72
YALI1_A02552g_4	YALI1_A02552g	85.5
YALI1_A02552g_6	YALI1_A02552g	74.45
YALI1_A02561g_1	YALI1_A02561g	94.83
YALI1_A02561g_2	YALI1_A02561g	61.08
YALI1_A02561g_3	YALI1_A02561g	89.15
YALI1_A02561g_4	YALI1_A02561g	42.69
YALI1_A02561g_5	YALI1_A02561g	94.91
YALI1_A02561g_6	YALI1_A02561g	5.49
YALI1_A02568g_1	YALI1_A02568g	97.27
YALI1_A02568g_2	YALI1_A02568g	81.55
YALI1_A02568g_3	YALI1_A02568g	97.48
YALI1_A02568g_4	YALI1_A02568g	54.5
YALI1_A02568g_5	YALI1_A02568g	65.25
YALI1_A02568g_6	YALI1_A02568g	47.94
YALI1_A02615g_1	YALI1_A02615g	57.71
YALI1_A02615g_2	YALI1_A02615g	87.69
YALI1_A02615g_3	YALI1_A02615g	81.97
YALI1_A02615g_4	YALI1_A02615g	75.96
YALI1_A02615g_5	YALI1_A02615g	85.78
YALI1_A02615g_6	YALI1_A02615g	95.18
YALI1_A02653g_1	YALI1_A02653g	95.99
YALI1_A02653g_2	YALI1_A02653g	92.03
YALI1_A02653g_3	YALI1_A02653g	85.23
YALI1_A02653g_4	YALI1_A02653g	33.84
YALI1_A02653g_5	YALI1_A02653g	98.88
YALI1_A02653g_6	YALI1_A02653g	89.61
YALI1_A02682g_1	YALI1_A02682g	89.38
YALI1_A02682g_2	YALI1_A02682g	79.46
YALI1_A02682g_3	YALI1_A02682g	93.45
YALI1_A02682g_4	YALI1_A02682g	92.71
YALI1_A02682g_5	YALI1_A02682g	98.68
YALI1_A02682g_6	YALI1_A02682g	82.08
YALI1_A02728g_1	YALI1_A02728g	99.24
YALI1_A02728g_2	YALI1_A02728g	86.11
YALI1_A02728g_3	YALI1_A02728g	32.3
YALI1_A02728g_4	YALI1_A02728g	90.08
YALI1_A02728g_5	YALI1_A02728g	77.75
YALI1_A02775g_1	YALI1_A02775g	93.48
YALI1_A02775g_3	YALI1_A02775g	96.98
YALI1_A02775g_4	YALI1_A02775g	76.54
YALI1_A02775g_5	YALI1_A02775g	88.72
YALI1_A02775g_6	YALI1_A02775g	54.43
YALI1_A02813g_1	YALI1_A02813g	59.34
YALI1_A02813g_2	YALI1_A02813g	85.47
YALI1_A02813g_3	YALI1_A02813g	91.68
YALI1_A02813g_4	YALI1_A02813g	54.05
YALI1_A02813g_5	YALI1_A02813g	74.94
YALI1_A02813g_6	YALI1_A02813g	31.23
YALI1_A02819g_2	YALI1_A02819g	92.94
YALI1_A02819g_3	YALI1_A02819g	84.18
YALI1_A02819g_4	YALI1_A02819g	13
YALI1_A02819g_5	YALI1_A02819g	39.68
YALI1_A02819g_6	YALI1_A02819g	5.66
YALI1_A02833g_1	YALI1_A02833g	99.16
YALI1_A02833g_2	YALI1_A02833g	78.66
YALI1_A02833g_3	YALI1_A02833g	70.9
YALI1_A02833g_4	YALI1_A02833g	49.49
YALI1_A02833g_5	YALI1_A02833g	63.03
YALI1_A02833g_6	YALI1_A02833g	79.22
YALI1_A02875g_1	YALI1_A02875g	99.9
YALI1_A02875g_2	YALI1_A02875g	93.41
YALI1_A02875g_3	YALI1_A02875g	60.14
YALI1_A02875g_4	YALI1_A02875g	97.41
YALI1_A02875g_5	YALI1_A02875g	90.9
YALI1_A02875g_6	YALI1_A02875g	95.01
YALI1_A02895g_1	YALI1_A02895g	97.56
YALI1_A02895g_2	YALI1_A02895g	54.33
YALI1_A02895g_3	YALI1_A02895g	36.46
YALI1_A02895g_5	YALI1_A02895g	33.85
YALI1_A02895g_6	YALI1_A02895g	49.83
YALI1_A02947g_1	YALI1_A02947g	26.16
YALI1_A02947g_2	YALI1_A02947g	98.64
YALI1_A02947g_3	YALI1_A02947g	52.01
YALI1_A02947g_4	YALI1_A02947g	76.78
YALI1_A02947g_5	YALI1_A02947g	83.28
YALI1_A02947g_6	YALI1_A02947g	74.05
YALI1_A02974g_1	YALI1_A02974g	95.04
YALI1_A02974g_2	YALI1_A02974g	77.33
YALI1_A02974g_3	YALI1_A02974g	100
YALI1_A02974g_4	YALI1_A02974g	97.77
YALI1_A02974g_5	YALI1_A02974g	90.24
YALI1_A02974g_6	YALI1_A02974g	76.23
YALI1_A02977g_1	YALI1_A02977g	95.03
YALI1_A02977g_2	YALI1_A02977g	64.96
YALI1_A02977g_3	YALI1_A02977g	80.88
YALI1_A02977g_4	YALI1_A02977g	89.94
YALI1_A02977g_5	YALI1_A02977g	77.32
YALI1_A02977g_6	YALI1_A02977g	62.59
YALI1_A02998g_1	YALI1_A02998g	93.4
YALI1_A02998g_2	YALI1_A02998g	82.96
YALI1_A02998g_3	YALI1_A02998g	98.09
YALI1_A02998g_4	YALI1_A02998g	88.2
YALI1_A02998g_5	YALI1_A02998g	69.78
YALI1_A02998g_6	YALI1_A02998g	53.32
YALI1_A03017g_1	YALI1_A03017g	45.66
YALI1_A03017g_2	YALI1_A03017g	71.19
YALI1_A03017g_3	YALI1_A03017g	54.98
YALI1_A03017g_4	YALI1_A03017g	10.01
YALI1_A03017g_5	YALI1_A03017g	19.12
YALI1_A03017g_6	YALI1_A03017g	77.71
YALI1_A03029g_1	YALI1_A03029g	72.93
YALI1_A03029g_2	YALI1_A03029g	99.03
YALI1_A03029g_3	YALI1_A03029g	62.07
YALI1_A03029g_4	YALI1_A03029g	28.93
YALI1_A03029g_5	YALI1_A03029g	2.44
YALI1_A03029g_6	YALI1_A03029g	90.21
YALI1_A03069g_1	YALI1_A03069g	99.7
YALI1_A03069g_2	YALI1_A03069g	98.57
YALI1_A03069g_3	YALI1_A03069g	73.54
YALI1_A03069g_4	YALI1_A03069g	60.93
YALI1_A03069g_5	YALI1_A03069g	90.05
YALI1_A03069g_6	YALI1_A03069g	91.95
YALI1_A03081g_1	YALI1_A03081g	84
YALI1_A03081g_2	YALI1_A03081g	98.52
YALI1_A03081g_4	YALI1_A03081g	60.07
YALI1_A03081g_5	YALI1_A03081g	70
YALI1_A03081g_6	YALI1_A03081g	67.88
YALI1_A03091g_1	YALI1_A03091g	93.42
YALI1_A03091g_2	YALI1_A03091g	95.58
YALI1_A03091g_3	YALI1_A03091g	89.57
YALI1_A03091g_4	YALI1_A03091g	80.85
YALI1_A03091g_5	YALI1_A03091g	80.41
YALI1_A03091g_6	YALI1_A03091g	54.21
YALI1_A03116g_1	YALI1_A03116g	53.83
YALI1_A03116g_2	YALI1_A03116g	84.18
YALI1_A03116g_4	YALI1_A03116g	37.92
YALI1_A03116g_5	YALI1_A03116g	52.46
YALI1_A03116g_6	YALI1_A03116g	86.11
YALI1_A03137g_1	YALI1_A03137g	51.46
YALI1_A03137g_2	YALI1_A03137g	96.12
YALI1_A03137g_3	YALI1_A03137g	72.45
YALI1_A03137g_4	YALI1_A03137g	87.64
YALI1_A03137g_5	YALI1_A03137g	53.31
YALI1_A03137g_6	YALI1_A03137g	70.34
YALI1_A03153g_2	YALI1_A03153g	68.68
YALI1_A03153g_3	YALI1_A03153g	15.4
YALI1_A03153g_5	YALI1_A03153g	73.35
YALI1_A03153g_6	YALI1_A03153g	92.22
YALI1_A03170g_1	YALI1_A03170g	94.23
YALI1_A03170g_2	YALI1_A03170g	94.62
YALI1_A03170g_3	YALI1_A03170g	91.02
YALI1_A03170g_4	YALI1_A03170g	52.22
YALI1_A03170g_5	YALI1_A03170g	88.36
YALI1_A03170g_6	YALI1_A03170g	81.09
YALI1_A03183g_1	YALI1_A03183g	96.47
YALI1_A03183g_2	YALI1_A03183g	38.71
YALI1_A03183g_3	YALI1_A03183g	78.49
YALI1_A03183g_4	YALI1_A03183g	95.46
YALI1_A03183g_5	YALI1_A03183g	97.56
YALI1_A03183g_6	YALI1_A03183g	95.9
YALI1_A03210g_1	YALI1_A03210g	21.59
YALI1_A03210g_2	YALI1_A03210g	58.02
YALI1_A03210g_3	YALI1_A03210g	97.08
YALI1_A03210g_4	YALI1_A03210g	74.19
YALI1_A03210g_5	YALI1_A03210g	95.71
YALI1_A03210g_6	YALI1_A03210g	66.32
YALI1_A03258g_1	YALI1_A03258g	97.72
YALI1_A03258g_2	YALI1_A03258g	86.83
YALI1_A03258g_3	YALI1_A03258g	90.51
YALI1_A03258g_4	YALI1_A03258g	99.05
YALI1_A03258g_5	YALI1_A03258g	86.87
YALI1_A03258g_6	YALI1_A03258g	55.72
YALI1_A03278g_1	YALI1_A03278g	44.72
YALI1_A03278g_2	YALI1_A03278g	42.31
YALI1_A03278g_3	YALI1_A03278g	81.98
YALI1_A03278g_4	YALI1_A03278g	51.21
YALI1_A03278g_5	YALI1_A03278g	87.34
YALI1_A03278g_6	YALI1_A03278g	62.34
YALI1_A03289g_1	YALI1_A03289g	98.43
YALI1_A03289g_2	YALI1_A03289g	66.91
YALI1_A03289g_3	YALI1_A03289g	28.8
YALI1_A03289g_4	YALI1_A03289g	56.11
YALI1_A03289g_5	YALI1_A03289g	68.76
YALI1_A03289g_6	YALI1_A03289g	41.49
YALI1_A03300g_1	YALI1_A03300g	60.06
YALI1_A03300g_2	YALI1_A03300g	82.63
YALI1_A03300g_3	YALI1_A03300g	28.94
YALI1_A03300g_4	YALI1_A03300g	65.3
YALI1_A03300g_5	YALI1_A03300g	33.95
YALI1_A03300g_6	YALI1_A03300g	97.86
YALI1_A03322g_1	YALI1_A03322g	94.09
YALI1_A03322g_2	YALI1_A03322g	55.92
YALI1_A03322g_3	YALI1_A03322g	89.07
YALI1_A03322g_4	YALI1_A03322g	94.98
YALI1_A03322g_5	YALI1_A03322g	76.9
YALI1_A03322g_6	YALI1_A03322g	94.64
YALI1_A03351g_1	YALI1_A03351g	77.55
YALI1_A03351g_2	YALI1_A03351g	93.57
YALI1_A03351g_4	YALI1_A03351g	96.72
YALI1_A03351g_5	YALI1_A03351g	39.67
YALI1_A03351g_6	YALI1_A03351g	70.11
YALI1_A03356g_1	YALI1_A03356g	79.32
YALI1_A03356g_2	YALI1_A03356g	65.26
YALI1_A03356g_3	YALI1_A03356g	29.67
YALI1_A03356g_4	YALI1_A03356g	57.58
YALI1_A03356g_5	YALI1_A03356g	94.21
YALI1_A03356g_6	YALI1_A03356g	76.22
YALI1_A03396g_1	YALI1_A03396g	69.67
YALI1_A03396g_2	YALI1_A03396g	96.3
YALI1_A03396g_3	YALI1_A03396g	96.33
YALI1_A03396g_4	YALI1_A03396g	79.31
YALI1_A03396g_5	YALI1_A03396g	79.71
YALI1_A03396g_6	YALI1_A03396g	92.69
YALI1_A03402g_1	YALI1_A03402g	66.52
YALI1_A03402g_2	YALI1_A03402g	95.73
YALI1_A03402g_3	YALI1_A03402g	62.99
YALI1_A03402g_4	YALI1_A03402g	78.82
YALI1_A03402g_5	YALI1_A03402g	85.79
YALI1_A03402g_6	YALI1_A03402g	88.09
YALI1_A03422g_1	YALI1_A03422g	79.81
YALI1_A03422g_2	YALI1_A03422g	91.82
YALI1_A03422g_3	YALI1_A03422g	43.08
YALI1_A03422g_4	YALI1_A03422g	37.38
YALI1_A03422g_5	YALI1_A03422g	7.53
YALI1_A03422g_6	YALI1_A03422g	69.93
YALI1_A03442g_1	YALI1_A03442g	92.1
YALI1_A03442g_2	YALI1_A03442g	17.71
YALI1_A03442g_3	YALI1_A03442g	84.3
YALI1_A03442g_4	YALI1_A03442g	60.77
YALI1_A03442g_5	YALI1_A03442g	85.51
YALI1_A03442g_6	YALI1_A03442g	53.29
YALI1_A03450g_1	YALI1_A03450g	61.35
YALI1_A03450g_2	YALI1_A03450g	85.85
YALI1_A03450g_3	YALI1_A03450g	91.22
YALI1_A03450g_4	YALI1_A03450g	71.35
YALI1_A03450g_5	YALI1_A03450g	95.4
YALI1_A03450g_6	YALI1_A03450g	82.83
YALI1_A03487g_1	YALI1_A03487g	88.48
YALI1_A03487g_2	YALI1_A03487g	97.34
YALI1_A03487g_3	YALI1_A03487g	64.39
YALI1_A03487g_4	YALI1_A03487g	62.18
YALI1_A03487g_5	YALI1_A03487g	89.76
YALI1_A03487g_6	YALI1_A03487g	78
YALI1_A03507g_1	YALI1_A03507g	93.05
YALI1_A03507g_2	YALI1_A03507g	64.4
YALI1_A03507g_3	YALI1_A03507g	13.66
YALI1_A03507g_4	YALI1_A03507g	83.59
YALI1_A03507g_5	YALI1_A03507g	81.27
YALI1_A03507g_6	YALI1_A03507g	33.05
YALI1_A03512g_1	YALI1_A03512g	89.94
YALI1_A03512g_2	YALI1_A03512g	76.63
YALI1_A03512g_3	YALI1_A03512g	98.92
YALI1_A03512g_4	YALI1_A03512g	91.31
YALI1_A03512g_5	YALI1_A03512g	75.03
YALI1_A03512g_6	YALI1_A03512g	47.24
YALI1_A03549g_1	YALI1_A03549g	99.3
YALI1_A03549g_2	YALI1_A03549g	46.63
YALI1_A03549g_3	YALI1_A03549g	19.23
YALI1_A03549g_4	YALI1_A03549g	88.99
YALI1_A03549g_5	YALI1_A03549g	78.92
YALI1_A03549g_6	YALI1_A03549g	53.91
YALI1_A03567g_1	YALI1_A03567g	89.47
YALI1_A03567g_2	YALI1_A03567g	77.32
YALI1_A03567g_3	YALI1_A03567g	97.46
YALI1_A03567g_4	YALI1_A03567g	84.69
YALI1_A03567g_5	YALI1_A03567g	21.98
YALI1_A03567g_6	YALI1_A03567g	48.73
YALI1_A03579g_1	YALI1_A03579g	89.87
YALI1_A03579g_3	YALI1_A03579g	67.41
YALI1_A03579g_4	YALI1_A03579g	38.72
YALI1_A03579g_5	YALI1_A03579g	42.78
YALI1_A03579g_6	YALI1_A03579g	28.94
YALI1_A03599g_1	YALI1_A03599g	88.42
YALI1_A03599g_2	YALI1_A03599g	91.46
YALI1_A03599g_3	YALI1_A03599g	88.5
YALI1_A03599g_4	YALI1_A03599g	74.28
YALI1_A03599g_5	YALI1_A03599g	77.97
YALI1_A03599g_6	YALI1_A03599g	81.07
YALI1_A03624g_1	YALI1_A03624g	51.76
YALI1_A03624g_2	YALI1_A03624g	92.58
YALI1_A03624g_3	YALI1_A03624g	81.54
YALI1_A03624g_4	YALI1_A03624g	83.41
YALI1_A03624g_5	YALI1_A03624g	94.04
YALI1_A03624g_6	YALI1_A03624g	95.82
YALI1_A03669g_2	YALI1_A03669g	80.26
YALI1_A03669g_3	YALI1_A03669g	58.37
YALI1_A03669g_4	YALI1_A03669g	99.39
YALI1_A03669g_5	YALI1_A03669g	63.35
YALI1_A03669g_6	YALI1_A03669g	71.94
YALI1_A03688g_1	YALI1_A03688g	96.91
YALI1_A03688g_2	YALI1_A03688g	90.29
YALI1_A03688g_3	YALI1_A03688g	89.91
YALI1_A03688g_4	YALI1_A03688g	43.22
YALI1_A03688g_5	YALI1_A03688g	80.16
YALI1_A03688g_6	YALI1_A03688g	55.41
YALI1_A03721g_1	YALI1_A03721g	66.52
YALI1_A03721g_2	YALI1_A03721g	88.8
YALI1_A03721g_3	YALI1_A03721g	69.66
YALI1_A03721g_4	YALI1_A03721g	91.45
YALI1_A03721g_5	YALI1_A03721g	66.33
YALI1_A03721g_6	YALI1_A03721g	95.56
YALI1_A03757g_1	YALI1_A03757g	82.68
YALI1_A03757g_2	YALI1_A03757g	90.22
YALI1_A03757g_3	YALI1_A03757g	81.25
YALI1_A03757g_4	YALI1_A03757g	80.84
YALI1_A03757g_5	YALI1_A03757g	94.43
YALI1_A03757g_6	YALI1_A03757g	66.65
YALI1_A03763g_1	YALI1_A03763g	98.11
YALI1_A03763g_2	YALI1_A03763g	98.07
YALI1_A03763g_3	YALI1_A03763g	99.23
YALI1_A03763g_4	YALI1_A03763g	45.34
YALI1_A03763g_5	YALI1_A03763g	97.67
YALI1_A03763g_6	YALI1_A03763g	67.41
YALI1_A03803g_2	YALI1_A03803g	99.45
YALI1_A03803g_4	YALI1_A03803g	79.07
YALI1_A03803g_5	YALI1_A03803g	64.1
YALI1_A03803g_6	YALI1_A03803g	68.31
YALI1_A03809g_1	YALI1_A03809g	86.43
YALI1_A03809g_2	YALI1_A03809g	92.52
YALI1_A03809g_3	YALI1_A03809g	98.36
YALI1_A03809g_4	YALI1_A03809g	95.53
YALI1_A03809g_5	YALI1_A03809g	86.91
YALI1_A03809g_6	YALI1_A03809g	91.15
YALI1_A03815g_1	YALI1_A03815g	71.01
YALI1_A03815g_2	YALI1_A03815g	88.4
YALI1_A03815g_3	YALI1_A03815g	82.82
YALI1_A03815g_4	YALI1_A03815g	85.86
YALI1_A03815g_5	YALI1_A03815g	59.42
YALI1_A03815g_6	YALI1_A03815g	82.4
YALI1_A03837g_1	YALI1_A03837g	97
YALI1_A03837g_2	YALI1_A03837g	73.34
YALI1_A03837g_3	YALI1_A03837g	88.37
YALI1_A03837g_4	YALI1_A03837g	74.54
YALI1_A03837g_5	YALI1_A03837g	83.53
YALI1_A03837g_6	YALI1_A03837g	67.03
YALI1_A03842g_1	YALI1_A03842g	92.39
YALI1_A03842g_2	YALI1_A03842g	38.07
YALI1_A03842g_3	YALI1_A03842g	99.6
YALI1_A03842g_4	YALI1_A03842g	68.73
YALI1_A03842g_5	YALI1_A03842g	60.73
YALI1_A03857g_1	YALI1_A03857g	94.51
YALI1_A03857g_2	YALI1_A03857g	85.68
YALI1_A03857g_3	YALI1_A03857g	92.54
YALI1_A03857g_4	YALI1_A03857g	97.54
YALI1_A03857g_5	YALI1_A03857g	75.27
YALI1_A03857g_6	YALI1_A03857g	69.03
YALI1_A03883g_1	YALI1_A03883g	98.14
YALI1_A03883g_2	YALI1_A03883g	93.17
YALI1_A03883g_3	YALI1_A03883g	99.78
YALI1_A03883g_4	YALI1_A03883g	73.49
YALI1_A03883g_5	YALI1_A03883g	92.98
YALI1_A03883g_6	YALI1_A03883g	78.79
YALI1_A03900g_1	YALI1_A03900g	62.15
YALI1_A03900g_2	YALI1_A03900g	92.11
YALI1_A03900g_3	YALI1_A03900g	90.08
YALI1_A03900g_4	YALI1_A03900g	92.42
YALI1_A03900g_5	YALI1_A03900g	78.82
YALI1_A03900g_6	YALI1_A03900g	93.02
YALI1_A03907g_1	YALI1_A03907g	57.08
YALI1_A03907g_2	YALI1_A03907g	77.34
YALI1_A03907g_3	YALI1_A03907g	51.77
YALI1_A03907g_4	YALI1_A03907g	54.57
YALI1_A03907g_5	YALI1_A03907g	85.21
YALI1_A03907g_6	YALI1_A03907g	75.55
YALI1_A03937g_1	YALI1_A03937g	78.59
YALI1_A03937g_2	YALI1_A03937g	79.74
YALI1_A03937g_3	YALI1_A03937g	40.99
YALI1_A03937g_4	YALI1_A03937g	96.83
YALI1_A03937g_5	YALI1_A03937g	97.46
YALI1_A03937g_6	YALI1_A03937g	95.01
YALI1_A03964g_1	YALI1_A03964g	65.02
YALI1_A03964g_2	YALI1_A03964g	88.59
YALI1_A03964g_3	YALI1_A03964g	92.93
YALI1_A03964g_4	YALI1_A03964g	88.72
YALI1_A03964g_5	YALI1_A03964g	34.9
YALI1_A03964g_6	YALI1_A03964g	42.46
YALI1_A04006g_1	YALI1_A04006g	93.43
YALI1_A04006g_2	YALI1_A04006g	98.09
YALI1_A04006g_3	YALI1_A04006g	90.72
YALI1_A04006g_5	YALI1_A04006g	53.13
YALI1_A04006g_6	YALI1_A04006g	93.63
YALI1_A04022g_1	YALI1_A04022g	91.21
YALI1_A04022g_2	YALI1_A04022g	81.13
YALI1_A04022g_3	YALI1_A04022g	61.92
YALI1_A04022g_4	YALI1_A04022g	78.8
YALI1_A04022g_5	YALI1_A04022g	59.1
YALI1_A04022g_6	YALI1_A04022g	67.43
YALI1_A04044g_1	YALI1_A04044g	84.56
YALI1_A04044g_2	YALI1_A04044g	33.65
YALI1_A04044g_3	YALI1_A04044g	29.88
YALI1_A04044g_4	YALI1_A04044g	25.14
YALI1_A04044g_5	YALI1_A04044g	60.41
YALI1_A04044g_6	YALI1_A04044g	38.76
YALI1_A04071g_1	YALI1_A04071g	89.87
YALI1_A04071g_2	YALI1_A04071g	92.26
YALI1_A04071g_3	YALI1_A04071g	65.3
YALI1_A04071g_4	YALI1_A04071g	56.05
YALI1_A04071g_5	YALI1_A04071g	44.78
YALI1_A04071g_6	YALI1_A04071g	22.09
YALI1_A04109g_1	YALI1_A04109g	68.57
YALI1_A04109g_2	YALI1_A04109g	95.76
YALI1_A04109g_3	YALI1_A04109g	84.62
YALI1_A04109g_4	YALI1_A04109g	86.79
YALI1_A04109g_5	YALI1_A04109g	77.65
YALI1_A04109g_6	YALI1_A04109g	88.55
YALI1_A04119g_1	YALI1_A04119g	92.29
YALI1_A04119g_2	YALI1_A04119g	91.3
YALI1_A04119g_4	YALI1_A04119g	98.54
YALI1_A04119g_5	YALI1_A04119g	77.72
YALI1_A04119g_6	YALI1_A04119g	64.4
YALI1_A04164g_1	YALI1_A04164g	97.6
YALI1_A04164g_2	YALI1_A04164g	95.92
YALI1_A04164g_3	YALI1_A04164g	91.59
YALI1_A04164g_4	YALI1_A04164g	91.42
YALI1_A04164g_5	YALI1_A04164g	88.74
YALI1_A04164g_6	YALI1_A04164g	77
YALI1_A04178g_1	YALI1_A04178g	91.59
YALI1_A04178g_2	YALI1_A04178g	96.38
YALI1_A04178g_3	YALI1_A04178g	98.45
YALI1_A04178g_4	YALI1_A04178g	90.5
YALI1_A04178g_5	YALI1_A04178g	56.2
YALI1_A04178g_6	YALI1_A04178g	99.94
YALI1_A04261g_1	YALI1_A04261g	99.59
YALI1_A04261g_2	YALI1_A04261g	99.71
YALI1_A04261g_3	YALI1_A04261g	64.47
YALI1_A04261g_5	YALI1_A04261g	88.36
YALI1_A04261g_6	YALI1_A04261g	96.44
YALI1_A04309g_1	YALI1_A04309g	92.7
YALI1_A04309g_2	YALI1_A04309g	88.05
YALI1_A04309g_3	YALI1_A04309g	98.01
YALI1_A04309g_4	YALI1_A04309g	98.17
YALI1_A04309g_5	YALI1_A04309g	87.9
YALI1_A04309g_6	YALI1_A04309g	97.2
YALI1_A04332g_1	YALI1_A04332g	66.12
YALI1_A04332g_2	YALI1_A04332g	97.1
YALI1_A04332g_3	YALI1_A04332g	96.74
YALI1_A04332g_4	YALI1_A04332g	18.04
YALI1_A04332g_5	YALI1_A04332g	82.14
YALI1_A04332g_6	YALI1_A04332g	96.64
YALI1_A04341g_1	YALI1_A04341g	93.82
YALI1_A04341g_2	YALI1_A04341g	99.01
YALI1_A04341g_3	YALI1_A04341g	88.21
YALI1_A04341g_4	YALI1_A04341g	31.75
YALI1_A04341g_5	YALI1_A04341g	94.2
YALI1_A04341g_6	YALI1_A04341g	83.88
YALI1_A04385g_1	YALI1_A04385g	79.03
YALI1_A04385g_2	YALI1_A04385g	30.79
YALI1_A04385g_3	YALI1_A04385g	84.8
YALI1_A04385g_4	YALI1_A04385g	74.84
YALI1_A04385g_5	YALI1_A04385g	40.29
YALI1_A04385g_6	YALI1_A04385g	67.54
YALI1_A04415g_1	YALI1_A04415g	98.96
YALI1_A04415g_2	YALI1_A04415g	92.97
YALI1_A04415g_3	YALI1_A04415g	95.97
YALI1_A04415g_4	YALI1_A04415g	29.64
YALI1_A04415g_5	YALI1_A04415g	57.81
YALI1_A04415g_6	YALI1_A04415g	84.03
YALI1_A04462g_1	YALI1_A04462g	54.55
YALI1_A04462g_2	YALI1_A04462g	92.13
YALI1_A04462g_3	YALI1_A04462g	56.71
YALI1_A04462g_4	YALI1_A04462g	76.83
YALI1_A04462g_5	YALI1_A04462g	87.74
YALI1_A04462g_6	YALI1_A04462g	30.52
YALI1_A04495g_1	YALI1_A04495g	92.72
YALI1_A04495g_2	YALI1_A04495g	55.69
YALI1_A04495g_3	YALI1_A04495g	72.91
YALI1_A04495g_4	YALI1_A04495g	68.83
YALI1_A04495g_5	YALI1_A04495g	90.8
YALI1_A04495g_6	YALI1_A04495g	35.89
YALI1_A04533g_1	YALI1_A04533g	54.79
YALI1_A04533g_2	YALI1_A04533g	97.08
YALI1_A04533g_3	YALI1_A04533g	78.51
YALI1_A04533g_4	YALI1_A04533g	56.23
YALI1_A04533g_5	YALI1_A04533g	94.6
YALI1_A04533g_6	YALI1_A04533g	18.29
YALI1_A04561g_1	YALI1_A04561g	96.68
YALI1_A04561g_2	YALI1_A04561g	62.89
YALI1_A04561g_3	YALI1_A04561g	87.31
YALI1_A04561g_4	YALI1_A04561g	71.35
YALI1_A04561g_5	YALI1_A04561g	94.61
YALI1_A04576g_1	YALI1_A04576g	94.36
YALI1_A04576g_2	YALI1_A04576g	99.28
YALI1_A04576g_3	YALI1_A04576g	65.64
YALI1_A04576g_4	YALI1_A04576g	94.12
YALI1_A04576g_5	YALI1_A04576g	75.27
YALI1_A04576g_6	YALI1_A04576g	47.35
YALI1_A04620g_1	YALI1_A04620g	91.51
YALI1_A04620g_2	YALI1_A04620g	89.82
YALI1_A04620g_3	YALI1_A04620g	93
YALI1_A04620g_4	YALI1_A04620g	93.69
YALI1_A04620g_5	YALI1_A04620g	37.14
YALI1_A04620g_6	YALI1_A04620g	89.64
YALI1_A04653g_1	YALI1_A04653g	66.67
YALI1_A04653g_2	YALI1_A04653g	39.66
YALI1_A04653g_3	YALI1_A04653g	60.54
YALI1_A04653g_4	YALI1_A04653g	94.82
YALI1_A04653g_5	YALI1_A04653g	61.07
YALI1_A04653g_6	YALI1_A04653g	51.97
YALI1_A04661g_1	YALI1_A04661g	99.09
YALI1_A04661g_2	YALI1_A04661g	79.73
YALI1_A04661g_3	YALI1_A04661g	25.63
YALI1_A04661g_4	YALI1_A04661g	16.63
YALI1_A04661g_5	YALI1_A04661g	70.51
YALI1_A04661g_6	YALI1_A04661g	73.84
YALI1_A04676g_1	YALI1_A04676g	92.2
YALI1_A04676g_2	YALI1_A04676g	97.27
YALI1_A04676g_3	YALI1_A04676g	80.52
YALI1_A04676g_4	YALI1_A04676g	73.73
YALI1_A04676g_5	YALI1_A04676g	75.22
YALI1_A04676g_6	YALI1_A04676g	51.03
YALI1_A04715g_1	YALI1_A04715g	94.92
YALI1_A04715g_2	YALI1_A04715g	54.71
YALI1_A04715g_3	YALI1_A04715g	17.58
YALI1_A04715g_4	YALI1_A04715g	91.32
YALI1_A04715g_5	YALI1_A04715g	54.42
YALI1_A04715g_6	YALI1_A04715g	16.13
YALI1_A04742g_1	YALI1_A04742g	97.86
YALI1_A04742g_2	YALI1_A04742g	92.99
YALI1_A04742g_3	YALI1_A04742g	74.96
YALI1_A04742g_4	YALI1_A04742g	80.13
YALI1_A04742g_5	YALI1_A04742g	58
YALI1_A04742g_6	YALI1_A04742g	86.57
YALI1_A04781g_1	YALI1_A04781g	95.95
YALI1_A04781g_2	YALI1_A04781g	59.66
YALI1_A04781g_3	YALI1_A04781g	75.25
YALI1_A04781g_4	YALI1_A04781g	64.57
YALI1_A04781g_5	YALI1_A04781g	81.12
YALI1_A04781g_6	YALI1_A04781g	40.55
YALI1_A04795g_1	YALI1_A04795g	97.32
YALI1_A04795g_2	YALI1_A04795g	94.32
YALI1_A04795g_3	YALI1_A04795g	49.93
YALI1_A04795g_4	YALI1_A04795g	25.66
YALI1_A04795g_5	YALI1_A04795g	31.21
YALI1_A04795g_6	YALI1_A04795g	86.21
YALI1_A04815g_1	YALI1_A04815g	91.53
YALI1_A04815g_2	YALI1_A04815g	94.9
YALI1_A04815g_3	YALI1_A04815g	54.92
YALI1_A04815g_4	YALI1_A04815g	97.08
YALI1_A04815g_5	YALI1_A04815g	72.79
YALI1_A04815g_6	YALI1_A04815g	68.23
YALI1_A04817g_1	YALI1_A04817g	88.77
YALI1_A04817g_2	YALI1_A04817g	95.49
YALI1_A04817g_3	YALI1_A04817g	97.97
YALI1_A04817g_4	YALI1_A04817g	77.49
YALI1_A04817g_5	YALI1_A04817g	50.45
YALI1_A04817g_6	YALI1_A04817g	29.1
YALI1_A04848g_2	YALI1_A04848g	79.57
YALI1_A04848g_4	YALI1_A04848g	88.96
YALI1_A04848g_5	YALI1_A04848g	84.32
YALI1_A04848g_6	YALI1_A04848g	55.82
YALI1_A04859g_1	YALI1_A04859g	84.63
YALI1_A04859g_2	YALI1_A04859g	89.87
YALI1_A04859g_3	YALI1_A04859g	96.82
YALI1_A04859g_4	YALI1_A04859g	92.26
YALI1_A04859g_5	YALI1_A04859g	95.93
YALI1_A04859g_6	YALI1_A04859g	67.85
YALI1_A04864g_1	YALI1_A04864g	46.5
YALI1_A04864g_3	YALI1_A04864g	52.62
YALI1_A04864g_4	YALI1_A04864g	93.51
YALI1_A04864g_6	YALI1_A04864g	57.32
YALI1_A04884g_1	YALI1_A04884g	92.66
YALI1_A04884g_2	YALI1_A04884g	89.66
YALI1_A04884g_4	YALI1_A04884g	58.19
YALI1_A04884g_5	YALI1_A04884g	65.73
YALI1_A04884g_6	YALI1_A04884g	82.78
YALI1_A04893g_1	YALI1_A04893g	87.54
YALI1_A04893g_2	YALI1_A04893g	67.19
YALI1_A04893g_3	YALI1_A04893g	84.96
YALI1_A04893g_4	YALI1_A04893g	86.92
YALI1_A04893g_5	YALI1_A04893g	64.05
YALI1_A04893g_6	YALI1_A04893g	33.11
YALI1_A04927g_1	YALI1_A04927g	64.54
YALI1_A04927g_2	YALI1_A04927g	64.08
YALI1_A04927g_3	YALI1_A04927g	21.58
YALI1_A04927g_5	YALI1_A04927g	95.91
YALI1_A04927g_6	YALI1_A04927g	97.5
YALI1_A04976g_1	YALI1_A04976g	87.12
YALI1_A04976g_2	YALI1_A04976g	58.62
YALI1_A04976g_4	YALI1_A04976g	77.44
YALI1_A04976g_5	YALI1_A04976g	99.13
YALI1_A04976g_6	YALI1_A04976g	98.5
YALI1_A04983g_1	YALI1_A04983g	94.2
YALI1_A04983g_2	YALI1_A04983g	86.03
YALI1_A04983g_4	YALI1_A04983g	67.26
YALI1_A04983g_5	YALI1_A04983g	72.67
YALI1_A04983g_6	YALI1_A04983g	58.98
YALI1_A04990g_2	YALI1_A04990g	42.85
YALI1_A04990g_4	YALI1_A04990g	17.29
YALI1_A04990g_5	YALI1_A04990g	3.37
YALI1_A04990g_6	YALI1_A04990g	11.66
YALI1_A05003g_1	YALI1_A05003g	51.21
YALI1_A05003g_2	YALI1_A05003g	74.49
YALI1_A05003g_3	YALI1_A05003g	44.93
YALI1_A05003g_4	YALI1_A05003g	90.41
YALI1_A05003g_5	YALI1_A05003g	89.87
YALI1_A05003g_6	YALI1_A05003g	62.04
YALI1_A05031g_1	YALI1_A05031g	99.4
YALI1_A05031g_2	YALI1_A05031g	86.63
YALI1_A05031g_3	YALI1_A05031g	81.94
YALI1_A05031g_4	YALI1_A05031g	77.87
YALI1_A05031g_5	YALI1_A05031g	94.08
YALI1_A05031g_6	YALI1_A05031g	64.84
YALI1_A05052g_1	YALI1_A05052g	81.82
YALI1_A05052g_2	YALI1_A05052g	74.81
YALI1_A05052g_3	YALI1_A05052g	67.72
YALI1_A05052g_4	YALI1_A05052g	79.36
YALI1_A05052g_5	YALI1_A05052g	16.3
YALI1_A05052g_6	YALI1_A05052g	56.52
YALI1_A05091g_1	YALI1_A05091g	92.97
YALI1_A05091g_2	YALI1_A05091g	99.77
YALI1_A05091g_3	YALI1_A05091g	89.96
YALI1_A05091g_4	YALI1_A05091g	68.51
YALI1_A05091g_5	YALI1_A05091g	68.27
YALI1_A05091g_6	YALI1_A05091g	55.22
YALI1_A05116g_1	YALI1_A05116g	95.12
YALI1_A05116g_2	YALI1_A05116g	99.87
YALI1_A05116g_3	YALI1_A05116g	84.5
YALI1_A05116g_4	YALI1_A05116g	62.15
YALI1_A05116g_5	YALI1_A05116g	97.92
YALI1_A05116g_6	YALI1_A05116g	60.06
YALI1_A05143g_1	YALI1_A05143g	71.22
YALI1_A05143g_2	YALI1_A05143g	57.34
YALI1_A05143g_3	YALI1_A05143g	79.88
YALI1_A05143g_4	YALI1_A05143g	64.9
YALI1_A05143g_5	YALI1_A05143g	21.21
YALI1_A05143g_6	YALI1_A05143g	44.18
YALI1_A05168g_1	YALI1_A05168g	91.32
YALI1_A05168g_2	YALI1_A05168g	89.42
YALI1_A05168g_3	YALI1_A05168g	81.18
YALI1_A05168g_4	YALI1_A05168g	91.2
YALI1_A05168g_5	YALI1_A05168g	81.59
YALI1_A05168g_6	YALI1_A05168g	96
YALI1_A05210g_1	YALI1_A05210g	25.83
YALI1_A05210g_2	YALI1_A05210g	65.83
YALI1_A05210g_3	YALI1_A05210g	82
YALI1_A05210g_4	YALI1_A05210g	75.01
YALI1_A05210g_5	YALI1_A05210g	83.99
YALI1_A05210g_6	YALI1_A05210g	92.69
YALI1_A05220g_1	YALI1_A05220g	66.57
YALI1_A05220g_2	YALI1_A05220g	53.56
YALI1_A05220g_3	YALI1_A05220g	71.11
YALI1_A05220g_4	YALI1_A05220g	92.83
YALI1_A05220g_5	YALI1_A05220g	12.71
YALI1_A05220g_6	YALI1_A05220g	76.86
YALI1_A05229g_1	YALI1_A05229g	99.04
YALI1_A05229g_2	YALI1_A05229g	89.7
YALI1_A05229g_3	YALI1_A05229g	96.96
YALI1_A05229g_4	YALI1_A05229g	67.01
YALI1_A05229g_5	YALI1_A05229g	39.36
YALI1_A05229g_6	YALI1_A05229g	90.53
YALI1_A05254g_1	YALI1_A05254g	99.44
YALI1_A05254g_2	YALI1_A05254g	83.41
YALI1_A05254g_3	YALI1_A05254g	99.6
YALI1_A05254g_4	YALI1_A05254g	80.94
YALI1_A05254g_5	YALI1_A05254g	97.65
YALI1_A05254g_6	YALI1_A05254g	70.38
YALI1_A05259g_1	YALI1_A05259g	70.44
YALI1_A05259g_2	YALI1_A05259g	59.96
YALI1_A05259g_4	YALI1_A05259g	66.72
YALI1_A05259g_5	YALI1_A05259g	87.16
YALI1_A05259g_6	YALI1_A05259g	98.63
YALI1_A05284g_1	YALI1_A05284g	85.45
YALI1_A05284g_2	YALI1_A05284g	96.14
YALI1_A05284g_3	YALI1_A05284g	64.21
YALI1_A05284g_4	YALI1_A05284g	70.6
YALI1_A05284g_5	YALI1_A05284g	90.86
YALI1_A05284g_6	YALI1_A05284g	42.3
YALI1_A05335g_1	YALI1_A05335g	97.25
YALI1_A05335g_2	YALI1_A05335g	42.52
YALI1_A05335g_3	YALI1_A05335g	88.21
YALI1_A05335g_4	YALI1_A05335g	94.92
YALI1_A05335g_5	YALI1_A05335g	92.17
YALI1_A05335g_6	YALI1_A05335g	78.63
YALI1_A05355g_2	YALI1_A05355g	41.34
YALI1_A05355g_3	YALI1_A05355g	79.26
YALI1_A05355g_4	YALI1_A05355g	45.81
YALI1_A05355g_5	YALI1_A05355g	30.04
YALI1_A05355g_6	YALI1_A05355g	77.21
YALI1_A05366g_1	YALI1_A05366g	64.27
YALI1_A05366g_2	YALI1_A05366g	63.58
YALI1_A05366g_3	YALI1_A05366g	50.53
YALI1_A05366g_4	YALI1_A05366g	93.26
YALI1_A05366g_5	YALI1_A05366g	87.64
YALI1_A05366g_6	YALI1_A05366g	47.54
YALI1_A05407g_1	YALI1_A05407g	92.06
YALI1_A05407g_2	YALI1_A05407g	97.8
YALI1_A05407g_3	YALI1_A05407g	92.42
YALI1_A05407g_4	YALI1_A05407g	92.41
YALI1_A05407g_5	YALI1_A05407g	60.56
YALI1_A05407g_6	YALI1_A05407g	80.39
YALI1_A05459g_1	YALI1_A05459g	48.11
YALI1_A05459g_2	YALI1_A05459g	90.39
YALI1_A05459g_3	YALI1_A05459g	98.98
YALI1_A05459g_4	YALI1_A05459g	62.39
YALI1_A05459g_5	YALI1_A05459g	91.22
YALI1_A05459g_6	YALI1_A05459g	95.92
YALI1_A05473g_1	YALI1_A05473g	52.92
YALI1_A05473g_2	YALI1_A05473g	75.69
YALI1_A05473g_4	YALI1_A05473g	44.99
YALI1_A05473g_5	YALI1_A05473g	25.46
YALI1_A05473g_6	YALI1_A05473g	52.39
YALI1_A05491g_1	YALI1_A05491g	99.44
YALI1_A05491g_2	YALI1_A05491g	84.64
YALI1_A05491g_4	YALI1_A05491g	34.79
YALI1_A05491g_5	YALI1_A05491g	93.8
YALI1_A05491g_6	YALI1_A05491g	86.04
YALI1_A05527g_1	YALI1_A05527g	79.98
YALI1_A05527g_2	YALI1_A05527g	86.02
YALI1_A05527g_3	YALI1_A05527g	86.42
YALI1_A05527g_4	YALI1_A05527g	73.3
YALI1_A05527g_5	YALI1_A05527g	95.63
YALI1_A05527g_6	YALI1_A05527g	75.98
YALI1_A05571g_1	YALI1_A05571g	88.56
YALI1_A05571g_2	YALI1_A05571g	96.25
YALI1_A05571g_3	YALI1_A05571g	71.95
YALI1_A05571g_4	YALI1_A05571g	57.74
YALI1_A05571g_5	YALI1_A05571g	92.49
YALI1_A05571g_6	YALI1_A05571g	81.79
YALI1_A05583g_1	YALI1_A05583g	72.78
YALI1_A05583g_2	YALI1_A05583g	95.7
YALI1_A05583g_3	YALI1_A05583g	83.15
YALI1_A05583g_5	YALI1_A05583g	77.91
YALI1_A05583g_6	YALI1_A05583g	40.76
YALI1_A05592g_1	YALI1_A05592g	96.56
YALI1_A05592g_2	YALI1_A05592g	47.22
YALI1_A05592g_3	YALI1_A05592g	31.69
YALI1_A05592g_4	YALI1_A05592g	30.58
YALI1_A05592g_5	YALI1_A05592g	72.98
YALI1_A05592g_6	YALI1_A05592g	71.41
YALI1_A05605g_1	YALI1_A05605g	95.64
YALI1_A05605g_2	YALI1_A05605g	97.79
YALI1_A05605g_3	YALI1_A05605g	66.54
YALI1_A05605g_4	YALI1_A05605g	83.58
YALI1_A05605g_5	YALI1_A05605g	62.23
YALI1_A05605g_6	YALI1_A05605g	98.3
YALI1_A05662g_1	YALI1_A05662g	98.73
YALI1_A05662g_2	YALI1_A05662g	78.36
YALI1_A05662g_3	YALI1_A05662g	87.38
YALI1_A05662g_4	YALI1_A05662g	99.46
YALI1_A05662g_5	YALI1_A05662g	99.89
YALI1_A05662g_6	YALI1_A05662g	99.28
YALI1_A05701g_1	YALI1_A05701g	59.74
YALI1_A05701g_2	YALI1_A05701g	89.46
YALI1_A05701g_3	YALI1_A05701g	87.45
YALI1_A05701g_4	YALI1_A05701g	66.46
YALI1_A05701g_5	YALI1_A05701g	65
YALI1_A05701g_6	YALI1_A05701g	67.61
YALI1_A05737g_1	YALI1_A05737g	57
YALI1_A05737g_2	YALI1_A05737g	76.04
YALI1_A05737g_3	YALI1_A05737g	43.95
YALI1_A05737g_4	YALI1_A05737g	93.44
YALI1_A05737g_5	YALI1_A05737g	68.32
YALI1_A05737g_6	YALI1_A05737g	96.39
YALI1_A05774g_1	YALI1_A05774g	87.03
YALI1_A05774g_2	YALI1_A05774g	97.54
YALI1_A05774g_3	YALI1_A05774g	95.59
YALI1_A05774g_4	YALI1_A05774g	83.98
YALI1_A05774g_5	YALI1_A05774g	91.65
YALI1_A05774g_6	YALI1_A05774g	54.08
YALI1_A05795g_1	YALI1_A05795g	99.28
YALI1_A05795g_2	YALI1_A05795g	97.74
YALI1_A05795g_3	YALI1_A05795g	79.88
YALI1_A05795g_4	YALI1_A05795g	84.99
YALI1_A05795g_5	YALI1_A05795g	96.07
YALI1_A05795g_6	YALI1_A05795g	73.38
YALI1_A05798g_1	YALI1_A05798g	95.35
YALI1_A05798g_3	YALI1_A05798g	98.61
YALI1_A05798g_4	YALI1_A05798g	49.94
YALI1_A05798g_5	YALI1_A05798g	77.94
YALI1_A05798g_6	YALI1_A05798g	86.76
YALI1_A05813g_1	YALI1_A05813g	79.98
YALI1_A05813g_2	YALI1_A05813g	30.14
YALI1_A05813g_3	YALI1_A05813g	96
YALI1_A05813g_4	YALI1_A05813g	98.41
YALI1_A05813g_5	YALI1_A05813g	72.81
YALI1_A05813g_6	YALI1_A05813g	50.03
YALI1_A05821g_1	YALI1_A05821g	34.79
YALI1_A05821g_2	YALI1_A05821g	90.06
YALI1_A05821g_3	YALI1_A05821g	44.59
YALI1_A05821g_4	YALI1_A05821g	73.88
YALI1_A05821g_5	YALI1_A05821g	93.46
YALI1_A05821g_6	YALI1_A05821g	75.45
YALI1_A05836g_1	YALI1_A05836g	55.01
YALI1_A05836g_2	YALI1_A05836g	86.59
YALI1_A05836g_3	YALI1_A05836g	81.52
YALI1_A05836g_4	YALI1_A05836g	65.68
YALI1_A05836g_6	YALI1_A05836g	49.72
YALI1_A05844g_1	YALI1_A05844g	63.59
YALI1_A05844g_2	YALI1_A05844g	88.63
YALI1_A05844g_3	YALI1_A05844g	89.45
YALI1_A05844g_4	YALI1_A05844g	53.17
YALI1_A05844g_5	YALI1_A05844g	68.47
YALI1_A05844g_6	YALI1_A05844g	34.32
YALI1_A05869g_2	YALI1_A05869g	81.89
YALI1_A05869g_3	YALI1_A05869g	49.18
YALI1_A05869g_4	YALI1_A05869g	85.07
YALI1_A05869g_5	YALI1_A05869g	76.15
YALI1_A05884g_1	YALI1_A05884g	89.83
YALI1_A05884g_2	YALI1_A05884g	95.47
YALI1_A05884g_3	YALI1_A05884g	42.82
YALI1_A05884g_4	YALI1_A05884g	94.4
YALI1_A05884g_5	YALI1_A05884g	95.91
YALI1_A05884g_6	YALI1_A05884g	74.29
YALI1_A05904g_1	YALI1_A05904g	91.22
YALI1_A05904g_2	YALI1_A05904g	90.09
YALI1_A05904g_3	YALI1_A05904g	63.35
YALI1_A05904g_4	YALI1_A05904g	88.7
YALI1_A05904g_5	YALI1_A05904g	70.82
YALI1_A05904g_6	YALI1_A05904g	62.53
YALI1_A05927g_1	YALI1_A05927g	98.51
YALI1_A05927g_2	YALI1_A05927g	93.95
YALI1_A05927g_3	YALI1_A05927g	76.61
YALI1_A05927g_4	YALI1_A05927g	78.44
YALI1_A05927g_5	YALI1_A05927g	93.74
YALI1_A05927g_6	YALI1_A05927g	65.9
YALI1_A05947g_1	YALI1_A05947g	81.08
YALI1_A05947g_2	YALI1_A05947g	95.71
YALI1_A05947g_3	YALI1_A05947g	72.98
YALI1_A05947g_4	YALI1_A05947g	70.9
YALI1_A05947g_5	YALI1_A05947g	86.93
YALI1_A05947g_6	YALI1_A05947g	31.09
YALI1_A05987g_1	YALI1_A05987g	99.18
YALI1_A05987g_2	YALI1_A05987g	61
YALI1_A05987g_4	YALI1_A05987g	97.7
YALI1_A05987g_5	YALI1_A05987g	60.77
YALI1_A05987g_6	YALI1_A05987g	50.09
YALI1_A06052g_1	YALI1_A06052g	97.53
YALI1_A06052g_2	YALI1_A06052g	67.35
YALI1_A06052g_3	YALI1_A06052g	91.47
YALI1_A06052g_4	YALI1_A06052g	80.87
YALI1_A06052g_5	YALI1_A06052g	75.75
YALI1_A06052g_6	YALI1_A06052g	86.58
YALI1_A06073g_1	YALI1_A06073g	94.66
YALI1_A06073g_2	YALI1_A06073g	58.42
YALI1_A06073g_3	YALI1_A06073g	98.81
YALI1_A06073g_4	YALI1_A06073g	69.97
YALI1_A06073g_5	YALI1_A06073g	70.37
YALI1_A06073g_6	YALI1_A06073g	93.35
YALI1_A06099g_1	YALI1_A06099g	93.54
YALI1_A06099g_2	YALI1_A06099g	88.62
YALI1_A06099g_3	YALI1_A06099g	67.24
YALI1_A06099g_4	YALI1_A06099g	93.09
YALI1_A06099g_5	YALI1_A06099g	73.96
YALI1_A06099g_6	YALI1_A06099g	87.83
YALI1_A06102g_1	YALI1_A06102g	31.74
YALI1_A06102g_3	YALI1_A06102g	82.75
YALI1_A06102g_4	YALI1_A06102g	97.9
YALI1_A06102g_5	YALI1_A06102g	97.12
YALI1_A06102g_6	YALI1_A06102g	81.97
YALI1_A06104g_1	YALI1_A06104g	83.78
YALI1_A06104g_2	YALI1_A06104g	97.37
YALI1_A06104g_3	YALI1_A06104g	31.21
YALI1_A06104g_4	YALI1_A06104g	54.17
YALI1_A06104g_5	YALI1_A06104g	55.71
YALI1_A06104g_6	YALI1_A06104g	58.7
YALI1_A06116g_1	YALI1_A06116g	98.57
YALI1_A06116g_3	YALI1_A06116g	92.1
YALI1_A06116g_4	YALI1_A06116g	86.26
YALI1_A06116g_5	YALI1_A06116g	30.25
YALI1_A06128g_1	YALI1_A06128g	98.98
YALI1_A06128g_2	YALI1_A06128g	92.66
YALI1_A06128g_3	YALI1_A06128g	55.39
YALI1_A06128g_4	YALI1_A06128g	95.61
YALI1_A06128g_5	YALI1_A06128g	70.61
YALI1_A06128g_6	YALI1_A06128g	92.95
YALI1_A06149g_1	YALI1_A06149g	86.06
YALI1_A06149g_2	YALI1_A06149g	87.76
YALI1_A06149g_3	YALI1_A06149g	84.6
YALI1_A06149g_5	YALI1_A06149g	62.37
YALI1_A06149g_6	YALI1_A06149g	78.86
YALI1_A06169g_1	YALI1_A06169g	99.08
YALI1_A06169g_2	YALI1_A06169g	95.11
YALI1_A06169g_4	YALI1_A06169g	82.08
YALI1_A06169g_5	YALI1_A06169g	44.97
YALI1_A06169g_6	YALI1_A06169g	58.27
YALI1_A06174g_1	YALI1_A06174g	90.5
YALI1_A06174g_2	YALI1_A06174g	95.31
YALI1_A06174g_3	YALI1_A06174g	70.26
YALI1_A06174g_4	YALI1_A06174g	87.62
YALI1_A06174g_5	YALI1_A06174g	49.89
YALI1_A06174g_6	YALI1_A06174g	75.36
YALI1_A06196g_1	YALI1_A06196g	32.28
YALI1_A06196g_2	YALI1_A06196g	96.98
YALI1_A06196g_3	YALI1_A06196g	92.91
YALI1_A06196g_4	YALI1_A06196g	95.95
YALI1_A06196g_5	YALI1_A06196g	42
YALI1_A06196g_6	YALI1_A06196g	79.02
YALI1_A06207g_1	YALI1_A06207g	98.13
YALI1_A06207g_2	YALI1_A06207g	94.98
YALI1_A06207g_3	YALI1_A06207g	46.04
YALI1_A06207g_4	YALI1_A06207g	84.25
YALI1_A06207g_5	YALI1_A06207g	54.25
YALI1_A06207g_6	YALI1_A06207g	95
YALI1_A06220g_1	YALI1_A06220g	95.28
YALI1_A06220g_2	YALI1_A06220g	52.09
YALI1_A06220g_4	YALI1_A06220g	91.5
YALI1_A06220g_5	YALI1_A06220g	32.98
YALI1_A06220g_6	YALI1_A06220g	90.71
YALI1_A06229g_1	YALI1_A06229g	96.7
YALI1_A06229g_2	YALI1_A06229g	99.49
YALI1_A06229g_3	YALI1_A06229g	79.43
YALI1_A06229g_4	YALI1_A06229g	91.39
YALI1_A06229g_5	YALI1_A06229g	38.78
YALI1_A06229g_6	YALI1_A06229g	83.78
YALI1_A06287g_1	YALI1_A06287g	96.15
YALI1_A06287g_2	YALI1_A06287g	75.76
YALI1_A06287g_3	YALI1_A06287g	90.79
YALI1_A06287g_4	YALI1_A06287g	97.06
YALI1_A06287g_5	YALI1_A06287g	95.73
YALI1_A06287g_6	YALI1_A06287g	98.37
YALI1_A06311g_1	YALI1_A06311g	98.28
YALI1_A06311g_2	YALI1_A06311g	98.67
YALI1_A06311g_3	YALI1_A06311g	93.19
YALI1_A06311g_4	YALI1_A06311g	80.53
YALI1_A06311g_5	YALI1_A06311g	49.91
YALI1_A06311g_6	YALI1_A06311g	41.68
YALI1_A06361g_1	YALI1_A06361g	95.48
YALI1_A06361g_2	YALI1_A06361g	73.99
YALI1_A06361g_3	YALI1_A06361g	95.18
YALI1_A06361g_4	YALI1_A06361g	91.94
YALI1_A06361g_5	YALI1_A06361g	98.89
YALI1_A06361g_6	YALI1_A06361g	95.95
YALI1_A06381g_1	YALI1_A06381g	82.39
YALI1_A06381g_2	YALI1_A06381g	98.7
YALI1_A06381g_3	YALI1_A06381g	98.83
YALI1_A06381g_5	YALI1_A06381g	91.36
YALI1_A06381g_6	YALI1_A06381g	43.32
YALI1_A06384g_1	YALI1_A06384g	54.58
YALI1_A06384g_3	YALI1_A06384g	96.3
YALI1_A06384g_4	YALI1_A06384g	73.37
YALI1_A06384g_5	YALI1_A06384g	5.97
YALI1_A06384g_6	YALI1_A06384g	92.41
YALI1_A06396g_1	YALI1_A06396g	97.88
YALI1_A06396g_2	YALI1_A06396g	97.5
YALI1_A06396g_4	YALI1_A06396g	99
YALI1_A06396g_5	YALI1_A06396g	73.25
YALI1_A06396g_6	YALI1_A06396g	57.53
YALI1_A06402g_1	YALI1_A06402g	82.32
YALI1_A06402g_2	YALI1_A06402g	77.12
YALI1_A06402g_3	YALI1_A06402g	65.4
YALI1_A06402g_4	YALI1_A06402g	85.1
YALI1_A06402g_5	YALI1_A06402g	81.81
YALI1_A06402g_6	YALI1_A06402g	98.38
YALI1_A06416g_1	YALI1_A06416g	92.03
YALI1_A06416g_2	YALI1_A06416g	86.05
YALI1_A06416g_3	YALI1_A06416g	73.85
YALI1_A06416g_4	YALI1_A06416g	88.28
YALI1_A06416g_5	YALI1_A06416g	28.22
YALI1_A06416g_6	YALI1_A06416g	71.5
YALI1_A06434g_1	YALI1_A06434g	81.52
YALI1_A06434g_2	YALI1_A06434g	61.72
YALI1_A06434g_3	YALI1_A06434g	78.82
YALI1_A06434g_4	YALI1_A06434g	95.18
YALI1_A06434g_5	YALI1_A06434g	90.09
YALI1_A06434g_6	YALI1_A06434g	8.45
YALI1_A06453g_1	YALI1_A06453g	99.85
YALI1_A06453g_2	YALI1_A06453g	95.58
YALI1_A06453g_3	YALI1_A06453g	92.88
YALI1_A06453g_4	YALI1_A06453g	80.42
YALI1_A06453g_5	YALI1_A06453g	88.34
YALI1_A06453g_6	YALI1_A06453g	92.06
YALI1_A06473g_1	YALI1_A06473g	59.76
YALI1_A06473g_2	YALI1_A06473g	95.5
YALI1_A06473g_3	YALI1_A06473g	91.14
YALI1_A06473g_4	YALI1_A06473g	97.68
YALI1_A06473g_5	YALI1_A06473g	61.32
YALI1_A06473g_6	YALI1_A06473g	54.36
YALI1_A06488g_1	YALI1_A06488g	64.99
YALI1_A06488g_2	YALI1_A06488g	95.81
YALI1_A06488g_3	YALI1_A06488g	81.93
YALI1_A06488g_4	YALI1_A06488g	68.6
YALI1_A06488g_5	YALI1_A06488g	54.62
YALI1_A06488g_6	YALI1_A06488g	72.84
YALI1_A06530g_1	YALI1_A06530g	98.06
YALI1_A06530g_2	YALI1_A06530g	88.16
YALI1_A06530g_4	YALI1_A06530g	99.51
YALI1_A06530g_5	YALI1_A06530g	89.52
YALI1_A06530g_6	YALI1_A06530g	79.68
YALI1_A06591g_1	YALI1_A06591g	49.91
YALI1_A06591g_2	YALI1_A06591g	53.37
YALI1_A06591g_3	YALI1_A06591g	74.49
YALI1_A06591g_4	YALI1_A06591g	38.65
YALI1_A06591g_5	YALI1_A06591g	88.57
YALI1_A06591g_6	YALI1_A06591g	78.37
YALI1_A06594g_1	YALI1_A06594g	96.04
YALI1_A06594g_2	YALI1_A06594g	98.69
YALI1_A06594g_3	YALI1_A06594g	69.27
YALI1_A06594g_4	YALI1_A06594g	64.4
YALI1_A06594g_5	YALI1_A06594g	27.38
YALI1_A06594g_6	YALI1_A06594g	94.62
YALI1_A06612g_1	YALI1_A06612g	42.94
YALI1_A06612g_2	YALI1_A06612g	94.14
YALI1_A06612g_3	YALI1_A06612g	46.5
YALI1_A06612g_4	YALI1_A06612g	80.58
YALI1_A06612g_5	YALI1_A06612g	80.45
YALI1_A06612g_6	YALI1_A06612g	67.78
YALI1_A06615g_1	YALI1_A06615g	96.1
YALI1_A06615g_2	YALI1_A06615g	54.2
YALI1_A06615g_3	YALI1_A06615g	41.65
YALI1_A06615g_5	YALI1_A06615g	50.26
YALI1_A06615g_6	YALI1_A06615g	90.11
YALI1_A06625g_1	YALI1_A06625g	93.88
YALI1_A06625g_2	YALI1_A06625g	99.12
YALI1_A06625g_3	YALI1_A06625g	63.04
YALI1_A06625g_4	YALI1_A06625g	67.36
YALI1_A06625g_5	YALI1_A06625g	64.79
YALI1_A06625g_6	YALI1_A06625g	22.64
YALI1_A06634g_1	YALI1_A06634g	85.7
YALI1_A06634g_2	YALI1_A06634g	70.52
YALI1_A06634g_3	YALI1_A06634g	96.19
YALI1_A06634g_4	YALI1_A06634g	90.07
YALI1_A06634g_6	YALI1_A06634g	59.76
YALI1_A06640g_1	YALI1_A06640g	74.36
YALI1_A06640g_2	YALI1_A06640g	92.53
YALI1_A06640g_3	YALI1_A06640g	76.35
YALI1_A06640g_4	YALI1_A06640g	57.39
YALI1_A06640g_5	YALI1_A06640g	98.79
YALI1_A06640g_6	YALI1_A06640g	77.9
YALI1_A06666g_1	YALI1_A06666g	55.19
YALI1_A06666g_2	YALI1_A06666g	41.55
YALI1_A06666g_3	YALI1_A06666g	95.81
YALI1_A06666g_4	YALI1_A06666g	92.98
YALI1_A06666g_5	YALI1_A06666g	88.95
YALI1_A06666g_6	YALI1_A06666g	38.29
YALI1_A06672g_1	YALI1_A06672g	86.9
YALI1_A06672g_2	YALI1_A06672g	94.2
YALI1_A06672g_3	YALI1_A06672g	94.19
YALI1_A06672g_4	YALI1_A06672g	58.97
YALI1_A06672g_5	YALI1_A06672g	72.22
YALI1_A06672g_6	YALI1_A06672g	73.42
YALI1_A06721g_1	YALI1_A06721g	87.42
YALI1_A06721g_2	YALI1_A06721g	53.78
YALI1_A06721g_3	YALI1_A06721g	98.87
YALI1_A06721g_4	YALI1_A06721g	41.01
YALI1_A06721g_5	YALI1_A06721g	74.94
YALI1_A06721g_6	YALI1_A06721g	84.93
YALI1_A06735g_1	YALI1_A06735g	39.6
YALI1_A06735g_2	YALI1_A06735g	65.42
YALI1_A06735g_3	YALI1_A06735g	77.61
YALI1_A06735g_4	YALI1_A06735g	94.61
YALI1_A06735g_5	YALI1_A06735g	96.72
YALI1_A06735g_6	YALI1_A06735g	53.35
YALI1_A06743g_1	YALI1_A06743g	44.78
YALI1_A06743g_2	YALI1_A06743g	61.09
YALI1_A06743g_3	YALI1_A06743g	53.41
YALI1_A06743g_4	YALI1_A06743g	86.49
YALI1_A06743g_5	YALI1_A06743g	9.94
YALI1_A06743g_6	YALI1_A06743g	82.74
YALI1_A06751g_1	YALI1_A06751g	94.63
YALI1_A06751g_2	YALI1_A06751g	48.15
YALI1_A06751g_3	YALI1_A06751g	67.71
YALI1_A06751g_4	YALI1_A06751g	52.26
YALI1_A06751g_5	YALI1_A06751g	69.79
YALI1_A06751g_6	YALI1_A06751g	73.48
YALI1_A06761g_1	YALI1_A06761g	91.38
YALI1_A06761g_2	YALI1_A06761g	77.11
YALI1_A06761g_3	YALI1_A06761g	12.64
YALI1_A06761g_6	YALI1_A06761g	94.37
YALI1_A06778g_1	YALI1_A06778g	35.69
YALI1_A06778g_2	YALI1_A06778g	86.67
YALI1_A06778g_3	YALI1_A06778g	90.63
YALI1_A06778g_4	YALI1_A06778g	84.72
YALI1_A06778g_5	YALI1_A06778g	12.4
YALI1_A06778g_6	YALI1_A06778g	94.95
YALI1_A06815g_1	YALI1_A06815g	93.4
YALI1_A06815g_2	YALI1_A06815g	89.62
YALI1_A06815g_3	YALI1_A06815g	45.8
YALI1_A06815g_4	YALI1_A06815g	97.33
YALI1_A06815g_5	YALI1_A06815g	86.95
YALI1_A06815g_6	YALI1_A06815g	75.33
YALI1_A06818g_1	YALI1_A06818g	60.22
YALI1_A06818g_2	YALI1_A06818g	78.13
YALI1_A06818g_3	YALI1_A06818g	83.64
YALI1_A06818g_4	YALI1_A06818g	0.85
YALI1_A06818g_5	YALI1_A06818g	23.94
YALI1_A06818g_6	YALI1_A06818g	50.52
YALI1_A06823g_1	YALI1_A06823g	65.22
YALI1_A06823g_2	YALI1_A06823g	82.13
YALI1_A06823g_3	YALI1_A06823g	80.57
YALI1_A06823g_4	YALI1_A06823g	5.73
YALI1_A06823g_5	YALI1_A06823g	51.4
YALI1_A06823g_6	YALI1_A06823g	73.06
YALI1_A06873g_1	YALI1_A06873g	94.22
YALI1_A06873g_2	YALI1_A06873g	96.82
YALI1_A06873g_3	YALI1_A06873g	92.84
YALI1_A06873g_4	YALI1_A06873g	56.57
YALI1_A06873g_5	YALI1_A06873g	50.82
YALI1_A06873g_6	YALI1_A06873g	54.2
YALI1_A06958g_1	YALI1_A06958g	94.34
YALI1_A06958g_2	YALI1_A06958g	89.22
YALI1_A06958g_3	YALI1_A06958g	52.01
YALI1_A06958g_4	YALI1_A06958g	82.09
YALI1_A06958g_5	YALI1_A06958g	95.3
YALI1_A06958g_6	YALI1_A06958g	96.33
YALI1_A06989g_1	YALI1_A06989g	96.89
YALI1_A06989g_2	YALI1_A06989g	74.51
YALI1_A06989g_3	YALI1_A06989g	87.61
YALI1_A06989g_4	YALI1_A06989g	90.98
YALI1_A06989g_5	YALI1_A06989g	36.57
YALI1_A06989g_6	YALI1_A06989g	98.66
YALI1_A07014g_1	YALI1_A07014g	61.66
YALI1_A07014g_2	YALI1_A07014g	89.87
YALI1_A07014g_3	YALI1_A07014g	85.2
YALI1_A07014g_4	YALI1_A07014g	63.44
YALI1_A07014g_5	YALI1_A07014g	43.28
YALI1_A07014g_6	YALI1_A07014g	96.1
YALI1_A07051g_1	YALI1_A07051g	38.06
YALI1_A07051g_2	YALI1_A07051g	86.96
YALI1_A07051g_3	YALI1_A07051g	89.75
YALI1_A07051g_4	YALI1_A07051g	75.07
YALI1_A07051g_5	YALI1_A07051g	75.11
YALI1_A07051g_6	YALI1_A07051g	99.45
YALI1_A07103g_1	YALI1_A07103g	86.59
YALI1_A07103g_2	YALI1_A07103g	96.04
YALI1_A07103g_3	YALI1_A07103g	65.09
YALI1_A07103g_4	YALI1_A07103g	67.6
YALI1_A07103g_5	YALI1_A07103g	67.25
YALI1_A07103g_6	YALI1_A07103g	90.06
YALI1_A07137g_1	YALI1_A07137g	93.81
YALI1_A07137g_2	YALI1_A07137g	92.38
YALI1_A07137g_3	YALI1_A07137g	59.68
YALI1_A07137g_4	YALI1_A07137g	98.68
YALI1_A07137g_5	YALI1_A07137g	9.86
YALI1_A07137g_6	YALI1_A07137g	96.09
YALI1_A07161g_1	YALI1_A07161g	97.39
YALI1_A07161g_2	YALI1_A07161g	34.65
YALI1_A07161g_3	YALI1_A07161g	88.97
YALI1_A07161g_4	YALI1_A07161g	97.09
YALI1_A07161g_5	YALI1_A07161g	80.8
YALI1_A07161g_6	YALI1_A07161g	88.34
YALI1_A07171g_2	YALI1_A07171g	35.31
YALI1_A07171g_3	YALI1_A07171g	94.07
YALI1_A07171g_4	YALI1_A07171g	95.29
YALI1_A07171g_5	YALI1_A07171g	41.39
YALI1_A07171g_6	YALI1_A07171g	69.27
YALI1_A07201g_1	YALI1_A07201g	85.85
YALI1_A07201g_2	YALI1_A07201g	98.05
YALI1_A07201g_4	YALI1_A07201g	96.42
YALI1_A07201g_5	YALI1_A07201g	97.48
YALI1_A07226g_1	YALI1_A07226g	94.59
YALI1_A07226g_2	YALI1_A07226g	36.99
YALI1_A07226g_3	YALI1_A07226g	51.64
YALI1_A07226g_4	YALI1_A07226g	46.1
YALI1_A07226g_5	YALI1_A07226g	13.75
YALI1_A07226g_6	YALI1_A07226g	23.92
YALI1_A07241g_1	YALI1_A07241g	76.59
YALI1_A07241g_2	YALI1_A07241g	87.73
YALI1_A07241g_3	YALI1_A07241g	50.86
YALI1_A07241g_4	YALI1_A07241g	98.88
YALI1_A07241g_5	YALI1_A07241g	22.23
YALI1_A07241g_6	YALI1_A07241g	78.09
YALI1_A07267g_1	YALI1_A07267g	69.74
YALI1_A07267g_2	YALI1_A07267g	76.42
YALI1_A07267g_4	YALI1_A07267g	93.7
YALI1_A07267g_5	YALI1_A07267g	89.17
YALI1_A07267g_6	YALI1_A07267g	85.26
YALI1_A07277g_1	YALI1_A07277g	25.3
YALI1_A07277g_2	YALI1_A07277g	45.84
YALI1_A07277g_3	YALI1_A07277g	72.49
YALI1_A07277g_4	YALI1_A07277g	75.16
YALI1_A07277g_5	YALI1_A07277g	82.08
YALI1_A07277g_6	YALI1_A07277g	60.93
YALI1_A07290g_1	YALI1_A07290g	95.13
YALI1_A07290g_2	YALI1_A07290g	69.9
YALI1_A07290g_3	YALI1_A07290g	93.73
YALI1_A07290g_4	YALI1_A07290g	80.87
YALI1_A07290g_5	YALI1_A07290g	43.92
YALI1_A07290g_6	YALI1_A07290g	62.84
YALI1_A07309g_1	YALI1_A07309g	89.82
YALI1_A07309g_2	YALI1_A07309g	92.4
YALI1_A07309g_3	YALI1_A07309g	73.86
YALI1_A07309g_4	YALI1_A07309g	99.82
YALI1_A07309g_5	YALI1_A07309g	92.37
YALI1_A07309g_6	YALI1_A07309g	88.09
YALI1_A07318g_1	YALI1_A07318g	97.9
YALI1_A07318g_2	YALI1_A07318g	80.26
YALI1_A07318g_3	YALI1_A07318g	80.94
YALI1_A07318g_4	YALI1_A07318g	61.03
YALI1_A07318g_5	YALI1_A07318g	35.77
YALI1_A07318g_6	YALI1_A07318g	92.08
YALI1_A07326g_1	YALI1_A07326g	76.28
YALI1_A07326g_2	YALI1_A07326g	47.76
YALI1_A07326g_3	YALI1_A07326g	95.71
YALI1_A07326g_4	YALI1_A07326g	94.76
YALI1_A07326g_5	YALI1_A07326g	91.68
YALI1_A07326g_6	YALI1_A07326g	7.39
YALI1_A07349g_1	YALI1_A07349g	86.68
YALI1_A07349g_2	YALI1_A07349g	99.41
YALI1_A07349g_3	YALI1_A07349g	83.78
YALI1_A07349g_4	YALI1_A07349g	12.48
YALI1_A07349g_5	YALI1_A07349g	92.89
YALI1_A07349g_6	YALI1_A07349g	97.93
YALI1_A07357g_1	YALI1_A07357g	99.35
YALI1_A07357g_2	YALI1_A07357g	84.18
YALI1_A07357g_3	YALI1_A07357g	94.34
YALI1_A07357g_4	YALI1_A07357g	91.24
YALI1_A07357g_5	YALI1_A07357g	37.3
YALI1_A07372g_1	YALI1_A07372g	81.36
YALI1_A07372g_2	YALI1_A07372g	61.42
YALI1_A07372g_3	YALI1_A07372g	63.44
YALI1_A07372g_4	YALI1_A07372g	16.69
YALI1_A07372g_5	YALI1_A07372g	9.36
YALI1_A07372g_6	YALI1_A07372g	62.99
YALI1_A07376g_1	YALI1_A07376g	76.1
YALI1_A07376g_2	YALI1_A07376g	93.38
YALI1_A07376g_3	YALI1_A07376g	67.04
YALI1_A07376g_4	YALI1_A07376g	82.93
YALI1_A07376g_5	YALI1_A07376g	89.12
YALI1_A07376g_6	YALI1_A07376g	59.45
YALI1_A07381g_1	YALI1_A07381g	37.46
YALI1_A07381g_2	YALI1_A07381g	94.91
YALI1_A07381g_3	YALI1_A07381g	88.2
YALI1_A07381g_4	YALI1_A07381g	85.21
YALI1_A07381g_5	YALI1_A07381g	94.16
YALI1_A07381g_6	YALI1_A07381g	83.23
YALI1_A07405g_1	YALI1_A07405g	78.64
YALI1_A07405g_2	YALI1_A07405g	98.23
YALI1_A07405g_3	YALI1_A07405g	75.8
YALI1_A07405g_4	YALI1_A07405g	81.97
YALI1_A07405g_5	YALI1_A07405g	86.94
YALI1_A07405g_6	YALI1_A07405g	37.3
YALI1_A07418g_1	YALI1_A07418g	97.43
YALI1_A07418g_2	YALI1_A07418g	28.96
YALI1_A07418g_3	YALI1_A07418g	75.98
YALI1_A07418g_4	YALI1_A07418g	53.26
YALI1_A07418g_5	YALI1_A07418g	76.47
YALI1_A07418g_6	YALI1_A07418g	39.52
YALI1_A07472g_1	YALI1_A07472g	87.69
YALI1_A07472g_2	YALI1_A07472g	87.65
YALI1_A07472g_3	YALI1_A07472g	95.31
YALI1_A07472g_4	YALI1_A07472g	87.61
YALI1_A07472g_5	YALI1_A07472g	96.82
YALI1_A07472g_6	YALI1_A07472g	75.92
YALI1_A07538g_1	YALI1_A07538g	68.74
YALI1_A07538g_2	YALI1_A07538g	74.93
YALI1_A07538g_3	YALI1_A07538g	88.98
YALI1_A07538g_4	YALI1_A07538g	72.29
YALI1_A07538g_5	YALI1_A07538g	38.15
YALI1_A07538g_6	YALI1_A07538g	73.13
YALI1_A07557g_1	YALI1_A07557g	95.21
YALI1_A07557g_2	YALI1_A07557g	98.68
YALI1_A07557g_3	YALI1_A07557g	45.09
YALI1_A07557g_4	YALI1_A07557g	97.53
YALI1_A07557g_5	YALI1_A07557g	4.35
YALI1_A07557g_6	YALI1_A07557g	93.2
YALI1_A07575g_1	YALI1_A07575g	94.86
YALI1_A07575g_2	YALI1_A07575g	89.59
YALI1_A07575g_3	YALI1_A07575g	73.93
YALI1_A07575g_4	YALI1_A07575g	54.88
YALI1_A07575g_5	YALI1_A07575g	90.2
YALI1_A07575g_6	YALI1_A07575g	52.62
YALI1_A07608g_1	YALI1_A07608g	56.55
YALI1_A07608g_2	YALI1_A07608g	90.93
YALI1_A07608g_3	YALI1_A07608g	36.66
YALI1_A07608g_4	YALI1_A07608g	99.69
YALI1_A07608g_5	YALI1_A07608g	79.78
YALI1_A07624g_1	YALI1_A07624g	99.69
YALI1_A07624g_2	YALI1_A07624g	93.12
YALI1_A07624g_3	YALI1_A07624g	98.96
YALI1_A07624g_4	YALI1_A07624g	94.85
YALI1_A07624g_5	YALI1_A07624g	73.85
YALI1_A07624g_6	YALI1_A07624g	80.85
YALI1_A07632g_1	YALI1_A07632g	78.42
YALI1_A07632g_2	YALI1_A07632g	96
YALI1_A07632g_3	YALI1_A07632g	78.14
YALI1_A07632g_4	YALI1_A07632g	53.18
YALI1_A07632g_5	YALI1_A07632g	43.98
YALI1_A07632g_6	YALI1_A07632g	87.87
YALI1_A07635g_1	YALI1_A07635g	80.69
YALI1_A07635g_2	YALI1_A07635g	44.92
YALI1_A07635g_3	YALI1_A07635g	89.1
YALI1_A07635g_4	YALI1_A07635g	99.31
YALI1_A07635g_5	YALI1_A07635g	84.62
YALI1_A07635g_6	YALI1_A07635g	69.88
YALI1_A07649g_1	YALI1_A07649g	91.25
YALI1_A07649g_2	YALI1_A07649g	87.55
YALI1_A07649g_3	YALI1_A07649g	69.27
YALI1_A07649g_4	YALI1_A07649g	82.09
YALI1_A07649g_5	YALI1_A07649g	73.81
YALI1_A07649g_6	YALI1_A07649g	59.82
YALI1_A07668g_1	YALI1_A07668g	30.24
YALI1_A07668g_2	YALI1_A07668g	70.62
YALI1_A07668g_3	YALI1_A07668g	83.27
YALI1_A07668g_4	YALI1_A07668g	96.12
YALI1_A07668g_5	YALI1_A07668g	40.53
YALI1_A07668g_6	YALI1_A07668g	77.82
YALI1_A07681g_1	YALI1_A07681g	83.65
YALI1_A07681g_2	YALI1_A07681g	86.17
YALI1_A07681g_3	YALI1_A07681g	78.65
YALI1_A07681g_4	YALI1_A07681g	92.67
YALI1_A07681g_5	YALI1_A07681g	76.84
YALI1_A07681g_6	YALI1_A07681g	84.15
YALI1_A07712g_1	YALI1_A07712g	93.67
YALI1_A07712g_2	YALI1_A07712g	90.15
YALI1_A07712g_3	YALI1_A07712g	7.32
YALI1_A07712g_4	YALI1_A07712g	91.93
YALI1_A07712g_6	YALI1_A07712g	77.25
YALI1_A07730g_1	YALI1_A07730g	98.44
YALI1_A07730g_2	YALI1_A07730g	19.08
YALI1_A07730g_3	YALI1_A07730g	65.3
YALI1_A07730g_4	YALI1_A07730g	57.8
YALI1_A07730g_5	YALI1_A07730g	71.98
YALI1_A07730g_6	YALI1_A07730g	82.71
YALI1_A07766g_1	YALI1_A07766g	88.56
YALI1_A07766g_2	YALI1_A07766g	93.45
YALI1_A07766g_3	YALI1_A07766g	70.23
YALI1_A07766g_5	YALI1_A07766g	49.93
YALI1_A07766g_6	YALI1_A07766g	47.12
YALI1_A07768g_1	YALI1_A07768g	33.91
YALI1_A07768g_2	YALI1_A07768g	84.46
YALI1_A07768g_3	YALI1_A07768g	79.97
YALI1_A07768g_4	YALI1_A07768g	95.85
YALI1_A07768g_5	YALI1_A07768g	93.04
YALI1_A07768g_6	YALI1_A07768g	91.82
YALI1_A07829g_1	YALI1_A07829g	99.72
YALI1_A07829g_2	YALI1_A07829g	99.07
YALI1_A07829g_3	YALI1_A07829g	96.02
YALI1_A07829g_4	YALI1_A07829g	97.89
YALI1_A07829g_5	YALI1_A07829g	21.34
YALI1_A07829g_6	YALI1_A07829g	68.09
YALI1_A07887g_1	YALI1_A07887g	83.12
YALI1_A07887g_2	YALI1_A07887g	97.28
YALI1_A07887g_3	YALI1_A07887g	82.64
YALI1_A07887g_5	YALI1_A07887g	50.15
YALI1_A07887g_6	YALI1_A07887g	87.15
YALI1_A07937g_1	YALI1_A07937g	93.16
YALI1_A07937g_2	YALI1_A07937g	78.26
YALI1_A07937g_3	YALI1_A07937g	65.66
YALI1_A07937g_4	YALI1_A07937g	89.61
YALI1_A07937g_5	YALI1_A07937g	78.91
YALI1_A07937g_6	YALI1_A07937g	88.62
YALI1_A07977g_1	YALI1_A07977g	82.59
YALI1_A07977g_2	YALI1_A07977g	86.7
YALI1_A07977g_3	YALI1_A07977g	58.36
YALI1_A07977g_4	YALI1_A07977g	90.46
YALI1_A07977g_5	YALI1_A07977g	85.31
YALI1_A07977g_6	YALI1_A07977g	74.26
YALI1_A08047g_1	YALI1_A08047g	80.81
YALI1_A08047g_2	YALI1_A08047g	96.97
YALI1_A08047g_3	YALI1_A08047g	88.21
YALI1_A08047g_5	YALI1_A08047g	99.71
YALI1_A08047g_6	YALI1_A08047g	86.81
YALI1_A08049g_1	YALI1_A08049g	86.27
YALI1_A08049g_2	YALI1_A08049g	81.37
YALI1_A08049g_3	YALI1_A08049g	91.14
YALI1_A08049g_4	YALI1_A08049g	65.05
YALI1_A08049g_5	YALI1_A08049g	17.76
YALI1_A08049g_6	YALI1_A08049g	77.96
YALI1_A08065g_1	YALI1_A08065g	98.67
YALI1_A08065g_2	YALI1_A08065g	78.8
YALI1_A08065g_3	YALI1_A08065g	91.18
YALI1_A08065g_4	YALI1_A08065g	77.23
YALI1_A08065g_5	YALI1_A08065g	65.52
YALI1_A08065g_6	YALI1_A08065g	71.31
YALI1_A08073g_1	YALI1_A08073g	88.95
YALI1_A08073g_2	YALI1_A08073g	64.64
YALI1_A08073g_3	YALI1_A08073g	52.74
YALI1_A08073g_4	YALI1_A08073g	57.5
YALI1_A08073g_5	YALI1_A08073g	67.93
YALI1_A08073g_6	YALI1_A08073g	73.97
YALI1_A08107g_1	YALI1_A08107g	82.24
YALI1_A08107g_2	YALI1_A08107g	68.78
YALI1_A08107g_3	YALI1_A08107g	96.84
YALI1_A08107g_4	YALI1_A08107g	74.88
YALI1_A08107g_5	YALI1_A08107g	86.52
YALI1_A08107g_6	YALI1_A08107g	55.5
YALI1_A08115g_2	YALI1_A08115g	32.2
YALI1_A08115g_3	YALI1_A08115g	49.39
YALI1_A08115g_4	YALI1_A08115g	59.81
YALI1_A08115g_5	YALI1_A08115g	51.57
YALI1_A08115g_6	YALI1_A08115g	26.63
YALI1_A08126g_1	YALI1_A08126g	45.37
YALI1_A08126g_2	YALI1_A08126g	62.18
YALI1_A08126g_3	YALI1_A08126g	90.8
YALI1_A08126g_4	YALI1_A08126g	99.91
YALI1_A08126g_5	YALI1_A08126g	38.92
YALI1_A08126g_6	YALI1_A08126g	91.43
YALI1_A08175g_1	YALI1_A08175g	88.3
YALI1_A08175g_2	YALI1_A08175g	95.79
YALI1_A08175g_3	YALI1_A08175g	85.47
YALI1_A08175g_4	YALI1_A08175g	77.5
YALI1_A08175g_5	YALI1_A08175g	78.63
YALI1_A08175g_6	YALI1_A08175g	81.74
YALI1_A08197g_1	YALI1_A08197g	77.15
YALI1_A08197g_2	YALI1_A08197g	46.84
YALI1_A08197g_3	YALI1_A08197g	41.22
YALI1_A08197g_4	YALI1_A08197g	93.5
YALI1_A08197g_5	YALI1_A08197g	39.34
YALI1_A08197g_6	YALI1_A08197g	65.2
YALI1_A08206g_1	YALI1_A08206g	89.06
YALI1_A08206g_2	YALI1_A08206g	77.39
YALI1_A08206g_3	YALI1_A08206g	46.33
YALI1_A08206g_4	YALI1_A08206g	54.74
YALI1_A08206g_5	YALI1_A08206g	76.28
YALI1_A08206g_6	YALI1_A08206g	45.38
YALI1_A08299g_1	YALI1_A08299g	85.9
YALI1_A08299g_2	YALI1_A08299g	65.95
YALI1_A08299g_3	YALI1_A08299g	44.04
YALI1_A08299g_4	YALI1_A08299g	92.08
YALI1_A08299g_5	YALI1_A08299g	94
YALI1_A08299g_6	YALI1_A08299g	28.51
YALI1_A08362t_1	YALI1_A08362t	92.12
YALI1_A08362t_2	YALI1_A08362t	96.49
YALI1_A08362t_3	YALI1_A08362t	87.7
YALI1_A08362t_4	YALI1_A08362t	99.34
YALI1_A08362t_5	YALI1_A08362t	98.44
YALI1_A08362t_6	YALI1_A08362t	98.07
YALI1_A08424g_1	YALI1_A08424g	84
YALI1_A08424g_2	YALI1_A08424g	95.82
YALI1_A08424g_3	YALI1_A08424g	76.07
YALI1_A08424g_4	YALI1_A08424g	98.25
YALI1_A08424g_5	YALI1_A08424g	50.89
YALI1_A08424g_6	YALI1_A08424g	27.01
YALI1_A08436g_1	YALI1_A08436g	92
YALI1_A08436g_2	YALI1_A08436g	80.66
YALI1_A08436g_3	YALI1_A08436g	76.62
YALI1_A08436g_4	YALI1_A08436g	71.99
YALI1_A08436g_5	YALI1_A08436g	80.62
YALI1_A08436g_6	YALI1_A08436g	82.76
YALI1_A08467g_1	YALI1_A08467g	84.39
YALI1_A08467g_2	YALI1_A08467g	69.92
YALI1_A08467g_3	YALI1_A08467g	53.69
YALI1_A08467g_4	YALI1_A08467g	90.97
YALI1_A08467g_5	YALI1_A08467g	99.55
YALI1_A08467g_6	YALI1_A08467g	80.73
YALI1_A08468g_1	YALI1_A08468g	74.3
YALI1_A08468g_2	YALI1_A08468g	88.86
YALI1_A08468g_3	YALI1_A08468g	98.76
YALI1_A08468g_4	YALI1_A08468g	98.66
YALI1_A08468g_5	YALI1_A08468g	61.53
YALI1_A08468g_6	YALI1_A08468g	96.39
YALI1_A08486g_1	YALI1_A08486g	96.13
YALI1_A08486g_2	YALI1_A08486g	96.15
YALI1_A08486g_3	YALI1_A08486g	94.54
YALI1_A08486g_4	YALI1_A08486g	78.12
YALI1_A08486g_5	YALI1_A08486g	13.06
YALI1_A08486g_6	YALI1_A08486g	79.45
YALI1_A08502g_3	YALI1_A08502g	68.87
YALI1_A08502g_4	YALI1_A08502g	64.92
YALI1_A08502g_5	YALI1_A08502g	93.45
YALI1_A08502g_6	YALI1_A08502g	28.92
YALI1_A08512g_1	YALI1_A08512g	76.64
YALI1_A08512g_2	YALI1_A08512g	83.34
YALI1_A08512g_3	YALI1_A08512g	74.32
YALI1_A08512g_4	YALI1_A08512g	96.89
YALI1_A08512g_6	YALI1_A08512g	81.82
YALI1_A08532g_2	YALI1_A08532g	87.68
YALI1_A08532g_3	YALI1_A08532g	57.52
YALI1_A08532g_4	YALI1_A08532g	96.33
YALI1_A08532g_5	YALI1_A08532g	64.17
YALI1_A08532g_6	YALI1_A08532g	75.72
YALI1_A08546g_1	YALI1_A08546g	95.84
YALI1_A08546g_2	YALI1_A08546g	26.36
YALI1_A08546g_3	YALI1_A08546g	72.89
YALI1_A08546g_5	YALI1_A08546g	63.11
YALI1_A08546g_6	YALI1_A08546g	96.71
YALI1_A08614g_1	YALI1_A08614g	47.45
YALI1_A08614g_2	YALI1_A08614g	68.48
YALI1_A08614g_3	YALI1_A08614g	64.94
YALI1_A08614g_4	YALI1_A08614g	62.43
YALI1_A08614g_5	YALI1_A08614g	98.95
YALI1_A08614g_6	YALI1_A08614g	65.53
YALI1_A08623g_1	YALI1_A08623g	16.77
YALI1_A08623g_2	YALI1_A08623g	10.72
YALI1_A08623g_3	YALI1_A08623g	73.3
YALI1_A08623g_4	YALI1_A08623g	25.42
YALI1_A08623g_5	YALI1_A08623g	95.65
YALI1_A08623g_6	YALI1_A08623g	94.89
YALI1_A08653g_1	YALI1_A08653g	79.7
YALI1_A08653g_2	YALI1_A08653g	93.74
YALI1_A08653g_3	YALI1_A08653g	69.81
YALI1_A08653g_4	YALI1_A08653g	78.45
YALI1_A08653g_5	YALI1_A08653g	79.49
YALI1_A08653g_6	YALI1_A08653g	56.74
YALI1_A08672g_1	YALI1_A08672g	90.12
YALI1_A08672g_2	YALI1_A08672g	98.29
YALI1_A08672g_4	YALI1_A08672g	49.37
YALI1_A08672g_5	YALI1_A08672g	67.18
YALI1_A08672g_6	YALI1_A08672g	75.26
YALI1_A08729g_1	YALI1_A08729g	99.42
[truncated: 42,762 more rows]
