# Supplementary material for: acCRISPR: an activity-correction method for improving the accuracy of CRISPR screens
Source: Commun Biol. 2023 Jun 8;6:617. doi: 10.1038/s42003-023-04996-8 (PMC10250353; doi:10.1038/s42003-023-04996-8)
Supplement: Supplementary file 13 — Supplementary Data 10 [file 42003_2023_4996_MOESM13_ESM.xlsx]

## Sheet: DeepGuide predicted activity
Guide ID	gene	DeepGuide score
YALI1_F21210g_8	YALI1_F21210g	1.72892
YALI1_B09580g_6	YALI1_B09580g	0.647274
YALI1_C17498g_2	YALI1_C17498g	1.10412
YALI1_B17853g_1	YALI1_B17853g	1.1094
YALI1_E28631g_3	YALI1_E28631g	1.40955
YALI1_C01356g_5	YALI1_C01356g	1.28061
YALI1_C28434g_2	YALI1_C28434g	-0.555109
YALI1_F03028g_5	YALI1_F03028g	-0.518509
YALI1_F30061g_3	YALI1_F30061g	1.6261
YALI1_F33790g_1	YALI1_F33790g	1.71907
YALI1_E34650g_3	YALI1_E34650g	0.847444
YALI1_F01369g_3	YALI1_F01369g	2.00279
YALI1_B04068g_4	YALI1_B04068g	-0.44995
YALI1_C16200g_8	YALI1_C16200g	-0.218062
YALI1_D17268g_1	YALI1_D17268g	1.56685
YALI1_B08493g_7	YALI1_B08493g	1.04861
YALI1_F27465g_1	YALI1_F27465g	1.81643
YALI1_E03416g_5	YALI1_E03416g	-0.104538
YALI1_D00173g_8	YALI1_D00173g	0.0549976
YALI1_C29837g_4	YALI1_C29837g	1.88667
YALI1_A21449g_6	YALI1_A21449g	-0.770436
YALI1_F29704g_2	YALI1_F29704g	1.75249
YALI1_D17731g_6	YALI1_D17731g	-0.315939
YALI1_D15181g_1	YALI1_D15181g	1.99657
YALI1_E05630g_8	YALI1_E05630g	0.886191
YALI1_E08733g_3	YALI1_E08733g	1.77767
YALI1_E25267g_7	YALI1_E25267g	0.924476
YALI1_B17990g_8	YALI1_B17990g	1.0841
YALI1_F21322g_6	YALI1_F21322g	0.328267
YALI1_B09448g_8	YALI1_B09448g	1.0021
YALI1_C31067g_7	YALI1_C31067g	1.47115
YALI1_D25337g_8	YALI1_D25337g	0.210485
YALI1_E29894g_2	YALI1_E29894g	1.69489
YALI1_F06991g_3	YALI1_F06991g	-0.283188
YALI1_F39001g_5	YALI1_F39001g	1.6999
YALI1_F39199g_1	YALI1_F39199g	1.22936
YALI1_B12010g_6	YALI1_B12010g	1.21537
YALI1_C05570g_3	YALI1_C05570g	1.39582
YALI1_F21778g_3	YALI1_F21778g	1.47414
YALI1_E11289g_4	YALI1_E11289g	1.0615
YALI1_E33234g_7	YALI1_E33234g	-0.763406
YALI1_C09390g_4	YALI1_C09390g	0.783455
YALI1_E02744g_5	YALI1_E02744g	1.71342
YALI1_F07747g_1	YALI1_F07747g	1.589
YALI1_D20118g_3	YALI1_D20118g	0.821589
YALI1_E04910g_5	YALI1_E04910g	1.40604
YALI1_A07349g_7	YALI1_A07349g	0.0928448
YALI1_E41699g_5	YALI1_E41699g	2.0289
YALI1_E01213g_4	YALI1_E01213g	0.63678
YALI1_B21885g_4	YALI1_B21885g	1.87595
YALI1_D02599g_7	YALI1_D02599g	-0.195288
YALI1_A21120g_4	YALI1_A21120g	0.433037
YALI1_D00703g_4	YALI1_D00703g	1.21815
YALI1_D32268g_1	YALI1_D32268g	-0.683936
YALI1_E15583g_7	YALI1_E15583g	1.08805
YALI1_B07295g_6	YALI1_B07295g	-0.0640906
YALI1_D13496g_2	YALI1_D13496g	0.0890758
YALI1_E34798g_5	YALI1_E34798g	1.37267
YALI1_D14560g_8	YALI1_D14560g	0.852508
YALI1_E01491g_3	YALI1_E01491g	2.20323
YALI1_D06700g_5	YALI1_D06700g	-0.47974
YALI1_F18202g_8	YALI1_F18202g	0.837489
YALI1_D20505g_1	YALI1_D20505g	1.39406
YALI1_D16151g_8	YALI1_D16151g	-0.0454408
YALI1_E15939g_7	YALI1_E15939g	0.694082
YALI1_B20462g_1	YALI1_B20462g	1.71997
YALI1_F34779g_6	YALI1_F34779g	0.97611
YALI1_F00261g_6	YALI1_F00261g	1.65054
YALI1_D11368g_8	YALI1_D11368g	1.9527
YALI1_E22439g_4	YALI1_E22439g	1.5668
YALI1_C32010g_8	YALI1_C32010g	-0.395811
YALI1_F13366g_1	YALI1_F13366g	1.48156
YALI1_F36344g_5	YALI1_F36344g	1.02904
YALI1_D20257g_6	YALI1_D20257g	-0.971223
YALI1_C14641g_2	YALI1_C14641g	-0.639896
YALI1_D03990g_8	YALI1_D03990g	0.0606785
YALI1_B25997g_3	YALI1_B25997g	1.84153
YALI1_D19174g_6	YALI1_D19174g	-0.624382
YALI1_E12873g_4	YALI1_E12873g	0.596633
YALI1_E18095g_3	YALI1_E18095g	-0.408194
YALI1_D02014g_8	YALI1_D02014g	1.13926
YALI1_E19603g_2	YALI1_E19603g	-0.177844
YALI1_F11141g_7	YALI1_F11141g	0.610925
YALI1_F32597g_2	YALI1_F32597g	1.47655
YALI1_F12895g_7	YALI1_F12895g	-0.157594
YALI1_E34205g_5	YALI1_E34205g	1.56418
YALI1_D16144g_1	YALI1_D16144g	-0.729256
YALI1_E04706g_7	YALI1_E04706g	1.57445
YALI1_F19764g_1	YALI1_F19764g	1.28101
YALI1_E24287g_1	YALI1_E24287g	1.77805
YALI1_A18062g_8	YALI1_A18062g	1.57342
YALI1_D20844g_3	YALI1_D20844g	1.89836
YALI1_F26967g_3	YALI1_F26967g	1.59265
YALI1_D21145g_2	YALI1_D21145g	-0.773506
YALI1_F32167g_2	YALI1_F32167g	2.21736
YALI1_B23077g_5	YALI1_B23077g	1.15219
YALI1_B10782g_4	YALI1_B10782g	1.76907
YALI1_F19047g_5	YALI1_F19047g	0.995664
YALI1_A08512g_8	YALI1_A08512g	0.87677
YALI1_C11925g_7	YALI1_C11925g	1.19031
YALI1_B30146g_6	YALI1_B30146g	0.378235
YALI1_A20242g_3	YALI1_A20242g	0.446735
YALI1_B25495g_1	YALI1_B25495g	1.67933
YALI1_A02775g_7	YALI1_A02775g	0.959813
YALI1_E29330g_8	YALI1_E29330g	0.0659674
YALI1_A20320g_2	YALI1_A20320g	1.18541
YALI1_C28895g_3	YALI1_C28895g	1.16066
YALI1_C12121g_5	YALI1_C12121g	1.60343
YALI1_B11532g_5	YALI1_B11532g	1.61626
YALI1_B02194g_6	YALI1_B02194g	0.934131
YALI1_C31791g_2	YALI1_C31791g	1.06291
YALI1_C32721g_7	YALI1_C32721g	-0.436953
YALI1_B08123g_1	YALI1_B08123g	1.13151
YALI1_A19089g_4	YALI1_A19089g	-0.290101
YALI1_C06041g_6	YALI1_C06041g	1.34205
YALI1_D36035g_3	YALI1_D36035g	-0.644486
YALI1_A03300g_6	YALI1_A03300g	1.30719
YALI1_E06365g_3	YALI1_E06365g	1.34276
YALI1_F04848g_7	YALI1_F04848g	-0.577891
YALI1_B03429g_2	YALI1_B03429g	1.94745
YALI1_E17574g_2	YALI1_E17574g	0.032349
YALI1_A03507g_2	YALI1_A03507g	1.91648
YALI1_E07306g_7	YALI1_E07306g	-0.564994
YALI1_E09615g_1	YALI1_E09615g	1.49391
YALI1_F28934g_2	YALI1_F28934g	1.49443
YALI1_E39284g_1	YALI1_E39284g	1.48246
YALI1_B14147g_8	YALI1_B14147g	1.43197
YALI1_E06712g_8	YALI1_E06712g	1.44778
YALI1_A02113g_2	YALI1_A02113g	0.10564
YALI1_E00340g_2	YALI1_E00340g	1.72523
YALI1_E01793g_7	YALI1_E01793g	1.36862
YALI1_A19398g_3	YALI1_A19398g	1.16741
YALI1_C17728g_7	YALI1_C17728g	1.12633
YALI1_E02348g_3	YALI1_E02348g	-0.796808
YALI1_F13155g_1	YALI1_F13155g	1.94158
YALI1_D25359g_4	YALI1_D25359g	1.96246
YALI1_D15296g_2	YALI1_D15296g	1.8331
YALI1_E25964g_6	YALI1_E25964g	1.52613
YALI1_E19669g_1	YALI1_E19669g	1.54495
YALI1_A15192g_5	YALI1_A15192g	1.39952
YALI1_B26845g_1	YALI1_B26845g	-0.617057
YALI1_B23515g_6	YALI1_B23515g	1.48747
YALI1_F31283g_1	YALI1_F31283g	-0.106143
YALI1_E07153g_8	YALI1_E07153g	0.0741493
YALI1_C28706g_6	YALI1_C28706g	2.02733
YALI1_F21174g_7	YALI1_F21174g	1.16842
YALI1_B27399g_4	YALI1_B27399g	-0.284803
YALI1_B26715g_7	YALI1_B26715g	0.479552
YALI1_E01530g_8	YALI1_E01530g	2.26913
YALI1_A05583g_3	YALI1_A05583g	-0.837118
YALI1_E41421g_8	YALI1_E41421g	0.00349048
YALI1_D30224g_1	YALI1_D30224g	-0.833703
YALI1_D17090g_1	YALI1_D17090g	1.78632
YALI1_D05973g_6	YALI1_D05973g	1.63452
YALI1_A11439g_6	YALI1_A11439g	2.31274
YALI1_E27469g_2	YALI1_E27469g	-0.518141
YALI1_C14641g_1	YALI1_C14641g	1.54253
YALI1_B16705g_5	YALI1_B16705g	1.12383
YALI1_E19488g_1	YALI1_E19488g	1.03811
YALI1_D20473g_3	YALI1_D20473g	1.05052
YALI1_E35988g_1	YALI1_E35988g	1.22665
YALI1_F01849g_1	YALI1_F01849g	1.10808
YALI1_F02726g_2	YALI1_F02726g	-0.280879
YALI1_F14368g_3	YALI1_F14368g	1.19168
YALI1_B23176g_3	YALI1_B23176g	1.18013
YALI1_B23237g_5	YALI1_B23237g	1.21573
YALI1_D13450g_6	YALI1_D13450g	1.23583
YALI1_A00867g_1	YALI1_A00867g	1.15027
YALI1_C21946g_6	YALI1_C21946g	1.38754
YALI1_A12356g_8	YALI1_A12356g	-0.110927
YALI1_A15507g_8	YALI1_A15507g	0.892168
YALI1_B04391g_8	YALI1_B04391g	1.9864
YALI1_A10473g_2	YALI1_A10473g	2.09116
YALI1_C03615g_3	YALI1_C03615g	1.30693
YALI1_C10271g_5	YALI1_C10271g	-0.0526356
YALI1_D01472g_2	YALI1_D01472g	0.0245188
YALI1_D16672g_6	YALI1_D16672g	1.66639
YALI1_E20766g_6	YALI1_E20766g	0.420875
YALI1_F04626g_8	YALI1_F04626g	1.24391
YALI1_F17756g_8	YALI1_F17756g	1.28868
YALI1_F25587g_2	YALI1_F25587g	0.858276
YALI1_D09404g_5	YALI1_D09404g	0.51877
YALI1_F03120g_4	YALI1_F03120g	0.272665
YALI1_F11337g_3	YALI1_F11337g	1.92343
YALI1_B02604g_4	YALI1_B02604g	-0.419563
YALI1_E38561g_6	YALI1_E38561g	1.1414
YALI1_F10977g_2	YALI1_F10977g	1.67091
YALI1_C04672g_7	YALI1_C04672g	1.09057
YALI1_E02832g_7	YALI1_E02832g	1.42613
YALI1_E40394g_2	YALI1_E40394g	1.31523
YALI1_E34288g_8	YALI1_E34288g	2.02178
YALI1_B02073g_1	YALI1_B02073g	2.12723
YALI1_F07135g_3	YALI1_F07135g	0.569198
YALI1_E19172g_6	YALI1_E19172g	-0.833364
YALI1_D00888g_1	YALI1_D00888g	1.81535
YALI1_A08073g_5	YALI1_A08073g	-0.361927
YALI1_E07440g_2	YALI1_E07440g	1.76598
YALI1_D18943g_3	YALI1_D18943g	0.299529
YALI1_B17112g_3	YALI1_B17112g	0.591983
YALI1_F28943g_2	YALI1_F28943g	1.44185
YALI1_F39891g_8	YALI1_F39891g	1.4
YALI1_C10480g_7	YALI1_C10480g	1.24425
YALI1_D13916g_3	YALI1_D13916g	1.31987
YALI1_D26721g_3	YALI1_D26721g	1.53579
YALI1_D20676g_3	YALI1_D20676g	1.21457
YALI1_A00683g_3	YALI1_A00683g	1.39547
YALI1_B10094g_2	YALI1_B10094g	0.438694
YALI1_E20049g_6	YALI1_E20049g	-0.470531
YALI1_D01676g_5	YALI1_D01676g	1.31597
YALI1_E27731g_5	YALI1_E27731g	0.921725
YALI1_B21323g_6	YALI1_B21323g	0.112501
YALI1_D20164g_5	YALI1_D20164g	1.67408
YALI1_C31971g_8	YALI1_C31971g	1.6399
YALI1_B20493g_5	YALI1_B20493g	0.764489
YALI1_A14458g_1	YALI1_A14458g	1.65987
YALI1_F31381g_6	YALI1_F31381g	1.08296
YALI1_A18897g_2	YALI1_A18897g	1.05833
YALI1_A18732g_7	YALI1_A18732g	-0.349651
YALI1_F17953g_1	YALI1_F17953g	1.60918
YALI1_E19314g_8	YALI1_E19314g	1.72847
YALI1_E17171g_6	YALI1_E17171g	0.837311
YALI1_B20188g_6	YALI1_B20188g	1.53796
YALI1_F13597g_5	YALI1_F13597g	0.592682
YALI1_A15192g_3	YALI1_A15192g	1.3143
YALI1_A07632g_1	YALI1_A07632g	0.974068
YALI1_B19485g_3	YALI1_B19485g	1.48574
YALI1_B22276g_7	YALI1_B22276g	1.70768
YALI1_F27465g_2	YALI1_F27465g	-0.25105
YALI1_A21852g_7	YALI1_A21852g	1.5567
YALI1_F13550g_7	YALI1_F13550g	1.00943
YALI1_A03017g_8	YALI1_A03017g	1.47249
YALI1_C22282g_4	YALI1_C22282g	-0.880251
YALI1_D02063g_6	YALI1_D02063g	1.47288
YALI1_B19336g_4	YALI1_B19336g	1.21404
YALI1_D08494g_5	YALI1_D08494g	-0.469454
YALI1_F17103g_4	YALI1_F17103g	-0.144344
YALI1_D08402g_5	YALI1_D08402g	1.58075
YALI1_A14305g_5	YALI1_A14305g	0.80157
YALI1_F28453g_6	YALI1_F28453g	-0.528239
YALI1_B13828g_6	YALI1_B13828g	1.22091
YALI1_E04688g_4	YALI1_E04688g	1.82364
YALI1_F37481g_4	YALI1_F37481g	-0.306393
YALI1_A05795g_4	YALI1_A05795g	-0.385402
YALI1_D19008g_7	YALI1_D19008g	-0.982518
YALI1_A00983g_1	YALI1_A00983g	-0.283727
YALI1_E35759g_6	YALI1_E35759g	-0.326146
YALI1_B26679g_5	YALI1_B26679g	1.67888
YALI1_E35265g_7	YALI1_E35265g	1.1806
YALI1_E21962g_5	YALI1_E21962g	1.2323
YALI1_D05822g_3	YALI1_D05822g	-0.432373
YALI1_F22794g_6	YALI1_F22794g	1.18393
YALI1_B18384g_4	YALI1_B18384g	-0.66684
YALI1_F06393g_1	YALI1_F06393g	1.41797
YALI1_B03761g_3	YALI1_B03761g	2.08998
YALI1_C08600g_1	YALI1_C08600g	-0.0506954
YALI1_B14150g_6	YALI1_B14150g	0.0751519
YALI1_A01842g_4	YALI1_A01842g	1.06877
YALI1_A04415g_3	YALI1_A04415g	1.06236
YALI1_C23415g_7	YALI1_C23415g	-0.0806295
YALI1_E13514g_6	YALI1_E13514g	1.20089
YALI1_C31163g_2	YALI1_C31163g	-1.01043
YALI1_E40970g_3	YALI1_E40970g	1.20556
YALI1_D06152g_2	YALI1_D06152g	1.79828
YALI1_D14431g_8	YALI1_D14431g	0.62857
YALI1_D02137g_7	YALI1_D02137g	-0.171753
YALI1_D09766g_7	YALI1_D09766g	2.16199
YALI1_B28781g_3	YALI1_B28781g	0.517914
YALI1_F32841g_8	YALI1_F32841g	1.29902
YALI1_B09025g_4	YALI1_B09025g	0.988876
YALI1_E09643g_7	YALI1_E09643g	1.37575
YALI1_D30685g_7	YALI1_D30685g	1.53433
YALI1_F26234g_5	YALI1_F26234g	1.43449
YALI1_C31888g_6	YALI1_C31888g	1.04702
YALI1_D24687g_5	YALI1_D24687g	-0.972163
YALI1_F33403g_8	YALI1_F33403g	1.25549
YALI1_E06628g_1	YALI1_E06628g	-0.147296
YALI1_D01780g_8	YALI1_D01780g	1.50874
YALI1_D06251g_3	YALI1_D06251g	-0.248655
YALI1_B22747g_8	YALI1_B22747g	-0.760684
YALI1_C20964g_2	YALI1_C20964g	1.62528
YALI1_E31565g_7	YALI1_E31565g	1.56983
YALI1_A05821g_6	YALI1_A05821g	0.265282
YALI1_A14483g_5	YALI1_A14483g	0.639084
YALI1_B08134g_4	YALI1_B08134g	1.63542
YALI1_F17066g_2	YALI1_F17066g	1.81587
YALI1_B11916g_7	YALI1_B11916g	-0.778991
YALI1_D00673g_6	YALI1_D00673g	1.55857
YALI1_A15185g_7	YALI1_A15185g	0.876573
YALI1_C26318g_4	YALI1_C26318g	1.51587
YALI1_A16891g_4	YALI1_A16891g	1.92641
YALI1_B00383g_5	YALI1_B00383g	1.07019
YALI1_B27723g_5	YALI1_B27723g	2.02328
YALI1_B29941g_7	YALI1_B29941g	-0.221997
YALI1_C30672g_6	YALI1_C30672g	0.917928
YALI1_E29192g_7	YALI1_E29192g	1.41919
YALI1_E05975g_3	YALI1_E05975g	0.0972672
YALI1_E10662g_4	YALI1_E10662g	0.951696
YALI1_A12356g_3	YALI1_A12356g	1.79473
YALI1_E37198g_3	YALI1_E37198g	2.13447
YALI1_B25734g_3	YALI1_B25734g	1.23756
YALI1_F20234g_5	YALI1_F20234g	1.97984
YALI1_D09417g_2	YALI1_D09417g	1.2115
YALI1_B11759g_8	YALI1_B11759g	0.692247
YALI1_A10883g_4	YALI1_A10883g	1.43889
YALI1_C25742g_4	YALI1_C25742g	1.69898
YALI1_F21698g_6	YALI1_F21698g	0.921894
YALI1_A08759g_5	YALI1_A08759g	1.40628
YALI1_A20131g_3	YALI1_A20131g	1.52466
YALI1_E11485g_3	YALI1_E11485g	1.67945
YALI1_A07405g_1	YALI1_A07405g	1.56966
YALI1_F39891g_1	YALI1_F39891g	1.2142
YALI1_F36233g_3	YALI1_F36233g	1.26153
YALI1_C04938g_2	YALI1_C04938g	1.65903
YALI1_B06245g_6	YALI1_B06245g	0.500697
YALI1_D27826g_4	YALI1_D27826g	0.427054
YALI1_E40671g_8	YALI1_E40671g	-0.255439
YALI1_A21630g_5	YALI1_A21630g	1.38664
YALI1_D10135g_2	YALI1_D10135g	-0.525673
YALI1_D28973g_4	YALI1_D28973g	0.99198
YALI1_F24881g_5	YALI1_F24881g	1.43753
YALI1_D15848g_6	YALI1_D15848g	1.38013
YALI1_C05507g_4	YALI1_C05507g	0.879263
YALI1_F28453g_2	YALI1_F28453g	-0.965386
YALI1_B12427g_3	YALI1_B12427g	2.1915
YALI1_B00607g_8	YALI1_B00607g	1.01472
YALI1_E39990g_8	YALI1_E39990g	0.967252
YALI1_F15387g_2	YALI1_F15387g	1.0989
YALI1_B08094g_4	YALI1_B08094g	0.186554
YALI1_E36866g_7	YALI1_E36866g	1.88612
YALI1_E37080g_4	YALI1_E37080g	0.956486
YALI1_C15454g_3	YALI1_C15454g	1.12625
YALI1_A20441g_8	YALI1_A20441g	-0.0575197
YALI1_E08043g_4	YALI1_E08043g	2.36835
YALI1_E17065g_2	YALI1_E17065g	1.7918
YALI1_A02301g_3	YALI1_A02301g	1.88163
YALI1_A14292g_1	YALI1_A14292g	0.69005
YALI1_B21562g_3	YALI1_B21562g	-0.314242
YALI1_F32546g_5	YALI1_F32546g	1.43026
YALI1_E34933g_6	YALI1_E34933g	1.5017
YALI1_A16918g_4	YALI1_A16918g	2.04341
YALI1_D14500g_6	YALI1_D14500g	1.56052
YALI1_D17731g_4	YALI1_D17731g	1.51636
YALI1_E21053g_4	YALI1_E21053g	0.0600582
YALI1_C12642g_3	YALI1_C12642g	1.18233
YALI1_A19526g_1	YALI1_A19526g	1.23782
YALI1_B30218g_3	YALI1_B30218g	-0.3157
YALI1_B01839g_2	YALI1_B01839g	0.20129
YALI1_C10718g_2	YALI1_C10718g	1.00972
YALI1_D00824g_2	YALI1_D00824g	0.0422076
YALI1_E02377g_8	YALI1_E02377g	0.947395
YALI1_E14910g_1	YALI1_E14910g	1.10702
YALI1_B05106g_8	YALI1_B05106g	0.583984
YALI1_B29037g_4	YALI1_B29037g	1.07889
YALI1_E05576g_6	YALI1_E05576g	0.921145
YALI1_D22704g_3	YALI1_D22704g	1.69382
YALI1_B08214g_5	YALI1_B08214g	-0.0313573
YALI1_B16255g_7	YALI1_B16255g	1.94985
YALI1_F15827g_3	YALI1_F15827g	0.883897
YALI1_A15544g_4	YALI1_A15544g	1.12903
YALI1_B08898g_8	YALI1_B08898g	2.07679
YALI1_E10811g_3	YALI1_E10811g	0.859032
YALI1_D02682g_3	YALI1_D02682g	-0.596128
YALI1_A03688g_6	YALI1_A03688g	0.0848312
YALI1_F34557g_3	YALI1_F34557g	-0.957401
YALI1_F08146g_7	YALI1_F08146g	1.48881
YALI1_C31252g_3	YALI1_C31252g	0.839159
YALI1_B21313g_8	YALI1_B21313g	-0.280121
YALI1_F10288g_3	YALI1_F10288g	-0.463535
YALI1_B02672g_4	YALI1_B02672g	1.45687
YALI1_A02974g_5	YALI1_A02974g	1.08418
YALI1_F11711g_5	YALI1_F11711g	1.23173
YALI1_D03831g_2	YALI1_D03831g	1.79667
YALI1_D29371g_1	YALI1_D29371g	-0.7295
YALI1_A10267g_7	YALI1_A10267g	1.79712
YALI1_D32369g_6	YALI1_D32369g	-0.618711
YALI1_F12578g_1	YALI1_F12578g	1.20704
YALI1_F21612g_5	YALI1_F21612g	-0.407612
YALI1_D28993g_2	YALI1_D28993g	1.6903
YALI1_D00376g_5	YALI1_D00376g	0.0108198
YALI1_D34119g_7	YALI1_D34119g	1.83089
YALI1_A14510g_5	YALI1_A14510g	1.1905
YALI1_E02372g_3	YALI1_E02372g	1.09978
YALI1_F34187g_4	YALI1_F34187g	1.74711
YALI1_D19008g_5	YALI1_D19008g	1.85845
YALI1_E00040g_4	YALI1_E00040g	0.882213
YALI1_F25951g_2	YALI1_F25951g	0.978228
YALI1_F27099g_5	YALI1_F27099g	1.06609
YALI1_C23873g_1	YALI1_C23873g	0.355522
YALI1_E40540g_2	YALI1_E40540g	1.80515
YALI1_C05636g_2	YALI1_C05636g	0.79539
YALI1_A20484g_2	YALI1_A20484g	1.58735
YALI1_F38140g_4	YALI1_F38140g	0.882339
YALI1_A03624g_4	YALI1_A03624g	1.33064
YALI1_B16996g_7	YALI1_B16996g	-0.995034
YALI1_D12315g_4	YALI1_D12315g	2.04118
YALI1_F38476g_2	YALI1_F38476g	0.875522
YALI1_C03461g_5	YALI1_C03461g	1.47835
YALI1_E19070g_5	YALI1_E19070g	1.28639
YALI1_B07735g_6	YALI1_B07735g	0.0718474
YALI1_C19840g_3	YALI1_C19840g	0.659611
YALI1_D22313g_2	YALI1_D22313g	0.135031
YALI1_E02372g_2	YALI1_E02372g	-0.507805
YALI1_A07201g_1	YALI1_A07201g	1.64524
YALI1_B29133g_1	YALI1_B29133g	0.98302
YALI1_C19123g_1	YALI1_C19123g	0.886278
YALI1_E39243g_5	YALI1_E39243g	0.912576
YALI1_D34573g_5	YALI1_D34573g	1.55113
YALI1_B21114g_1	YALI1_B21114g	1.21012
YALI1_E40818g_2	YALI1_E40818g	0.305059
YALI1_E13472g_5	YALI1_E13472g	0.875081
YALI1_F19381g_5	YALI1_F19381g	1.39372
YALI1_C15297g_6	YALI1_C15297g	0.0601155
YALI1_E21638g_4	YALI1_E21638g	1.1012
YALI1_C12619g_5	YALI1_C12619g	1.56628
YALI1_D26559g_5	YALI1_D26559g	-0.945697
YALI1_B08868g_8	YALI1_B08868g	1.0955
YALI1_E13287g_4	YALI1_E13287g	1.13031
YALI1_C08173g_1	YALI1_C08173g	1.18378
YALI1_C01576g_6	YALI1_C01576g	0.661707
YALI1_D33105g_5	YALI1_D33105g	2.11594
YALI1_B01344g_6	YALI1_B01344g	0.82794
YALI1_D23785g_6	YALI1_D23785g	-0.508239
YALI1_B11495g_4	YALI1_B11495g	1.78644
YALI1_A04983g_3	YALI1_A04983g	0.162576
YALI1_E09779g_3	YALI1_E09779g	1.24641
YALI1_C28846g_2	YALI1_C28846g	1.69207
YALI1_B28499g_8	YALI1_B28499g	1.27891
YALI1_D20473g_2	YALI1_D20473g	-0.348548
YALI1_A12756g_6	YALI1_A12756g	1.72301
YALI1_E14316g_7	YALI1_E14316g	1.73522
YALI1_D30241g_1	YALI1_D30241g	1.21158
YALI1_A11723g_3	YALI1_A11723g	1.24491
YALI1_E31891g_8	YALI1_E31891g	-0.39336
YALI1_E12183g_3	YALI1_E12183g	-0.340275
YALI1_B05364g_5	YALI1_B05364g	-0.978111
YALI1_B21946g_4	YALI1_B21946g	1.26381
YALI1_A10146g_1	YALI1_A10146g	-0.0674883
YALI1_B29662g_7	YALI1_B29662g	-0.43018
YALI1_C10041g_3	YALI1_C10041g	1.35061
YALI1_E15555g_2	YALI1_E15555g	0.173436
YALI1_D24770g_7	YALI1_D24770g	0.449423
YALI1_B10424g_8	YALI1_B10424g	1.70866
YALI1_B01644g_3	YALI1_B01644g	1.03448
YALI1_F01405g_4	YALI1_F01405g	0.141674
YALI1_F13170g_7	YALI1_F13170g	1.52942
YALI1_B02874g_5	YALI1_B02874g	1.02238
YALI1_B07762g_5	YALI1_B07762g	-0.659697
YALI1_E06535g_1	YALI1_E06535g	1.52217
YALI1_C20452g_7	YALI1_C20452g	0.742413
YALI1_D05692g_8	YALI1_D05692g	1.99133
YALI1_F07630g_8	YALI1_F07630g	1.18401
YALI1_F01078g_6	YALI1_F01078g	-0.959878
YALI1_F20145g_3	YALI1_F20145g	-0.523079
YALI1_C30541g_1	YALI1_C30541g	0.095179
YALI1_C11203g_6	YALI1_C11203g	1.3905
YALI1_E37063g_4	YALI1_E37063g	1.44108
YALI1_E38239g_6	YALI1_E38239g	1.73524
YALI1_B09002g_8	YALI1_B09002g	1.1047
YALI1_C26377g_2	YALI1_C26377g	1.81565
YALI1_E10364g_8	YALI1_E10364g	1.52288
YALI1_E20453g_3	YALI1_E20453g	1.63951
YALI1_F12089g_3	YALI1_F12089g	1.63666
YALI1_A09372g_4	YALI1_A09372g	1.64376
YALI1_E35888g_1	YALI1_E35888g	1.78302
YALI1_E16390g_8	YALI1_E16390g	1.71361
YALI1_F39645g_5	YALI1_F39645g	1.48115
YALI1_A17749g_6	YALI1_A17749g	-0.705705
YALI1_E09381g_5	YALI1_E09381g	1.37048
YALI1_A01888g_2	YALI1_A01888g	-0.97942
YALI1_B26271g_4	YALI1_B26271g	1.94338
YALI1_E14733g_8	YALI1_E14733g	0.165978
YALI1_F15517g_2	YALI1_F15517g	1.90867
YALI1_D07576g_6	YALI1_D07576g	-0.547367
YALI1_D18845g_5	YALI1_D18845g	1.77911
YALI1_B06613g_1	YALI1_B06613g	2.26575
YALI1_C22282g_2	YALI1_C22282g	1.99507
YALI1_D03952g_5	YALI1_D03952g	1.13673
YALI1_C28686g_3	YALI1_C28686g	1.65415
YALI1_F17547g_6	YALI1_F17547g	-0.959423
YALI1_F07762g_1	YALI1_F07762g	-0.972171
YALI1_E39924g_4	YALI1_E39924g	0.791893
YALI1_C06597g_1	YALI1_C06597g	1.73103
YALI1_B30036g_4	YALI1_B30036g	-0.395353
YALI1_C24891g_4	YALI1_C24891g	-0.463191
YALI1_E15086g_6	YALI1_E15086g	2.01727
YALI1_D25151g_4	YALI1_D25151g	1.5737
YALI1_F04818g_4	YALI1_F04818g	1.03413
YALI1_D03604g_6	YALI1_D03604g	-0.465494
YALI1_F16177g_7	YALI1_F16177g	0.47253
YALI1_D21120g_8	YALI1_D21120g	1.56053
YALI1_C11883g_3	YALI1_C11883g	-0.431391
YALI1_D05739g_5	YALI1_D05739g	0.711031
YALI1_C09642g_4	YALI1_C09642g	1.17451
YALI1_F17603g_8	YALI1_F17603g	1.52461
YALI1_D15865g_8	YALI1_D15865g	1.01222
YALI1_F03428g_4	YALI1_F03428g	1.77585
YALI1_D27100g_4	YALI1_D27100g	1.49097
YALI1_D04467g_4	YALI1_D04467g	1.62331
YALI1_D12355g_4	YALI1_D12355g	1.66138
YALI1_F30703g_6	YALI1_F30703g	1.76632
YALI1_E32332g_4	YALI1_E32332g	0.755552
YALI1_F26234g_1	YALI1_F26234g	-0.536365
YALI1_C21722g_7	YALI1_C21722g	-0.421019
YALI1_D00449g_1	YALI1_D00449g	0.225025
YALI1_D05705g_1	YALI1_D05705g	1.68753
YALI1_E21524g_3	YALI1_E21524g	0.812883
YALI1_A03757g_3	YALI1_A03757g	1.79612
YALI1_F37171g_4	YALI1_F37171g	1.19396
YALI1_D19971g_4	YALI1_D19971g	1.46866
YALI1_B21774g_4	YALI1_B21774g	1.84204
YALI1_C05125g_1	YALI1_C05125g	1.61834
YALI1_A19010g_1	YALI1_A19010g	2.03372
YALI1_C11203g_4	YALI1_C11203g	0.489444
YALI1_F20820g_4	YALI1_F20820g	1.59712
YALI1_F28943g_8	YALI1_F28943g	1.62406
YALI1_C29021g_6	YALI1_C29021g	1.23565
YALI1_F16158g_3	YALI1_F16158g	1.03931
YALI1_E27604g_4	YALI1_E27604g	-0.997264
YALI1_C29141g_7	YALI1_C29141g	-0.417666
YALI1_D24809g_1	YALI1_D24809g	1.206
YALI1_F14160g_2	YALI1_F14160g	1.7024
YALI1_F18857g_8	YALI1_F18857g	-0.121038
YALI1_D26316g_8	YALI1_D26316g	-0.39771
YALI1_E34156g_8	YALI1_E34156g	-0.165132
YALI1_E22961g_3	YALI1_E22961g	0.731961
YALI1_B14147g_5	YALI1_B14147g	1.8932
YALI1_F37878g_1	YALI1_F37878g	-0.19251
YALI1_B18311g_4	YALI1_B18311g	1.66215
YALI1_A07668g_5	YALI1_A07668g	1.39187
YALI1_E14619g_8	YALI1_E14619g	1.24815
YALI1_A03624g_5	YALI1_A03624g	1.74078
YALI1_D01632g_5	YALI1_D01632g	0.850188
YALI1_B16645g_6	YALI1_B16645g	-0.248811
YALI1_E38701g_6	YALI1_E38701g	0.542244
YALI1_F37540g_5	YALI1_F37540g	0.402861
YALI1_F35508g_1	YALI1_F35508g	0.644514
YALI1_D12964g_7	YALI1_D12964g	0.140714
YALI1_D09504g_5	YALI1_D09504g	1.16165
YALI1_C09851g_2	YALI1_C09851g	1.95847
YALI1_B02672g_1	YALI1_B02672g	-0.0638687
YALI1_C06917g_3	YALI1_C06917g	1.53191
YALI1_F16426g_6	YALI1_F16426g	1.47149
YALI1_B07374g_3	YALI1_B07374g	0.823521
YALI1_B29972g_5	YALI1_B29972g	1.85389
YALI1_C01993g_1	YALI1_C01993g	0.784429
YALI1_C32253g_6	YALI1_C32253g	1.06429
YALI1_C04771g_3	YALI1_C04771g	1.85518
YALI1_F19169g_8	YALI1_F19169g	1.91276
YALI1_C09009g_7	YALI1_C09009g	-0.418982
YALI1_D07232g_3	YALI1_D07232g	-0.42571
YALI1_A11622g_3	YALI1_A11622g	0.915119
YALI1_C06191g_6	YALI1_C06191g	1.91152
YALI1_E25905g_3	YALI1_E25905g	1.23015
YALI1_A03900g_6	YALI1_A03900g	-0.446282
YALI1_D01188g_3	YALI1_D01188g	1.69062
YALI1_D31490g_3	YALI1_D31490g	1.5463
YALI1_E19757g_1	YALI1_E19757g	1.83837
YALI1_F20820g_1	YALI1_F20820g	1.88461
YALI1_A16938g_7	YALI1_A16938g	-0.379684
YALI1_D23934g_6	YALI1_D23934g	0.695942
YALI1_F22402g_2	YALI1_F22402g	0.963606
YALI1_E25859g_2	YALI1_E25859g	-0.347844
YALI1_F26780g_3	YALI1_F26780g	0.883669
YALI1_B17569g_3	YALI1_B17569g	1.55499
YALI1_C29628g_1	YALI1_C29628g	1.70402
YALI1_E27144g_1	YALI1_E27144g	0.73451
YALI1_C29529g_5	YALI1_C29529g	0.791957
YALI1_D28518g_5	YALI1_D28518g	0.87481
YALI1_E08043g_8	YALI1_E08043g	-0.595686
YALI1_D17725g_5	YALI1_D17725g	1.27668
YALI1_E09241g_1	YALI1_E09241g	0.645102
YALI1_E13848g_3	YALI1_E13848g	1.0167
YALI1_F10977g_6	YALI1_F10977g	1.98291
YALI1_F18429g_4	YALI1_F18429g	-1.03918
YALI1_F02199g_1	YALI1_F02199g	1.71577
YALI1_F38954g_7	YALI1_F38954g	-0.640725
YALI1_E08382g_7	YALI1_E08382g	0.958826
YALI1_E18843g_2	YALI1_E18843g	-0.64525
YALI1_D03144g_7	YALI1_D03144g	1.33353
YALI1_F24798g_3	YALI1_F24798g	1.097
YALI1_F37194g_5	YALI1_F37194g	1.75065
YALI1_A03721g_4	YALI1_A03721g	1.08197
YALI1_F34692g_5	YALI1_F34692g	1.28648
YALI1_B27777g_8	YALI1_B27777g	0.201503
YALI1_D25899g_7	YALI1_D25899g	1.37005
YALI1_B13536g_4	YALI1_B13536g	0.967859
YALI1_D04469g_7	YALI1_D04469g	1.52471
YALI1_D20672g_1	YALI1_D20672g	1.37372
YALI1_F16225g_4	YALI1_F16225g	1.01497
YALI1_F19106g_8	YALI1_F19106g	1.2641
YALI1_F27663g_6	YALI1_F27663g	1.54531
YALI1_D07252g_3	YALI1_D07252g	2.2505
YALI1_E11341g_6	YALI1_E11341g	0.922229
YALI1_F08944g_3	YALI1_F08944g	1.43962
YALI1_F13644g_2	YALI1_F13644g	0.627512
YALI1_F27791g_4	YALI1_F27791g	-0.503557
YALI1_D04556g_8	YALI1_D04556g	1.32871
YALI1_B20527g_5	YALI1_B20527g	-0.620094
YALI1_C07481g_5	YALI1_C07481g	0.657927
YALI1_C16431g_1	YALI1_C16431g	1.46887
YALI1_D19306g_1	YALI1_D19306g	0.336372
YALI1_A06591g_2	YALI1_A06591g	-0.203882
YALI1_B01550g_1	YALI1_B01550g	1.86164
YALI1_E23994g_2	YALI1_E23994g	1.79324
YALI1_E35478g_6	YALI1_E35478g	1.47599
YALI1_F32476g_6	YALI1_F32476g	0.991292
YALI1_B24672g_8	YALI1_B24672g	1.21737
YALI1_D10886g_6	YALI1_D10886g	0.570901
YALI1_F03803g_3	YALI1_F03803g	-0.34567
YALI1_C18100g_2	YALI1_C18100g	1.47245
YALI1_C20299g_4	YALI1_C20299g	2.1361
YALI1_D14866g_7	YALI1_D14866g	2.08823
YALI1_C20417g_6	YALI1_C20417g	0.909422
YALI1_D15214g_1	YALI1_D15214g	-0.204634
YALI1_A06958g_6	YALI1_A06958g	1.47388
YALI1_B21819g_6	YALI1_B21819g	0.901065
YALI1_E19603g_4	YALI1_E19603g	1.26958
YALI1_E11341g_7	YALI1_E11341g	1.44857
YALI1_E20984g_8	YALI1_E20984g	1.41787
YALI1_D10458g_7	YALI1_D10458g	1.16255
YALI1_D30705g_4	YALI1_D30705g	1.23025
YALI1_B23201g_2	YALI1_B23201g	-0.00869107
YALI1_E30462g_6	YALI1_E30462g	0.900459
YALI1_B23300g_8	YALI1_B23300g	1.46062
YALI1_F29395g_2	YALI1_F29395g	-0.589882
YALI1_A00447g_8	YALI1_A00447g	0.173154
YALI1_C19105g_3	YALI1_C19105g	-0.26385
YALI1_B18741g_5	YALI1_B18741g	1.04856
YALI1_E17773g_6	YALI1_E17773g	-0.528942
YALI1_E22718g_7	YALI1_E22718g	-0.543695
YALI1_F06991g_5	YALI1_F06991g	0.114191
YALI1_F31854g_7	YALI1_F31854g	1.81099
YALI1_F03908g_2	YALI1_F03908g	0.0965887
YALI1_A12502g_3	YALI1_A12502g	0.00950208
YALI1_D16932g_5	YALI1_D16932g	1.28105
YALI1_E32722g_8	YALI1_E32722g	1.93415
YALI1_F08349g_5	YALI1_F08349g	1.35158
YALI1_A04164g_3	YALI1_A04164g	1.23615
YALI1_D25178g_2	YALI1_D25178g	1.66536
YALI1_D28351g_2	YALI1_D28351g	1.03775
YALI1_B24129g_8	YALI1_B24129g	1.60319
YALI1_E12962g_6	YALI1_E12962g	0.238761
YALI1_F10184g_7	YALI1_F10184g	1.91594
YALI1_F31070g_2	YALI1_F31070g	0.311492
YALI1_F36966g_2	YALI1_F36966g	-0.39147
YALI1_B15192g_6	YALI1_B15192g	-0.348009
YALI1_F15449g_4	YALI1_F15449g	1.31815
YALI1_B19962g_1	YALI1_B19962g	0.328521
YALI1_B27645g_2	YALI1_B27645g	1.47698
YALI1_B22372g_1	YALI1_B22372g	1.17214
YALI1_D24961g_8	YALI1_D24961g	-0.523121
YALI1_F14136g_8	YALI1_F14136g	0.346774
YALI1_D28569g_8	YALI1_D28569g	1.52415
YALI1_D27995g_6	YALI1_D27995g	-0.827479
YALI1_E05833g_7	YALI1_E05833g	-0.673913
YALI1_D04636g_6	YALI1_D04636g	0.487343
YALI1_F24509g_1	YALI1_F24509g	1.65636
YALI1_D22804g_2	YALI1_D22804g	1.5089
YALI1_D01796g_6	YALI1_D01796g	1.18402
YALI1_E17065g_6	YALI1_E17065g	0.525856
YALI1_C07840g_3	YALI1_C07840g	1.66223
YALI1_D17482g_2	YALI1_D17482g	1.05489
YALI1_F12757g_6	YALI1_F12757g	1.99156
YALI1_D14304g_1	YALI1_D14304g	1.4939
YALI1_C09072g_4	YALI1_C09072g	1.33556
YALI1_F16851g_5	YALI1_F16851g	1.35503
YALI1_C02831g_4	YALI1_C02831g	2.23044
YALI1_C02550g_3	YALI1_C02550g	0.779699
YALI1_B03761g_1	YALI1_B03761g	0.8183
YALI1_D16314g_6	YALI1_D16314g	-0.101133
YALI1_D24687g_2	YALI1_D24687g	1.71446
YALI1_D20885g_2	YALI1_D20885g	1.04707
YALI1_F27812g_4	YALI1_F27812g	-0.991279
YALI1_A06666g_5	YALI1_A06666g	0.582238
YALI1_B30123g_2	YALI1_B30123g	1.7925
YALI1_A19214g_8	YALI1_A19214g	0.574291
YALI1_F38140g_2	YALI1_F38140g	0.605186
YALI1_B05971g_7	YALI1_B05971g	1.95768
YALI1_B20887g_4	YALI1_B20887g	-0.513459
YALI1_E12206g_8	YALI1_E12206g	1.45695
YALI1_C18082g_2	YALI1_C18082g	1.98813
YALI1_D09956g_6	YALI1_D09956g	-0.232894
YALI1_B10525g_5	YALI1_B10525g	0.935432
YALI1_C00766g_2	YALI1_C00766g	1.23829
YALI1_F19811g_4	YALI1_F19811g	0.481728
YALI1_B23834g_1	YALI1_B23834g	0.818071
YALI1_E21203g_7	YALI1_E21203g	0.223251
YALI1_F21192g_1	YALI1_F21192g	1.60298
YALI1_E08176g_2	YALI1_E08176g	-0.506562
YALI1_E19314g_2	YALI1_E19314g	0.85307
YALI1_C00230g_2	YALI1_C00230g	0.28325
YALI1_C15492g_3	YALI1_C15492g	1.99473
YALI1_E02906g_1	YALI1_E02906g	1.43292
YALI1_E08997g_2	YALI1_E08997g	1.19682
YALI1_B27399g_6	YALI1_B27399g	1.40278
YALI1_D21458g_3	YALI1_D21458g	0.883225
YALI1_D02345g_8	YALI1_D02345g	1.17345
YALI1_E18903g_4	YALI1_E18903g	1.46757
YALI1_B01826g_7	YALI1_B01826g	1.39092
YALI1_A10015g_1	YALI1_A10015g	-0.139184
YALI1_A11821g_3	YALI1_A11821g	0.610599
YALI1_E05319g_2	YALI1_E05319g	1.20408
YALI1_D26114g_5	YALI1_D26114g	-0.403731
YALI1_D12626g_1	YALI1_D12626g	-0.873072
YALI1_F23616g_3	YALI1_F23616g	2.07399
YALI1_E34288g_4	YALI1_E34288g	1.26635
YALI1_C09885g_1	YALI1_C09885g	2.17117
YALI1_A17546g_3	YALI1_A17546g	0.635435
YALI1_E07578g_4	YALI1_E07578g	1.95525
YALI1_F22321g_4	YALI1_F22321g	1.30358
YALI1_B29742g_7	YALI1_B29742g	1.68777
YALI1_C03887g_3	YALI1_C03887g	1.51414
YALI1_B25136g_1	YALI1_B25136g	-0.368249
YALI1_C15048g_2	YALI1_C15048g	0.863889
YALI1_F24079g_8	YALI1_F24079g	-0.311683
YALI1_E27997g_7	YALI1_E27997g	-0.278777
YALI1_E12027g_5	YALI1_E12027g	1.53815
YALI1_B13917g_8	YALI1_B13917g	1.66962
YALI1_B17112g_1	YALI1_B17112g	1.19357
YALI1_D29074g_2	YALI1_D29074g	0.855097
YALI1_B15905g_5	YALI1_B15905g	-0.382017
YALI1_F30179g_4	YALI1_F30179g	0.88431
YALI1_B07809g_2	YALI1_B07809g	1.9296
YALI1_C23193g_5	YALI1_C23193g	0.342282
YALI1_C16352g_2	YALI1_C16352g	1.1017
YALI1_A08614g_6	YALI1_A08614g	0.79295
YALI1_F18429g_1	YALI1_F18429g	0.806462
YALI1_B21935g_4	YALI1_B21935g	-0.357275
YALI1_E24894g_3	YALI1_E24894g	1.11655
YALI1_E30028g_5	YALI1_E30028g	1.35863
YALI1_E12987g_5	YALI1_E12987g	1.74202
YALI1_A11218g_8	YALI1_A11218g	1.40187
YALI1_B18368g_1	YALI1_B18368g	1.2716
YALI1_D21978g_2	YALI1_D21978g	1.41292
YALI1_A02365g_7	YALI1_A02365g	0.966233
YALI1_A00309g_8	YALI1_A00309g	0.0602812
YALI1_D14453g_3	YALI1_D14453g	-0.314872
YALI1_E22921g_5	YALI1_E22921g	1.29444
YALI1_F10585g_7	YALI1_F10585g	1.86763
YALI1_D35809g_4	YALI1_D35809g	1.72338
YALI1_F24413g_3	YALI1_F24413g	1.26541
YALI1_B16504g_8	YALI1_B16504g	1.71905
YALI1_A07267g_8	YALI1_A07267g	1.23643
YALI1_B07915g_3	YALI1_B07915g	-0.124094
YALI1_A17651g_8	YALI1_A17651g	0.629436
YALI1_A02365g_1	YALI1_A02365g	1.6874
YALI1_B08102g_7	YALI1_B08102g	-0.0248191
YALI1_F38882g_1	YALI1_F38882g	0.163848
YALI1_E08271g_5	YALI1_E08271g	1.48187
YALI1_E27367g_4	YALI1_E27367g	0.26217
YALI1_B14382g_3	YALI1_B14382g	1.27391
YALI1_F37890g_1	YALI1_F37890g	0.663637
YALI1_C17238g_1	YALI1_C17238g	0.920888
YALI1_D03047g_6	YALI1_D03047g	1.21491
YALI1_C19912g_3	YALI1_C19912g	1.21536
YALI1_B29008g_4	YALI1_B29008g	0.607209
YALI1_C28396g_2	YALI1_C28396g	0.967039
YALI1_E24762g_4	YALI1_E24762g	1.20539
YALI1_C14823g_5	YALI1_C14823g	-0.502712
YALI1_D00376g_4	YALI1_D00376g	-0.0955524
YALI1_F00430g_1	YALI1_F00430g	1.78323
YALI1_F01132g_8	YALI1_F01132g	-0.612241
YALI1_C10860g_7	YALI1_C10860g	2.0633
YALI1_D13019g_4	YALI1_D13019g	1.03707
YALI1_E36437g_4	YALI1_E36437g	1.20264
YALI1_C03378g_8	YALI1_C03378g	1.12565
YALI1_C18396g_1	YALI1_C18396g	-0.473242
YALI1_E06220g_6	YALI1_E06220g	0.670278
YALI1_C20270g_1	YALI1_C20270g	1.10242
YALI1_F03284g_3	YALI1_F03284g	1.07866
YALI1_C30130g_1	YALI1_C30130g	0.202934
YALI1_E03651g_3	YALI1_E03651g	0.514639
YALI1_E29792g_2	YALI1_E29792g	1.34222
YALI1_A03091g_5	YALI1_A03091g	-0.131569
YALI1_C08298g_5	YALI1_C08298g	1.24078
YALI1_A19563g_5	YALI1_A19563g	1.25671
YALI1_F01034g_1	YALI1_F01034g	1.81999
YALI1_A11654g_4	YALI1_A11654g	-0.636918
YALI1_E23854g_6	YALI1_E23854g	-0.212639
YALI1_A03081g_5	YALI1_A03081g	-0.255958
YALI1_A04983g_6	YALI1_A04983g	1.6276
YALI1_E09357g_8	YALI1_E09357g	0.231144
YALI1_C31252g_1	YALI1_C31252g	0.376808
YALI1_F21540g_7	YALI1_F21540g	1.74657
YALI1_A01267g_1	YALI1_A01267g	0.859035
YALI1_D31568g_8	YALI1_D31568g	-0.986106
YALI1_E34397g_6	YALI1_E34397g	-0.675377
YALI1_F37828g_3	YALI1_F37828g	1.17558
YALI1_F23529g_5	YALI1_F23529g	1.70585
YALI1_F34625g_1	YALI1_F34625g	0.187198
YALI1_D24649g_7	YALI1_D24649g	1.46699
YALI1_C10990g_3	YALI1_C10990g	1.56262
YALI1_C07028g_3	YALI1_C07028g	0.831701
YALI1_C01876g_7	YALI1_C01876g	-0.945675
YALI1_A06052g_3	YALI1_A06052g	1.13131
YALI1_B04853g_4	YALI1_B04853g	1.65601
YALI1_F13134g_3	YALI1_F13134g	1.8143
YALI1_B16504g_3	YALI1_B16504g	-0.500616
YALI1_C32137g_6	YALI1_C32137g	0.538999
YALI1_D20398g_8	YALI1_D20398g	-0.566719
YALI1_A07887g_7	YALI1_A07887g	-0.244093
YALI1_F19015g_6	YALI1_F19015g	1.57509
YALI1_E12019g_6	YALI1_E12019g	1.55858
YALI1_D11592g_1	YALI1_D11592g	1.15525
YALI1_F08392g_7	YALI1_F08392g	0.794975
YALI1_C27996g_6	YALI1_C27996g	-0.484394
YALI1_E18291g_8	YALI1_E18291g	1.51204
YALI1_C32119g_8	YALI1_C32119g	-0.215429
YALI1_F01849g_7	YALI1_F01849g	1.13265
YALI1_D12074g_7	YALI1_D12074g	0.902371
YALI1_C18787g_4	YALI1_C18787g	1.77939
YALI1_B04433g_5	YALI1_B04433g	0.99002
YALI1_F25708g_6	YALI1_F25708g	1.19225
YALI1_E26592g_6	YALI1_E26592g	1.85022
YALI1_D30249g_5	YALI1_D30249g	-0.953621
YALI1_E00040g_1	YALI1_E00040g	-0.683236
YALI1_E03672g_6	YALI1_E03672g	0.657062
YALI1_F23214g_1	YALI1_F23214g	1.44484
YALI1_C21353g_3	YALI1_C21353g	0.517592
YALI1_F09518g_3	YALI1_F09518g	0.985077
YALI1_E06628g_7	YALI1_E06628g	1.76483
YALI1_A06116g_1	YALI1_A06116g	1.24693
YALI1_B05242g_1	YALI1_B05242g	-0.35268
YALI1_C07721g_7	YALI1_C07721g	1.43164
YALI1_B23579g_4	YALI1_B23579g	0.877496
YALI1_F25984g_8	YALI1_F25984g	1.28293
YALI1_F05205g_2	YALI1_F05205g	2.06391
YALI1_F19268g_2	YALI1_F19268g	1.55093
YALI1_B12204g_7	YALI1_B12204g	-0.372284
YALI1_D12074g_4	YALI1_D12074g	0.814451
YALI1_F23616g_8	YALI1_F23616g	1.69997
YALI1_F32910g_5	YALI1_F32910g	1.22943
YALI1_D16441g_5	YALI1_D16441g	0.895616
YALI1_E22159g_1	YALI1_E22159g	-0.256749
YALI1_D21167g_6	YALI1_D21167g	-0.71333
YALI1_A20149g_3	YALI1_A20149g	1.11463
YALI1_B01711g_4	YALI1_B01711g	0.513231
YALI1_E01105g_7	YALI1_E01105g	-0.317373
YALI1_A14510g_7	YALI1_A14510g	1.11468
YALI1_C11552g_4	YALI1_C11552g	1.86341
YALI1_C15369g_1	YALI1_C15369g	1.47963
YALI1_D26511g_3	YALI1_D26511g	0.979088
YALI1_E05645g_1	YALI1_E05645g	1.05186
YALI1_E31050g_5	YALI1_E31050g	1.57873
YALI1_D24026g_1	YALI1_D24026g	-0.337465
YALI1_F02008g_3	YALI1_F02008g	-0.676601
YALI1_A09553g_6	YALI1_A09553g	1.55939
YALI1_C05757g_3	YALI1_C05757g	1.09309
YALI1_F02545g_4	YALI1_F02545g	0.885282
YALI1_A12152g_3	YALI1_A12152g	0.309474
YALI1_E39433g_8	YALI1_E39433g	-0.568929
YALI1_F07747g_8	YALI1_F07747g	-0.402926
YALI1_D27044g_5	YALI1_D27044g	-0.455584
YALI1_A09372g_8	YALI1_A09372g	-0.501601
YALI1_A10827g_4	YALI1_A10827g	1.10738
YALI1_C29810g_4	YALI1_C29810g	1.71659
YALI1_D30866g_4	YALI1_D30866g	-0.183661
YALI1_C28063g_2	YALI1_C28063g	1.55984
YALI1_B19747g_7	YALI1_B19747g	-0.0211768
YALI1_B23866g_5	YALI1_B23866g	1.47024
YALI1_C31086g_3	YALI1_C31086g	1.71912
YALI1_F33732g_8	YALI1_F33732g	0.999601
YALI1_E37157g_1	YALI1_E37157g	0.307348
YALI1_E30725g_8	YALI1_E30725g	1.92863
YALI1_F03153g_6	YALI1_F03153g	-0.531301
YALI1_E21364g_1	YALI1_E21364g	0.475137
YALI1_B27588g_2	YALI1_B27588g	1.26407
YALI1_F24079g_2	YALI1_F24079g	0.833115
YALI1_E23472g_6	YALI1_E23472g	0.738308
YALI1_E06946g_1	YALI1_E06946g	-0.385907
YALI1_B06809g_6	YALI1_B06809g	0.473606
YALI1_E08545g_5	YALI1_E08545g	0.234842
YALI1_E12482g_7	YALI1_E12482g	0.630882
YALI1_E15718g_8	YALI1_E15718g	-0.60964
YALI1_F08944g_8	YALI1_F08944g	1.20627
YALI1_F38918g_8	YALI1_F38918g	1.83564
YALI1_F22794g_8	YALI1_F22794g	-0.419345
YALI1_C28497g_5	YALI1_C28497g	1.2501
YALI1_B25734g_6	YALI1_B25734g	1.67454
YALI1_A02833g_6	YALI1_A02833g	1.40177
YALI1_E34826g_7	YALI1_E34826g	1.61956
YALI1_C06532g_5	YALI1_C06532g	0.121092
YALI1_C11902g_6	YALI1_C11902g	0.131193
YALI1_E36937g_3	YALI1_E36937g	0.822952
YALI1_F02299g_2	YALI1_F02299g	1.18703
YALI1_C23873g_4	YALI1_C23873g	1.18438
YALI1_A02113g_8	YALI1_A02113g	1.28178
YALI1_B25319g_4	YALI1_B25319g	1.68118
YALI1_E10364g_5	YALI1_E10364g	0.308878
YALI1_F15745g_7	YALI1_F15745g	-0.941765
YALI1_C02588g_7	YALI1_C02588g	1.04764
YALI1_C07948g_5	YALI1_C07948g	1.67688
YALI1_F28222g_4	YALI1_F28222g	1.63973
YALI1_A03809g_2	YALI1_A03809g	1.65122
YALI1_F36584g_5	YALI1_F36584g	1.81852
YALI1_D02416g_5	YALI1_D02416g	0.801666
YALI1_F16158g_8	YALI1_F16158g	-0.199266
YALI1_B26322g_8	YALI1_B26322g	1.5802
YALI1_C22876g_1	YALI1_C22876g	1.04173
YALI1_A16095g_3	YALI1_A16095g	-0.674114
YALI1_F23529g_3	YALI1_F23529g	-0.557814
YALI1_F16376g_5	YALI1_F16376g	-0.207989
YALI1_A13775g_2	YALI1_A13775g	0.238141
YALI1_E31396g_2	YALI1_E31396g	-0.790448
YALI1_D34232g_3	YALI1_D34232g	1.69606
YALI1_F04763g_6	YALI1_F04763g	-0.184751
YALI1_F15053g_1	YALI1_F15053g	2.32244
YALI1_E40995g_5	YALI1_E40995g	1.44023
YALI1_E19714g_4	YALI1_E19714g	0.462275
YALI1_E32936g_7	YALI1_E32936g	1.12874
YALI1_D09870g_8	YALI1_D09870g	0.909171
YALI1_F19381g_2	YALI1_F19381g	1.97226
YALI1_E25549g_7	YALI1_E25549g	1.45192
YALI1_C32049g_4	YALI1_C32049g	1.29902
YALI1_F33572g_3	YALI1_F33572g	1.60896
YALI1_F33669g_4	YALI1_F33669g	1.30472
YALI1_E14967g_5	YALI1_E14967g	1.38594
YALI1_F19249g_7	YALI1_F19249g	1.51121
YALI1_D11666g_2	YALI1_D11666g	1.3284
YALI1_E39228g_8	YALI1_E39228g	0.12564
YALI1_B07578g_2	YALI1_B07578g	0.716223
YALI1_C00710g_6	YALI1_C00710g	-0.598499
YALI1_E18081g_1	YALI1_E18081g	2.01035
YALI1_D27163g_1	YALI1_D27163g	-0.0339013
YALI1_E17594g_8	YALI1_E17594g	-0.703869
YALI1_F16373g_5	YALI1_F16373g	-0.996309
YALI1_F24905g_2	YALI1_F24905g	1.94353
YALI1_E41393g_2	YALI1_E41393g	-0.227985
YALI1_F12871g_1	YALI1_F12871g	1.77071
YALI1_F31639g_6	YALI1_F31639g	1.18756
YALI1_A10510g_4	YALI1_A10510g	0.0991292
YALI1_E20596g_6	YALI1_E20596g	-0.667395
YALI1_A21000g_2	YALI1_A21000g	1.4756
YALI1_C03374g_1	YALI1_C03374g	0.919259
YALI1_B28454g_4	YALI1_B28454g	0.485054
YALI1_C25391g_6	YALI1_C25391g	0.905703
YALI1_F29301g_2	YALI1_F29301g	1.89409
YALI1_B02696g_4	YALI1_B02696g	1.3397
YALI1_E11215g_1	YALI1_E11215g	1.38406
YALI1_B22375g_3	YALI1_B22375g	1.15003
YALI1_B28659g_7	YALI1_B28659g	1.53919
YALI1_F21396g_3	YALI1_F21396g	-0.392907
YALI1_E18480g_7	YALI1_E18480g	0.993112
YALI1_F09720g_2	YALI1_F09720g	1.13916
YALI1_F27017g_4	YALI1_F27017g	1.92738
YALI1_E22758g_2	YALI1_E22758g	1.34529
YALI1_E34842g_4	YALI1_E34842g	1.41422
YALI1_B13439g_5	YALI1_B13439g	0.46434
YALI1_F19192g_2	YALI1_F19192g	1.25626
YALI1_A22105g_3	YALI1_A22105g	-0.204025
YALI1_A00325g_3	YALI1_A00325g	1.65905
YALI1_B07331g_1	YALI1_B07331g	-0.237457
YALI1_B30218g_2	YALI1_B30218g	1.3655
YALI1_F24359g_8	YALI1_F24359g	1.49608
YALI1_B06146g_4	YALI1_B06146g	-0.865085
YALI1_C25336g_1	YALI1_C25336g	1.67639
YALI1_E07920g_2	YALI1_E07920g	1.99316
YALI1_B17998g_8	YALI1_B17998g	1.36475
YALI1_A20884g_1	YALI1_A20884g	1.69076
YALI1_B25087g_5	YALI1_B25087g	0.0329946
YALI1_E21915g_4	YALI1_E21915g	0.037245
YALI1_D21847g_5	YALI1_D21847g	-0.665978
YALI1_F27101g_3	YALI1_F27101g	0.279673
YALI1_D16756g_3	YALI1_D16756g	-0.731125
YALI1_D19321g_1	YALI1_D19321g	0.908338
YALI1_A22497g_8	YALI1_A22497g	1.8437
YALI1_D05450g_6	YALI1_D05450g	0.275097
YALI1_B10607g_4	YALI1_B10607g	0.869121
YALI1_F16702g_2	YALI1_F16702g	0.842252
YALI1_B22820g_6	YALI1_B22820g	1.72233
YALI1_D09916g_3	YALI1_D09916g	0.705854
YALI1_F02794g_1	YALI1_F02794g	1.00427
YALI1_D25813g_5	YALI1_D25813g	-0.357712
YALI1_D27235g_4	YALI1_D27235g	1.77916
YALI1_D06380g_2	YALI1_D06380g	1.68984
YALI1_C12686g_7	YALI1_C12686g	1.24606
YALI1_C20005g_7	YALI1_C20005g	1.87747
YALI1_C18365g_1	YALI1_C18365g	0.824943
YALI1_F31432g_3	YALI1_F31432g	0.462564
YALI1_C20488g_5	YALI1_C20488g	1.2998
YALI1_B27102g_8	YALI1_B27102g	0.280114
YALI1_A15666g_7	YALI1_A15666g	1.57034
YALI1_C08923g_6	YALI1_C08923g	1.56983
YALI1_C28479g_7	YALI1_C28479g	-0.246482
YALI1_D02183g_6	YALI1_D02183g	1.57152
YALI1_D28003g_8	YALI1_D28003g	-0.515632
YALI1_E06065g_3	YALI1_E06065g	1.87419
YALI1_D00929g_3	YALI1_D00929g	0.188822
YALI1_B11715g_3	YALI1_B11715g	0.969494
YALI1_E08725g_6	YALI1_E08725g	0.300667
YALI1_E36805g_3	YALI1_E36805g	1.85485
YALI1_B28511g_6	YALI1_B28511g	1.53148
YALI1_D16290g_5	YALI1_D16290g	1.2335
YALI1_B28430g_7	YALI1_B28430g	1.53436
YALI1_E32722g_1	YALI1_E32722g	-0.352425
YALI1_C24951g_5	YALI1_C24951g	-0.104995
YALI1_A01854g_4	YALI1_A01854g	-0.44341
YALI1_D30474g_6	YALI1_D30474g	0.682956
YALI1_E08104g_8	YALI1_E08104g	2.00213
YALI1_A14826g_8	YALI1_A14826g	0.680237
YALI1_F21213g_6	YALI1_F21213g	1.61331
YALI1_C29148g_5	YALI1_C29148g	1.70072
YALI1_D27718g_4	YALI1_D27718g	1.1654
YALI1_A18719g_1	YALI1_A18719g	-0.249609
YALI1_D04204g_7	YALI1_D04204g	-0.330521
YALI1_C20255g_7	YALI1_C20255g	0.0672875
YALI1_E14089g_7	YALI1_E14089g	1.4392
YALI1_D33119g_7	YALI1_D33119g	-0.749834
YALI1_E33072g_8	YALI1_E33072g	1.18946
YALI1_B23447g_2	YALI1_B23447g	0.346354
YALI1_C24730g_7	YALI1_C24730g	1.27753
YALI1_D36100g_3	YALI1_D36100g	1.90883
YALI1_D09504g_4	YALI1_D09504g	0.93697
YALI1_D12147g_3	YALI1_D12147g	0.203074
YALI1_D21586g_5	YALI1_D21586g	1.57927
YALI1_F00229g_3	YALI1_F00229g	1.15373
YALI1_F27871g_3	YALI1_F27871g	0.856508
YALI1_F31292g_1	YALI1_F31292g	2.15465
YALI1_D23561g_4	YALI1_D23561g	0.161272
YALI1_B06928g_6	YALI1_B06928g	1.58031
YALI1_F11956g_8	YALI1_F11956g	1.59915
YALI1_E35888g_5	YALI1_E35888g	0.241641
YALI1_A07103g_6	YALI1_A07103g	1.5278
YALI1_B25795g_7	YALI1_B25795g	1.03259
YALI1_F28144g_1	YALI1_F28144g	1.02125
YALI1_D18577g_7	YALI1_D18577g	0.38859
YALI1_F36132g_3	YALI1_F36132g	0.360551
YALI1_F34556g_5	YALI1_F34556g	-0.945069
YALI1_C02332g_7	YALI1_C02332g	-0.98404
YALI1_F08075g_2	YALI1_F08075g	1.40279
YALI1_A07349g_6	YALI1_A07349g	-0.834594
YALI1_D03091g_2	YALI1_D03091g	-0.489537
YALI1_F23364g_6	YALI1_F23364g	1.82189
YALI1_F27574g_7	YALI1_F27574g	0.00124475
YALI1_E24428g_6	YALI1_E24428g	-0.600458
YALI1_F32969g_7	YALI1_F32969g	0.796589
YALI1_C14106g_2	YALI1_C14106g	2.38012
YALI1_B14544g_8	YALI1_B14544g	0.00320119
YALI1_E13848g_7	YALI1_E13848g	0.808142
YALI1_A17085g_2	YALI1_A17085g	1.83449
YALI1_E32152g_1	YALI1_E32152g	0.467851
YALI1_E31827g_2	YALI1_E31827g	1.68166
YALI1_C29905g_8	YALI1_C29905g	0.672474
YALI1_C07534g_1	YALI1_C07534g	-0.546466
YALI1_D30593g_5	YALI1_D30593g	1.83009
YALI1_E03904g_5	YALI1_E03904g	1.98123
YALI1_F29078g_1	YALI1_F29078g	1.52347
YALI1_B27723g_8	YALI1_B27723g	1.92193
YALI1_E23790g_4	YALI1_E23790g	0.153888
YALI1_F19720g_4	YALI1_F19720g	1.74832
YALI1_A05813g_6	YALI1_A05813g	1.99957
YALI1_E18480g_2	YALI1_E18480g	0.360081
YALI1_B01839g_3	YALI1_B01839g	1.67451
YALI1_B22721g_6	YALI1_B22721g	-0.105446
YALI1_F37508g_7	YALI1_F37508g	0.948225
YALI1_B15072g_4	YALI1_B15072g	0.774628
YALI1_E09779g_1	YALI1_E09779g	0.5634
YALI1_F24667g_6	YALI1_F24667g	-0.152194
YALI1_E35559g_7	YALI1_E35559g	1.57962
YALI1_E03220g_2	YALI1_E03220g	1.48541
YALI1_D00515g_6	YALI1_D00515g	0.292665
YALI1_C18713g_7	YALI1_C18713g	1.85934
YALI1_E37484g_3	YALI1_E37484g	1.19706
YALI1_D15963g_3	YALI1_D15963g	-0.292559
YALI1_B17008g_6	YALI1_B17008g	1.94141
YALI1_F06018g_3	YALI1_F06018g	1.27749
YALI1_C26580g_8	YALI1_C26580g	0.027857
YALI1_B09497g_7	YALI1_B09497g	1.47946
YALI1_E38810g_1	YALI1_E38810g	1.38797
YALI1_A07290g_5	YALI1_A07290g	1.109
YALI1_A07712g_7	YALI1_A07712g	1.45627
YALI1_C15492g_8	YALI1_C15492g	1.74074
YALI1_A18286g_3	YALI1_A18286g	1.9327
YALI1_D26666g_2	YALI1_D26666g	1.36551
YALI1_D00537g_5	YALI1_D00537g	1.5061
YALI1_F19126g_6	YALI1_F19126g	0.131601
YALI1_B01752g_5	YALI1_B01752g	-0.505795
YALI1_D33735g_4	YALI1_D33735g	1.04802
YALI1_F06578g_4	YALI1_F06578g	-0.233118
YALI1_C12900g_2	YALI1_C12900g	0.876899
YALI1_C26318g_5	YALI1_C26318g	1.69826
YALI1_D34078g_5	YALI1_D34078g	1.15067
YALI1_F03481g_6	YALI1_F03481g	1.50363
YALI1_C20646g_8	YALI1_C20646g	-0.738999
YALI1_D35394g_7	YALI1_D35394g	0.651597
YALI1_D21586g_1	YALI1_D21586g	1.54338
YALI1_E08782g_8	YALI1_E08782g	0.93509
YALI1_D25250g_2	YALI1_D25250g	0.649547
YALI1_E37812g_5	YALI1_E37812g	1.07757
YALI1_E05630g_4	YALI1_E05630g	-0.107153
YALI1_C15532g_6	YALI1_C15532g	-0.0424031
YALI1_F14201g_6	YALI1_F14201g	-0.44518
YALI1_F01157g_2	YALI1_F01157g	-0.118417
YALI1_D01404g_8	YALI1_D01404g	0.371728
YALI1_C16378g_6	YALI1_C16378g	1.67512
YALI1_B01464g_1	YALI1_B01464g	0.174562
YALI1_D15807g_6	YALI1_D15807g	2.05867
YALI1_C23050g_8	YALI1_C23050g	0.873015
YALI1_D00537g_8	YALI1_D00537g	-0.244454
YALI1_F01172g_5	YALI1_F01172g	0.178278
YALI1_A20739g_1	YALI1_A20739g	0.957413
YALI1_F27871g_6	YALI1_F27871g	0.871038
YALI1_C02374g_3	YALI1_C02374g	1.21865
YALI1_E33372g_6	YALI1_E33372g	1.91912
YALI1_B15310g_4	YALI1_B15310g	-0.492788
YALI1_F26234g_8	YALI1_F26234g	0.712106
YALI1_E03941g_5	YALI1_E03941g	-0.795706
YALI1_C12845g_5	YALI1_C12845g	0.87945
YALI1_C20224g_8	YALI1_C20224g	1.46272
YALI1_A21203g_6	YALI1_A21203g	1.6669
YALI1_E27791g_8	YALI1_E27791g	0.567261
YALI1_C25352g_4	YALI1_C25352g	-0.438351
YALI1_F25570g_2	YALI1_F25570g	1.89736
YALI1_F35417g_4	YALI1_F35417g	2.05835
YALI1_C24419g_3	YALI1_C24419g	1.70797
YALI1_A09372g_3	YALI1_A09372g	1.32043
YALI1_D03756g_2	YALI1_D03756g	0.639913
YALI1_A04817g_4	YALI1_A04817g	1.73867
YALI1_C22282g_1	YALI1_C22282g	1.40998
YALI1_E16174g_1	YALI1_E16174g	1.51814
YALI1_A14305g_6	YALI1_A14305g	-0.701823
YALI1_E04688g_8	YALI1_E04688g	0.0915618
YALI1_A14736g_6	YALI1_A14736g	1.57338
YALI1_B19713g_4	YALI1_B19713g	1.0909
YALI1_C21924g_4	YALI1_C21924g	1.4959
YALI1_C03550g_1	YALI1_C03550g	0.852522
YALI1_C32886g_8	YALI1_C32886g	1.43836
YALI1_D29630g_1	YALI1_D29630g	0.564796
YALI1_D19039g_7	YALI1_D19039g	-0.179237
YALI1_D34149g_7	YALI1_D34149g	-0.160721
YALI1_B08247g_4	YALI1_B08247g	1.60883
YALI1_E05731g_5	YALI1_E05731g	1.49695
YALI1_C19464g_1	YALI1_C19464g	1.04927
YALI1_E04807g_5	YALI1_E04807g	1.3106
YALI1_B01357g_2	YALI1_B01357g	-0.992094
YALI1_A01628g_2	YALI1_A01628g	0.381586
YALI1_C13410g_8	YALI1_C13410g	1.18351
YALI1_D21610g_8	YALI1_D21610g	1.58334
YALI1_E12730g_6	YALI1_E12730g	1.55596
YALI1_E36847g_5	YALI1_E36847g	1.4649
YALI1_A06104g_4	YALI1_A06104g	1.59437
YALI1_F09289g_8	YALI1_F09289g	1.47798
YALI1_B03043g_7	YALI1_B03043g	-0.0640445
YALI1_C16255g_8	YALI1_C16255g	0.383062
YALI1_C29202g_2	YALI1_C29202g	0.808021
YALI1_E40691g_2	YALI1_E40691g	1.60309
YALI1_A01732g_1	YALI1_A01732g	1.40448
YALI1_E39676g_2	YALI1_E39676g	1.20006
YALI1_D29237g_1	YALI1_D29237g	-0.39907
YALI1_E01589g_6	YALI1_E01589g	0.619976
YALI1_D29831g_8	YALI1_D29831g	0.920696
YALI1_D29203g_7	YALI1_D29203g	-0.699564
YALI1_D32550g_1	YALI1_D32550g	1.79409
YALI1_B28933g_5	YALI1_B28933g	-0.365635
YALI1_C15964g_1	YALI1_C15964g	1.28409
YALI1_D00614g_1	YALI1_D00614g	0.986806
YALI1_F25035g_8	YALI1_F25035g	0.981139
YALI1_D28273g_8	YALI1_D28273g	1.63527
YALI1_E05701g_2	YALI1_E05701g	1.20073
YALI1_B10762g_6	YALI1_B10762g	1.9337
YALI1_B29133g_3	YALI1_B29133g	0.0926951
YALI1_B11484g_8	YALI1_B11484g	0.349645
YALI1_C11100g_3	YALI1_C11100g	2.15093
YALI1_E08472g_2	YALI1_E08472g	1.02055
YALI1_E16968g_5	YALI1_E16968g	2.02344
YALI1_D17899g_3	YALI1_D17899g	1.49397
YALI1_C14079g_5	YALI1_C14079g	1.48237
YALI1_A14390g_3	YALI1_A14390g	0.786987
YALI1_D24770g_3	YALI1_D24770g	-0.248068
YALI1_D30319g_2	YALI1_D30319g	1.29011
YALI1_E41276g_1	YALI1_E41276g	0.883806
YALI1_D05019g_4	YALI1_D05019g	0.768641
YALI1_F19764g_4	YALI1_F19764g	1.25022
YALI1_B20493g_3	YALI1_B20493g	1.03858
YALI1_B17292g_2	YALI1_B17292g	1.72196
YALI1_E12496g_4	YALI1_E12496g	1.08778
YALI1_A20558g_1	YALI1_A20558g	1.42039
YALI1_E37830g_6	YALI1_E37830g	-0.0846191
YALI1_D30850g_6	YALI1_D30850g	1.29192
YALI1_F04497g_4	YALI1_F04497g	1.5211
YALI1_A21089g_7	YALI1_A21089g	1.02258
YALI1_F27791g_1	YALI1_F27791g	1.74007
YALI1_D11203g_8	YALI1_D11203g	0.157743
YALI1_A03170g_4	YALI1_A03170g	1.99986
YALI1_F09518g_5	YALI1_F09518g	-0.0683201
YALI1_D11971g_7	YALI1_D11971g	0.367486
YALI1_D00973g_4	YALI1_D00973g	1.46985
YALI1_F00616g_7	YALI1_F00616g	1.68659
YALI1_F21647g_8	YALI1_F21647g	-0.465372
YALI1_A19419g_4	YALI1_A19419g	-0.245426
YALI1_B14948g_2	YALI1_B14948g	1.25028
YALI1_C15084g_6	YALI1_C15084g	1.25256
YALI1_C17419g_1	YALI1_C17419g	-0.579709
YALI1_D18495g_8	YALI1_D18495g	1.61632
YALI1_F03269g_4	YALI1_F03269g	0.813493
YALI1_F06941g_4	YALI1_F06941g	-0.0186325
YALI1_F03974g_8	YALI1_F03974g	1.23897
YALI1_D22053g_1	YALI1_D22053g	0.788398
YALI1_F17805g_5	YALI1_F17805g	1.52066
YALI1_C01244g_6	YALI1_C01244g	1.73838
YALI1_F21362g_4	YALI1_F21362g	0.283971
YALI1_E09672g_8	YALI1_E09672g	-0.695642
YALI1_D20985g_3	YALI1_D20985g	1.67122
YALI1_E39433g_5	YALI1_E39433g	0.573088
YALI1_C01965g_1	YALI1_C01965g	1.16734
YALI1_B06635g_1	YALI1_B06635g	-0.997048
YALI1_C24891g_1	YALI1_C24891g	1.76839
YALI1_E15865g_6	YALI1_E15865g	1.44684
YALI1_F26519g_8	YALI1_F26519g	2.16224
YALI1_E32622g_3	YALI1_E32622g	0.650866
YALI1_D04814g_2	YALI1_D04814g	1.76738
YALI1_A11010g_3	YALI1_A11010g	2.01649
YALI1_C30665g_5	YALI1_C30665g	1.49122
YALI1_D18623g_6	YALI1_D18623g	0.388032
YALI1_D30843g_8	YALI1_D30843g	0.338244
YALI1_B11120g_2	YALI1_B11120g	0.167925
YALI1_A12502g_7	YALI1_A12502g	0.272634
YALI1_B18260g_8	YALI1_B18260g	-0.131173
YALI1_C10382g_5	YALI1_C10382g	1.84369
YALI1_B02415g_7	YALI1_B02415g	-0.64818
YALI1_F34127g_1	YALI1_F34127g	0.868785
YALI1_A09626g_3	YALI1_A09626g	1.38642
YALI1_B02910g_7	YALI1_B02910g	0.508093
YALI1_B12204g_2	YALI1_B12204g	-0.498939
YALI1_C30130g_7	YALI1_C30130g	0.107522
YALI1_C32771g_2	YALI1_C32771g	1.81133
YALI1_E03941g_3	YALI1_E03941g	0.943308
YALI1_F00184g_6	YALI1_F00184g	1.0388
YALI1_C13284g_4	YALI1_C13284g	1.57955
YALI1_C30884g_3	YALI1_C30884g	-0.231487
YALI1_F30086g_1	YALI1_F30086g	-0.365958
YALI1_E34826g_4	YALI1_E34826g	0.742203
YALI1_A18514g_6	YALI1_A18514g	1.11545
YALI1_C18580g_3	YALI1_C18580g	1.9026
YALI1_D35334g_2	YALI1_D35334g	-0.306763
YALI1_E08937g_2	YALI1_E08937g	1.46414
YALI1_D17564g_3	YALI1_D17564g	0.995134
YALI1_A15172g_6	YALI1_A15172g	-0.468602
YALI1_A00867g_4	YALI1_A00867g	-0.233948
YALI1_B22677g_2	YALI1_B22677g	0.43029
YALI1_D28999g_2	YALI1_D28999g	0.548595
YALI1_E30368g_7	YALI1_E30368g	1.21574
YALI1_F29704g_7	YALI1_F29704g	1.27633
YALI1_C18901g_1	YALI1_C18901g	1.64938
YALI1_D12028g_6	YALI1_D12028g	1.70378
YALI1_F28031g_3	YALI1_F28031g	1.85844
YALI1_B20009g_8	YALI1_B20009g	-0.791186
YALI1_C29261g_6	YALI1_C29261g	0.967701
YALI1_E01935g_1	YALI1_E01935g	0.786807
YALI1_F37694g_4	YALI1_F37694g	1.50874
YALI1_D27274g_7	YALI1_D27274g	-0.381213
YALI1_E03396g_5	YALI1_E03396g	1.78396
YALI1_D09504g_7	YALI1_D09504g	0.138048
YALI1_C08065g_5	YALI1_C08065g	-0.557167
YALI1_E34586g_4	YALI1_E34586g	1.49746
YALI1_C20853g_1	YALI1_C20853g	1.55653
YALI1_E04437g_2	YALI1_E04437g	1.10481
YALI1_B11402g_3	YALI1_B11402g	0.748391
YALI1_A05052g_2	YALI1_A05052g	0.550417
YALI1_D32468g_5	YALI1_D32468g	1.51774
YALI1_E21871g_6	YALI1_E21871g	1.72908
YALI1_A19096g_4	YALI1_A19096g	1.46429
YALI1_B15509g_4	YALI1_B15509g	0.825048
YALI1_F02047g_6	YALI1_F02047g	-1.03792
YALI1_C26580g_1	YALI1_C26580g	1.76395
YALI1_F07907g_2	YALI1_F07907g	0.694291
YALI1_F15141g_1	YALI1_F15141g	2.13571
YALI1_F27945g_2	YALI1_F27945g	1.26221
YALI1_F33008g_1	YALI1_F33008g	1.63293
YALI1_C10730g_7	YALI1_C10730g	1.14441
YALI1_F08097g_7	YALI1_F08097g	2.09819
YALI1_F37194g_2	YALI1_F37194g	1.66359
YALI1_E41148g_1	YALI1_E41148g	-0.198952
YALI1_C06201g_6	YALI1_C06201g	0.418732
YALI1_D17482g_7	YALI1_D17482g	0.125898
YALI1_F15891g_3	YALI1_F15891g	0.793231
YALI1_D24770g_4	YALI1_D24770g	0.867852
YALI1_F29540g_3	YALI1_F29540g	1.68096
YALI1_C05386g_1	YALI1_C05386g	1.71056
YALI1_C16653g_7	YALI1_C16653g	1.65011
YALI1_B16687g_4	YALI1_B16687g	1.74532
YALI1_C13879g_2	YALI1_C13879g	-0.977025
YALI1_F29798g_7	YALI1_F29798g	-0.992058
YALI1_E27997g_1	YALI1_E27997g	0.175548
YALI1_A00905g_2	YALI1_A00905g	0.689843
YALI1_D08715g_2	YALI1_D08715g	0.101146
YALI1_F37627g_4	YALI1_F37627g	1.0005
YALI1_D14910g_4	YALI1_D14910g	1.12033
YALI1_E25729g_4	YALI1_E25729g	1.06764
YALI1_E12668g_1	YALI1_E12668g	1.23861
YALI1_B10762g_7	YALI1_B10762g	-0.419432
YALI1_B11983g_8	YALI1_B11983g	1.53043
YALI1_E25290g_3	YALI1_E25290g	-0.292043
YALI1_F26924g_1	YALI1_F26924g	1.20292
YALI1_F06578g_5	YALI1_F06578g	-0.081997
YALI1_D20061g_2	YALI1_D20061g	1.80964
YALI1_A22105g_1	YALI1_A22105g	1.9176
YALI1_B01223g_6	YALI1_B01223g	1.19814
YALI1_E24149g_7	YALI1_E24149g	1.47961
YALI1_F06904g_4	YALI1_F06904g	0.918769
YALI1_A10143g_4	YALI1_A10143g	1.56844
YALI1_A08049g_5	YALI1_A08049g	1.47271
YALI1_A03624g_7	YALI1_A03624g	1.25248
YALI1_D00888g_4	YALI1_D00888g	0.148702
YALI1_C32223g_4	YALI1_C32223g	1.34739
YALI1_A14199g_4	YALI1_A14199g	0.656174
YALI1_C19794g_6	YALI1_C19794g	0.894653
YALI1_D21565g_8	YALI1_D21565g	1.53995
YALI1_E20794g_4	YALI1_E20794g	-0.296373
YALI1_F21547g_8	YALI1_F21547g	-0.537852
YALI1_D20985g_5	YALI1_D20985g	0.974816
YALI1_A00829g_3	YALI1_A00829g	1.73861
YALI1_B27984g_6	YALI1_B27984g	1.36903
YALI1_D31866g_5	YALI1_D31866g	-0.621348
YALI1_A20855g_6	YALI1_A20855g	0.493542
YALI1_B04309g_2	YALI1_B04309g	-0.43395
YALI1_F17369g_5	YALI1_F17369g	1.17661
YALI1_D10458g_5	YALI1_D10458g	1.14002
YALI1_F32685g_1	YALI1_F32685g	1.39646
YALI1_F26692g_5	YALI1_F26692g	1.22022
YALI1_A03137g_4	YALI1_A03137g	0.217087
YALI1_B11934g_5	YALI1_B11934g	-0.584931
YALI1_F24864g_6	YALI1_F24864g	0.396313
YALI1_B27254g_4	YALI1_B27254g	0.746934
YALI1_B09837g_1	YALI1_B09837g	1.89318
YALI1_E23256g_3	YALI1_E23256g	1.35213
YALI1_C05649g_4	YALI1_C05649g	1.49504
YALI1_E10055g_3	YALI1_E10055g	1.68745
YALI1_D17482g_6	YALI1_D17482g	1.47135
YALI1_F11093g_2	YALI1_F11093g	0.948327
YALI1_F33732g_3	YALI1_F33732g	1.25261
YALI1_E34269g_7	YALI1_E34269g	1.81128
YALI1_B13888g_5	YALI1_B13888g	-0.624233
YALI1_C25069g_8	YALI1_C25069g	-0.145255
YALI1_B08588g_5	YALI1_B08588g	1.08974
YALI1_D15744g_8	YALI1_D15744g	-0.266485
YALI1_F18239g_8	YALI1_F18239g	1.69191
YALI1_F31482g_2	YALI1_F31482g	1.07415
YALI1_C13510g_4	YALI1_C13510g	0.887133
YALI1_C31888g_2	YALI1_C31888g	1.47966
YALI1_D26360g_6	YALI1_D26360g	0.410129
YALI1_D20706g_1	YALI1_D20706g	-0.258192
YALI1_E33421g_1	YALI1_E33421g	0.970827
YALI1_F37685g_4	YALI1_F37685g	1.55292
YALI1_B24252g_8	YALI1_B24252g	-0.651076
YALI1_C25829g_6	YALI1_C25829g	-0.821121
YALI1_D34710g_7	YALI1_D34710g	1.56003
YALI1_B01711g_8	YALI1_B01711g	0.870524
YALI1_F19370g_1	YALI1_F19370g	1.47561
YALI1_F05509g_8	YALI1_F05509g	2.03787
YALI1_F37828g_2	YALI1_F37828g	1.65432
YALI1_E06031g_1	YALI1_E06031g	1.00736
YALI1_C02904g_6	YALI1_C02904g	1.97643
YALI1_E38608g_3	YALI1_E38608g	-0.0370392
YALI1_E33777g_3	YALI1_E33777g	1.78146
YALI1_E26677g_6	YALI1_E26677g	0.438691
YALI1_E31186g_2	YALI1_E31186g	1.24712
YALI1_E34621g_7	YALI1_E34621g	-0.0115962
YALI1_F32002g_3	YALI1_F32002g	-0.376316
YALI1_E35971g_2	YALI1_E35971g	1.02687
YALI1_B14615g_6	YALI1_B14615g	0.952369
YALI1_B25395g_8	YALI1_B25395g	1.62443
YALI1_D00909g_6	YALI1_D00909g	1.09853
YALI1_F34749g_6	YALI1_F34749g	1.66424
YALI1_A09856g_4	YALI1_A09856g	1.47801
YALI1_C19833g_8	YALI1_C19833g	0.861131
YALI1_E12027g_6	YALI1_E12027g	1.40879
YALI1_A15366g_7	YALI1_A15366g	1.90933
YALI1_D34684g_6	YALI1_D34684g	1.12592
YALI1_F38986g_3	YALI1_F38986g	1.79299
YALI1_E25541g_6	YALI1_E25541g	0.976808
YALI1_A15366g_5	YALI1_A15366g	0.87826
YALI1_F01172g_6	YALI1_F01172g	1.52799
YALI1_B24758g_8	YALI1_B24758g	1.65666
YALI1_C00694g_2	YALI1_C00694g	1.66605
YALI1_E05972g_5	YALI1_E05972g	0.0159357
YALI1_F18105g_3	YALI1_F18105g	-0.191323
YALI1_E03553g_1	YALI1_E03553g	1.70983
YALI1_E16919g_4	YALI1_E16919g	1.62554
YALI1_F23595g_1	YALI1_F23595g	1.56743
YALI1_C24124g_4	YALI1_C24124g	0.126957
YALI1_A13637g_4	YALI1_A13637g	0.92074
YALI1_F14368g_4	YALI1_F14368g	-0.0133186
YALI1_B16068g_1	YALI1_B16068g	1.88437
YALI1_B07331g_8	YALI1_B07331g	1.65431
YALI1_B30182g_4	YALI1_B30182g	1.42712
YALI1_D04725g_2	YALI1_D04725g	1.43572
YALI1_D10865g_2	YALI1_D10865g	1.84637
YALI1_F33061g_1	YALI1_F33061g	1.02851
YALI1_D35061g_2	YALI1_D35061g	0.932117
YALI1_D11592g_4	YALI1_D11592g	2.16299
YALI1_E33527g_7	YALI1_E33527g	0.073788
YALI1_D17564g_6	YALI1_D17564g	1.10114
YALI1_A03567g_1	YALI1_A03567g	-0.10293
YALI1_D10858g_4	YALI1_D10858g	1.45431
YALI1_F23819g_4	YALI1_F23819g	1.15543
YALI1_C03842g_5	YALI1_C03842g	1.66907
YALI1_A07137g_1	YALI1_A07137g	1.19468
YALI1_D16981g_4	YALI1_D16981g	0.886346
YALI1_D05375g_1	YALI1_D05375g	1.52948
YALI1_B23447g_5	YALI1_B23447g	1.60421
YALI1_A04983g_7	YALI1_A04983g	1.79237
YALI1_E25905g_2	YALI1_E25905g	1.2595
YALI1_A15766g_8	YALI1_A15766g	0.65067
YALI1_E33570g_1	YALI1_E33570g	1.3265
YALI1_D20931g_5	YALI1_D20931g	1.91228
YALI1_A01736g_2	YALI1_A01736g	0.0812949
YALI1_F32064g_5	YALI1_F32064g	-0.769194
YALI1_E22238g_6	YALI1_E22238g	0.932787
YALI1_A14658g_6	YALI1_A14658g	-0.130489
YALI1_B06447g_1	YALI1_B06447g	1.58923
YALI1_D16981g_5	YALI1_D16981g	1.21185
YALI1_B17292g_5	YALI1_B17292g	0.123009
YALI1_C02152g_7	YALI1_C02152g	-1.04927
YALI1_D23575g_8	YALI1_D23575g	1.17113
YALI1_E39306g_5	YALI1_E39306g	1.48644
YALI1_F39041g_1	YALI1_F39041g	0.00313964
YALI1_D14639g_2	YALI1_D14639g	1.76495
YALI1_D32848g_2	YALI1_D32848g	2.00065
YALI1_B18236g_6	YALI1_B18236g	1.50461
YALI1_A06721g_2	YALI1_A06721g	1.7634
YALI1_E39466g_4	YALI1_E39466g	0.437709
YALI1_A16843g_8	YALI1_A16843g	1.98133
YALI1_E14153g_8	YALI1_E14153g	1.6659
YALI1_E34042g_6	YALI1_E34042g	-0.207828
YALI1_F39375g_2	YALI1_F39375g	0.416973
YALI1_D28273g_7	YALI1_D28273g	1.16723
YALI1_F36344g_7	YALI1_F36344g	-0.297629
YALI1_E02162g_2	YALI1_E02162g	1.01784
YALI1_F32460g_3	YALI1_F32460g	1.24061
YALI1_E22787g_4	YALI1_E22787g	0.778118
YALI1_D27385g_3	YALI1_D27385g	1.52001
YALI1_F10385g_2	YALI1_F10385g	0.284576
YALI1_A07937g_6	YALI1_A07937g	1.31629
YALI1_D19108g_1	YALI1_D19108g	1.66652
YALI1_C01675g_5	YALI1_C01675g	1.27752
YALI1_C13642g_7	YALI1_C13642g	1.37574
YALI1_D04467g_6	YALI1_D04467g	1.6706
YALI1_E15758g_5	YALI1_E15758g	0.921358
YALI1_C33055g_4	YALI1_C33055g	1.68701
YALI1_B25833g_3	YALI1_B25833g	1.48177
YALI1_C10730g_1	YALI1_C10730g	1.54646
YALI1_A19070g_8	YALI1_A19070g	0.0843859
YALI1_B27150g_2	YALI1_B27150g	2.08089
YALI1_A03579g_1	YALI1_A03579g	1.94785
YALI1_D04978g_5	YALI1_D04978g	-0.064663
YALI1_B14752g_4	YALI1_B14752g	1.36501
YALI1_F09833g_5	YALI1_F09833g	1.50377
YALI1_A22497g_6	YALI1_A22497g	1.7321
YALI1_F10288g_6	YALI1_F10288g	2.00645
YALI1_C08882g_3	YALI1_C08882g	-0.644129
YALI1_D02085g_1	YALI1_D02085g	-0.148129
YALI1_F21261g_8	YALI1_F21261g	1.01847
YALI1_A01249g_5	YALI1_A01249g	0.943403
YALI1_A13555g_4	YALI1_A13555g	0.525729
YALI1_B20730g_8	YALI1_B20730g	1.44573
YALI1_B17155g_3	YALI1_B17155g	-0.53925
YALI1_B00329g_3	YALI1_B00329g	1.85059
YALI1_E15093g_7	YALI1_E15093g	-0.137744
YALI1_B01628g_7	YALI1_B01628g	1.63803
YALI1_F33002g_6	YALI1_F33002g	-0.350913
YALI1_C17524g_5	YALI1_C17524g	-0.376515
YALI1_E21915g_1	YALI1_E21915g	-0.120148
YALI1_D24719g_6	YALI1_D24719g	1.76921
YALI1_F24247g_1	YALI1_F24247g	1.11128
YALI1_F24517g_1	YALI1_F24517g	1.81452
YALI1_C20140g_8	YALI1_C20140g	1.45765
YALI1_F24228g_2	YALI1_F24228g	-0.336421
YALI1_B00101g_1	YALI1_B00101g	1.48341
YALI1_C04925g_8	YALI1_C04925g	1.95315
YALI1_A09467g_4	YALI1_A09467g	-0.0583451
YALI1_B23351g_6	YALI1_B23351g	1.87675
YALI1_B19120g_7	YALI1_B19120g	1.0487
YALI1_E14967g_3	YALI1_E14967g	1.50141
YALI1_F25110g_7	YALI1_F25110g	-0.156371
YALI1_F11363g_6	YALI1_F11363g	1.35027
YALI1_E20677g_3	YALI1_E20677g	1.7617
YALI1_C07028g_5	YALI1_C07028g	0.134687
YALI1_E11798g_1	YALI1_E11798g	1.58943
YALI1_F17569g_6	YALI1_F17569g	1.18857
YALI1_B09117g_8	YALI1_B09117g	0.215338
YALI1_B22853g_7	YALI1_B22853g	-0.392525
YALI1_D15902g_3	YALI1_D15902g	1.02754
YALI1_E08114g_3	YALI1_E08114g	-0.942336
YALI1_E13428g_6	YALI1_E13428g	1.3235
YALI1_A18732g_1	YALI1_A18732g	1.47758
YALI1_C01416g_4	YALI1_C01416g	0.680559
YALI1_F25212g_8	YALI1_F25212g	0.66849
YALI1_A10510g_8	YALI1_A10510g	1.11139
YALI1_C00331g_3	YALI1_C00331g	-0.530378
YALI1_D23885g_5	YALI1_D23885g	1.48646
YALI1_F17215g_1	YALI1_F17215g	1.53312
YALI1_C19840g_6	YALI1_C19840g	1.73216
YALI1_D02087g_1	YALI1_D02087g	0.328381
YALI1_A04848g_7	YALI1_A04848g	0.108415
YALI1_C00209g_1	YALI1_C00209g	-0.159556
YALI1_C00442g_1	YALI1_C00442g	1.79737
YALI1_F29987g_2	YALI1_F29987g	0.150119
YALI1_F33473g_5	YALI1_F33473g	1.50124
YALI1_C21789g_5	YALI1_C21789g	0.66327
YALI1_C10345g_5	YALI1_C10345g	0.750053
YALI1_F28112g_6	YALI1_F28112g	-0.449892
YALI1_F25999g_4	YALI1_F25999g	1.31145
YALI1_E36805g_2	YALI1_E36805g	2.03994
YALI1_C25515g_7	YALI1_C25515g	-0.544886
YALI1_E25018g_8	YALI1_E25018g	0.0206128
YALI1_D17370g_2	YALI1_D17370g	1.19147
YALI1_D14489g_3	YALI1_D14489g	-0.951762
YALI1_B04212g_2	YALI1_B04212g	-0.270714
YALI1_D25400g_5	YALI1_D25400g	1.4145
YALI1_D26467g_5	YALI1_D26467g	0.0412522
YALI1_F19180g_3	YALI1_F19180g	1.13153
YALI1_C33217g_6	YALI1_C33217g	-0.758259
YALI1_D33640g_3	YALI1_D33640g	1.20214
YALI1_E35384g_2	YALI1_E35384g	0.0451532
YALI1_E38749g_7	YALI1_E38749g	0.639189
YALI1_D10865g_8	YALI1_D10865g	1.48311
YALI1_E10148g_4	YALI1_E10148g	1.97007
YALI1_E40422g_2	YALI1_E40422g	1.52742
YALI1_A06099g_6	YALI1_A06099g	0.696216
YALI1_E12067g_2	YALI1_E12067g	1.41991
YALI1_F20462g_3	YALI1_F20462g	-0.412245
YALI1_F15835g_8	YALI1_F15835g	1.34844
YALI1_B08885g_5	YALI1_B08885g	0.96748
YALI1_B24185g_6	YALI1_B24185g	1.4664
YALI1_C24016g_8	YALI1_C24016g	-0.167442
YALI1_C32106g_8	YALI1_C32106g	1.87969
YALI1_D19515g_1	YALI1_D19515g	1.87844
YALI1_F14150g_6	YALI1_F14150g	-0.975272
YALI1_F22402g_4	YALI1_F22402g	1.88886
YALI1_E24513g_2	YALI1_E24513g	1.1097
YALI1_E28213g_4	YALI1_E28213g	1.51394
YALI1_C04853g_1	YALI1_C04853g	-0.412658
YALI1_C24647g_8	YALI1_C24647g	-0.613519
YALI1_E22787g_3	YALI1_E22787g	1.10316
YALI1_E30311g_2	YALI1_E30311g	0.380024
YALI1_D29419g_6	YALI1_D29419g	2.10377
YALI1_B19276g_4	YALI1_B19276g	1.99089
YALI1_F36936g_1	YALI1_F36936g	1.83199
YALI1_B29995g_1	YALI1_B29995g	1.45454
YALI1_D02014g_4	YALI1_D02014g	-0.707485
YALI1_A16509g_2	YALI1_A16509g	1.31987
YALI1_C31252g_2	YALI1_C31252g	0.376181
YALI1_D11115g_2	YALI1_D11115g	-0.998338
YALI1_B18975g_2	YALI1_B18975g	0.0987669
YALI1_F26757g_3	YALI1_F26757g	-0.539716
YALI1_C08040g_6	YALI1_C08040g	1.6085
YALI1_B20416g_2	YALI1_B20416g	1.34704
YALI1_D32468g_6	YALI1_D32468g	0.399884
YALI1_E32077g_5	YALI1_E32077g	-0.36188
YALI1_A16808g_6	YALI1_A16808g	1.47221
YALI1_D10424g_3	YALI1_D10424g	1.4616
YALI1_A05052g_5	YALI1_A05052g	0.827201
YALI1_E28648g_6	YALI1_E28648g	-0.15166
YALI1_D36161g_4	YALI1_D36161g	1.2166
YALI1_E11083g_3	YALI1_E11083g	1.33466
YALI1_B22883g_5	YALI1_B22883g	0.140515
YALI1_F16348g_6	YALI1_F16348g	-0.302011
YALI1_F06858g_3	YALI1_F06858g	2.17304
YALI1_A15274g_2	YALI1_A15274g	-0.80064
YALI1_E03651g_2	YALI1_E03651g	-0.443401
YALI1_F21279g_2	YALI1_F21279g	1.50618
YALI1_E31592g_5	YALI1_E31592g	-0.75789
YALI1_E15256g_4	YALI1_E15256g	-0.564003
YALI1_B11588g_3	YALI1_B11588g	1.18813
YALI1_F09695g_2	YALI1_F09695g	-0.355113
YALI1_C03415g_4	YALI1_C03415g	0.183364
YALI1_B24471g_7	YALI1_B24471g	1.66187
YALI1_F14583g_6	YALI1_F14583g	0.917038
YALI1_E07479g_7	YALI1_E07479g	0.0870148
YALI1_F38998g_4	YALI1_F38998g	-0.393163
YALI1_E39570g_6	YALI1_E39570g	0.91284
YALI1_C32737g_5	YALI1_C32737g	0.905647
YALI1_F39128g_3	YALI1_F39128g	1.32904
YALI1_F27791g_7	YALI1_F27791g	1.76022
YALI1_C07670g_6	YALI1_C07670g	-0.657254
YALI1_C10293g_4	YALI1_C10293g	2.40723
YALI1_F36492g_6	YALI1_F36492g	1.2435
YALI1_F39603g_7	YALI1_F39603g	1.15941
YALI1_B17261g_1	YALI1_B17261g	1.76724
YALI1_C20023g_4	YALI1_C20023g	-1.29355
YALI1_B28098g_3	YALI1_B28098g	-0.436155
YALI1_D04186g_3	YALI1_D04186g	1.03831
YALI1_D06061g_6	YALI1_D06061g	0.1214
YALI1_E16974g_7	YALI1_E16974g	1.50658
YALI1_A03721g_5	YALI1_A03721g	2.06229
YALI1_E20467g_6	YALI1_E20467g	1.3985
YALI1_B29785g_3	YALI1_B29785g	0.879413
YALI1_C30749g_3	YALI1_C30749g	1.30984
YALI1_E04437g_4	YALI1_E04437g	0.755468
YALI1_F08514g_4	YALI1_F08514g	-0.38189
YALI1_D28404g_1	YALI1_D28404g	-0.27735
YALI1_F20381g_3	YALI1_F20381g	0.479613
YALI1_E34163g_1	YALI1_E34163g	1.70147
YALI1_B04032g_6	YALI1_B04032g	1.57369
YALI1_E36692g_3	YALI1_E36692g	1.60347
YALI1_D16047g_8	YALI1_D16047g	1.40321
YALI1_B06839g_4	YALI1_B06839g	0.349215
YALI1_B25734g_1	YALI1_B25734g	2.23314
YALI1_A03029g_4	YALI1_A03029g	0.287773
YALI1_F10928g_3	YALI1_F10928g	1.59161
YALI1_E06759g_8	YALI1_E06759g	-0.227223
YALI1_F33513g_1	YALI1_F33513g	1.29406
YALI1_F21261g_1	YALI1_F21261g	0.681168
YALI1_C13856g_3	YALI1_C13856g	1.40934
YALI1_F33973g_7	YALI1_F33973g	1.49865
YALI1_D23753g_5	YALI1_D23753g	1.33663
YALI1_D21424g_1	YALI1_D21424g	-0.487594
YALI1_D25063g_3	YALI1_D25063g	1.72631
YALI1_E22718g_2	YALI1_E22718g	1.84547
YALI1_C03696g_2	YALI1_C03696g	1.6285
YALI1_C23526g_2	YALI1_C23526g	0.65983
YALI1_E20604g_6	YALI1_E20604g	1.31859
YALI1_C14024g_4	YALI1_C14024g	1.60906
YALI1_C30181g_6	YALI1_C30181g	-0.305639
YALI1_F09211g_1	YALI1_F09211g	1.22373
YALI1_A02819g_3	YALI1_A02819g	0.116157
YALI1_C28611g_5	YALI1_C28611g	0.177554
YALI1_C33217g_8	YALI1_C33217g	1.38269
YALI1_B22533g_7	YALI1_B22533g	1.58231
YALI1_B04579g_6	YALI1_B04579g	1.00217
YALI1_D15848g_7	YALI1_D15848g	0.00930992
YALI1_F22321g_2	YALI1_F22321g	1.69156
YALI1_B26235g_2	YALI1_B26235g	-0.504557
YALI1_C11365g_4	YALI1_C11365g	1.01579
YALI1_E13453g_2	YALI1_E13453g	-0.0911115
YALI1_E23452g_8	YALI1_E23452g	-0.906476
YALI1_A05987g_1	YALI1_A05987g	-0.228083
YALI1_B13641g_6	YALI1_B13641g	1.6186
YALI1_F20631g_4	YALI1_F20631g	1.96333
YALI1_C23948g_7	YALI1_C23948g	0.143704
YALI1_C32972g_4	YALI1_C32972g	1.07838
YALI1_C31888g_7	YALI1_C31888g	1.56345
YALI1_B11120g_3	YALI1_B11120g	1.85723
YALI1_E06737g_3	YALI1_E06737g	1.41399
YALI1_B06134g_8	YALI1_B06134g	0.863866
YALI1_C15021g_1	YALI1_C15021g	1.48024
YALI1_F27731g_2	YALI1_F27731g	1.06996
YALI1_D25744g_3	YALI1_D25744g	0.896776
YALI1_A03356g_6	YALI1_A03356g	-0.163268
YALI1_B29548g_1	YALI1_B29548g	-0.298199
YALI1_A15879g_8	YALI1_A15879g	1.2927
YALI1_B12427g_7	YALI1_B12427g	-0.808337
YALI1_D05370g_3	YALI1_D05370g	1.43271
YALI1_B28084g_1	YALI1_B28084g	1.11451
YALI1_E27273g_3	YALI1_E27273g	1.10202
YALI1_F25496g_3	YALI1_F25496g	1.65191
YALI1_D32070g_5	YALI1_D32070g	0.170327
YALI1_E19754g_3	YALI1_E19754g	1.11755
YALI1_D21120g_4	YALI1_D21120g	0.344759
YALI1_C09642g_8	YALI1_C09642g	0.253807
YALI1_F32910g_1	YALI1_F32910g	1.63182
YALI1_D30705g_6	YALI1_D30705g	1.4809
YALI1_E09643g_4	YALI1_E09643g	1.56596
YALI1_F36936g_2	YALI1_F36936g	1.5614
YALI1_B14517g_4	YALI1_B14517g	1.33404
YALI1_E05599g_7	YALI1_E05599g	1.20492
YALI1_A22023g_5	YALI1_A22023g	-0.0856052
YALI1_D05370g_2	YALI1_D05370g	1.92088
YALI1_C00293g_7	YALI1_C00293g	0.830046
YALI1_D22083g_3	YALI1_D22083g	1.75334
YALI1_F08111g_5	YALI1_F08111g	0.989933
YALI1_F07907g_3	YALI1_F07907g	1.58965
YALI1_C06041g_3	YALI1_C06041g	-0.208046
YALI1_B09993g_3	YALI1_B09993g	0.953904
YALI1_B24018g_1	YALI1_B24018g	1.7536
YALI1_F04110g_3	YALI1_F04110g	1.92966
YALI1_A12067g_5	YALI1_A12067g	1.15957
YALI1_C14843g_7	YALI1_C14843g	1.7974
YALI1_E04807g_3	YALI1_E04807g	1.06353
YALI1_E11323g_7	YALI1_E11323g	1.2533
YALI1_D07089g_4	YALI1_D07089g	0.760669
YALI1_F38476g_3	YALI1_F38476g	1.81399
YALI1_E21962g_8	YALI1_E21962g	1.88897
YALI1_F21875g_6	YALI1_F21875g	-0.400404
YALI1_A09553g_2	YALI1_A09553g	1.57885
YALI1_A18915g_6	YALI1_A18915g	0.0690929
YALI1_A20247g_3	YALI1_A20247g	-0.996829
YALI1_B12874g_4	YALI1_B12874g	1.61132
YALI1_C24707g_2	YALI1_C24707g	0.018211
YALI1_E23302g_4	YALI1_E23302g	1.16845
YALI1_C20005g_8	YALI1_C20005g	1.80473
YALI1_F16743g_1	YALI1_F16743g	1.25554
YALI1_E40144g_1	YALI1_E40144g	0.939703
YALI1_E29719g_5	YALI1_E29719g	-0.423925
YALI1_E08043g_2	YALI1_E08043g	-0.76076
YALI1_E36098g_5	YALI1_E36098g	1.81017
YALI1_F14443g_6	YALI1_F14443g	1.23901
YALI1_B08851g_2	YALI1_B08851g	0.926313
YALI1_E09672g_5	YALI1_E09672g	0.835295
YALI1_F16165g_1	YALI1_F16165g	1.52321
YALI1_A02443g_4	YALI1_A02443g	1.27184
YALI1_E12668g_7	YALI1_E12668g	1.73089
YALI1_E02377g_2	YALI1_E02377g	1.88093
YALI1_A04817g_6	YALI1_A04817g	-0.395763
YALI1_D06988g_4	YALI1_D06988g	0.140623
YALI1_D11242g_3	YALI1_D11242g	0.656507
YALI1_E23691g_3	YALI1_E23691g	0.828992
YALI1_E09779g_5	YALI1_E09779g	1.19798
YALI1_E37669g_4	YALI1_E37669g	1.36373
YALI1_E36365g_8	YALI1_E36365g	1.09613
YALI1_E12747g_5	YALI1_E12747g	0.643909
YALI1_F13072g_6	YALI1_F13072g	-0.726461
YALI1_F18740g_1	YALI1_F18740g	-0.462557
YALI1_C01338g_8	YALI1_C01338g	1.66737
YALI1_C31453g_4	YALI1_C31453g	0.629757
YALI1_F15038g_2	YALI1_F15038g	1.14273
YALI1_C32850g_2	YALI1_C32850g	1.71252
YALI1_C15359g_7	YALI1_C15359g	-0.0913099
YALI1_F03855g_6	YALI1_F03855g	-0.00719318
YALI1_C19826g_2	YALI1_C19826g	1.68225
YALI1_E17594g_6	YALI1_E17594g	-0.740886
YALI1_B16068g_2	YALI1_B16068g	1.00184
YALI1_C05710g_8	YALI1_C05710g	0.679139
YALI1_D14199g_3	YALI1_D14199g	-0.195573
YALI1_D16679g_6	YALI1_D16679g	1.23235
YALI1_E35109g_6	YALI1_E35109g	1.51089
YALI1_C00766g_8	YALI1_C00766g	1.41223
YALI1_E26930g_2	YALI1_E26930g	0.774604
YALI1_F27758g_6	YALI1_F27758g	0.779514
YALI1_F17203g_3	YALI1_F17203g	1.03273
YALI1_C12317g_4	YALI1_C12317g	1.31032
YALI1_F33246g_2	YALI1_F33246g	1.91172
YALI1_E05329g_2	YALI1_E05329g	1.75527
YALI1_C28997g_3	YALI1_C28997g	1.53927
YALI1_B08102g_5	YALI1_B08102g	1.58116
YALI1_F23833g_1	YALI1_F23833g	1.57764
YALI1_C19376g_8	YALI1_C19376g	0.380284
YALI1_C24460g_4	YALI1_C24460g	0.031745
YALI1_E14644g_4	YALI1_E14644g	1.19311
YALI1_D04814g_5	YALI1_D04814g	0.877304
YALI1_E04229g_4	YALI1_E04229g	1.28565
YALI1_C11352g_3	YALI1_C11352g	1.62817
YALI1_E23461g_4	YALI1_E23461g	1.48746
YALI1_C01505g_6	YALI1_C01505g	-0.455264
YALI1_E30053g_4	YALI1_E30053g	-0.340259
YALI1_C12788g_3	YALI1_C12788g	1.60843
YALI1_F09177g_3	YALI1_F09177g	1.13737
YALI1_F21612g_1	YALI1_F21612g	1.02938
YALI1_D12028g_4	YALI1_D12028g	0.240416
YALI1_D00094g_5	YALI1_D00094g	1.93484
YALI1_E12541g_8	YALI1_E12541g	1.9034
YALI1_F28092g_4	YALI1_F28092g	1.45918
YALI1_D35484g_1	YALI1_D35484g	1.48195
YALI1_E39378g_4	YALI1_E39378g	-0.24201
YALI1_D33988g_4	YALI1_D33988g	2.05288
YALI1_A03721g_8	YALI1_A03721g	1.98928
YALI1_D27547g_2	YALI1_D27547g	0.542094
YALI1_F34692g_4	YALI1_F34692g	-1.16821
YALI1_E20269g_8	YALI1_E20269g	-0.82077
YALI1_A11218g_7	YALI1_A11218g	1.67177
YALI1_F32399g_2	YALI1_F32399g	0.237076
YALI1_B21423g_8	YALI1_B21423g	-0.237276
YALI1_C14249g_3	YALI1_C14249g	1.16229
YALI1_C11715g_4	YALI1_C11715g	-0.358953
YALI1_C19898g_1	YALI1_C19898g	1.5071
YALI1_F12422g_4	YALI1_F12422g	1.74087
YALI1_A11141g_2	YALI1_A11141g	0.194923
YALI1_B14733g_3	YALI1_B14733g	1.06097
YALI1_F00288g_2	YALI1_F00288g	2.04402
YALI1_B02991g_1	YALI1_B02991g	-0.646507
YALI1_A07575g_7	YALI1_A07575g	0.870435
YALI1_D01188g_7	YALI1_D01188g	1.35795
YALI1_D21173g_3	YALI1_D21173g	-0.44561
YALI1_B21787g_3	YALI1_B21787g	0.885394
YALI1_F12983g_7	YALI1_F12983g	-0.441338
YALI1_A12037g_4	YALI1_A12037g	0.302159
YALI1_A04859g_3	YALI1_A04859g	0.945083
YALI1_A22137g_3	YALI1_A22137g	1.53142
YALI1_B05762g_6	YALI1_B05762g	0.605634
YALI1_B24218g_7	YALI1_B24218g	1.78985
YALI1_F03284g_2	YALI1_F03284g	1.25965
YALI1_B03516g_4	YALI1_B03516g	-0.318372
YALI1_F25035g_3	YALI1_F25035g	1.51677
YALI1_D05817g_4	YALI1_D05817g	1.77332
YALI1_C25301g_1	YALI1_C25301g	0.925175
YALI1_A11182g_3	YALI1_A11182g	1.34825
YALI1_D02000g_5	YALI1_D02000g	0.883588
YALI1_F29038g_3	YALI1_F29038g	1.87064
YALI1_A12152g_5	YALI1_A12152g	1.40917
YALI1_E40422g_6	YALI1_E40422g	-0.439926
YALI1_B06324g_6	YALI1_B06324g	0.161457
YALI1_C19898g_5	YALI1_C19898g	1.59189
YALI1_F11224g_2	YALI1_F11224g	-0.342394
YALI1_C29968g_6	YALI1_C29968g	1.07515
YALI1_E08198g_1	YALI1_E08198g	1.41968
YALI1_B12993g_5	YALI1_B12993g	1.87135
YALI1_E33400g_6	YALI1_E33400g	0.355161
YALI1_F19610g_7	YALI1_F19610g	1.046
YALI1_C00141g_4	YALI1_C00141g	1.54506
YALI1_B20730g_2	YALI1_B20730g	1.22462
YALI1_B18854g_4	YALI1_B18854g	-0.237998
YALI1_F07881g_4	YALI1_F07881g	0.664856
YALI1_D01910g_4	YALI1_D01910g	-0.562179
YALI1_D34213g_5	YALI1_D34213g	0.788389
YALI1_F03604g_2	YALI1_F03604g	-0.295476
YALI1_C14450g_4	YALI1_C14450g	-1.32552
YALI1_F21728g_2	YALI1_F21728g	1.89908
YALI1_D34395g_5	YALI1_D34395g	1.71417
YALI1_D29768g_1	YALI1_D29768g	0.0321246
YALI1_A04415g_1	YALI1_A04415g	-0.124122
YALI1_E15583g_3	YALI1_E15583g	2.04517
YALI1_E23325g_3	YALI1_E23325g	1.20529
YALI1_E34942g_6	YALI1_E34942g	1.70834
YALI1_D13679g_6	YALI1_D13679g	1.02588
YALI1_E37063g_3	YALI1_E37063g	1.70144
YALI1_E09615g_2	YALI1_E09615g	1.21566
YALI1_B13483g_2	YALI1_B13483g	1.04315
YALI1_C05178g_1	YALI1_C05178g	1.83166
YALI1_C09950g_7	YALI1_C09950g	1.2024
YALI1_E01193g_7	YALI1_E01193g	1.53043
YALI1_B25427g_3	YALI1_B25427g	0.622863
YALI1_F24031g_7	YALI1_F24031g	1.32357
YALI1_B14752g_2	YALI1_B14752g	1.61172
YALI1_E01213g_1	YALI1_E01213g	0.146902
YALI1_A10510g_7	YALI1_A10510g	0.037991
YALI1_A10907g_4	YALI1_A10907g	1.21025
YALI1_F28868g_2	YALI1_F28868g	-0.238144
YALI1_B21208g_1	YALI1_B21208g	1.91421
YALI1_F15517g_8	YALI1_F15517g	0.186013
YALI1_E36984g_6	YALI1_E36984g	1.08742
YALI1_C26167g_4	YALI1_C26167g	0.370762
YALI1_E05496g_4	YALI1_E05496g	1.87315
YALI1_B15964g_4	YALI1_B15964g	1.82818
YALI1_F05118g_7	YALI1_F05118g	1.51104
YALI1_A04415g_8	YALI1_A04415g	-0.482422
YALI1_B15151g_5	YALI1_B15151g	1.3302
YALI1_F12523g_2	YALI1_F12523g	1.29431
YALI1_E12113g_7	YALI1_E12113g	1.51346
YALI1_A01173g_2	YALI1_A01173g	0.861066
YALI1_A21000g_4	YALI1_A21000g	1.91607
YALI1_E02203g_3	YALI1_E02203g	2.13686
YALI1_F11261g_5	YALI1_F11261g	0.0636219
YALI1_F36204g_8	YALI1_F36204g	0.708976
YALI1_F01291g_1	YALI1_F01291g	0.963292
YALI1_D27251g_3	YALI1_D27251g	-0.302619
YALI1_E00948g_4	YALI1_E00948g	2.01158
YALI1_F07938g_5	YALI1_F07938g	0.8699
YALI1_F38056g_7	YALI1_F38056g	1.08326
YALI1_B07220g_1	YALI1_B07220g	-0.539121
YALI1_F10938g_4	YALI1_F10938g	1.21465
YALI1_E29611g_2	YALI1_E29611g	1.93635
YALI1_E39618g_2	YALI1_E39618g	1.28147
YALI1_F32067g_3	YALI1_F32067g	1.98564
YALI1_E15991g_1	YALI1_E15991g	0.908956
YALI1_B16110g_1	YALI1_B16110g	1.44746
YALI1_E06158g_5	YALI1_E06158g	1.8889
YALI1_B04007g_1	YALI1_B04007g	1.88318
YALI1_F16270g_5	YALI1_F16270g	1.11228
YALI1_F29640g_3	YALI1_F29640g	1.8427
YALI1_E36334g_5	YALI1_E36334g	0.306338
YALI1_C03774g_7	YALI1_C03774g	1.28287
YALI1_D07271g_3	YALI1_D07271g	1.17525
YALI1_D34907g_8	YALI1_D34907g	0.70184
YALI1_F28112g_7	YALI1_F28112g	-0.189072
YALI1_F05220g_1	YALI1_F05220g	1.57027
YALI1_F21769g_1	YALI1_F21769g	0.391981
YALI1_D19980g_7	YALI1_D19980g	0.103776
YALI1_A03300g_2	YALI1_A03300g	1.50207
YALI1_D12315g_7	YALI1_D12315g	1.40524
YALI1_C31900g_4	YALI1_C31900g	0.274292
YALI1_A17433g_5	YALI1_A17433g	0.587278
YALI1_E23749g_7	YALI1_E23749g	-0.477888
YALI1_A17486g_1	YALI1_A17486g	1.54368
YALI1_A00241g_4	YALI1_A00241g	1.22256
YALI1_B11415g_8	YALI1_B11415g	0.0846877
YALI1_D34893g_2	YALI1_D34893g	0.851919
YALI1_F17337g_2	YALI1_F17337g	1.72841
YALI1_A00947g_5	YALI1_A00947g	1.59584
YALI1_C07979g_6	YALI1_C07979g	0.761622
YALI1_C09390g_2	YALI1_C09390g	1.48191
YALI1_F06410g_1	YALI1_F06410g	-0.416489
YALI1_F10385g_4	YALI1_F10385g	1.92986
YALI1_F30754g_5	YALI1_F30754g	1.11287
YALI1_E36887g_8	YALI1_E36887g	1.74717
YALI1_D07149g_4	YALI1_D07149g	1.49331
YALI1_A06672g_3	YALI1_A06672g	1.831
YALI1_F20330g_3	YALI1_F20330g	0.993035
YALI1_E10320g_1	YALI1_E10320g	1.78193
YALI1_F38140g_6	YALI1_F38140g	0.234044
YALI1_E15086g_5	YALI1_E15086g	1.65792
YALI1_C18791g_5	YALI1_C18791g	-1.21592
YALI1_F27812g_6	YALI1_F27812g	1.1023
YALI1_F15186g_1	YALI1_F15186g	0.504401
YALI1_F09802g_8	YALI1_F09802g	-0.789641
YALI1_F24511g_4	YALI1_F24511g	1.57391
YALI1_E35305g_4	YALI1_E35305g	1.65258
YALI1_C03272g_4	YALI1_C03272g	0.859841
YALI1_D22368g_3	YALI1_D22368g	0.0900873
YALI1_F23047g_8	YALI1_F23047g	-0.646836
YALI1_B01014g_7	YALI1_B01014g	0.876554
YALI1_F26427g_4	YALI1_F26427g	-0.116021
YALI1_A04119g_8	YALI1_A04119g	0.994275
YALI1_F28202g_7	YALI1_F28202g	0.96134
YALI1_B17105g_7	YALI1_B17105g	1.33927
YALI1_D23524g_7	YALI1_D23524g	-0.78308
YALI1_F37498g_2	YALI1_F37498g	0.640314
YALI1_F15418g_1	YALI1_F15418g	-0.263469
YALI1_A00406g_5	YALI1_A00406g	1.90937
YALI1_C18161g_3	YALI1_C18161g	1.58644
YALI1_A17085g_1	YALI1_A17085g	0.476997
YALI1_C32838g_8	YALI1_C32838g	0.737066
YALI1_B09476g_1	YALI1_B09476g	0.833579
YALI1_D09785g_3	YALI1_D09785g	1.71905
YALI1_F16035g_2	YALI1_F16035g	1.86924
YALI1_F31416g_2	YALI1_F31416g	1.17772
YALI1_F31934g_5	YALI1_F31934g	0.159005
YALI1_C33254g_4	YALI1_C33254g	0.689809
YALI1_E08021g_7	YALI1_E08021g	-0.270939
YALI1_F28550g_5	YALI1_F28550g	-0.212398
YALI1_A06287g_8	YALI1_A06287g	0.214487
YALI1_F38116g_4	YALI1_F38116g	1.33276
YALI1_F05624g_7	YALI1_F05624g	-0.953754
YALI1_A13287g_1	YALI1_A13287g	1.71505
YALI1_D21938g_2	YALI1_D21938g	1.50036
YALI1_D01298g_6	YALI1_D01298g	-0.430721
YALI1_F19764g_5	YALI1_F19764g	1.71553
YALI1_A13287g_4	YALI1_A13287g	1.54649
YALI1_B27320g_1	YALI1_B27320g	1.34205
YALI1_C31684g_2	YALI1_C31684g	0.906917
YALI1_C04490g_6	YALI1_C04490g	1.65061
YALI1_E04706g_8	YALI1_E04706g	1.2165
YALI1_E33302g_8	YALI1_E33302g	0.710667
YALI1_E39796g_4	YALI1_E39796g	1.14037
YALI1_F15641g_6	YALI1_F15641g	0.814735
YALI1_F16817g_8	YALI1_F16817g	-1.00705
YALI1_A07376g_1	YALI1_A07376g	0.398806
YALI1_C12695g_2	YALI1_C12695g	1.31251
YALI1_F12983g_6	YALI1_F12983g	0.385485
YALI1_C15359g_1	YALI1_C15359g	-0.988102
YALI1_F22794g_3	YALI1_F22794g	1.04915
YALI1_E29221g_3	YALI1_E29221g	0.978122
YALI1_C30119g_7	YALI1_C30119g	1.69262
YALI1_C05636g_5	YALI1_C05636g	-0.363516
YALI1_B25506g_5	YALI1_B25506g	-0.405744
YALI1_C19369g_3	YALI1_C19369g	1.37684
YALI1_E02432g_6	YALI1_E02432g	-0.340404
YALI1_E33642g_3	YALI1_E33642g	2.0842
YALI1_A07557g_3	YALI1_A07557g	1.45394
YALI1_F23315g_3	YALI1_F23315g	1.94497
YALI1_A14414g_2	YALI1_A14414g	1.96809
YALI1_E02799g_3	YALI1_E02799g	0.542129
YALI1_C06548g_7	YALI1_C06548g	1.33445
YALI1_E35831g_4	YALI1_E35831g	1.20964
YALI1_B20108g_1	YALI1_B20108g	1.20758
YALI1_D26006g_7	YALI1_D26006g	0.963217
YALI1_E01885g_4	YALI1_E01885g	-0.0110249
YALI1_E33829g_3	YALI1_E33829g	0.569465
YALI1_A13454g_8	YALI1_A13454g	1.41418
YALI1_F08705g_2	YALI1_F08705g	0.716342
YALI1_E15398g_4	YALI1_E15398g	1.66001
YALI1_C03821g_4	YALI1_C03821g	1.72909
YALI1_D04055g_2	YALI1_D04055g	-0.41026
YALI1_E37455g_1	YALI1_E37455g	0.84341
YALI1_F27356g_3	YALI1_F27356g	1.2466
YALI1_B06745g_3	YALI1_B06745g	-0.626857
YALI1_E14013g_7	YALI1_E14013g	1.21212
YALI1_C03596g_3	YALI1_C03596g	1.32821
YALI1_D15744g_6	YALI1_D15744g	1.87267
YALI1_F37171g_2	YALI1_F37171g	0.681779
YALI1_E07984g_2	YALI1_E07984g	1.16808
YALI1_D13403g_7	YALI1_D13403g	-0.322299
YALI1_B07852g_8	YALI1_B07852g	1.05782
YALI1_D05286g_6	YALI1_D05286g	1.65656
YALI1_D01378g_7	YALI1_D01378g	1.01298
YALI1_A18622g_1	YALI1_A18622g	0.47556
YALI1_E14234g_8	YALI1_E14234g	-0.0100839
YALI1_B29227g_8	YALI1_B29227g	0.00741071
YALI1_F28590g_5	YALI1_F28590g	0.769925
YALI1_F22836g_2	YALI1_F22836g	1.47712
YALI1_C16932g_1	YALI1_C16932g	-0.404334
YALI1_B07399g_3	YALI1_B07399g	1.66006
YALI1_E27182g_4	YALI1_E27182g	1.84942
YALI1_A20937g_3	YALI1_A20937g	1.46956
YALI1_C17680g_8	YALI1_C17680g	-0.260431
YALI1_F14746g_4	YALI1_F14746g	1.06948
YALI1_F15990g_5	YALI1_F15990g	-0.560142
YALI1_B15109g_3	YALI1_B15109g	-0.0665565
YALI1_E33459g_7	YALI1_E33459g	-0.334165
YALI1_D20662g_7	YALI1_D20662g	-0.532929
YALI1_E30590g_4	YALI1_E30590g	0.296232
YALI1_C18892g_1	YALI1_C18892g	0.346425
YALI1_A16843g_6	YALI1_A16843g	1.35245
YALI1_E01193g_5	YALI1_E01193g	0.814681
YALI1_B23677g_4	YALI1_B23677g	-0.235723
YALI1_E05446g_3	YALI1_E05446g	-0.716499
YALI1_D30850g_2	YALI1_D30850g	2.0986
YALI1_F31070g_8	YALI1_F31070g	-0.473746
YALI1_B00280g_2	YALI1_B00280g	0.694365
YALI1_F30431g_6	YALI1_F30431g	-0.718642
YALI1_B26153g_7	YALI1_B26153g	-0.260377
YALI1_D12050g_6	YALI1_D12050g	1.36861
YALI1_E29894g_3	YALI1_E29894g	-0.500723
YALI1_A21594g_3	YALI1_A21594g	1.81275
YALI1_E27059g_3	YALI1_E27059g	1.44712
YALI1_D26394g_3	YALI1_D26394g	1.95348
YALI1_A13227g_2	YALI1_A13227g	1.19472
YALI1_D34446g_5	YALI1_D34446g	1.27328
YALI1_B03043g_6	YALI1_B03043g	1.53939
[truncated: 54,354 more rows]

## Sheet: DeepCpf1 predicted activity
Guide ID	gene	DeepCpf1 score
YALI1_A00014g_2	YALI1_A00014g	27.6302
YALI1_A00014g_3	YALI1_A00014g	32.9724
YALI1_A00014g_4	YALI1_A00014g	30.9351
YALI1_A00014g_5	YALI1_A00014g	3.14241
YALI1_A00014g_6	YALI1_A00014g	47.4936
YALI1_A00014g_7	YALI1_A00014g	64.9421
YALI1_A00014g_8	YALI1_A00014g	67.1993
YALI1_A00019g_1	YALI1_A00019g	63.4669
YALI1_A00019g_2	YALI1_A00019g	79.4198
YALI1_A00019g_4	YALI1_A00019g	78.7677
YALI1_A00032g_1	YALI1_A00032g	59.8233
YALI1_A00032g_2	YALI1_A00032g	80.0161
YALI1_A00032g_3	YALI1_A00032g	58.9611
YALI1_A00032g_4	YALI1_A00032g	40.7181
YALI1_A00032g_5	YALI1_A00032g	71.5933
YALI1_A00032g_6	YALI1_A00032g	63.1294
YALI1_A00032g_7	YALI1_A00032g	31.7079
YALI1_A00032g_8	YALI1_A00032g	58.8361
YALI1_A00058g_1	YALI1_A00058g	61.6551
YALI1_A00058g_2	YALI1_A00058g	66.3469
YALI1_A00058g_3	YALI1_A00058g	14.3535
YALI1_A00058g_4	YALI1_A00058g	79.839
YALI1_A00058g_5	YALI1_A00058g	46.9712
YALI1_A00058g_6	YALI1_A00058g	57.6678
YALI1_A00058g_7	YALI1_A00058g	52.914
YALI1_A00058g_8	YALI1_A00058g	54.8582
YALI1_A00102g_1	YALI1_A00102g	57.4579
YALI1_A00102g_2	YALI1_A00102g	44.2022
YALI1_A00102g_3	YALI1_A00102g	62.049
YALI1_A00102g_4	YALI1_A00102g	23.7746
YALI1_A00102g_5	YALI1_A00102g	71.8595
YALI1_A00102g_6	YALI1_A00102g	62.9399
YALI1_A00102g_7	YALI1_A00102g	55.2142
YALI1_A00102g_8	YALI1_A00102g	42.8996
YALI1_A00135g_1	YALI1_A00135g	62.3108
YALI1_A00135g_2	YALI1_A00135g	60.7017
YALI1_A00135g_3	YALI1_A00135g	25.8066
YALI1_A00135g_4	YALI1_A00135g	49.5597
YALI1_A00148g_1	YALI1_A00148g	41.1732
YALI1_A00148g_2	YALI1_A00148g	64.9286
YALI1_A00148g_3	YALI1_A00148g	34.2383
YALI1_A00148g_4	YALI1_A00148g	48.6867
YALI1_A00204g_1	YALI1_A00204g	39.7951
YALI1_A00204g_2	YALI1_A00204g	53.4834
YALI1_A00204g_3	YALI1_A00204g	47.0906
YALI1_A00241g_1	YALI1_A00241g	70.8598
YALI1_A00241g_2	YALI1_A00241g	66.6434
YALI1_A00241g_3	YALI1_A00241g	55.2013
YALI1_A00241g_4	YALI1_A00241g	30.3041
YALI1_A00241g_5	YALI1_A00241g	48.5701
YALI1_A00241g_6	YALI1_A00241g	68.3924
YALI1_A00241g_7	YALI1_A00241g	54.6245
YALI1_A00241g_8	YALI1_A00241g	7.99195
YALI1_A00252g_1	YALI1_A00252g	43.3868
YALI1_A00252g_2	YALI1_A00252g	43.0598
YALI1_A00252g_3	YALI1_A00252g	45.2368
YALI1_A00252g_4	YALI1_A00252g	39.642
YALI1_A00252g_5	YALI1_A00252g	43.2545
YALI1_A00252g_6	YALI1_A00252g	49.6728
YALI1_A00252g_7	YALI1_A00252g	23.0265
YALI1_A00252g_8	YALI1_A00252g	53.1915
YALI1_A00309g_1	YALI1_A00309g	53.3738
YALI1_A00309g_2	YALI1_A00309g	53.8452
YALI1_A00309g_3	YALI1_A00309g	70.8229
YALI1_A00309g_4	YALI1_A00309g	64.5083
YALI1_A00309g_5	YALI1_A00309g	39.76
YALI1_A00309g_6	YALI1_A00309g	55.7339
YALI1_A00309g_7	YALI1_A00309g	30.76
YALI1_A00309g_8	YALI1_A00309g	43.8452
YALI1_A00325g_1	YALI1_A00325g	46.3521
YALI1_A00325g_2	YALI1_A00325g	56.0423
YALI1_A00325g_3	YALI1_A00325g	58.4435
YALI1_A00325g_4	YALI1_A00325g	35.0705
YALI1_A00325g_5	YALI1_A00325g	51.5561
YALI1_A00325g_6	YALI1_A00325g	53.6809
YALI1_A00325g_7	YALI1_A00325g	57.0469
YALI1_A00325g_8	YALI1_A00325g	31.3712
YALI1_A00375g_1	YALI1_A00375g	48.9697
YALI1_A00375g_2	YALI1_A00375g	71.485
YALI1_A00375g_3	YALI1_A00375g	40.6447
YALI1_A00375g_4	YALI1_A00375g	20.6948
YALI1_A00375g_5	YALI1_A00375g	62.0369
YALI1_A00375g_6	YALI1_A00375g	55.0177
YALI1_A00375g_7	YALI1_A00375g	66.4769
YALI1_A00375g_8	YALI1_A00375g	69.2482
YALI1_A00406g_1	YALI1_A00406g	25.6565
YALI1_A00406g_2	YALI1_A00406g	48.73
YALI1_A00406g_3	YALI1_A00406g	49.8855
YALI1_A00406g_4	YALI1_A00406g	52.4051
YALI1_A00406g_5	YALI1_A00406g	72.7685
YALI1_A00406g_6	YALI1_A00406g	40.9252
YALI1_A00406g_7	YALI1_A00406g	50.4022
YALI1_A00406g_8	YALI1_A00406g	35.1935
YALI1_A00447g_1	YALI1_A00447g	76.8537
YALI1_A00447g_2	YALI1_A00447g	60.3396
YALI1_A00447g_3	YALI1_A00447g	61.509
YALI1_A00447g_4	YALI1_A00447g	57.0931
YALI1_A00447g_5	YALI1_A00447g	61.8772
YALI1_A00447g_6	YALI1_A00447g	48.3475
YALI1_A00447g_7	YALI1_A00447g	51.5764
YALI1_A00447g_8	YALI1_A00447g	21.6609
YALI1_A00468g_1	YALI1_A00468g	45.0794
YALI1_A00468g_2	YALI1_A00468g	39.9014
YALI1_A00468g_3	YALI1_A00468g	46.3921
YALI1_A00468g_4	YALI1_A00468g	62.7103
YALI1_A00504g_1	YALI1_A00504g	69.2404
YALI1_A00504g_2	YALI1_A00504g	39.6515
YALI1_A00504g_3	YALI1_A00504g	73.6979
YALI1_A00504g_4	YALI1_A00504g	48.1682
YALI1_A00504g_5	YALI1_A00504g	51.9444
YALI1_A00504g_6	YALI1_A00504g	52.9496
YALI1_A00504g_7	YALI1_A00504g	46.8214
YALI1_A00504g_8	YALI1_A00504g	25.1735
YALI1_A00538g_1	YALI1_A00538g	57.7782
YALI1_A00538g_2	YALI1_A00538g	62.7194
YALI1_A00538g_3	YALI1_A00538g	75.6203
YALI1_A00538g_4	YALI1_A00538g	50.777
YALI1_A00538g_5	YALI1_A00538g	55.1243
YALI1_A00538g_6	YALI1_A00538g	58.4709
YALI1_A00538g_7	YALI1_A00538g	43.024
YALI1_A00538g_8	YALI1_A00538g	59.5041
YALI1_A00558g_1	YALI1_A00558g	38.6225
YALI1_A00558g_2	YALI1_A00558g	48.1377
YALI1_A00558g_3	YALI1_A00558g	39.8855
YALI1_A00558g_4	YALI1_A00558g	53.8935
YALI1_A00558g_5	YALI1_A00558g	46.1164
YALI1_A00558g_6	YALI1_A00558g	38.0127
YALI1_A00558g_7	YALI1_A00558g	65.5456
YALI1_A00574g_2	YALI1_A00574g	66.9654
YALI1_A00574g_4	YALI1_A00574g	41.4979
YALI1_A00574g_5	YALI1_A00574g	60.8068
YALI1_A00574g_6	YALI1_A00574g	45.6786
YALI1_A00574g_7	YALI1_A00574g	85.1176
YALI1_A00574g_8	YALI1_A00574g	53.7932
YALI1_A00601g_1	YALI1_A00601g	53.425
YALI1_A00601g_2	YALI1_A00601g	51.6897
YALI1_A00601g_3	YALI1_A00601g	45.1747
YALI1_A00601g_4	YALI1_A00601g	32.3602
YALI1_A00601g_5	YALI1_A00601g	49.7876
YALI1_A00601g_6	YALI1_A00601g	2.67428
YALI1_A00601g_7	YALI1_A00601g	66.7961
YALI1_A00601g_8	YALI1_A00601g	66.558
YALI1_A00661g_1	YALI1_A00661g	47.7795
YALI1_A00661g_2	YALI1_A00661g	63.923
YALI1_A00661g_3	YALI1_A00661g	48.5242
YALI1_A00661g_4	YALI1_A00661g	63.0084
YALI1_A00661g_5	YALI1_A00661g	43.9074
YALI1_A00661g_6	YALI1_A00661g	34.6641
YALI1_A00661g_7	YALI1_A00661g	41.2784
YALI1_A00661g_8	YALI1_A00661g	74.7961
YALI1_A00683g_1	YALI1_A00683g	23.4998
YALI1_A00683g_2	YALI1_A00683g	50.7455
YALI1_A00683g_3	YALI1_A00683g	63.0429
YALI1_A00683g_4	YALI1_A00683g	59.4272
YALI1_A00683g_5	YALI1_A00683g	38.5018
YALI1_A00683g_6	YALI1_A00683g	70.469
YALI1_A00683g_7	YALI1_A00683g	52.9212
YALI1_A00683g_8	YALI1_A00683g	2.77247
YALI1_A00715g_1	YALI1_A00715g	73.9859
YALI1_A00715g_2	YALI1_A00715g	43.3792
YALI1_A00715g_3	YALI1_A00715g	35.5451
YALI1_A00715g_4	YALI1_A00715g	66.8753
YALI1_A00715g_5	YALI1_A00715g	63.3865
YALI1_A00715g_6	YALI1_A00715g	78.2159
YALI1_A00746g_1	YALI1_A00746g	43.9915
YALI1_A00746g_2	YALI1_A00746g	54.2957
YALI1_A00746g_3	YALI1_A00746g	43.7603
YALI1_A00746g_4	YALI1_A00746g	63.2381
YALI1_A00746g_5	YALI1_A00746g	13.5827
YALI1_A00746g_6	YALI1_A00746g	60.0624
YALI1_A00789g_1	YALI1_A00789g	37.3351
YALI1_A00789g_2	YALI1_A00789g	26.5675
YALI1_A00789g_3	YALI1_A00789g	27.7997
YALI1_A00789g_4	YALI1_A00789g	48.9387
YALI1_A00789g_5	YALI1_A00789g	41.0332
YALI1_A00789g_6	YALI1_A00789g	76.5533
YALI1_A00789g_7	YALI1_A00789g	62.1237
YALI1_A00789g_8	YALI1_A00789g	51.3368
YALI1_A00801g_1	YALI1_A00801g	60.7452
YALI1_A00801g_2	YALI1_A00801g	46.4144
YALI1_A00801g_3	YALI1_A00801g	47.6969
YALI1_A00801g_4	YALI1_A00801g	39.9317
YALI1_A00801g_5	YALI1_A00801g	63.1095
YALI1_A00801g_6	YALI1_A00801g	35.1135
YALI1_A00801g_7	YALI1_A00801g	63.4169
YALI1_A00801g_8	YALI1_A00801g	52.1642
YALI1_A00829g_1	YALI1_A00829g	63.6499
YALI1_A00829g_2	YALI1_A00829g	51.7864
YALI1_A00829g_3	YALI1_A00829g	48.9437
YALI1_A00829g_4	YALI1_A00829g	71.1675
YALI1_A00829g_5	YALI1_A00829g	68.2179
YALI1_A00829g_6	YALI1_A00829g	47.9815
YALI1_A00867g_1	YALI1_A00867g	68.879
YALI1_A00867g_2	YALI1_A00867g	56.8731
YALI1_A00867g_3	YALI1_A00867g	1.79965
YALI1_A00867g_4	YALI1_A00867g	26.0079
YALI1_A00867g_5	YALI1_A00867g	38.5422
YALI1_A00867g_6	YALI1_A00867g	5.81756
YALI1_A00867g_7	YALI1_A00867g	28.4713
YALI1_A00867g_8	YALI1_A00867g	22.4987
YALI1_A00905g_1	YALI1_A00905g	52.7479
YALI1_A00905g_2	YALI1_A00905g	38.3839
YALI1_A00905g_3	YALI1_A00905g	70.6847
YALI1_A00905g_4	YALI1_A00905g	67.2804
YALI1_A00905g_5	YALI1_A00905g	75.7461
YALI1_A00911g_1	YALI1_A00911g	39.3433
YALI1_A00911g_2	YALI1_A00911g	59.143
YALI1_A00947g_1	YALI1_A00947g	33.5466
YALI1_A00947g_2	YALI1_A00947g	52.3751
YALI1_A00947g_3	YALI1_A00947g	49.4765
YALI1_A00947g_4	YALI1_A00947g	50.3267
YALI1_A00947g_5	YALI1_A00947g	54.4502
YALI1_A00947g_6	YALI1_A00947g	35.475
YALI1_A00947g_7	YALI1_A00947g	29.1834
YALI1_A00947g_8	YALI1_A00947g	31.0392
YALI1_A00983g_1	YALI1_A00983g	49.1487
YALI1_A00983g_2	YALI1_A00983g	45.9408
YALI1_A00983g_3	YALI1_A00983g	71.7401
YALI1_A00983g_4	YALI1_A00983g	74.651
YALI1_A00983g_5	YALI1_A00983g	40.7519
YALI1_A00983g_6	YALI1_A00983g	29.4602
YALI1_A00983g_7	YALI1_A00983g	40.0776
YALI1_A00983g_8	YALI1_A00983g	61.2849
YALI1_A01061g_1	YALI1_A01061g	27.8141
YALI1_A01061g_2	YALI1_A01061g	38.0451
YALI1_A01061g_3	YALI1_A01061g	63.2971
YALI1_A01061g_4	YALI1_A01061g	74.1407
YALI1_A01061g_5	YALI1_A01061g	56.9752
YALI1_A01061g_6	YALI1_A01061g	8.97212
YALI1_A01061g_7	YALI1_A01061g	55.6323
YALI1_A01061g_8	YALI1_A01061g	16.1642
YALI1_A01074g_2	YALI1_A01074g	68.8991
YALI1_A01074g_4	YALI1_A01074g	35.4704
YALI1_A01074g_6	YALI1_A01074g	49.5225
YALI1_A01074g_7	YALI1_A01074g	86.0683
YALI1_A01074g_8	YALI1_A01074g	73.9529
YALI1_A01093g_1	YALI1_A01093g	69.8757
YALI1_A01093g_2	YALI1_A01093g	58.0879
YALI1_A01093g_3	YALI1_A01093g	42.419
YALI1_A01093g_4	YALI1_A01093g	59.4969
YALI1_A01093g_5	YALI1_A01093g	51.7118
YALI1_A01093g_6	YALI1_A01093g	22.1447
YALI1_A01093g_7	YALI1_A01093g	57.0218
YALI1_A01093g_8	YALI1_A01093g	55.6721
YALI1_A01122g_1	YALI1_A01122g	40.1161
YALI1_A01122g_2	YALI1_A01122g	51.6792
YALI1_A01122g_3	YALI1_A01122g	64.0947
YALI1_A01122g_4	YALI1_A01122g	36.3346
YALI1_A01122g_5	YALI1_A01122g	30.1345
YALI1_A01122g_6	YALI1_A01122g	61.1756
YALI1_A01122g_7	YALI1_A01122g	69.5481
YALI1_A01122g_8	YALI1_A01122g	45.002
YALI1_A01143g_1	YALI1_A01143g	42.931
YALI1_A01143g_2	YALI1_A01143g	53.0721
YALI1_A01143g_3	YALI1_A01143g	75.4806
YALI1_A01143g_4	YALI1_A01143g	43.3793
YALI1_A01143g_5	YALI1_A01143g	49.3219
YALI1_A01143g_6	YALI1_A01143g	29.5903
YALI1_A01143g_7	YALI1_A01143g	30.3003
YALI1_A01143g_8	YALI1_A01143g	23.4916
YALI1_A01173g_1	YALI1_A01173g	30.0037
YALI1_A01173g_2	YALI1_A01173g	39.4471
YALI1_A01173g_3	YALI1_A01173g	73.3732
YALI1_A01173g_4	YALI1_A01173g	50.6356
YALI1_A01173g_5	YALI1_A01173g	85.0299
YALI1_A01173g_6	YALI1_A01173g	50.0932
YALI1_A01173g_7	YALI1_A01173g	71.2495
YALI1_A01173g_8	YALI1_A01173g	45.2376
YALI1_A01198g_1	YALI1_A01198g	50.8765
YALI1_A01198g_2	YALI1_A01198g	72.0062
YALI1_A01198g_3	YALI1_A01198g	36.4515
YALI1_A01198g_4	YALI1_A01198g	45.3869
YALI1_A01198g_5	YALI1_A01198g	61.2003
YALI1_A01198g_6	YALI1_A01198g	1.87575
YALI1_A01198g_7	YALI1_A01198g	25.8061
YALI1_A01198g_8	YALI1_A01198g	8.58088
YALI1_A01230g_1	YALI1_A01230g	64.9624
YALI1_A01230g_2	YALI1_A01230g	32.1747
YALI1_A01230g_3	YALI1_A01230g	46.8198
YALI1_A01230g_4	YALI1_A01230g	81.1503
YALI1_A01230g_5	YALI1_A01230g	64.508
YALI1_A01230g_6	YALI1_A01230g	60.3494
YALI1_A01240g_1	YALI1_A01240g	76.3822
YALI1_A01240g_2	YALI1_A01240g	80.6243
YALI1_A01240g_3	YALI1_A01240g	67.4848
YALI1_A01240g_4	YALI1_A01240g	45.865
YALI1_A01240g_5	YALI1_A01240g	48.2952
YALI1_A01240g_6	YALI1_A01240g	56.3817
YALI1_A01240g_7	YALI1_A01240g	65.8703
YALI1_A01240g_8	YALI1_A01240g	58.274
YALI1_A01241g_1	YALI1_A01241g	68.9362
YALI1_A01249g_1	YALI1_A01249g	74.5911
YALI1_A01249g_2	YALI1_A01249g	9.25385
YALI1_A01249g_3	YALI1_A01249g	75.2821
YALI1_A01249g_4	YALI1_A01249g	30.5344
YALI1_A01249g_5	YALI1_A01249g	45.2481
YALI1_A01249g_6	YALI1_A01249g	31.7236
YALI1_A01249g_7	YALI1_A01249g	41.287
YALI1_A01249g_8	YALI1_A01249g	33.3752
YALI1_A01260g_1	YALI1_A01260g	45.1407
YALI1_A01260g_2	YALI1_A01260g	56.1917
YALI1_A01260g_3	YALI1_A01260g	64.5525
YALI1_A01260g_4	YALI1_A01260g	35.7034
YALI1_A01260g_5	YALI1_A01260g	62.5346
YALI1_A01260g_6	YALI1_A01260g	1.0677
YALI1_A01260g_7	YALI1_A01260g	46.189
YALI1_A01267g_1	YALI1_A01267g	44.6197
YALI1_A01267g_2	YALI1_A01267g	26.7676
YALI1_A01267g_3	YALI1_A01267g	37.1362
YALI1_A01267g_4	YALI1_A01267g	44.2652
YALI1_A01267g_5	YALI1_A01267g	57.3406
YALI1_A01267g_6	YALI1_A01267g	36.5023
YALI1_A01267g_7	YALI1_A01267g	55.7673
YALI1_A01267g_8	YALI1_A01267g	58.7463
YALI1_A01298g_1	YALI1_A01298g	68.6365
YALI1_A01298g_2	YALI1_A01298g	40.1554
YALI1_A01298g_3	YALI1_A01298g	66.9397
YALI1_A01298g_4	YALI1_A01298g	38.8607
YALI1_A01298g_5	YALI1_A01298g	53.8898
YALI1_A01298g_6	YALI1_A01298g	63.2333
YALI1_A01298g_7	YALI1_A01298g	43.6478
YALI1_A01298g_8	YALI1_A01298g	42.2173
YALI1_A01394g_1	YALI1_A01394g	65.6804
YALI1_A01394g_2	YALI1_A01394g	36.6846
YALI1_A01394g_3	YALI1_A01394g	51.6498
YALI1_A01394g_4	YALI1_A01394g	40.6212
YALI1_A01394g_5	YALI1_A01394g	49.9737
YALI1_A01394g_6	YALI1_A01394g	65.1517
YALI1_A01394g_7	YALI1_A01394g	62.5265
YALI1_A01394g_8	YALI1_A01394g	52.6812
YALI1_A01430g_2	YALI1_A01430g	69.333
YALI1_A01430g_3	YALI1_A01430g	74.2855
YALI1_A01430g_4	YALI1_A01430g	42.5888
YALI1_A01434g_1	YALI1_A01434g	38.0755
YALI1_A01434g_2	YALI1_A01434g	77.9553
YALI1_A01434g_3	YALI1_A01434g	30.4738
YALI1_A01434g_4	YALI1_A01434g	50.7491
YALI1_A01468g_1	YALI1_A01468g	61.3948
YALI1_A01468g_2	YALI1_A01468g	45.931
YALI1_A01468g_3	YALI1_A01468g	65.9613
YALI1_A01468g_4	YALI1_A01468g	62.1369
YALI1_A01468g_5	YALI1_A01468g	44.6754
YALI1_A01468g_6	YALI1_A01468g	45.0409
YALI1_A01468g_7	YALI1_A01468g	57.7152
YALI1_A01468g_8	YALI1_A01468g	55.4148
YALI1_A01505g_1	YALI1_A01505g	61.4052
YALI1_A01505g_2	YALI1_A01505g	50.4014
YALI1_A01505g_3	YALI1_A01505g	52.3694
YALI1_A01505g_4	YALI1_A01505g	29.9483
YALI1_A01505g_5	YALI1_A01505g	61.6906
YALI1_A01505g_6	YALI1_A01505g	45.5863
YALI1_A01537g_1	YALI1_A01537g	56.5496
YALI1_A01537g_2	YALI1_A01537g	69.2148
YALI1_A01537g_3	YALI1_A01537g	53.8951
YALI1_A01537g_4	YALI1_A01537g	42.1759
YALI1_A01537g_5	YALI1_A01537g	49.0126
YALI1_A01537g_6	YALI1_A01537g	53.8029
YALI1_A01537g_7	YALI1_A01537g	29.5065
YALI1_A01537g_8	YALI1_A01537g	63.1283
YALI1_A01577g_1	YALI1_A01577g	54.2014
YALI1_A01577g_2	YALI1_A01577g	59.8727
YALI1_A01577g_3	YALI1_A01577g	27.5231
YALI1_A01577g_4	YALI1_A01577g	60.769
YALI1_A01577g_5	YALI1_A01577g	53.4583
YALI1_A01577g_6	YALI1_A01577g	47.8704
YALI1_A01577g_7	YALI1_A01577g	70.2062
YALI1_A01577g_8	YALI1_A01577g	62.0552
YALI1_A01602g_1	YALI1_A01602g	50.9019
YALI1_A01602g_2	YALI1_A01602g	42.1087
YALI1_A01602g_3	YALI1_A01602g	43.9965
YALI1_A01602g_4	YALI1_A01602g	25.2369
YALI1_A01602g_5	YALI1_A01602g	50.221
YALI1_A01602g_6	YALI1_A01602g	39.7249
YALI1_A01602g_7	YALI1_A01602g	21.4686
YALI1_A01602g_8	YALI1_A01602g	49.8311
YALI1_A01618g_1	YALI1_A01618g	70.8718
YALI1_A01618g_2	YALI1_A01618g	32.3707
YALI1_A01618g_3	YALI1_A01618g	21.7549
YALI1_A01618g_4	YALI1_A01618g	79.0419
YALI1_A01618g_5	YALI1_A01618g	69.0392
YALI1_A01618g_6	YALI1_A01618g	66.1465
YALI1_A01628g_1	YALI1_A01628g	49.5781
YALI1_A01628g_2	YALI1_A01628g	48.2916
YALI1_A01628g_3	YALI1_A01628g	35.4396
YALI1_A01628g_4	YALI1_A01628g	56.8367
YALI1_A01628g_5	YALI1_A01628g	54.3183
YALI1_A01628g_6	YALI1_A01628g	50.2237
YALI1_A01628g_7	YALI1_A01628g	39.1512
YALI1_A01628g_8	YALI1_A01628g	32.7722
YALI1_A01670g_1	YALI1_A01670g	44.5919
YALI1_A01670g_2	YALI1_A01670g	59.4313
YALI1_A01670g_3	YALI1_A01670g	46.0866
YALI1_A01670g_4	YALI1_A01670g	59.7096
YALI1_A01670g_5	YALI1_A01670g	57.1914
YALI1_A01670g_6	YALI1_A01670g	61.3224
YALI1_A01670g_7	YALI1_A01670g	45.3466
YALI1_A01670g_8	YALI1_A01670g	46.2495
YALI1_A01717g_1	YALI1_A01717g	33.1527
YALI1_A01717g_2	YALI1_A01717g	52.5393
YALI1_A01717g_3	YALI1_A01717g	76.3226
YALI1_A01717g_4	YALI1_A01717g	56.8615
YALI1_A01717g_5	YALI1_A01717g	68.2305
YALI1_A01717g_6	YALI1_A01717g	49.0191
YALI1_A01717g_7	YALI1_A01717g	58.472
YALI1_A01717g_8	YALI1_A01717g	64.4937
YALI1_A01732g_1	YALI1_A01732g	52.9495
YALI1_A01732g_2	YALI1_A01732g	37.8426
YALI1_A01732g_3	YALI1_A01732g	77.2599
YALI1_A01732g_5	YALI1_A01732g	57.5995
YALI1_A01732g_6	YALI1_A01732g	28.6389
YALI1_A01732g_7	YALI1_A01732g	51.4267
YALI1_A01736g_1	YALI1_A01736g	46.4098
YALI1_A01736g_2	YALI1_A01736g	46.4625
YALI1_A01736g_3	YALI1_A01736g	48.8811
YALI1_A01736g_4	YALI1_A01736g	66.2452
YALI1_A01736g_5	YALI1_A01736g	89.9481
YALI1_A01766g_1	YALI1_A01766g	82.3017
YALI1_A01766g_2	YALI1_A01766g	44.9582
YALI1_A01766g_3	YALI1_A01766g	52.6247
YALI1_A01766g_4	YALI1_A01766g	49.0765
YALI1_A01766g_5	YALI1_A01766g	65.9602
YALI1_A01766g_6	YALI1_A01766g	42.8312
YALI1_A01766g_7	YALI1_A01766g	42.202
YALI1_A01766g_8	YALI1_A01766g	49.0584
YALI1_A01777g_2	YALI1_A01777g	47.806
YALI1_A01777g_3	YALI1_A01777g	80.7554
YALI1_A01777g_4	YALI1_A01777g	63.5696
YALI1_A01777g_7	YALI1_A01777g	57.4733
YALI1_A01777g_8	YALI1_A01777g	65.4307
YALI1_A01794g_1	YALI1_A01794g	87.0879
YALI1_A01794g_2	YALI1_A01794g	50.772
YALI1_A01794g_3	YALI1_A01794g	43.6729
YALI1_A01794g_4	YALI1_A01794g	50.5054
YALI1_A01794g_5	YALI1_A01794g	30.9494
YALI1_A01794g_6	YALI1_A01794g	65.2635
YALI1_A01794g_7	YALI1_A01794g	44.8133
YALI1_A01794g_8	YALI1_A01794g	66.2286
YALI1_A01824g_1	YALI1_A01824g	30.0064
YALI1_A01824g_2	YALI1_A01824g	73.3654
YALI1_A01824g_3	YALI1_A01824g	23.7803
YALI1_A01824g_4	YALI1_A01824g	55.9393
YALI1_A01824g_5	YALI1_A01824g	50.2951
YALI1_A01824g_6	YALI1_A01824g	60.7971
YALI1_A01842g_1	YALI1_A01842g	24.5124
YALI1_A01842g_2	YALI1_A01842g	49.2637
YALI1_A01842g_3	YALI1_A01842g	29.725
YALI1_A01842g_4	YALI1_A01842g	34.0693
YALI1_A01842g_5	YALI1_A01842g	47.508
YALI1_A01842g_6	YALI1_A01842g	24.6013
YALI1_A01842g_7	YALI1_A01842g	69.0676
YALI1_A01842g_8	YALI1_A01842g	73.3322
YALI1_A01854g_1	YALI1_A01854g	67.1707
YALI1_A01854g_3	YALI1_A01854g	50.566
YALI1_A01854g_4	YALI1_A01854g	13.0257
YALI1_A01854g_5	YALI1_A01854g	13.3267
YALI1_A01854g_6	YALI1_A01854g	82.8232
YALI1_A01864g_1	YALI1_A01864g	44.3946
YALI1_A01864g_2	YALI1_A01864g	65.1934
YALI1_A01864g_3	YALI1_A01864g	38.8671
YALI1_A01864g_4	YALI1_A01864g	44.8358
YALI1_A01868g_1	YALI1_A01868g	43.5722
YALI1_A01868g_4	YALI1_A01868g	30.0417
YALI1_A01868g_5	YALI1_A01868g	23.5389
YALI1_A01868g_6	YALI1_A01868g	15.4123
YALI1_A01868g_7	YALI1_A01868g	53.3472
YALI1_A01868g_8	YALI1_A01868g	35.1169
YALI1_A01888g_1	YALI1_A01888g	30.736
YALI1_A01888g_2	YALI1_A01888g	25.0056
YALI1_A01888g_3	YALI1_A01888g	64.0011
YALI1_A01888g_4	YALI1_A01888g	41.231
YALI1_A01888g_5	YALI1_A01888g	79.7828
YALI1_A01888g_6	YALI1_A01888g	50.9399
YALI1_A01888g_7	YALI1_A01888g	53.2987
YALI1_A01888g_8	YALI1_A01888g	42.1964
YALI1_A01905g_1	YALI1_A01905g	61.4343
YALI1_A01905g_2	YALI1_A01905g	41.3028
YALI1_A01905g_3	YALI1_A01905g	52.9633
YALI1_A01905g_4	YALI1_A01905g	58.7596
YALI1_A01905g_5	YALI1_A01905g	47.6405
YALI1_A01905g_6	YALI1_A01905g	55.0996
YALI1_A01905g_7	YALI1_A01905g	61.2637
YALI1_A01905g_8	YALI1_A01905g	24.4916
YALI1_A02022g_1	YALI1_A02022g	61.4387
YALI1_A02022g_2	YALI1_A02022g	66.5476
YALI1_A02022g_3	YALI1_A02022g	52.7956
YALI1_A02037g_1	YALI1_A02037g	56.6724
YALI1_A02037g_2	YALI1_A02037g	25.0794
YALI1_A02037g_3	YALI1_A02037g	65.3962
YALI1_A02037g_4	YALI1_A02037g	1.56426
YALI1_A02037g_5	YALI1_A02037g	63.7652
YALI1_A02037g_6	YALI1_A02037g	53.5652
YALI1_A02037g_7	YALI1_A02037g	1.59841
YALI1_A02037g_8	YALI1_A02037g	1.24526
YALI1_A02075g_1	YALI1_A02075g	43.9619
YALI1_A02075g_2	YALI1_A02075g	51.4842
YALI1_A02075g_3	YALI1_A02075g	49.9783
YALI1_A02075g_4	YALI1_A02075g	74.4658
YALI1_A02075g_5	YALI1_A02075g	66.2793
YALI1_A02075g_6	YALI1_A02075g	25.9056
YALI1_A02075g_7	YALI1_A02075g	43.7988
YALI1_A02075g_8	YALI1_A02075g	54.5978
YALI1_A02083g_1	YALI1_A02083g	40.729
YALI1_A02083g_2	YALI1_A02083g	47.7647
YALI1_A02083g_3	YALI1_A02083g	52.8546
YALI1_A02083g_4	YALI1_A02083g	54.2379
YALI1_A02096g_1	YALI1_A02096g	44.6042
YALI1_A02096g_2	YALI1_A02096g	72.3766
YALI1_A02096g_3	YALI1_A02096g	51.5728
YALI1_A02096g_4	YALI1_A02096g	49.5773
YALI1_A02096g_5	YALI1_A02096g	43.878
YALI1_A02096g_6	YALI1_A02096g	37.28
YALI1_A02096g_7	YALI1_A02096g	68.1812
YALI1_A02096g_8	YALI1_A02096g	35.8371
YALI1_A02113g_1	YALI1_A02113g	72.2043
YALI1_A02113g_2	YALI1_A02113g	14.6844
YALI1_A02113g_3	YALI1_A02113g	72.4865
YALI1_A02113g_4	YALI1_A02113g	16.8233
YALI1_A02113g_6	YALI1_A02113g	27.8757
YALI1_A02113g_7	YALI1_A02113g	29.665
YALI1_A02113g_8	YALI1_A02113g	71.217
YALI1_A02131g_1	YALI1_A02131g	68.8094
YALI1_A02131g_2	YALI1_A02131g	70.4104
YALI1_A02131g_3	YALI1_A02131g	54.7731
YALI1_A02131g_4	YALI1_A02131g	38.6621
YALI1_A02131g_5	YALI1_A02131g	54.9405
YALI1_A02131g_6	YALI1_A02131g	32.2037
YALI1_A02131g_7	YALI1_A02131g	72.343
YALI1_A02131g_8	YALI1_A02131g	48.3336
YALI1_A02150g_1	YALI1_A02150g	59.9055
YALI1_A02150g_2	YALI1_A02150g	40.2882
YALI1_A02150g_3	YALI1_A02150g	59.799
YALI1_A02150g_4	YALI1_A02150g	56.1606
YALI1_A02150g_5	YALI1_A02150g	55.1759
YALI1_A02150g_6	YALI1_A02150g	48.9991
YALI1_A02150g_7	YALI1_A02150g	51.0363
YALI1_A02150g_8	YALI1_A02150g	71.8744
YALI1_A02190g_1	YALI1_A02190g	40.9533
YALI1_A02190g_2	YALI1_A02190g	73.0007
YALI1_A02190g_3	YALI1_A02190g	51.9833
YALI1_A02190g_4	YALI1_A02190g	45.2709
YALI1_A02190g_5	YALI1_A02190g	55.6916
YALI1_A02190g_6	YALI1_A02190g	53.2754
YALI1_A02190g_7	YALI1_A02190g	50.4173
YALI1_A02190g_8	YALI1_A02190g	50.3548
YALI1_A02198g_1	YALI1_A02198g	41.5898
YALI1_A02198g_2	YALI1_A02198g	7.56246
YALI1_A02198g_3	YALI1_A02198g	13.057
YALI1_A02198g_4	YALI1_A02198g	64.7507
YALI1_A02198g_5	YALI1_A02198g	70.0195
YALI1_A02198g_6	YALI1_A02198g	39.2145
YALI1_A02198g_7	YALI1_A02198g	67.4645
YALI1_A02198g_8	YALI1_A02198g	74.5021
YALI1_A02263g_1	YALI1_A02263g	48.551
YALI1_A02263g_2	YALI1_A02263g	52.0067
YALI1_A02263g_3	YALI1_A02263g	39.5517
YALI1_A02263g_4	YALI1_A02263g	33.4051
YALI1_A02263g_5	YALI1_A02263g	56.7663
YALI1_A02263g_6	YALI1_A02263g	44.3146
YALI1_A02263g_7	YALI1_A02263g	34.9283
YALI1_A02263g_8	YALI1_A02263g	37.4473
YALI1_A02301g_1	YALI1_A02301g	62.8725
YALI1_A02301g_2	YALI1_A02301g	55.7599
YALI1_A02301g_3	YALI1_A02301g	64.3164
YALI1_A02301g_4	YALI1_A02301g	4.70901
YALI1_A02301g_5	YALI1_A02301g	49.9687
YALI1_A02301g_6	YALI1_A02301g	47.0112
YALI1_A02301g_7	YALI1_A02301g	35.6927
YALI1_A02335g_1	YALI1_A02335g	28.0764
YALI1_A02335g_2	YALI1_A02335g	31.4941
YALI1_A02335g_3	YALI1_A02335g	66.4449
YALI1_A02335g_4	YALI1_A02335g	47.0427
YALI1_A02335g_5	YALI1_A02335g	35.5716
YALI1_A02335g_6	YALI1_A02335g	23.028
YALI1_A02335g_7	YALI1_A02335g	56.6295
YALI1_A02335g_8	YALI1_A02335g	63.6601
YALI1_A02365g_1	YALI1_A02365g	71.2789
YALI1_A02365g_2	YALI1_A02365g	52.6533
YALI1_A02365g_3	YALI1_A02365g	42.9055
YALI1_A02365g_4	YALI1_A02365g	70.5476
YALI1_A02365g_5	YALI1_A02365g	43.7618
YALI1_A02365g_6	YALI1_A02365g	61.4571
YALI1_A02365g_7	YALI1_A02365g	41.838
YALI1_A02365g_8	YALI1_A02365g	73.6219
YALI1_A02394g_1	YALI1_A02394g	39.2278
YALI1_A02394g_2	YALI1_A02394g	64.4004
YALI1_A02394g_3	YALI1_A02394g	35.4794
YALI1_A02394g_4	YALI1_A02394g	41.317
YALI1_A02394g_5	YALI1_A02394g	41.8639
YALI1_A02394g_6	YALI1_A02394g	39.1916
YALI1_A02394g_7	YALI1_A02394g	82.6067
YALI1_A02394g_8	YALI1_A02394g	41.854
YALI1_A02426g_1	YALI1_A02426g	27.5125
YALI1_A02426g_2	YALI1_A02426g	43.0117
YALI1_A02426g_3	YALI1_A02426g	27.675
YALI1_A02426g_4	YALI1_A02426g	45.4264
YALI1_A02426g_5	YALI1_A02426g	60.8247
YALI1_A02426g_6	YALI1_A02426g	59.5334
YALI1_A02426g_7	YALI1_A02426g	46.0022
YALI1_A02426g_8	YALI1_A02426g	51.5332
YALI1_A02443g_1	YALI1_A02443g	59.5478
YALI1_A02443g_2	YALI1_A02443g	55.4301
YALI1_A02443g_3	YALI1_A02443g	68.5577
YALI1_A02443g_4	YALI1_A02443g	51.1472
YALI1_A02443g_5	YALI1_A02443g	55.5462
YALI1_A02443g_6	YALI1_A02443g	64.9653
YALI1_A02443g_7	YALI1_A02443g	75.8417
YALI1_A02443g_8	YALI1_A02443g	48.9408
YALI1_A02461g_1	YALI1_A02461g	38.8911
YALI1_A02461g_2	YALI1_A02461g	51.9871
YALI1_A02461g_3	YALI1_A02461g	66.7726
YALI1_A02461g_4	YALI1_A02461g	59.2053
YALI1_A02461g_5	YALI1_A02461g	52.3351
YALI1_A02461g_6	YALI1_A02461g	59.2008
YALI1_A02461g_7	YALI1_A02461g	23.4871
YALI1_A02461g_8	YALI1_A02461g	71.9388
YALI1_A02470g_1	YALI1_A02470g	62.517
YALI1_A02470g_2	YALI1_A02470g	57.017
YALI1_A02470g_3	YALI1_A02470g	61.1844
YALI1_A02470g_4	YALI1_A02470g	61.7183
YALI1_A02470g_5	YALI1_A02470g	42.3105
YALI1_A02470g_6	YALI1_A02470g	45.6836
YALI1_A02470g_7	YALI1_A02470g	39.4283
YALI1_A02470g_8	YALI1_A02470g	37.5449
YALI1_A02499g_1	YALI1_A02499g	66.8034
YALI1_A02499g_2	YALI1_A02499g	41.0122
YALI1_A02499g_3	YALI1_A02499g	48.8253
YALI1_A02499g_4	YALI1_A02499g	48.6656
YALI1_A02499g_5	YALI1_A02499g	66.6033
YALI1_A02499g_6	YALI1_A02499g	62.4978
YALI1_A02546g_1	YALI1_A02546g	63.6874
YALI1_A02546g_2	YALI1_A02546g	69.6142
YALI1_A02546g_3	YALI1_A02546g	67.6492
YALI1_A02546g_4	YALI1_A02546g	54.4308
YALI1_A02546g_5	YALI1_A02546g	69.6895
YALI1_A02546g_6	YALI1_A02546g	58.8759
YALI1_A02546g_7	YALI1_A02546g	2.37321
YALI1_A02546g_8	YALI1_A02546g	63.5246
YALI1_A02552g_1	YALI1_A02552g	48.6521
YALI1_A02552g_2	YALI1_A02552g	44.764
YALI1_A02552g_3	YALI1_A02552g	4.57906
YALI1_A02552g_4	YALI1_A02552g	32.9382
YALI1_A02552g_6	YALI1_A02552g	62.8123
YALI1_A02552g_7	YALI1_A02552g	45.4495
YALI1_A02552g_8	YALI1_A02552g	12.058
YALI1_A02561g_1	YALI1_A02561g	64.1694
YALI1_A02561g_2	YALI1_A02561g	25.6663
YALI1_A02561g_3	YALI1_A02561g	51.3488
YALI1_A02561g_4	YALI1_A02561g	64.2885
YALI1_A02561g_5	YALI1_A02561g	37.9587
YALI1_A02561g_6	YALI1_A02561g	70.9649
YALI1_A02561g_7	YALI1_A02561g	57.1969
YALI1_A02561g_8	YALI1_A02561g	67.9987
YALI1_A02568g_1	YALI1_A02568g	61.98
YALI1_A02568g_2	YALI1_A02568g	44.0593
YALI1_A02568g_3	YALI1_A02568g	59.7295
YALI1_A02568g_4	YALI1_A02568g	65.4337
YALI1_A02568g_5	YALI1_A02568g	69.3435
YALI1_A02568g_6	YALI1_A02568g	46.8408
YALI1_A02568g_7	YALI1_A02568g	33.0958
YALI1_A02568g_8	YALI1_A02568g	62.2765
YALI1_A02615g_1	YALI1_A02615g	16.6467
YALI1_A02615g_2	YALI1_A02615g	44.3192
YALI1_A02615g_3	YALI1_A02615g	45.2056
YALI1_A02615g_4	YALI1_A02615g	20.4254
YALI1_A02615g_5	YALI1_A02615g	55.3377
YALI1_A02615g_6	YALI1_A02615g	20.4717
YALI1_A02615g_7	YALI1_A02615g	58.3379
YALI1_A02615g_8	YALI1_A02615g	45.1457
YALI1_A02653g_1	YALI1_A02653g	51.4107
YALI1_A02653g_2	YALI1_A02653g	41.2073
YALI1_A02653g_3	YALI1_A02653g	2.01118
YALI1_A02653g_4	YALI1_A02653g	52.8296
YALI1_A02653g_5	YALI1_A02653g	1.20485
YALI1_A02653g_6	YALI1_A02653g	50.9836
YALI1_A02653g_7	YALI1_A02653g	38.7154
YALI1_A02653g_8	YALI1_A02653g	40.5071
YALI1_A02682g_1	YALI1_A02682g	50.8081
YALI1_A02682g_2	YALI1_A02682g	40.7279
YALI1_A02682g_3	YALI1_A02682g	51.3268
YALI1_A02682g_4	YALI1_A02682g	30.5028
YALI1_A02682g_5	YALI1_A02682g	57.3036
YALI1_A02682g_6	YALI1_A02682g	41.816
YALI1_A02682g_7	YALI1_A02682g	72.2091
YALI1_A02682g_8	YALI1_A02682g	72.8684
YALI1_A02728g_1	YALI1_A02728g	36.0009
YALI1_A02728g_2	YALI1_A02728g	48.0304
YALI1_A02728g_3	YALI1_A02728g	44.4596
YALI1_A02728g_4	YALI1_A02728g	66.2068
YALI1_A02728g_5	YALI1_A02728g	39.4785
YALI1_A02728g_6	YALI1_A02728g	52.6305
YALI1_A02728g_7	YALI1_A02728g	77.9424
YALI1_A02728g_8	YALI1_A02728g	68.9052
YALI1_A02775g_1	YALI1_A02775g	63.6906
YALI1_A02775g_2	YALI1_A02775g	62.7376
YALI1_A02775g_3	YALI1_A02775g	46.7582
YALI1_A02775g_4	YALI1_A02775g	36.5101
YALI1_A02775g_5	YALI1_A02775g	36.0051
YALI1_A02775g_6	YALI1_A02775g	53.2116
YALI1_A02775g_7	YALI1_A02775g	59.8439
YALI1_A02775g_8	YALI1_A02775g	67.5443
YALI1_A02813g_1	YALI1_A02813g	23.4257
YALI1_A02813g_2	YALI1_A02813g	63.6696
YALI1_A02813g_3	YALI1_A02813g	68.0414
YALI1_A02813g_4	YALI1_A02813g	55.4266
YALI1_A02813g_5	YALI1_A02813g	41.1731
YALI1_A02813g_6	YALI1_A02813g	23.7272
YALI1_A02813g_7	YALI1_A02813g	61.6241
YALI1_A02813g_8	YALI1_A02813g	45.8068
YALI1_A02819g_3	YALI1_A02819g	32.716
YALI1_A02819g_4	YALI1_A02819g	48.8339
YALI1_A02819g_5	YALI1_A02819g	69.4234
YALI1_A02819g_6	YALI1_A02819g	40.0953
YALI1_A02819g_7	YALI1_A02819g	10.3413
YALI1_A02819g_8	YALI1_A02819g	44.8235
YALI1_A02833g_2	YALI1_A02833g	80.1178
YALI1_A02833g_3	YALI1_A02833g	73.8487
YALI1_A02833g_4	YALI1_A02833g	54.472
YALI1_A02833g_6	YALI1_A02833g	55.9615
YALI1_A02833g_7	YALI1_A02833g	45.827
YALI1_A02833g_8	YALI1_A02833g	46.9994
YALI1_A02875g_1	YALI1_A02875g	68.2291
YALI1_A02875g_2	YALI1_A02875g	70.2888
YALI1_A02875g_3	YALI1_A02875g	58.7397
YALI1_A02875g_4	YALI1_A02875g	42.3276
YALI1_A02875g_5	YALI1_A02875g	56.5721
YALI1_A02875g_6	YALI1_A02875g	24.7348
YALI1_A02875g_7	YALI1_A02875g	38.42
YALI1_A02875g_8	YALI1_A02875g	60.9246
YALI1_A02895g_1	YALI1_A02895g	21.5936
YALI1_A02895g_2	YALI1_A02895g	51.8812
YALI1_A02895g_3	YALI1_A02895g	62.4281
YALI1_A02895g_4	YALI1_A02895g	37.011
YALI1_A02895g_5	YALI1_A02895g	68.1389
YALI1_A02895g_6	YALI1_A02895g	18.1524
YALI1_A02895g_7	YALI1_A02895g	43.5388
YALI1_A02895g_8	YALI1_A02895g	39.4694
YALI1_A02947g_1	YALI1_A02947g	68.1298
YALI1_A02947g_2	YALI1_A02947g	59.0199
YALI1_A02947g_3	YALI1_A02947g	53.9195
YALI1_A02947g_4	YALI1_A02947g	68.3041
YALI1_A02947g_6	YALI1_A02947g	64.5366
YALI1_A02947g_7	YALI1_A02947g	75.5712
YALI1_A02947g_8	YALI1_A02947g	27.5085
YALI1_A02974g_1	YALI1_A02974g	48.4369
YALI1_A02974g_2	YALI1_A02974g	75.3976
YALI1_A02974g_3	YALI1_A02974g	72.7406
YALI1_A02974g_4	YALI1_A02974g	71.3932
YALI1_A02974g_5	YALI1_A02974g	40.9349
YALI1_A02974g_6	YALI1_A02974g	54.9982
YALI1_A02974g_7	YALI1_A02974g	53.1561
YALI1_A02974g_8	YALI1_A02974g	60.36
YALI1_A02977g_1	YALI1_A02977g	78.9996
YALI1_A02977g_2	YALI1_A02977g	61.0496
YALI1_A02977g_4	YALI1_A02977g	31.3974
YALI1_A02977g_5	YALI1_A02977g	41.5512
YALI1_A02998g_1	YALI1_A02998g	41.7837
YALI1_A02998g_2	YALI1_A02998g	40.622
YALI1_A02998g_3	YALI1_A02998g	47.8382
YALI1_A02998g_4	YALI1_A02998g	45.7273
YALI1_A02998g_5	YALI1_A02998g	63.8654
YALI1_A02998g_6	YALI1_A02998g	54.3688
YALI1_A02998g_7	YALI1_A02998g	48.0756
YALI1_A02998g_8	YALI1_A02998g	34.5526
YALI1_A03017g_1	YALI1_A03017g	69.7256
YALI1_A03017g_2	YALI1_A03017g	47.9278
YALI1_A03017g_3	YALI1_A03017g	49.5222
YALI1_A03017g_4	YALI1_A03017g	67.4761
YALI1_A03017g_5	YALI1_A03017g	47.7343
YALI1_A03017g_6	YALI1_A03017g	37.2777
YALI1_A03017g_7	YALI1_A03017g	68.2114
YALI1_A03017g_8	YALI1_A03017g	42.5467
YALI1_A03029g_1	YALI1_A03029g	95.7715
YALI1_A03029g_2	YALI1_A03029g	56.8573
YALI1_A03029g_3	YALI1_A03029g	61.7255
YALI1_A03029g_4	YALI1_A03029g	48.2476
YALI1_A03029g_5	YALI1_A03029g	45.3699
YALI1_A03029g_6	YALI1_A03029g	36.749
YALI1_A03029g_7	YALI1_A03029g	47.835
YALI1_A03029g_8	YALI1_A03029g	45.7669
YALI1_A03069g_1	YALI1_A03069g	55.1948
YALI1_A03069g_2	YALI1_A03069g	63.4344
YALI1_A03069g_3	YALI1_A03069g	41.3344
YALI1_A03069g_4	YALI1_A03069g	35.2633
YALI1_A03069g_5	YALI1_A03069g	38.866
YALI1_A03069g_6	YALI1_A03069g	33.7356
YALI1_A03069g_7	YALI1_A03069g	34.6125
YALI1_A03069g_8	YALI1_A03069g	80.3604
YALI1_A03081g_1	YALI1_A03081g	72.9713
YALI1_A03081g_2	YALI1_A03081g	72.9739
YALI1_A03081g_3	YALI1_A03081g	10.8095
YALI1_A03081g_4	YALI1_A03081g	58.4584
YALI1_A03081g_5	YALI1_A03081g	47.8519
YALI1_A03081g_6	YALI1_A03081g	18.4257
YALI1_A03081g_7	YALI1_A03081g	43.4253
YALI1_A03081g_8	YALI1_A03081g	58.4148
YALI1_A03091g_1	YALI1_A03091g	41.8326
YALI1_A03091g_2	YALI1_A03091g	89.2125
YALI1_A03091g_3	YALI1_A03091g	47.9647
YALI1_A03091g_4	YALI1_A03091g	47.1418
YALI1_A03091g_5	YALI1_A03091g	45.0604
YALI1_A03091g_6	YALI1_A03091g	38.1268
YALI1_A03091g_7	YALI1_A03091g	39.9165
YALI1_A03091g_8	YALI1_A03091g	50.4521
YALI1_A03116g_1	YALI1_A03116g	65.7515
YALI1_A03116g_2	YALI1_A03116g	51.0428
YALI1_A03116g_3	YALI1_A03116g	53.9221
YALI1_A03116g_4	YALI1_A03116g	44.5248
YALI1_A03116g_5	YALI1_A03116g	46.2599
YALI1_A03116g_6	YALI1_A03116g	35.2746
YALI1_A03116g_7	YALI1_A03116g	35.5187
YALI1_A03116g_8	YALI1_A03116g	42.3043
YALI1_A03137g_1	YALI1_A03137g	47.4992
YALI1_A03137g_2	YALI1_A03137g	43.3912
YALI1_A03137g_3	YALI1_A03137g	29.6245
YALI1_A03137g_4	YALI1_A03137g	25.6015
YALI1_A03137g_5	YALI1_A03137g	31.3078
YALI1_A03137g_6	YALI1_A03137g	44.1091
YALI1_A03137g_7	YALI1_A03137g	79
YALI1_A03153g_2	YALI1_A03153g	52.9306
YALI1_A03153g_4	YALI1_A03153g	52.3005
YALI1_A03153g_5	YALI1_A03153g	37.5613
YALI1_A03153g_6	YALI1_A03153g	62.4868
YALI1_A03170g_1	YALI1_A03170g	65.9453
YALI1_A03170g_2	YALI1_A03170g	51.8406
YALI1_A03170g_3	YALI1_A03170g	46.0877
YALI1_A03170g_4	YALI1_A03170g	54.9512
YALI1_A03170g_5	YALI1_A03170g	53.6986
YALI1_A03170g_6	YALI1_A03170g	86.5758
YALI1_A03170g_7	YALI1_A03170g	71.9805
YALI1_A03170g_8	YALI1_A03170g	71.1037
YALI1_A03183g_1	YALI1_A03183g	68.4371
YALI1_A03183g_2	YALI1_A03183g	83.6693
YALI1_A03183g_3	YALI1_A03183g	36.3693
YALI1_A03183g_4	YALI1_A03183g	54.0479
YALI1_A03183g_5	YALI1_A03183g	55.6964
YALI1_A03183g_6	YALI1_A03183g	20.9975
YALI1_A03183g_7	YALI1_A03183g	58.908
YALI1_A03183g_8	YALI1_A03183g	41.4336
YALI1_A03210g_1	YALI1_A03210g	38.1284
YALI1_A03210g_2	YALI1_A03210g	42.203
YALI1_A03210g_3	YALI1_A03210g	14.884
YALI1_A03210g_4	YALI1_A03210g	53.1601
YALI1_A03210g_5	YALI1_A03210g	34.4453
YALI1_A03210g_6	YALI1_A03210g	53.7256
YALI1_A03210g_7	YALI1_A03210g	59.9557
YALI1_A03210g_8	YALI1_A03210g	46.8128
YALI1_A03258g_1	YALI1_A03258g	55.1057
YALI1_A03258g_2	YALI1_A03258g	64.4899
YALI1_A03258g_3	YALI1_A03258g	59.2214
YALI1_A03258g_4	YALI1_A03258g	50.5296
YALI1_A03278g_1	YALI1_A03278g	72.6777
YALI1_A03278g_2	YALI1_A03278g	41.923
YALI1_A03278g_3	YALI1_A03278g	55.5615
YALI1_A03278g_4	YALI1_A03278g	27.4678
YALI1_A03278g_5	YALI1_A03278g	72.9099
YALI1_A03278g_6	YALI1_A03278g	30.0067
YALI1_A03289g_1	YALI1_A03289g	40.5623
YALI1_A03300g_1	YALI1_A03300g	86.912
YALI1_A03300g_2	YALI1_A03300g	49.1756
YALI1_A03300g_3	YALI1_A03300g	53.3917
YALI1_A03300g_4	YALI1_A03300g	47.4955
YALI1_A03300g_5	YALI1_A03300g	70.2905
YALI1_A03300g_6	YALI1_A03300g	60.8284
YALI1_A03300g_7	YALI1_A03300g	64.4551
YALI1_A03300g_8	YALI1_A03300g	46.246
YALI1_A03322g_1	YALI1_A03322g	30.6177
YALI1_A03322g_2	YALI1_A03322g	48.8723
YALI1_A03322g_3	YALI1_A03322g	44.209
YALI1_A03322g_4	YALI1_A03322g	53.0551
YALI1_A03322g_5	YALI1_A03322g	49.8491
YALI1_A03322g_6	YALI1_A03322g	29.1611
YALI1_A03322g_7	YALI1_A03322g	79.9402
YALI1_A03322g_8	YALI1_A03322g	37.1421
YALI1_A03351g_1	YALI1_A03351g	39.7901
YALI1_A03351g_2	YALI1_A03351g	64.162
YALI1_A03351g_3	YALI1_A03351g	59.5248
YALI1_A03351g_4	YALI1_A03351g	23.6768
YALI1_A03351g_5	YALI1_A03351g	2.5208
YALI1_A03351g_6	YALI1_A03351g	1.65314
YALI1_A03351g_7	YALI1_A03351g	68.53
YALI1_A03351g_8	YALI1_A03351g	44.1952
YALI1_A03356g_1	YALI1_A03356g	55.2367
YALI1_A03356g_2	YALI1_A03356g	35.8081
YALI1_A03356g_3	YALI1_A03356g	51.7115
YALI1_A03356g_4	YALI1_A03356g	34.2664
YALI1_A03356g_5	YALI1_A03356g	44.8414
YALI1_A03356g_6	YALI1_A03356g	45.0062
YALI1_A03356g_7	YALI1_A03356g	71.3184
YALI1_A03356g_8	YALI1_A03356g	66.5381
YALI1_A03396g_1	YALI1_A03396g	54.0011
YALI1_A03396g_2	YALI1_A03396g	54.3622
YALI1_A03396g_3	YALI1_A03396g	39.7909
YALI1_A03396g_4	YALI1_A03396g	59.4237
YALI1_A03396g_5	YALI1_A03396g	64.204
YALI1_A03396g_6	YALI1_A03396g	36.0953
YALI1_A03396g_7	YALI1_A03396g	60.7944
YALI1_A03396g_8	YALI1_A03396g	70.1749
YALI1_A03402g_1	YALI1_A03402g	68.5945
YALI1_A03402g_2	YALI1_A03402g	37.9824
YALI1_A03402g_3	YALI1_A03402g	61.0138
YALI1_A03402g_4	YALI1_A03402g	53.316
YALI1_A03422g_1	YALI1_A03422g	34.7677
YALI1_A03422g_2	YALI1_A03422g	75.5886
YALI1_A03422g_3	YALI1_A03422g	40.7993
YALI1_A03422g_4	YALI1_A03422g	20.4225
YALI1_A03422g_5	YALI1_A03422g	55.3347
YALI1_A03422g_6	YALI1_A03422g	69.4968
YALI1_A03422g_7	YALI1_A03422g	71.0034
YALI1_A03422g_8	YALI1_A03422g	59.5921
YALI1_A03442g_1	YALI1_A03442g	65.382
YALI1_A03442g_2	YALI1_A03442g	37.1092
YALI1_A03442g_3	YALI1_A03442g	71.4978
YALI1_A03442g_4	YALI1_A03442g	38.5979
YALI1_A03442g_5	YALI1_A03442g	30.4982
YALI1_A03442g_6	YALI1_A03442g	42.0484
YALI1_A03442g_7	YALI1_A03442g	39.8132
YALI1_A03442g_8	YALI1_A03442g	22.5654
YALI1_A03450g_1	YALI1_A03450g	55.8363
YALI1_A03450g_2	YALI1_A03450g	65.5324
YALI1_A03450g_3	YALI1_A03450g	25.179
YALI1_A03450g_4	YALI1_A03450g	59.7627
YALI1_A03450g_5	YALI1_A03450g	70.3062
YALI1_A03450g_6	YALI1_A03450g	45.7001
YALI1_A03450g_7	YALI1_A03450g	10.2513
YALI1_A03450g_8	YALI1_A03450g	54.5716
YALI1_A03487g_1	YALI1_A03487g	41.5602
YALI1_A03487g_2	YALI1_A03487g	30.0695
YALI1_A03487g_3	YALI1_A03487g	30.4539
YALI1_A03507g_1	YALI1_A03507g	31.4675
YALI1_A03507g_2	YALI1_A03507g	70.1398
YALI1_A03507g_3	YALI1_A03507g	50.3188
YALI1_A03512g_1	YALI1_A03512g	43.2065
YALI1_A03512g_2	YALI1_A03512g	37.5999
YALI1_A03512g_3	YALI1_A03512g	37.0141
YALI1_A03512g_4	YALI1_A03512g	5.87244
YALI1_A03512g_5	YALI1_A03512g	27.4
YALI1_A03512g_6	YALI1_A03512g	59.6353
YALI1_A03512g_7	YALI1_A03512g	51.6442
YALI1_A03512g_8	YALI1_A03512g	60.9282
YALI1_A03549g_1	YALI1_A03549g	57.9304
YALI1_A03549g_2	YALI1_A03549g	71.0614
YALI1_A03549g_3	YALI1_A03549g	63.7222
YALI1_A03549g_4	YALI1_A03549g	50.6068
YALI1_A03549g_5	YALI1_A03549g	58.3693
YALI1_A03549g_6	YALI1_A03549g	41.8793
YALI1_A03549g_7	YALI1_A03549g	49.451
YALI1_A03549g_8	YALI1_A03549g	20.3981
YALI1_A03567g_1	YALI1_A03567g	43.9442
YALI1_A03567g_2	YALI1_A03567g	47.9031
YALI1_A03567g_3	YALI1_A03567g	36.5359
YALI1_A03567g_4	YALI1_A03567g	68.9338
YALI1_A03567g_5	YALI1_A03567g	59.0323
YALI1_A03567g_6	YALI1_A03567g	50.4383
YALI1_A03567g_7	YALI1_A03567g	53.1649
YALI1_A03567g_8	YALI1_A03567g	53.9554
YALI1_A03579g_1	YALI1_A03579g	76.2358
YALI1_A03579g_2	YALI1_A03579g	75.3715
YALI1_A03579g_3	YALI1_A03579g	63.8664
YALI1_A03579g_4	YALI1_A03579g	1.86996
YALI1_A03579g_5	YALI1_A03579g	1.2051
YALI1_A03579g_6	YALI1_A03579g	5.25177
YALI1_A03579g_7	YALI1_A03579g	1.70809
YALI1_A03579g_8	YALI1_A03579g	44.8479
YALI1_A03599g_2	YALI1_A03599g	40.871
YALI1_A03599g_3	YALI1_A03599g	39.5929
YALI1_A03599g_4	YALI1_A03599g	42.2684
YALI1_A03599g_5	YALI1_A03599g	22.1417
YALI1_A03599g_6	YALI1_A03599g	46.7018
YALI1_A03599g_7	YALI1_A03599g	66.7927
YALI1_A03624g_1	YALI1_A03624g	61.6701
YALI1_A03624g_2	YALI1_A03624g	59.067
YALI1_A03624g_3	YALI1_A03624g	46.3198
YALI1_A03624g_4	YALI1_A03624g	41.3982
YALI1_A03624g_5	YALI1_A03624g	53.7704
YALI1_A03624g_6	YALI1_A03624g	67.3976
YALI1_A03624g_7	YALI1_A03624g	58.6431
YALI1_A03624g_8	YALI1_A03624g	40.1993
YALI1_A03669g_1	YALI1_A03669g	85.8984
YALI1_A03669g_2	YALI1_A03669g	50.6997
YALI1_A03669g_3	YALI1_A03669g	47.0252
YALI1_A03669g_4	YALI1_A03669g	62.2417
YALI1_A03669g_5	YALI1_A03669g	74.8559
YALI1_A03669g_6	YALI1_A03669g	53.6961
YALI1_A03669g_7	YALI1_A03669g	64.3146
YALI1_A03669g_8	YALI1_A03669g	64.9312
YALI1_A03688g_1	YALI1_A03688g	44.0094
YALI1_A03688g_2	YALI1_A03688g	36.3475
YALI1_A03688g_3	YALI1_A03688g	38.121
YALI1_A03688g_4	YALI1_A03688g	43.7023
YALI1_A03688g_5	YALI1_A03688g	50.7007
YALI1_A03688g_6	YALI1_A03688g	24.992
YALI1_A03721g_1	YALI1_A03721g	55.7155
YALI1_A03721g_2	YALI1_A03721g	70.2116
YALI1_A03721g_3	YALI1_A03721g	26.3246
YALI1_A03721g_4	YALI1_A03721g	43.9197
YALI1_A03721g_5	YALI1_A03721g	75.3665
YALI1_A03721g_6	YALI1_A03721g	42.9817
YALI1_A03721g_7	YALI1_A03721g	41.5978
YALI1_A03721g_8	YALI1_A03721g	66.5747
YALI1_A03757g_1	YALI1_A03757g	27.444
YALI1_A03757g_2	YALI1_A03757g	42.7993
YALI1_A03757g_3	YALI1_A03757g	62.1334
YALI1_A03757g_4	YALI1_A03757g	33.1713
YALI1_A03757g_5	YALI1_A03757g	30.9158
YALI1_A03757g_6	YALI1_A03757g	50.8601
YALI1_A03757g_7	YALI1_A03757g	70.1207
YALI1_A03757g_8	YALI1_A03757g	51.5101
YALI1_A03763g_1	YALI1_A03763g	53.5152
YALI1_A03763g_2	YALI1_A03763g	29.3778
YALI1_A03763g_3	YALI1_A03763g	29.4402
YALI1_A03763g_4	YALI1_A03763g	48.8924
YALI1_A03763g_5	YALI1_A03763g	58.9644
YALI1_A03763g_6	YALI1_A03763g	60.1523
YALI1_A03763g_7	YALI1_A03763g	50.3202
YALI1_A03763g_8	YALI1_A03763g	52.4924
YALI1_A03803g_1	YALI1_A03803g	21.2022
YALI1_A03803g_2	YALI1_A03803g	50.5518
YALI1_A03803g_3	YALI1_A03803g	32.9468
YALI1_A03803g_4	YALI1_A03803g	59.1455
YALI1_A03803g_5	YALI1_A03803g	64.7924
YALI1_A03803g_6	YALI1_A03803g	69.0178
YALI1_A03803g_7	YALI1_A03803g	32.1871
YALI1_A03803g_8	YALI1_A03803g	81.1188
YALI1_A03809g_1	YALI1_A03809g	48.6916
YALI1_A03809g_2	YALI1_A03809g	79.7217
YALI1_A03809g_3	YALI1_A03809g	56.9009
YALI1_A03809g_4	YALI1_A03809g	25.6208
YALI1_A03809g_5	YALI1_A03809g	39.6188
YALI1_A03809g_6	YALI1_A03809g	41.5452
YALI1_A03809g_7	YALI1_A03809g	44.4525
YALI1_A03809g_8	YALI1_A03809g	59.5485
YALI1_A03815g_1	YALI1_A03815g	66.1972
YALI1_A03815g_2	YALI1_A03815g	50.2056
YALI1_A03815g_3	YALI1_A03815g	64.4651
YALI1_A03815g_5	YALI1_A03815g	56.7442
YALI1_A03815g_6	YALI1_A03815g	64.733
YALI1_A03815g_7	YALI1_A03815g	38.2909
YALI1_A03837g_1	YALI1_A03837g	36.3992
YALI1_A03837g_2	YALI1_A03837g	52.5647
YALI1_A03837g_3	YALI1_A03837g	39.38
YALI1_A03837g_4	YALI1_A03837g	48.0846
YALI1_A03837g_5	YALI1_A03837g	51.5672
YALI1_A03837g_6	YALI1_A03837g	57.0066
YALI1_A03837g_7	YALI1_A03837g	54.6395
YALI1_A03837g_8	YALI1_A03837g	11.6838
YALI1_A03842g_1	YALI1_A03842g	49.3123
YALI1_A03842g_2	YALI1_A03842g	56.4716
YALI1_A03842g_3	YALI1_A03842g	29.6613
YALI1_A03842g_4	YALI1_A03842g	27.57
YALI1_A03842g_5	YALI1_A03842g	48.3875
YALI1_A03842g_6	YALI1_A03842g	43.6394
YALI1_A03842g_7	YALI1_A03842g	62.3787
YALI1_A03857g_1	YALI1_A03857g	44.0597
YALI1_A03857g_2	YALI1_A03857g	58.7787
YALI1_A03857g_3	YALI1_A03857g	55.6118
YALI1_A03857g_4	YALI1_A03857g	48.8173
YALI1_A03857g_5	YALI1_A03857g	56.8483
YALI1_A03857g_6	YALI1_A03857g	50.4033
YALI1_A03857g_7	YALI1_A03857g	56.8063
YALI1_A03857g_8	YALI1_A03857g	41.7055
YALI1_A03883g_1	YALI1_A03883g	52.18
YALI1_A03883g_2	YALI1_A03883g	29.2581
YALI1_A03883g_3	YALI1_A03883g	48.5049
YALI1_A03883g_4	YALI1_A03883g	50.4859
YALI1_A03883g_5	YALI1_A03883g	42.0307
YALI1_A03883g_6	YALI1_A03883g	48.7573
YALI1_A03883g_7	YALI1_A03883g	45.462
YALI1_A03883g_8	YALI1_A03883g	60.8621
YALI1_A03900g_1	YALI1_A03900g	47.1708
YALI1_A03900g_2	YALI1_A03900g	24.0919
YALI1_A03900g_3	YALI1_A03900g	75.6063
YALI1_A03900g_4	YALI1_A03900g	59.8075
YALI1_A03900g_5	YALI1_A03900g	68.1257
YALI1_A03900g_6	YALI1_A03900g	60.3487
YALI1_A03900g_7	YALI1_A03900g	39.585
YALI1_A03900g_8	YALI1_A03900g	49.9081
YALI1_A03907g_1	YALI1_A03907g	50.9756
YALI1_A03907g_2	YALI1_A03907g	60.044
YALI1_A03907g_3	YALI1_A03907g	52.8208
YALI1_A03907g_4	YALI1_A03907g	49.825
YALI1_A03907g_5	YALI1_A03907g	49.5116
YALI1_A03907g_6	YALI1_A03907g	48.5623
YALI1_A03907g_7	YALI1_A03907g	69.0356
YALI1_A03907g_8	YALI1_A03907g	51.9777
YALI1_A03937g_1	YALI1_A03937g	55.487
YALI1_A03937g_2	YALI1_A03937g	63.6624
YALI1_A03937g_3	YALI1_A03937g	39.1677
YALI1_A03937g_4	YALI1_A03937g	67.4348
YALI1_A03937g_5	YALI1_A03937g	58.1816
YALI1_A03937g_6	YALI1_A03937g	59.052
YALI1_A03937g_7	YALI1_A03937g	77.499
YALI1_A03937g_8	YALI1_A03937g	54.7574
YALI1_A03964g_1	YALI1_A03964g	51.6448
YALI1_A03964g_2	YALI1_A03964g	64.0592
YALI1_A03964g_3	YALI1_A03964g	52.8985
YALI1_A03964g_4	YALI1_A03964g	56.0631
YALI1_A03964g_5	YALI1_A03964g	59.7439
YALI1_A03964g_6	YALI1_A03964g	41.3346
YALI1_A03964g_7	YALI1_A03964g	41.6712
YALI1_A03964g_8	YALI1_A03964g	55.1329
YALI1_A04006g_1	YALI1_A04006g	54.3444
YALI1_A04006g_2	YALI1_A04006g	57.9557
YALI1_A04006g_3	YALI1_A04006g	51.5587
YALI1_A04022g_1	YALI1_A04022g	61.682
YALI1_A04022g_2	YALI1_A04022g	62.6267
YALI1_A04022g_3	YALI1_A04022g	58.3073
YALI1_A04022g_4	YALI1_A04022g	49.1241
YALI1_A04022g_5	YALI1_A04022g	54.4116
YALI1_A04022g_6	YALI1_A04022g	36.3567
YALI1_A04022g_7	YALI1_A04022g	67.0091
YALI1_A04022g_8	YALI1_A04022g	68.107
YALI1_A04044g_1	YALI1_A04044g	47.3874
YALI1_A04044g_2	YALI1_A04044g	42.4023
YALI1_A04044g_3	YALI1_A04044g	61.8545
YALI1_A04044g_5	YALI1_A04044g	20.8313
YALI1_A04044g_6	YALI1_A04044g	47.9525
YALI1_A04044g_7	YALI1_A04044g	40.6397
YALI1_A04071g_1	YALI1_A04071g	55.4313
YALI1_A04071g_2	YALI1_A04071g	35.7975
YALI1_A04071g_3	YALI1_A04071g	49.3794
YALI1_A04071g_4	YALI1_A04071g	64.9692
YALI1_A04071g_5	YALI1_A04071g	32.6355
YALI1_A04071g_6	YALI1_A04071g	20.4258
YALI1_A04071g_7	YALI1_A04071g	15.2746
YALI1_A04071g_8	YALI1_A04071g	58.2915
YALI1_A04109g_1	YALI1_A04109g	38.8841
YALI1_A04109g_2	YALI1_A04109g	39.9899
YALI1_A04109g_3	YALI1_A04109g	49.6807
YALI1_A04109g_4	YALI1_A04109g	48.69
YALI1_A04109g_5	YALI1_A04109g	40.7389
YALI1_A04109g_6	YALI1_A04109g	45.9949
YALI1_A04109g_7	YALI1_A04109g	77.6738
YALI1_A04109g_8	YALI1_A04109g	40.1826
YALI1_A04119g_1	YALI1_A04119g	62.1507
YALI1_A04119g_2	YALI1_A04119g	27.8623
YALI1_A04119g_3	YALI1_A04119g	48.9082
YALI1_A04119g_4	YALI1_A04119g	60.2373
YALI1_A04119g_5	YALI1_A04119g	32.2643
YALI1_A04119g_6	YALI1_A04119g	42.2541
YALI1_A04119g_7	YALI1_A04119g	65.0545
YALI1_A04119g_8	YALI1_A04119g	53.8345
YALI1_A04164g_1	YALI1_A04164g	53.1178
YALI1_A04164g_2	YALI1_A04164g	64.5225
YALI1_A04164g_3	YALI1_A04164g	63.5186
YALI1_A04164g_4	YALI1_A04164g	67.225
YALI1_A04164g_5	YALI1_A04164g	55.4538
YALI1_A04164g_6	YALI1_A04164g	51.5427
YALI1_A04164g_7	YALI1_A04164g	57.9009
YALI1_A04164g_8	YALI1_A04164g	75.9943
YALI1_A04178g_1	YALI1_A04178g	30.202
YALI1_A04178g_2	YALI1_A04178g	72.9726
YALI1_A04178g_3	YALI1_A04178g	54.206
YALI1_A04178g_4	YALI1_A04178g	52.9573
YALI1_A04178g_5	YALI1_A04178g	67.2589
YALI1_A04178g_6	YALI1_A04178g	65.5141
YALI1_A04178g_7	YALI1_A04178g	41.222
YALI1_A04178g_8	YALI1_A04178g	56.3577
YALI1_A04261g_1	YALI1_A04261g	49.7407
YALI1_A04261g_2	YALI1_A04261g	47.6582
YALI1_A04261g_3	YALI1_A04261g	37.1576
YALI1_A04261g_4	YALI1_A04261g	65.5981
YALI1_A04261g_5	YALI1_A04261g	47.249
YALI1_A04261g_6	YALI1_A04261g	4.41494
YALI1_A04261g_7	YALI1_A04261g	57.1976
YALI1_A04261g_8	YALI1_A04261g	61.0044
YALI1_A04309g_1	YALI1_A04309g	48.9193
YALI1_A04309g_2	YALI1_A04309g	30.1631
YALI1_A04309g_3	YALI1_A04309g	46.9222
YALI1_A04309g_4	YALI1_A04309g	63.2528
YALI1_A04309g_5	YALI1_A04309g	63.7237
YALI1_A04309g_6	YALI1_A04309g	79.0874
YALI1_A04309g_7	YALI1_A04309g	53.0912
YALI1_A04309g_8	YALI1_A04309g	37.0578
YALI1_A04332g_1	YALI1_A04332g	37.7864
YALI1_A04332g_2	YALI1_A04332g	58.079
YALI1_A04332g_3	YALI1_A04332g	51.928
YALI1_A04332g_4	YALI1_A04332g	66.111
YALI1_A04332g_5	YALI1_A04332g	45.7396
YALI1_A04332g_6	YALI1_A04332g	52.4162
YALI1_A04332g_7	YALI1_A04332g	60.0383
YALI1_A04332g_8	YALI1_A04332g	30.4522
YALI1_A04341g_1	YALI1_A04341g	36.6221
YALI1_A04341g_2	YALI1_A04341g	24.845
YALI1_A04341g_3	YALI1_A04341g	38.3352
YALI1_A04341g_4	YALI1_A04341g	67.2733
YALI1_A04341g_5	YALI1_A04341g	62.1282
YALI1_A04341g_6	YALI1_A04341g	46.0939
YALI1_A04341g_7	YALI1_A04341g	62.0737
YALI1_A04341g_8	YALI1_A04341g	48.3773
YALI1_A04385g_1	YALI1_A04385g	52.0235
YALI1_A04385g_2	YALI1_A04385g	68.8225
YALI1_A04385g_3	YALI1_A04385g	63.1573
YALI1_A04385g_4	YALI1_A04385g	35.5553
YALI1_A04385g_5	YALI1_A04385g	60.9576
YALI1_A04385g_6	YALI1_A04385g	57.5103
YALI1_A04385g_7	YALI1_A04385g	25.9066
YALI1_A04385g_8	YALI1_A04385g	46.4793
YALI1_A04415g_1	YALI1_A04415g	55.5729
YALI1_A04415g_2	YALI1_A04415g	56.2131
YALI1_A04415g_3	YALI1_A04415g	58.0074
YALI1_A04415g_4	YALI1_A04415g	46.3234
YALI1_A04415g_5	YALI1_A04415g	58.4859
YALI1_A04415g_6	YALI1_A04415g	47.1895
YALI1_A04415g_7	YALI1_A04415g	25.7632
YALI1_A04415g_8	YALI1_A04415g	43.2354
YALI1_A04462g_1	YALI1_A04462g	52.8228
YALI1_A04462g_2	YALI1_A04462g	39.8818
YALI1_A04462g_3	YALI1_A04462g	46.1719
YALI1_A04462g_4	YALI1_A04462g	61.4385
YALI1_A04462g_5	YALI1_A04462g	70.7707
YALI1_A04462g_6	YALI1_A04462g	57.6308
YALI1_A04462g_7	YALI1_A04462g	74.2117
YALI1_A04462g_8	YALI1_A04462g	56.59
YALI1_A04495g_1	YALI1_A04495g	39.7085
YALI1_A04495g_2	YALI1_A04495g	57.9915
YALI1_A04495g_3	YALI1_A04495g	51.7701
YALI1_A04495g_4	YALI1_A04495g	41.4933
YALI1_A04495g_5	YALI1_A04495g	56.6104
YALI1_A04495g_6	YALI1_A04495g	53.0812
YALI1_A04495g_7	YALI1_A04495g	33.5972
YALI1_A04495g_8	YALI1_A04495g	50.317
YALI1_A04533g_1	YALI1_A04533g	73.3108
YALI1_A04533g_2	YALI1_A04533g	42.9039
YALI1_A04533g_3	YALI1_A04533g	68.9808
YALI1_A04533g_4	YALI1_A04533g	61.092
YALI1_A04533g_5	YALI1_A04533g	17.3961
YALI1_A04533g_6	YALI1_A04533g	57.6123
YALI1_A04533g_7	YALI1_A04533g	69.1234
YALI1_A04533g_8	YALI1_A04533g	59.5595
YALI1_A04561g_1	YALI1_A04561g	50.5186
YALI1_A04561g_2	YALI1_A04561g	39.5017
YALI1_A04561g_3	YALI1_A04561g	53.2796
YALI1_A04561g_4	YALI1_A04561g	58.7208
YALI1_A04561g_5	YALI1_A04561g	30.7397
YALI1_A04561g_6	YALI1_A04561g	58.5888
YALI1_A04561g_7	YALI1_A04561g	40.1399
YALI1_A04561g_8	YALI1_A04561g	87.8452
YALI1_A04576g_1	YALI1_A04576g	63.5052
YALI1_A04576g_2	YALI1_A04576g	30.702
YALI1_A04576g_3	YALI1_A04576g	48.9848
YALI1_A04576g_4	YALI1_A04576g	76.4043
YALI1_A04576g_5	YALI1_A04576g	53.4949
YALI1_A04576g_6	YALI1_A04576g	40.4812
YALI1_A04576g_7	YALI1_A04576g	37.5664
YALI1_A04576g_8	YALI1_A04576g	54.5784
YALI1_A04620g_1	YALI1_A04620g	47.7373
YALI1_A04620g_2	YALI1_A04620g	54.3359
YALI1_A04620g_3	YALI1_A04620g	66.6814
YALI1_A04620g_4	YALI1_A04620g	59.9311
YALI1_A04620g_5	YALI1_A04620g	52.3034
YALI1_A04620g_6	YALI1_A04620g	48.1143
YALI1_A04620g_7	YALI1_A04620g	59.7293
YALI1_A04620g_8	YALI1_A04620g	48.8798
YALI1_A04653g_1	YALI1_A04653g	55.4278
YALI1_A04653g_2	YALI1_A04653g	56.1627
YALI1_A04653g_3	YALI1_A04653g	60.1086
YALI1_A04653g_4	YALI1_A04653g	47.2358
YALI1_A04653g_5	YALI1_A04653g	55.5127
YALI1_A04661g_1	YALI1_A04661g	69.0209
YALI1_A04661g_2	YALI1_A04661g	14.6511
YALI1_A04661g_3	YALI1_A04661g	51.1451
YALI1_A04661g_4	YALI1_A04661g	51.5601
YALI1_A04661g_5	YALI1_A04661g	76.8749
YALI1_A04661g_6	YALI1_A04661g	30.9211
YALI1_A04661g_7	YALI1_A04661g	50.578
YALI1_A04661g_8	YALI1_A04661g	71.0321
YALI1_A04676g_1	YALI1_A04676g	63.5977
YALI1_A04676g_2	YALI1_A04676g	59.7355
YALI1_A04676g_3	YALI1_A04676g	55.3101
YALI1_A04676g_4	YALI1_A04676g	35.1849
YALI1_A04676g_5	YALI1_A04676g	66.6776
YALI1_A04676g_6	YALI1_A04676g	31.1909
YALI1_A04676g_7	YALI1_A04676g	36.2701
YALI1_A04676g_8	YALI1_A04676g	34.5914
YALI1_A04715g_1	YALI1_A04715g	58.154
YALI1_A04715g_2	YALI1_A04715g	60.4494
YALI1_A04715g_3	YALI1_A04715g	68.971
YALI1_A04715g_4	YALI1_A04715g	50.7748
YALI1_A04715g_5	YALI1_A04715g	43.6567
YALI1_A04715g_6	YALI1_A04715g	62.0483
YALI1_A04715g_7	YALI1_A04715g	25.2595
YALI1_A04715g_8	YALI1_A04715g	54.8876
YALI1_A04742g_1	YALI1_A04742g	38.087
YALI1_A04742g_2	YALI1_A04742g	54.9823
YALI1_A04742g_3	YALI1_A04742g	38.4854
YALI1_A04742g_4	YALI1_A04742g	48.4748
YALI1_A04742g_5	YALI1_A04742g	55.0841
YALI1_A04742g_6	YALI1_A04742g	40.5842
YALI1_A04742g_7	YALI1_A04742g	55.5167
YALI1_A04742g_8	YALI1_A04742g	65.8991
YALI1_A04781g_1	YALI1_A04781g	53.5855
YALI1_A04781g_2	YALI1_A04781g	48.994
YALI1_A04795g_1	YALI1_A04795g	43.1355
YALI1_A04795g_2	YALI1_A04795g	35.1273
YALI1_A04795g_3	YALI1_A04795g	26.2737
YALI1_A04795g_4	YALI1_A04795g	34.8962
YALI1_A04795g_5	YALI1_A04795g	56.467
YALI1_A04795g_6	YALI1_A04795g	35.8967
YALI1_A04795g_7	YALI1_A04795g	64.6429
YALI1_A04795g_8	YALI1_A04795g	57.9865
YALI1_A04815g_1	YALI1_A04815g	55.002
YALI1_A04815g_2	YALI1_A04815g	51.8628
YALI1_A04815g_3	YALI1_A04815g	57.9416
YALI1_A04815g_4	YALI1_A04815g	70.5379
YALI1_A04815g_5	YALI1_A04815g	73.052
YALI1_A04815g_6	YALI1_A04815g	52.3574
YALI1_A04815g_7	YALI1_A04815g	65.3508
YALI1_A04815g_8	YALI1_A04815g	53.3815
YALI1_A04817g_1	YALI1_A04817g	66.4522
YALI1_A04817g_2	YALI1_A04817g	72.4149
YALI1_A04817g_3	YALI1_A04817g	53.8444
YALI1_A04817g_4	YALI1_A04817g	59.0306
YALI1_A04817g_5	YALI1_A04817g	14.1048
YALI1_A04817g_6	YALI1_A04817g	36.4017
YALI1_A04817g_7	YALI1_A04817g	55.1067
YALI1_A04817g_8	YALI1_A04817g	43.6269
YALI1_A04848g_1	YALI1_A04848g	45.1041
YALI1_A04848g_2	YALI1_A04848g	64.8774
YALI1_A04848g_3	YALI1_A04848g	70.8138
YALI1_A04848g_4	YALI1_A04848g	39.5281
YALI1_A04848g_5	YALI1_A04848g	33.4518
YALI1_A04848g_6	YALI1_A04848g	28.5084
YALI1_A04848g_7	YALI1_A04848g	36.299
YALI1_A04848g_8	YALI1_A04848g	18.3717
YALI1_A04859g_1	YALI1_A04859g	66.9357
YALI1_A04859g_2	YALI1_A04859g	58.7494
YALI1_A04859g_3	YALI1_A04859g	38.2527
YALI1_A04859g_4	YALI1_A04859g	61.6723
YALI1_A04859g_5	YALI1_A04859g	43.4978
YALI1_A04859g_6	YALI1_A04859g	26.5298
YALI1_A04859g_7	YALI1_A04859g	37.1272
YALI1_A04859g_8	YALI1_A04859g	49.7833
YALI1_A04864g_1	YALI1_A04864g	44.9225
YALI1_A04864g_2	YALI1_A04864g	5.46891
YALI1_A04864g_3	YALI1_A04864g	48.5159
YALI1_A04864g_4	YALI1_A04864g	56.8964
YALI1_A04864g_5	YALI1_A04864g	1.64768
YALI1_A04864g_6	YALI1_A04864g	4.37836
YALI1_A04864g_7	YALI1_A04864g	69.7151
YALI1_A04864g_8	YALI1_A04864g	39.5534
YALI1_A04884g_1	YALI1_A04884g	74.0624
YALI1_A04884g_2	YALI1_A04884g	49.867
YALI1_A04884g_3	YALI1_A04884g	60.4868
YALI1_A04884g_4	YALI1_A04884g	55.1075
YALI1_A04884g_5	YALI1_A04884g	44.6715
YALI1_A04893g_1	YALI1_A04893g	50.0677
YALI1_A04893g_2	YALI1_A04893g	28.4418
YALI1_A04893g_3	YALI1_A04893g	73.0304
YALI1_A04893g_4	YALI1_A04893g	47.5561
YALI1_A04893g_5	YALI1_A04893g	44.1817
YALI1_A04893g_6	YALI1_A04893g	76.3737
YALI1_A04893g_7	YALI1_A04893g	36.91
YALI1_A04893g_8	YALI1_A04893g	51.8347
YALI1_A04927g_1	YALI1_A04927g	5.13368
YALI1_A04927g_2	YALI1_A04927g	70.7759
YALI1_A04927g_3	YALI1_A04927g	50.8517
YALI1_A04927g_4	YALI1_A04927g	58.8873
YALI1_A04927g_5	YALI1_A04927g	42.3772
YALI1_A04927g_6	YALI1_A04927g	50.9253
YALI1_A04927g_7	YALI1_A04927g	32.7274
YALI1_A04927g_8	YALI1_A04927g	34.2425
YALI1_A04976g_1	YALI1_A04976g	39.6892
YALI1_A04976g_2	YALI1_A04976g	36.4473
YALI1_A04976g_3	YALI1_A04976g	52.1393
YALI1_A04976g_4	YALI1_A04976g	47.0087
YALI1_A04976g_5	YALI1_A04976g	57.21
YALI1_A04976g_6	YALI1_A04976g	46.9533
YALI1_A04976g_7	YALI1_A04976g	64.9193
YALI1_A04976g_8	YALI1_A04976g	33.209
YALI1_A04983g_1	YALI1_A04983g	47.0704
YALI1_A04983g_2	YALI1_A04983g	67.6749
YALI1_A04983g_3	YALI1_A04983g	35.5023
YALI1_A04983g_4	YALI1_A04983g	50.9801
YALI1_A04983g_5	YALI1_A04983g	23.8332
YALI1_A04983g_6	YALI1_A04983g	41.3605
YALI1_A04983g_7	YALI1_A04983g	68.6709
YALI1_A04983g_8	YALI1_A04983g	49.0548
YALI1_A04990g_1	YALI1_A04990g	64.4146
YALI1_A04990g_2	YALI1_A04990g	25.4015
YALI1_A04990g_3	YALI1_A04990g	60.5787
YALI1_A05003g_1	YALI1_A05003g	74.0293
YALI1_A05003g_2	YALI1_A05003g	21.0164
YALI1_A05003g_3	YALI1_A05003g	68.987
YALI1_A05003g_4	YALI1_A05003g	23.1487
YALI1_A05003g_5	YALI1_A05003g	35.8959
YALI1_A05003g_6	YALI1_A05003g	33.8094
YALI1_A05003g_7	YALI1_A05003g	47.4966
YALI1_A05003g_8	YALI1_A05003g	36.2885
YALI1_A05031g_1	YALI1_A05031g	33.6432
YALI1_A05031g_2	YALI1_A05031g	50.7241
YALI1_A05031g_3	YALI1_A05031g	21.5491
YALI1_A05031g_4	YALI1_A05031g	33.6236
YALI1_A05031g_5	YALI1_A05031g	57.0212
YALI1_A05031g_6	YALI1_A05031g	61.7432
YALI1_A05031g_7	YALI1_A05031g	50.3669
YALI1_A05031g_8	YALI1_A05031g	33.6402
YALI1_A05052g_1	YALI1_A05052g	43.4419
YALI1_A05052g_2	YALI1_A05052g	32.3982
YALI1_A05052g_3	YALI1_A05052g	39.8628
YALI1_A05052g_4	YALI1_A05052g	54.5284
YALI1_A05052g_5	YALI1_A05052g	29.7635
YALI1_A05052g_6	YALI1_A05052g	53.2937
YALI1_A05052g_7	YALI1_A05052g	2.36991
YALI1_A05052g_8	YALI1_A05052g	67.6607
YALI1_A05091g_1	YALI1_A05091g	68.4223
YALI1_A05091g_2	YALI1_A05091g	62.9828
YALI1_A05091g_3	YALI1_A05091g	17.9659
YALI1_A05116g_1	YALI1_A05116g	39.2346
YALI1_A05116g_2	YALI1_A05116g	14.127
YALI1_A05116g_3	YALI1_A05116g	70.6686
YALI1_A05116g_4	YALI1_A05116g	45.1245
YALI1_A05116g_5	YALI1_A05116g	69.9557
YALI1_A05116g_6	YALI1_A05116g	68.8961
YALI1_A05116g_7	YALI1_A05116g	55.6944
YALI1_A05116g_8	YALI1_A05116g	86.2411
YALI1_A05143g_1	YALI1_A05143g	79.654
YALI1_A05143g_2	YALI1_A05143g	70.2703
YALI1_A05143g_3	YALI1_A05143g	58.7858
YALI1_A05143g_4	YALI1_A05143g	18.9808
YALI1_A05143g_5	YALI1_A05143g	34.7139
YALI1_A05143g_6	YALI1_A05143g	52.7292
YALI1_A05143g_7	YALI1_A05143g	56.8531
YALI1_A05143g_8	YALI1_A05143g	62.9885
YALI1_A05168g_1	YALI1_A05168g	34.2948
YALI1_A05168g_2	YALI1_A05168g	46.6472
YALI1_A05168g_4	YALI1_A05168g	69.4823
YALI1_A05168g_5	YALI1_A05168g	47.7422
YALI1_A05168g_6	YALI1_A05168g	42.6979
YALI1_A05168g_8	YALI1_A05168g	36.7794
YALI1_A05210g_1	YALI1_A05210g	18.6482
YALI1_A05210g_2	YALI1_A05210g	40.478
YALI1_A05210g_3	YALI1_A05210g	71.0209
YALI1_A05210g_4	YALI1_A05210g	22.4231
YALI1_A05210g_5	YALI1_A05210g	61.5671
YALI1_A05210g_6	YALI1_A05210g	58.2866
YALI1_A05210g_7	YALI1_A05210g	43.6996
YALI1_A05210g_8	YALI1_A05210g	63.612
YALI1_A05220g_1	YALI1_A05220g	35.801
YALI1_A05220g_3	YALI1_A05220g	46.826
YALI1_A05220g_4	YALI1_A05220g	39.1309
YALI1_A05220g_5	YALI1_A05220g	61.4829
YALI1_A05220g_6	YALI1_A05220g	27.922
YALI1_A05220g_7	YALI1_A05220g	48.5938
YALI1_A05220g_8	YALI1_A05220g	54.396
YALI1_A05229g_1	YALI1_A05229g	34.2155
YALI1_A05229g_2	YALI1_A05229g	62.5219
YALI1_A05229g_3	YALI1_A05229g	55.0199
YALI1_A05229g_4	YALI1_A05229g	56.203
YALI1_A05229g_5	YALI1_A05229g	41.6325
YALI1_A05229g_6	YALI1_A05229g	59.1847
YALI1_A05229g_7	YALI1_A05229g	15.4348
YALI1_A05229g_8	YALI1_A05229g	38.9161
YALI1_A05254g_1	YALI1_A05254g	68.8336
YALI1_A05254g_2	YALI1_A05254g	31.8835
YALI1_A05254g_3	YALI1_A05254g	76.6653
YALI1_A05254g_4	YALI1_A05254g	44.4861
YALI1_A05254g_5	YALI1_A05254g	1.44032
YALI1_A05254g_6	YALI1_A05254g	14.836
YALI1_A05254g_7	YALI1_A05254g	46.5853
YALI1_A05254g_8	YALI1_A05254g	60.5781
YALI1_A05259g_1	YALI1_A05259g	70.6604
YALI1_A05259g_2	YALI1_A05259g	51.1075
YALI1_A05259g_3	YALI1_A05259g	72.9469
YALI1_A05259g_4	YALI1_A05259g	63.3018
YALI1_A05259g_5	YALI1_A05259g	57.9519
YALI1_A05259g_6	YALI1_A05259g	54.5025
YALI1_A05259g_7	YALI1_A05259g	23.977
YALI1_A05259g_8	YALI1_A05259g	38.734
YALI1_A05284g_2	YALI1_A05284g	54.1473
YALI1_A05335g_1	YALI1_A05335g	45.4978
YALI1_A05335g_2	YALI1_A05335g	61.5937
YALI1_A05335g_3	YALI1_A05335g	58.7084
YALI1_A05335g_4	YALI1_A05335g	39.236
YALI1_A05335g_5	YALI1_A05335g	38.7339
YALI1_A05335g_6	YALI1_A05335g	45.3092
YALI1_A05335g_7	YALI1_A05335g	38.221
YALI1_A05335g_8	YALI1_A05335g	54.5059
YALI1_A05355g_1	YALI1_A05355g	50.2829
YALI1_A05355g_2	YALI1_A05355g	68.3352
YALI1_A05355g_3	YALI1_A05355g	57.578
YALI1_A05355g_4	YALI1_A05355g	69.113
YALI1_A05355g_5	YALI1_A05355g	44.8483
YALI1_A05355g_6	YALI1_A05355g	74.8012
YALI1_A05355g_7	YALI1_A05355g	43.6789
YALI1_A05355g_8	YALI1_A05355g	76.0557
YALI1_A05366g_1	YALI1_A05366g	25.012
YALI1_A05366g_2	YALI1_A05366g	29.4826
YALI1_A05366g_3	YALI1_A05366g	33.9377
YALI1_A05366g_4	YALI1_A05366g	60.7421
YALI1_A05366g_5	YALI1_A05366g	77.5308
YALI1_A05366g_6	YALI1_A05366g	26.7027
YALI1_A05366g_7	YALI1_A05366g	46.507
YALI1_A05366g_8	YALI1_A05366g	66.7099
YALI1_A05407g_1	YALI1_A05407g	27.5599
YALI1_A05407g_2	YALI1_A05407g	68.7502
YALI1_A05407g_3	YALI1_A05407g	62.1697
YALI1_A05407g_4	YALI1_A05407g	10.9862
YALI1_A05407g_5	YALI1_A05407g	70.7299
YALI1_A05407g_6	YALI1_A05407g	71.3852
YALI1_A05407g_7	YALI1_A05407g	56.3873
YALI1_A05407g_8	YALI1_A05407g	50.8568
YALI1_A05459g_1	YALI1_A05459g	37.3947
YALI1_A05459g_2	YALI1_A05459g	59.3459
YALI1_A05459g_3	YALI1_A05459g	52.7964
YALI1_A05459g_4	YALI1_A05459g	44.3965
YALI1_A05459g_5	YALI1_A05459g	53.107
YALI1_A05459g_6	YALI1_A05459g	52.3977
YALI1_A05459g_7	YALI1_A05459g	19.9307
YALI1_A05459g_8	YALI1_A05459g	68.1858
YALI1_A05473g_1	YALI1_A05473g	50.1934
YALI1_A05473g_2	YALI1_A05473g	52.8002
YALI1_A05473g_3	YALI1_A05473g	71.7833
YALI1_A05473g_4	YALI1_A05473g	56.3712
YALI1_A05473g_5	YALI1_A05473g	53.8116
YALI1_A05473g_6	YALI1_A05473g	67.0951
YALI1_A05473g_7	YALI1_A05473g	61.744
YALI1_A05473g_8	YALI1_A05473g	40.7075
YALI1_A05491g_1	YALI1_A05491g	44.0326
YALI1_A05491g_2	YALI1_A05491g	61.5394
YALI1_A05491g_3	YALI1_A05491g	66.3669
YALI1_A05491g_4	YALI1_A05491g	54.8053
YALI1_A05491g_5	YALI1_A05491g	70.311
YALI1_A05491g_6	YALI1_A05491g	76.2965
YALI1_A05527g_1	YALI1_A05527g	39.2888
YALI1_A05527g_2	YALI1_A05527g	80.1062
YALI1_A05527g_3	YALI1_A05527g	63.7316
YALI1_A05527g_4	YALI1_A05527g	43.1236
YALI1_A05527g_5	YALI1_A05527g	53.5488
YALI1_A05527g_6	YALI1_A05527g	54.5966
YALI1_A05527g_7	YALI1_A05527g	52.3912
YALI1_A05527g_8	YALI1_A05527g	50.7198
YALI1_A05571g_1	YALI1_A05571g	68.4576
YALI1_A05571g_2	YALI1_A05571g	54.2077
YALI1_A05571g_3	YALI1_A05571g	67.9665
YALI1_A05571g_4	YALI1_A05571g	35.9274
YALI1_A05571g_5	YALI1_A05571g	37.2256
YALI1_A05571g_6	YALI1_A05571g	68.2494
YALI1_A05571g_7	YALI1_A05571g	54.7539
YALI1_A05571g_8	YALI1_A05571g	47.8194
YALI1_A05583g_1	YALI1_A05583g	60.5281
YALI1_A05583g_2	YALI1_A05583g	82.4818
YALI1_A05583g_3	YALI1_A05583g	8.1817
YALI1_A05583g_4	YALI1_A05583g	74.5168
YALI1_A05583g_5	YALI1_A05583g	25.9332
YALI1_A05583g_6	YALI1_A05583g	52.6506
YALI1_A05592g_1	YALI1_A05592g	62.5415
YALI1_A05592g_2	YALI1_A05592g	67.9612
YALI1_A05592g_3	YALI1_A05592g	74.8258
YALI1_A05592g_4	YALI1_A05592g	64.8441
YALI1_A05592g_5	YALI1_A05592g	37.96
YALI1_A05592g_7	YALI1_A05592g	74.0973
YALI1_A05592g_8	YALI1_A05592g	69.6957
YALI1_A05605g_1	YALI1_A05605g	47.8774
YALI1_A05605g_2	YALI1_A05605g	52.4874
YALI1_A05605g_3	YALI1_A05605g	63.3688
YALI1_A05605g_4	YALI1_A05605g	87.7497
YALI1_A05605g_5	YALI1_A05605g	19.6067
YALI1_A05605g_6	YALI1_A05605g	34.0749
YALI1_A05605g_7	YALI1_A05605g	10.0833
YALI1_A05605g_8	YALI1_A05605g	2.11655
YALI1_A05662g_1	YALI1_A05662g	50.4746
YALI1_A05662g_2	YALI1_A05662g	44.1139
YALI1_A05662g_3	YALI1_A05662g	64.3418
YALI1_A05662g_4	YALI1_A05662g	47.406
YALI1_A05662g_5	YALI1_A05662g	52.4211
YALI1_A05662g_6	YALI1_A05662g	50.6716
YALI1_A05662g_7	YALI1_A05662g	76.5114
YALI1_A05662g_8	YALI1_A05662g	44.9544
YALI1_A05701g_1	YALI1_A05701g	73.7756
YALI1_A05701g_2	YALI1_A05701g	69.4199
YALI1_A05701g_3	YALI1_A05701g	44.5719
YALI1_A05701g_4	YALI1_A05701g	50.5259
YALI1_A05701g_5	YALI1_A05701g	61.1417
YALI1_A05701g_6	YALI1_A05701g	54.4997
YALI1_A05701g_7	YALI1_A05701g	65.0809
YALI1_A05737g_1	YALI1_A05737g	83.6781
YALI1_A05737g_2	YALI1_A05737g	74.9472
YALI1_A05737g_3	YALI1_A05737g	43.2925
YALI1_A05737g_4	YALI1_A05737g	57.9008
YALI1_A05737g_5	YALI1_A05737g	43.5562
YALI1_A05737g_6	YALI1_A05737g	31.5529
YALI1_A05737g_7	YALI1_A05737g	53.8545
YALI1_A05737g_8	YALI1_A05737g	40.8831
YALI1_A05774g_1	YALI1_A05774g	77.4107
YALI1_A05774g_2	YALI1_A05774g	66.2946
YALI1_A05774g_3	YALI1_A05774g	65.1812
YALI1_A05774g_4	YALI1_A05774g	79.8823
YALI1_A05774g_5	YALI1_A05774g	62.1075
YALI1_A05774g_6	YALI1_A05774g	57.0785
YALI1_A05774g_7	YALI1_A05774g	35.4308
YALI1_A05774g_8	YALI1_A05774g	51.321
YALI1_A05795g_1	YALI1_A05795g	15.5882
YALI1_A05795g_2	YALI1_A05795g	38.2535
YALI1_A05795g_3	YALI1_A05795g	63.4003
YALI1_A05795g_4	YALI1_A05795g	36.8365
YALI1_A05795g_5	YALI1_A05795g	84.3559
YALI1_A05795g_6	YALI1_A05795g	35.1044
YALI1_A05795g_7	YALI1_A05795g	52.9006
YALI1_A05795g_8	YALI1_A05795g	57.2922
YALI1_A05798g_2	YALI1_A05798g	79.4685
YALI1_A05798g_3	YALI1_A05798g	62.4864
YALI1_A05798g_4	YALI1_A05798g	68.8785
YALI1_A05813g_1	YALI1_A05813g	47.3708
YALI1_A05813g_2	YALI1_A05813g	54.1472
YALI1_A05813g_3	YALI1_A05813g	36.196
YALI1_A05813g_4	YALI1_A05813g	47.8328
YALI1_A05813g_5	YALI1_A05813g	60.0083
YALI1_A05813g_6	YALI1_A05813g	86.3521
YALI1_A05813g_7	YALI1_A05813g	64.9829
YALI1_A05813g_8	YALI1_A05813g	48.6521
YALI1_A05821g_1	YALI1_A05821g	61.8587
YALI1_A05821g_2	YALI1_A05821g	54.6614
YALI1_A05821g_3	YALI1_A05821g	44.1745
YALI1_A05821g_4	YALI1_A05821g	69.1916
YALI1_A05821g_5	YALI1_A05821g	40.937
YALI1_A05821g_6	YALI1_A05821g	32.2298
YALI1_A05821g_7	YALI1_A05821g	55.1862
YALI1_A05821g_8	YALI1_A05821g	54.8161
YALI1_A05836g_1	YALI1_A05836g	82.4035
YALI1_A05836g_2	YALI1_A05836g	68.8412
YALI1_A05836g_3	YALI1_A05836g	24.1948
YALI1_A05836g_4	YALI1_A05836g	55.5516
YALI1_A05836g_5	YALI1_A05836g	38.804
YALI1_A05836g_6	YALI1_A05836g	38.931
YALI1_A05836g_7	YALI1_A05836g	29.4586
YALI1_A05836g_8	YALI1_A05836g	50.0902
YALI1_A05844g_1	YALI1_A05844g	60.7474
YALI1_A05844g_2	YALI1_A05844g	69.8546
YALI1_A05844g_3	YALI1_A05844g	34.3561
YALI1_A05844g_4	YALI1_A05844g	66.6019
YALI1_A05844g_5	YALI1_A05844g	74.1631
YALI1_A05844g_6	YALI1_A05844g	55.3998
YALI1_A05844g_7	YALI1_A05844g	36.8202
YALI1_A05869g_1	YALI1_A05869g	28.4652
YALI1_A05869g_2	YALI1_A05869g	49.6893
YALI1_A05869g_3	YALI1_A05869g	67.8778
YALI1_A05869g_4	YALI1_A05869g	20.554
YALI1_A05869g_5	YALI1_A05869g	54.4785
YALI1_A05869g_6	YALI1_A05869g	1.77561
YALI1_A05869g_7	YALI1_A05869g	24.8971
YALI1_A05884g_1	YALI1_A05884g	38.6915
YALI1_A05884g_2	YALI1_A05884g	46.4458
YALI1_A05884g_3	YALI1_A05884g	73.9996
YALI1_A05884g_4	YALI1_A05884g	76.0461
YALI1_A05884g_5	YALI1_A05884g	72.2406
YALI1_A05884g_6	YALI1_A05884g	40.2429
YALI1_A05884g_7	YALI1_A05884g	26.3681
YALI1_A05884g_8	YALI1_A05884g	35.7577
YALI1_A05904g_1	YALI1_A05904g	39.0834
YALI1_A05904g_2	YALI1_A05904g	42.0445
YALI1_A05904g_3	YALI1_A05904g	56.9785
YALI1_A05904g_4	YALI1_A05904g	49.8507
YALI1_A05904g_5	YALI1_A05904g	33.2946
YALI1_A05904g_6	YALI1_A05904g	31.5862
YALI1_A05904g_7	YALI1_A05904g	60.4751
YALI1_A05904g_8	YALI1_A05904g	53.8242
YALI1_A05927g_1	YALI1_A05927g	56.2656
YALI1_A05927g_2	YALI1_A05927g	59.255
YALI1_A05927g_3	YALI1_A05927g	2.00381
YALI1_A05927g_4	YALI1_A05927g	60.083
YALI1_A05927g_5	YALI1_A05927g	49.8425
YALI1_A05927g_6	YALI1_A05927g	78.6862
YALI1_A05927g_7	YALI1_A05927g	57.1434
YALI1_A05927g_8	YALI1_A05927g	24.706
YALI1_A05947g_1	YALI1_A05947g	62.8578
YALI1_A05947g_2	YALI1_A05947g	57.4646
YALI1_A05947g_3	YALI1_A05947g	61.9083
YALI1_A05947g_4	YALI1_A05947g	66.7459
YALI1_A05947g_5	YALI1_A05947g	47.2071
YALI1_A05947g_6	YALI1_A05947g	29.2666
YALI1_A05947g_7	YALI1_A05947g	50.7477
YALI1_A05947g_8	YALI1_A05947g	57.1201
YALI1_A05987g_1	YALI1_A05987g	33.4281
YALI1_A05987g_2	YALI1_A05987g	35.8051
YALI1_A05987g_3	YALI1_A05987g	63.8827
YALI1_A05987g_5	YALI1_A05987g	41.311
YALI1_A05987g_6	YALI1_A05987g	52.1091
YALI1_A05987g_7	YALI1_A05987g	67.1495
YALI1_A05987g_8	YALI1_A05987g	49.8493
YALI1_A06052g_1	YALI1_A06052g	48.8935
YALI1_A06052g_2	YALI1_A06052g	25.6348
YALI1_A06052g_3	YALI1_A06052g	48.6073
YALI1_A06052g_4	YALI1_A06052g	29.7167
YALI1_A06052g_5	YALI1_A06052g	44.9074
YALI1_A06052g_6	YALI1_A06052g	42.5243
YALI1_A06052g_7	YALI1_A06052g	54.5668
YALI1_A06052g_8	YALI1_A06052g	72.623
YALI1_A06073g_1	YALI1_A06073g	47.7715
YALI1_A06073g_2	YALI1_A06073g	61.1075
YALI1_A06073g_3	YALI1_A06073g	55.846
YALI1_A06073g_4	YALI1_A06073g	50.4466
YALI1_A06073g_5	YALI1_A06073g	62.9165
YALI1_A06073g_6	YALI1_A06073g	45.6212
YALI1_A06073g_7	YALI1_A06073g	59.179
YALI1_A06073g_8	YALI1_A06073g	55.3018
YALI1_A06099g_1	YALI1_A06099g	37.4205
YALI1_A06099g_2	YALI1_A06099g	60.0068
YALI1_A06099g_3	YALI1_A06099g	58.9762
YALI1_A06099g_4	YALI1_A06099g	34.2381
YALI1_A06099g_5	YALI1_A06099g	66.9351
YALI1_A06099g_6	YALI1_A06099g	49.3375
YALI1_A06099g_7	YALI1_A06099g	52.4224
YALI1_A06099g_8	YALI1_A06099g	57.6629
YALI1_A06102g_1	YALI1_A06102g	62.2639
YALI1_A06102g_3	YALI1_A06102g	51.0889
YALI1_A06102g_4	YALI1_A06102g	43.3137
YALI1_A06102g_5	YALI1_A06102g	22.1951
YALI1_A06102g_6	YALI1_A06102g	34.3147
YALI1_A06102g_8	YALI1_A06102g	73.2108
YALI1_A06104g_1	YALI1_A06104g	47.0985
YALI1_A06104g_3	YALI1_A06104g	45.2827
YALI1_A06104g_4	YALI1_A06104g	45.3112
YALI1_A06104g_5	YALI1_A06104g	71.5033
YALI1_A06104g_6	YALI1_A06104g	45.9062
YALI1_A06116g_1	YALI1_A06116g	54.6277
YALI1_A06116g_2	YALI1_A06116g	47.9492
YALI1_A06116g_3	YALI1_A06116g	51.5783
YALI1_A06116g_4	YALI1_A06116g	60.0961
YALI1_A06116g_5	YALI1_A06116g	51.4603
YALI1_A06116g_6	YALI1_A06116g	37.8965
YALI1_A06116g_7	YALI1_A06116g	67.9157
YALI1_A06116g_8	YALI1_A06116g	53.0699
YALI1_A06128g_1	YALI1_A06128g	42.1491
YALI1_A06128g_2	YALI1_A06128g	47.2155
YALI1_A06128g_3	YALI1_A06128g	56.4449
YALI1_A06128g_4	YALI1_A06128g	57.1365
YALI1_A06128g_5	YALI1_A06128g	77.766
YALI1_A06128g_6	YALI1_A06128g	2.14631
YALI1_A06128g_7	YALI1_A06128g	64.2042
YALI1_A06128g_8	YALI1_A06128g	63.6281
YALI1_A06149g_1	YALI1_A06149g	61.9276
YALI1_A06149g_2	YALI1_A06149g	39.2745
YALI1_A06149g_3	YALI1_A06149g	64.3654
YALI1_A06149g_4	YALI1_A06149g	48.737
YALI1_A06149g_5	YALI1_A06149g	77.869
YALI1_A06149g_6	YALI1_A06149g	41.3021
YALI1_A06149g_7	YALI1_A06149g	47.7947
YALI1_A06149g_8	YALI1_A06149g	42.1577
YALI1_A06169g_1	YALI1_A06169g	33.4949
YALI1_A06169g_2	YALI1_A06169g	41.7193
YALI1_A06169g_3	YALI1_A06169g	56.201
YALI1_A06169g_4	YALI1_A06169g	62.2684
YALI1_A06169g_5	YALI1_A06169g	41.2398
YALI1_A06169g_6	YALI1_A06169g	27.4718
YALI1_A06169g_7	YALI1_A06169g	42.1903
YALI1_A06169g_8	YALI1_A06169g	47.9101
YALI1_A06174g_1	YALI1_A06174g	53.3708
YALI1_A06174g_2	YALI1_A06174g	44.9321
YALI1_A06174g_4	YALI1_A06174g	57.7311
YALI1_A06174g_5	YALI1_A06174g	31.6652
YALI1_A06174g_6	YALI1_A06174g	59.1206
YALI1_A06174g_7	YALI1_A06174g	42.6553
YALI1_A06174g_8	YALI1_A06174g	61.8506
YALI1_A06196g_1	YALI1_A06196g	53.8364
YALI1_A06196g_2	YALI1_A06196g	49.9522
YALI1_A06196g_3	YALI1_A06196g	76.9279
YALI1_A06196g_4	YALI1_A06196g	62.2142
YALI1_A06196g_5	YALI1_A06196g	31.2898
YALI1_A06207g_1	YALI1_A06207g	47.4231
YALI1_A06207g_2	YALI1_A06207g	85.5703
YALI1_A06207g_3	YALI1_A06207g	45.3623
YALI1_A06207g_4	YALI1_A06207g	39.4566
YALI1_A06207g_5	YALI1_A06207g	60.8569
YALI1_A06207g_6	YALI1_A06207g	70.3457
YALI1_A06207g_7	YALI1_A06207g	5.91997
YALI1_A06207g_8	YALI1_A06207g	36.3373
YALI1_A06220g_1	YALI1_A06220g	40.0248
YALI1_A06220g_2	YALI1_A06220g	54.3712
YALI1_A06220g_3	YALI1_A06220g	32.3228
YALI1_A06220g_4	YALI1_A06220g	65.7567
YALI1_A06220g_5	YALI1_A06220g	35.175
YALI1_A06220g_6	YALI1_A06220g	65.6831
YALI1_A06220g_7	YALI1_A06220g	32.4954
YALI1_A06220g_8	YALI1_A06220g	24.2783
YALI1_A06229g_1	YALI1_A06229g	43.6801
YALI1_A06229g_2	YALI1_A06229g	61.1571
YALI1_A06229g_3	YALI1_A06229g	72.6675
YALI1_A06229g_4	YALI1_A06229g	37.3478
YALI1_A06229g_5	YALI1_A06229g	74.5598
YALI1_A06229g_6	YALI1_A06229g	65.0369
YALI1_A06229g_7	YALI1_A06229g	25.1276
YALI1_A06229g_8	YALI1_A06229g	63.872
YALI1_A06287g_1	YALI1_A06287g	59.3757
YALI1_A06287g_2	YALI1_A06287g	52.1729
YALI1_A06287g_3	YALI1_A06287g	63.7155
YALI1_A06287g_4	YALI1_A06287g	68.2907
YALI1_A06287g_5	YALI1_A06287g	57.2877
YALI1_A06287g_6	YALI1_A06287g	25.4641
YALI1_A06287g_7	YALI1_A06287g	55.6771
YALI1_A06287g_8	YALI1_A06287g	45.6504
YALI1_A06311g_1	YALI1_A06311g	41.4973
YALI1_A06311g_2	YALI1_A06311g	18.5534
YALI1_A06311g_3	YALI1_A06311g	53.5482
YALI1_A06311g_4	YALI1_A06311g	51.4698
YALI1_A06311g_5	YALI1_A06311g	71.8547
YALI1_A06311g_6	YALI1_A06311g	46.6269
YALI1_A06311g_7	YALI1_A06311g	43.1851
YALI1_A06311g_8	YALI1_A06311g	46.0173
YALI1_A06361g_1	YALI1_A06361g	38.0298
YALI1_A06361g_2	YALI1_A06361g	40.2162
YALI1_A06361g_3	YALI1_A06361g	52.2065
YALI1_A06361g_4	YALI1_A06361g	73.1972
YALI1_A06361g_5	YALI1_A06361g	45.8415
YALI1_A06361g_6	YALI1_A06361g	59.6728
YALI1_A06361g_7	YALI1_A06361g	53.8607
YALI1_A06361g_8	YALI1_A06361g	53.5834
YALI1_A06381g_1	YALI1_A06381g	22.9064
YALI1_A06381g_2	YALI1_A06381g	71.5295
YALI1_A06381g_3	YALI1_A06381g	59.6407
YALI1_A06381g_4	YALI1_A06381g	55.2345
YALI1_A06381g_5	YALI1_A06381g	37.3966
YALI1_A06381g_6	YALI1_A06381g	32.5736
YALI1_A06381g_7	YALI1_A06381g	27.0429
YALI1_A06381g_8	YALI1_A06381g	39.8472
YALI1_A06384g_1	YALI1_A06384g	59.0321
YALI1_A06384g_2	YALI1_A06384g	54.1298
YALI1_A06384g_3	YALI1_A06384g	56.5756
YALI1_A06384g_4	YALI1_A06384g	61.3791
YALI1_A06384g_5	YALI1_A06384g	9.30054
YALI1_A06384g_6	YALI1_A06384g	70.1128
YALI1_A06384g_7	YALI1_A06384g	58.7323
YALI1_A06384g_8	YALI1_A06384g	53.6667
YALI1_A06396g_1	YALI1_A06396g	66.901
YALI1_A06396g_2	YALI1_A06396g	60.1849
YALI1_A06396g_3	YALI1_A06396g	51.2249
YALI1_A06396g_4	YALI1_A06396g	59.3081
YALI1_A06396g_5	YALI1_A06396g	76.3863
YALI1_A06396g_6	YALI1_A06396g	42.5534
YALI1_A06396g_7	YALI1_A06396g	52.0537
YALI1_A06402g_1	YALI1_A06402g	61.6042
YALI1_A06402g_2	YALI1_A06402g	18.7869
YALI1_A06402g_3	YALI1_A06402g	47.8567
YALI1_A06402g_4	YALI1_A06402g	45.9525
YALI1_A06402g_5	YALI1_A06402g	44.2925
YALI1_A06416g_1	YALI1_A06416g	56.4454
YALI1_A06416g_2	YALI1_A06416g	42.2717
YALI1_A06416g_3	YALI1_A06416g	32.9322
YALI1_A06416g_4	YALI1_A06416g	50.3699
YALI1_A06416g_5	YALI1_A06416g	64.2085
YALI1_A06416g_6	YALI1_A06416g	22.7844
YALI1_A06416g_7	YALI1_A06416g	26.4881
YALI1_A06416g_8	YALI1_A06416g	28.3598
YALI1_A06434g_1	YALI1_A06434g	55.5034
YALI1_A06434g_2	YALI1_A06434g	52.6957
YALI1_A06434g_3	YALI1_A06434g	78.0191
YALI1_A06434g_4	YALI1_A06434g	37.2663
YALI1_A06434g_5	YALI1_A06434g	48.4331
YALI1_A06453g_1	YALI1_A06453g	59.6775
YALI1_A06453g_2	YALI1_A06453g	80.9324
YALI1_A06453g_3	YALI1_A06453g	56.9539
YALI1_A06453g_4	YALI1_A06453g	38.2607
YALI1_A06453g_5	YALI1_A06453g	64.4919
YALI1_A06453g_6	YALI1_A06453g	48.5516
YALI1_A06453g_7	YALI1_A06453g	41.5651
YALI1_A06453g_8	YALI1_A06453g	65.5574
YALI1_A06473g_1	YALI1_A06473g	55.2067
YALI1_A06473g_2	YALI1_A06473g	47.5313
YALI1_A06473g_4	YALI1_A06473g	67.4653
YALI1_A06473g_5	YALI1_A06473g	71.2575
YALI1_A06473g_6	YALI1_A06473g	19.6379
YALI1_A06473g_7	YALI1_A06473g	55.9909
YALI1_A06473g_8	YALI1_A06473g	82.4559
YALI1_A06488g_1	YALI1_A06488g	63.9074
YALI1_A06488g_2	YALI1_A06488g	43.9973
YALI1_A06488g_3	YALI1_A06488g	72.0325
YALI1_A06488g_4	YALI1_A06488g	55.8166
YALI1_A06488g_5	YALI1_A06488g	47.3049
YALI1_A06488g_6	YALI1_A06488g	38.2296
YALI1_A06488g_7	YALI1_A06488g	55.9954
YALI1_A06488g_8	YALI1_A06488g	63.8067
YALI1_A06530g_1	YALI1_A06530g	65.743
YALI1_A06530g_2	YALI1_A06530g	70.5724
YALI1_A06530g_3	YALI1_A06530g	66.3461
YALI1_A06591g_1	YALI1_A06591g	53.8058
YALI1_A06591g_2	YALI1_A06591g	57.034
YALI1_A06591g_3	YALI1_A06591g	75.0152
YALI1_A06591g_4	YALI1_A06591g	69.8512
YALI1_A06591g_5	YALI1_A06591g	60.2381
YALI1_A06591g_6	YALI1_A06591g	47.6878
YALI1_A06591g_7	YALI1_A06591g	45.8964
YALI1_A06591g_8	YALI1_A06591g	60.5723
YALI1_A06594g_1	YALI1_A06594g	36.555
YALI1_A06594g_2	YALI1_A06594g	41.723
YALI1_A06594g_3	YALI1_A06594g	37.7462
YALI1_A06594g_4	YALI1_A06594g	42.2872
YALI1_A06594g_5	YALI1_A06594g	57.4237
YALI1_A06594g_6	YALI1_A06594g	32.2224
YALI1_A06594g_7	YALI1_A06594g	46.6494
YALI1_A06594g_8	YALI1_A06594g	46.3428
YALI1_A06612g_1	YALI1_A06612g	46.7072
YALI1_A06612g_2	YALI1_A06612g	48.4425
YALI1_A06612g_3	YALI1_A06612g	67.5218
YALI1_A06612g_4	YALI1_A06612g	46.9726
YALI1_A06612g_5	YALI1_A06612g	51.3269
YALI1_A06612g_6	YALI1_A06612g	34.0888
YALI1_A06612g_7	YALI1_A06612g	32.0634
YALI1_A06615g_1	YALI1_A06615g	15.0504
YALI1_A06615g_2	YALI1_A06615g	58.1127
YALI1_A06615g_3	YALI1_A06615g	66.8356
YALI1_A06625g_1	YALI1_A06625g	36.2388
YALI1_A06625g_2	YALI1_A06625g	42.7826
YALI1_A06625g_3	YALI1_A06625g	60.9419
YALI1_A06625g_4	YALI1_A06625g	37.4179
YALI1_A06625g_5	YALI1_A06625g	58.9081
YALI1_A06625g_6	YALI1_A06625g	31.7631
YALI1_A06634g_2	YALI1_A06634g	47.1681
YALI1_A06634g_3	YALI1_A06634g	1.33526
YALI1_A06634g_4	YALI1_A06634g	1.8953
YALI1_A06634g_5	YALI1_A06634g	62.6569
YALI1_A06634g_6	YALI1_A06634g	79.4927
YALI1_A06634g_8	YALI1_A06634g	70.21
YALI1_A06640g_1	YALI1_A06640g	67.2091
YALI1_A06640g_2	YALI1_A06640g	45.909
YALI1_A06640g_3	YALI1_A06640g	58.0424
YALI1_A06640g_4	YALI1_A06640g	41.7705
YALI1_A06640g_5	YALI1_A06640g	39.0005
YALI1_A06640g_6	YALI1_A06640g	64.4718
YALI1_A06640g_7	YALI1_A06640g	37.0666
YALI1_A06640g_8	YALI1_A06640g	53.7408
YALI1_A06666g_1	YALI1_A06666g	68.8624
YALI1_A06666g_2	YALI1_A06666g	66.5203
YALI1_A06666g_3	YALI1_A06666g	13.5453
YALI1_A06666g_4	YALI1_A06666g	44.7599
YALI1_A06666g_5	YALI1_A06666g	36.503
YALI1_A06666g_6	YALI1_A06666g	50.6634
YALI1_A06666g_7	YALI1_A06666g	43.5827
YALI1_A06666g_8	YALI1_A06666g	28.636
YALI1_A06672g_1	YALI1_A06672g	68.3153
YALI1_A06672g_2	YALI1_A06672g	39.5694
YALI1_A06672g_3	YALI1_A06672g	62.2717
YALI1_A06672g_4	YALI1_A06672g	48.7764
YALI1_A06672g_5	YALI1_A06672g	50.353
YALI1_A06672g_6	YALI1_A06672g	39.2399
YALI1_A06672g_7	YALI1_A06672g	49.9532
YALI1_A06672g_8	YALI1_A06672g	72.6165
YALI1_A06721g_1	YALI1_A06721g	71.498
YALI1_A06721g_2	YALI1_A06721g	70.6233
YALI1_A06721g_3	YALI1_A06721g	65.9799
YALI1_A06721g_4	YALI1_A06721g	47.8277
YALI1_A06721g_5	YALI1_A06721g	52.2392
YALI1_A06721g_6	YALI1_A06721g	60.6096
YALI1_A06721g_7	YALI1_A06721g	43.2645
YALI1_A06721g_8	YALI1_A06721g	59.2167
YALI1_A06735g_1	YALI1_A06735g	41.8049
YALI1_A06735g_3	YALI1_A06735g	76.7759
YALI1_A06735g_4	YALI1_A06735g	53.4872
YALI1_A06735g_5	YALI1_A06735g	68.5169
YALI1_A06743g_1	YALI1_A06743g	61.6343
YALI1_A06743g_2	YALI1_A06743g	58.9932
YALI1_A06743g_3	YALI1_A06743g	72.3254
YALI1_A06743g_4	YALI1_A06743g	47.8879
YALI1_A06743g_5	YALI1_A06743g	24.3434
YALI1_A06751g_1	YALI1_A06751g	1.50071
YALI1_A06751g_2	YALI1_A06751g	45.2909
YALI1_A06751g_3	YALI1_A06751g	45.9646
YALI1_A06751g_4	YALI1_A06751g	61.589
YALI1_A06751g_5	YALI1_A06751g	41.2703
YALI1_A06751g_6	YALI1_A06751g	27.0812
YALI1_A06751g_8	YALI1_A06751g	63.3783
YALI1_A06761g_1	YALI1_A06761g	73.7549
YALI1_A06761g_2	YALI1_A06761g	60.9886
YALI1_A06761g_4	YALI1_A06761g	64.2485
YALI1_A06761g_5	YALI1_A06761g	54.1116
YALI1_A06761g_6	YALI1_A06761g	20.0351
YALI1_A06761g_7	YALI1_A06761g	53.5146
YALI1_A06761g_8	YALI1_A06761g	5.32342
YALI1_A06778g_1	YALI1_A06778g	64.0193
YALI1_A06778g_2	YALI1_A06778g	40.3272
YALI1_A06778g_3	YALI1_A06778g	59.3427
YALI1_A06778g_4	YALI1_A06778g	44.442
YALI1_A06778g_5	YALI1_A06778g	52.3792
YALI1_A06778g_6	YALI1_A06778g	53.9716
YALI1_A06778g_7	YALI1_A06778g	39.8202
YALI1_A06778g_8	YALI1_A06778g	53.3399
YALI1_A06815g_1	YALI1_A06815g	58.2834
YALI1_A06815g_2	YALI1_A06815g	54.9467
YALI1_A06815g_3	YALI1_A06815g	76.1612
YALI1_A06815g_4	YALI1_A06815g	45.9481
YALI1_A06815g_5	YALI1_A06815g	54.3371
YALI1_A06815g_6	YALI1_A06815g	58.0221
YALI1_A06818g_1	YALI1_A06818g	48.445
YALI1_A06818g_2	YALI1_A06818g	71.6468
YALI1_A06823g_1	YALI1_A06823g	45.0979
YALI1_A06823g_2	YALI1_A06823g	72.736
YALI1_A06823g_3	YALI1_A06823g	22.563
YALI1_A06823g_4	YALI1_A06823g	59.6523
YALI1_A06823g_5	YALI1_A06823g	54.4825
YALI1_A06823g_6	YALI1_A06823g	38.0258
YALI1_A06823g_7	YALI1_A06823g	62.2956
YALI1_A06823g_8	YALI1_A06823g	25.2048
YALI1_A06873g_1	YALI1_A06873g	21.7859
YALI1_A06873g_2	YALI1_A06873g	68.5526
YALI1_A06873g_3	YALI1_A06873g	54.5055
YALI1_A06873g_4	YALI1_A06873g	73.5728
YALI1_A06873g_5	YALI1_A06873g	48.9801
YALI1_A06873g_6	YALI1_A06873g	54.4767
YALI1_A06873g_7	YALI1_A06873g	39.2622
YALI1_A06873g_8	YALI1_A06873g	49.3357
YALI1_A06958g_1	YALI1_A06958g	47.5051
[truncated: 54,358 more rows]
