# Supplementary material for: acCRISPR: an activity-correction method for improving the accuracy of CRISPR screens
Source: Commun Biol. 2023 Jun 8;6:617. doi: 10.1038/s42003-023-04996-8 (PMC10250353; doi:10.1038/s42003-023-04996-8)
Supplement: Supplementary file 14 — Supplementary Data 11 [file 42003_2023_4996_MOESM14_ESM.xlsx]

## Sheet: 1.5 M NaCl
gene (from YALI1 assembly)	TS	Raw p-value	Corrected p-value
B27984g	-7.03885	1.04244e-36	8.10806e-33
F09481g	-6.63554	1.22446e-32	4.76194e-29
B28394g	-6.5188	1.65676e-31	4.29543e-28
E16325g	-6.43	1.16347e-30	2.26237e-27
F32204g	-6.10172	1.2299e-27	1.91323e-24
C24222g	-6.04942	3.60087e-27	4.66792e-24
C01297g	-6.00565	8.78088e-27	9.75681e-24
E13223g	-5.99285	1.13809e-26	1.10651e-23
B28735g	-5.70677	3.22612e-24	2.78808e-21
E26336g	-5.68805	4.62142e-24	3.59454e-21
F24509g	-5.57667	3.82304e-23	2.70324e-20
F10342g	-5.5544	5.80236e-23	3.76089e-20
D09285g	-5.50278	1.51585e-22	9.06944e-20
C10718g	-5.45858	3.42424e-22	1.90241e-19
E35329g	-5.39632	1.06633e-21	5.52927e-19
E19316g	-5.32465	3.87661e-21	1.88452e-18
E40282g	-5.26188	1.18292e-20	5.41223e-18
D26993g	-5.25342	1.37346e-20	5.93489e-18
E25107g	-5.15645	7.46747e-20	3.05695e-17
B07786g	-5.14556	9.01202e-20	3.50478e-17
D21327g	-5.08703	2.45909e-19	9.10798e-17
C31848g	-5.04203	5.27646e-19	1.78436e-16
D31387g	-5.04255	5.2297e-19	1.78436e-16
C03534g	-4.94656	2.60289e-18	8.43553e-16
E28903g	-4.91931	4.08085e-18	1.26963e-15
F39743g	-4.90138	5.47805e-18	1.63878e-15
F12478g	-4.88215	7.50319e-18	2.16147e-15
E30886g	-4.87606	8.28763e-18	2.30219e-15
F02758g	-4.86921	9.26488e-18	2.48491e-15
E34708g	-4.80209	2.74114e-17	7.10687e-15
B14418g	-4.77095	4.50944e-17	1.13143e-14
E10899g	-4.73675	7.75999e-17	1.83549e-14
A07277g	-4.73652	7.78749e-17	1.83549e-14
B20935g	-4.70473	1.28503e-16	2.9397e-14
E03672g	-4.67807	1.9505e-16	4.21417e-14
B29202g	-4.6791	1.9194e-16	4.21417e-14
E34290g	-4.67299	2.11131e-16	4.43832e-14
C31199g	-4.64443	3.29059e-16	6.73532e-14
D21586g	-4.59929	6.59597e-16	1.31547e-13
F28765g	-4.57373	9.74793e-16	1.89548e-13
E19754g	-4.56747	1.07229e-15	2.03421e-13
F15769g	-4.55172	1.36213e-15	2.52254e-13
E41206g	-4.49891	3.01831e-15	5.45964e-13
D33042g	-4.47767	4.14548e-15	7.32807e-13
E24201g	-4.47299	4.44474e-15	7.68248e-13
E29665g	-4.42999	8.40217e-15	1.4207e-12
C25979g	-4.42646	8.85018e-15	1.46461e-12
C14183g	-4.41848	9.95257e-15	1.61273e-12
B01334g	-4.41066	1.11631e-14	1.77198e-12
F07699g	-4.39656	1.37209e-14	2.13442e-12
E30677g	-4.38748	1.56679e-14	2.3895e-12
E12496g	-4.35995	2.33743e-14	3.49626e-12
F05979g	-4.28089	7.26722e-14	1.0665e-11
E23961g	-4.26707	8.841e-14	1.27343e-11
F10867g	-4.26007	9.76169e-14	1.38048e-11
E41480g	-4.25561	1.03962e-13	1.44395e-11
B08975g	-4.22525	1.59355e-13	2.1745e-11
B18368g	-4.1946	2.44441e-13	3.27804e-11
C30255g	-4.16638	3.61408e-13	4.76446e-11
C27012g	-4.11837	6.98453e-13	9.05427e-11
C32609g	-4.11369	7.44452e-13	9.49237e-11
D17795g	-4.09732	9.30027e-13	1.16673e-10
E23659g	-4.09576	9.49963e-13	1.17283e-10
B24018g	-4.08117	1.15728e-12	1.40646e-10
B18134g	-4.07867	1.19698e-12	1.43232e-10
C26890g	-4.07498	1.25815e-12	1.48271e-10
D32024g	-4.06787	1.3847e-12	1.60749e-10
F12430g	-4.04972	1.76684e-12	2.02095e-10
A20528g	-3.97643	4.67296e-12	5.26758e-10
F09833g	-3.97095	5.02152e-12	5.57963e-10
D31719g	-3.96811	5.2123e-12	5.71004e-10
B28454g	-3.93623	7.90322e-12	8.53767e-10
B17990g	-3.92202	9.50395e-12	1.01263e-09
B22266g	-3.91628	1.02359e-11	1.07587e-09
D24037g	-3.91297	1.06831e-11	1.10791e-09
E16675g	-3.90523	1.18063e-11	1.20828e-09
D19338g	-3.89732	1.30715e-11	1.32039e-09
A14237g	-3.8954	1.33995e-11	1.33618e-09
B18472g	-3.89159	1.40719e-11	1.38545e-09
E12962g	-3.88301	1.57097e-11	1.52738e-09
A03964g	-3.87268	1.79281e-11	1.72154e-09
C01491g	-3.85633	2.20845e-11	2.09479e-09
A22330g	-3.84373	2.59171e-11	2.42872e-09
F39199g	-3.84097	2.68383e-11	2.4851e-09
F13579g	-3.8326	2.98391e-11	2.73045e-09
B24214g	-3.82926	3.11247e-11	2.81497e-09
C20853g	-3.82376	3.33619e-11	2.98263e-09
A19924g	-3.82202	3.41001e-11	3.01398e-09
F08170g	-3.81796	3.58873e-11	3.10523e-09
D28003g	-3.81787	3.59309e-11	3.10523e-09
F09856g	-3.81105	3.91491e-11	3.34617e-09
B27485g	-3.80297	4.33228e-11	3.66266e-09
F02545g	-3.80198	4.38643e-11	3.66856e-09
E39656g	-3.7955	4.75721e-11	3.93634e-09
E12067g	-3.79048	5.0657e-11	4.14748e-09
D30003g	-3.75948	7.4486e-11	6.03492e-09
D24836g	-3.75254	8.11614e-11	6.50797e-09
B26112g	-3.74356	9.06713e-11	7.19634e-09
F08225g	-3.73652	9.88933e-11	7.76962e-09
D16679g	-3.72201	1.18175e-10	9.19163e-09
B01552g	-3.72101	1.19623e-10	9.21217e-09
F01275g	-3.71542	1.28099e-10	9.76821e-09
B05798g	-3.70448	1.46415e-10	1.10565e-08
E35546g	-3.70004	1.54542e-10	1.1558e-08
F06018g	-3.69036	1.73845e-10	1.28778e-08
E07744g	-3.68098	1.94782e-10	1.42926e-08
C28895g	-3.67826	2.01311e-10	1.46336e-08
E18242g	-3.67407	2.11765e-10	1.51111e-08
F27716g	-3.67414	2.1159e-10	1.51111e-08
F11493g	-3.65326	2.7213e-10	1.92421e-08
A19249g	-3.63476	3.39644e-10	2.37996e-08
B09132g	-3.61454	4.32155e-10	3.00116e-08
E15093g	-3.61023	4.54833e-10	3.1307e-08
D08050g	-3.60708	4.72142e-10	3.22134e-08
B15703g	-3.60535	4.81921e-10	3.25946e-08
F22701g	-3.60009	5.12861e-10	3.43882e-08
E00613g	-3.58792	5.92121e-10	3.93634e-08
E00533g	-3.58198	6.35051e-10	4.18595e-08
D00094g	-3.57113	7.21345e-10	4.71481e-08
F13446g	-3.55987	8.23019e-10	5.33454e-08
F20589g	-3.55697	8.51365e-10	5.47266e-08
F16717g	-3.54204	1.01304e-09	6.45857e-08
E38164g	-3.53728	1.07066e-09	6.7704e-08
C30235g	-3.53219	1.13581e-09	7.12444e-08
C01944g	-3.53018	1.16261e-09	7.23425e-08
D25563g	-3.52295	1.26403e-09	7.80288e-08
B05971g	-3.51923	1.31954e-09	8.08141e-08
C15307g	-3.50563	1.54344e-09	9.37879e-08
A05052g	-3.4973	1.69833e-09	1.024e-07
F29168g	-3.4888	1.87188e-09	1.11996e-07
C01965g	-3.48574	1.93875e-09	1.15111e-07
F21056g	-3.48432	1.97025e-09	1.15292e-07
B23385g	-3.48427	1.97144e-09	1.15292e-07
E09779g	-3.47932	2.08598e-09	1.20184e-07
E20125g	-3.47971	2.07682e-09	1.20184e-07
B21356g	-3.4744	2.20639e-09	1.26186e-07
C16108g	-3.45224	2.83746e-09	1.61093e-07
A12617g	-3.44938	2.93078e-09	1.65185e-07
F15859g	-3.44119	3.21473e-09	1.79886e-07
E00872g	-3.43088	3.61003e-09	2.00356e-07
A01249g	-3.43034	3.63206e-09	2.00356e-07
C19166g	-3.42425	3.88925e-09	2.13032e-07
A22415g	-3.41925	4.1131e-09	2.23718e-07
C25080g	-3.40981	4.57136e-09	2.46917e-07
B16705g	-3.40696	4.71913e-09	2.5314e-07
E29827g	-3.39751	5.2428e-09	2.79305e-07
E31369g	-3.39134	5.61461e-09	2.97078e-07
A17551g	-3.38449	6.05782e-09	3.18363e-07
E01235g	-3.37978	6.38232e-09	3.33166e-07
E25955g	-3.3724	6.92399e-09	3.59032e-07
D20651g	-3.36651	7.38907e-09	3.78106e-07
C27207g	-3.36661	7.38028e-09	3.78106e-07
C13578g	-3.356	8.29407e-09	4.21642e-07
F27304g	-3.35057	8.80271e-09	4.42599e-07
A21420g	-3.35039	8.82011e-09	4.42599e-07
A05220g	-3.34789	9.06547e-09	4.51995e-07
B12742g	-3.34023	9.85724e-09	4.88342e-07
E08620g	-3.29804	1.55806e-08	7.66998e-07
F26186g	-3.29451	1.61834e-08	7.91661e-07
E36568g	-3.29164	1.66912e-08	8.11399e-07
F24079g	-3.28894	1.71832e-08	8.30128e-07
D33229g	-3.28715	1.75171e-08	8.41036e-07
D13545g	-3.27617	1.97046e-08	9.34527e-07
C00353g	-3.27668	1.95972e-08	9.34527e-07
F17836g	-3.27002	2.10434e-08	9.91974e-07
D12252g	-3.26775	2.15591e-08	1.01016e-06
D05594g	-3.25885	2.37039e-08	1.10061e-06
C29066g	-3.25858	2.37724e-08	1.10061e-06
F29356g	-3.25489	2.47244e-08	1.13791e-06
F27470g	-3.25375	2.50258e-08	1.145e-06
E32315g	-3.25232	2.54074e-08	1.15566e-06
B21714g	-3.23667	2.99897e-08	1.35616e-06
D11087g	-3.23106	3.18201e-08	1.43062e-06
E28490g	-3.22716	3.31539e-08	1.48202e-06
E40782g	-3.22488	3.39601e-08	1.50938e-06
C30119g	-3.21948	3.59441e-08	1.58848e-06
E34686g	-3.21374	3.81741e-08	1.6775e-06
B18190g	-3.20919	4.00391e-08	1.74957e-06
E17326g	-3.20629	4.12708e-08	1.79332e-06
E05103g	-3.2025	4.29415e-08	1.85555e-06
F12318g	-3.20106	4.35898e-08	1.87316e-06
E32096g	-3.19462	4.6618e-08	1.99228e-06
C29584g	-3.19036	4.87303e-08	2.07117e-06
D10961g	-3.18827	4.98034e-08	2.10527e-06
B09931g	-3.17688	5.60543e-08	2.3567e-06
D32435g	-3.16594	6.27616e-08	2.62452e-06
C25288g	-3.15382	7.11073e-08	2.93121e-06
D00264g	-3.15423	7.08087e-08	2.93121e-06
A08049g	-3.15366	7.12264e-08	2.93121e-06
F38680g	-3.15038	7.36644e-08	3.01559e-06
B24471g	-3.14596	7.70835e-08	3.13903e-06
D32812g	-3.14517	7.77058e-08	3.14789e-06
A02833g	-3.13706	8.4432e-08	3.40265e-06
F26367g	-3.13472	8.6473e-08	3.46694e-06
C12834g	-3.12953	9.11795e-08	3.63689e-06
D11203g	-3.12018	1.0028e-07	3.97948e-06
B20276g	-3.11686	1.03716e-07	4.09493e-06
F34429g	-3.10374	1.18455e-07	4.65325e-06
C10232g	-3.09077	1.35003e-07	5.27664e-06
E31351g	-3.08932	1.3698e-07	5.32714e-06
F30086g	-3.0778	1.53776e-07	5.95061e-06
D19354g	-3.07125	1.64187e-07	6.32202e-06
C11365g	-3.06592	1.73157e-07	6.56984e-06
E04229g	-3.06619	1.72694e-07	6.56984e-06
B02767g	-3.0667	1.71812e-07	6.56984e-06
E23912g	-3.05286	1.97178e-07	7.44489e-06
E38266g	-3.04913	2.04608e-07	7.68813e-06
E32946g	-3.04403	2.15216e-07	8.04782e-06
F07990g	-3.03613	2.32699e-07	8.65997e-06
E20049g	-3.03472	2.35957e-07	8.73939e-06
D27044g	-3.01618	2.8314e-07	1.04373e-05
D16997g	-3.01162	2.96092e-07	1.08632e-05
B22020g	-3.00925	3.03039e-07	1.10659e-05
F04849g	-3.00264	3.23236e-07	1.17483e-05
D33901g	-2.99859	3.36241e-07	1.21641e-05
E03623g	-2.99705	3.41317e-07	1.22906e-05
F12951g	-2.99151	3.60207e-07	1.2911e-05
F16005g	-2.989	3.69102e-07	1.31691e-05
E25585g	-2.98171	3.96133e-07	1.40051e-05
D32854g	-2.98203	3.94902e-07	1.40051e-05
F35746g	-2.97271	4.32152e-07	1.52094e-05
F09161g	-2.97102	4.39244e-07	1.53894e-05
F10760g	-2.9646	4.67276e-07	1.62981e-05
B24606g	-2.96328	4.73274e-07	1.64298e-05
C11843g	-2.96284	4.75276e-07	1.64298e-05
A02150g	-2.95665	5.04403e-07	1.73595e-05
E16841g	-2.94579	5.5966e-07	1.91764e-05
F37808g	-2.94186	5.81086e-07	1.98232e-05
F32638g	-2.93386	6.27142e-07	2.13009e-05
F19853g	-2.92513	6.81336e-07	2.3041e-05
E27649g	-2.92262	6.978e-07	2.34956e-05
F09803g	-2.91824	7.27364e-07	2.43855e-05
E09241g	-2.91328	7.62267e-07	2.5446e-05
E41754g	-2.90936	7.90964e-07	2.62911e-05
B23447g	-2.90767	8.03723e-07	2.66015e-05
B18499g	-2.90342	8.36511e-07	2.75694e-05
F21875g	-2.90245	8.44175e-07	2.77046e-05
B16477g	-2.89603	8.96669e-07	2.93038e-05
E26742g	-2.87761	1.06532e-06	3.46698e-05
F12080g	-2.87564	1.08508e-06	3.51655e-05
C10480g	-2.87293	1.11282e-06	3.59151e-05
F36132g	-2.87223	1.12006e-06	3.59994e-05
D00614g	-2.87067	1.13645e-06	3.63758e-05
D19228g	-2.8689	1.15533e-06	3.68285e-05
C21272g	-2.86813	1.16364e-06	3.69419e-05
E13899g	-2.86549	1.19254e-06	3.77055e-05
F32251g	-2.85097	1.36411e-06	4.29557e-05
C13565g	-2.85001	1.37621e-06	4.3162e-05
C31888g	-2.84737	1.41007e-06	4.40462e-05
F15053g	-2.84534	1.43669e-06	4.46984e-05
F16232g	-2.83721	1.54832e-06	4.79794e-05
D09916g	-2.83399	1.59483e-06	4.92246e-05
B00214g	-2.83078	1.64236e-06	5.04912e-05
E13611g	-2.82645	1.70875e-06	5.23255e-05
D08749g	-2.82522	1.72813e-06	5.27114e-05
D33961g	-2.8235	1.75561e-06	5.33402e-05
F07980g	-2.82078	1.79966e-06	5.44661e-05
E40161g	-2.81273	1.93675e-06	5.83877e-05
B29436g	-2.81033	1.97941e-06	5.94434e-05
E02648g	-2.8089	2.00529e-06	5.97592e-05
C18435g	-2.8093	1.99806e-06	5.97592e-05
E03904g	-2.80663	2.04717e-06	6.07744e-05
C24567g	-2.80539	2.07028e-06	6.12266e-05
B21798g	-2.79621	2.24993e-06	6.62878e-05
B18311g	-2.78576	2.4723e-06	7.25644e-05
A13682g	-2.78268	2.54191e-06	7.42207e-05
A16422g	-2.78242	2.54782e-06	7.42207e-05
B06809g	-2.77508	2.7216e-06	7.89874e-05
D20164g	-2.77072	2.83011e-06	8.18312e-05
B27460g	-2.76857	2.88491e-06	8.31067e-05
D15458g	-2.76327	3.02511e-06	8.68239e-05
C28396g	-2.76182	3.06447e-06	8.76303e-05
E12482g	-2.76026	3.10726e-06	8.82053e-05
E07178g	-2.76049	3.10092e-06	8.82053e-05
E15398g	-2.75705	3.19765e-06	9.03855e-05
F32948g	-2.75671	3.2073e-06	9.03855e-05
F20943g	-2.75358	3.29792e-06	9.26037e-05
A06778g	-2.7488	3.44096e-06	9.62727e-05
F32659g	-2.74569	3.53728e-06	9.86127e-05
C23504g	-2.74344	3.60871e-06	0.000100245
E41185g	-2.74253	3.63802e-06	0.000100699
A09626g	-2.73832	3.77592e-06	0.000104146
D27163g	-2.73587	3.85883e-06	0.000106057
E28736g	-2.7205	4.41837e-06	0.000121007
B22321g	-2.71953	4.456e-06	0.00012161
D35907g	-2.71027	4.83279e-06	0.000131432
F24228g	-2.70863	4.90273e-06	0.000132869
D34865g	-2.70346	5.12935e-06	0.000138528
A11854g	-2.70296	5.15135e-06	0.000138641
D14156g	-2.70106	5.23769e-06	0.000140479
A10883g	-2.69126	5.70402e-06	0.00015246
D05222g	-2.68807	5.86377e-06	0.000156193
B20462g	-2.68452	6.04715e-06	0.000160528
B01962g	-2.68009	6.28325e-06	0.000166228
A19483g	-2.67921	6.33165e-06	0.000166941
F39261g	-2.6688	6.92652e-06	0.000182008
C11100g	-2.6615	7.37469e-06	0.000193133
F23414g	-2.65622	7.71614e-06	0.000201396
D01298g	-2.65483	7.80836e-06	0.000203122
D01345g	-2.65423	7.84853e-06	0.000203486
F39051g	-2.65252	7.96435e-06	0.000205122
B23798g	-2.65261	7.95841e-06	0.000205122
A16988g	-2.64936	8.18257e-06	0.000210046
C13355g	-2.64784	8.28918e-06	0.000212083
D06061g	-2.64215	8.7011e-06	0.000221892
C00167g	-2.63814	9.00333e-06	0.000228849
B06704g	-2.63543	9.21296e-06	0.000233415
C08952g	-2.63363	9.35521e-06	0.000236249
E40671g	-2.61978	1.05189e-05	0.000264417
F11292g	-2.61955	1.05386e-05	0.000264417
F34472g	-2.61804	1.06738e-05	0.000266947
C09137g	-2.61682	1.07846e-05	0.000268854
B13737g	-2.61393	1.10507e-05	0.000274608
D09790g	-2.60868	1.15492e-05	0.000286082
B08851g	-2.60718	1.16952e-05	0.000288778
B24654g	-2.60573	1.18388e-05	0.000291399
B24252g	-2.6045	1.1962e-05	0.000293502
F17496g	-2.59248	1.32276e-05	0.000323536
D00326g	-2.58574	1.3992e-05	0.00034116
E13011g	-2.58081	1.45767e-05	0.000354305
E13818g	-2.57864	1.48424e-05	0.00035964
C01876g	-2.5781	1.49088e-05	0.000360127
B20205g	-2.57319	1.55279e-05	0.000373919
C19316g	-2.57223	1.5652e-05	0.000375744
E38744g	-2.5684	1.61561e-05	0.000386295
D11437g	-2.56814	1.61908e-05	0.000386295
F32565g	-2.56407	1.67441e-05	0.000398274
A11218g	-2.55813	1.75841e-05	0.000416979
F08183g	-2.55768	1.76483e-05	0.00041723
C27141g	-2.55603	1.78898e-05	0.000419935
A21630g	-2.55579	1.79247e-05	0.000419935
E08271g	-2.55582	1.79202e-05	0.000419935
E01251g	-2.55474	1.80802e-05	0.000422307
B02151g	-2.55239	1.84326e-05	0.000429248
E09381g	-2.55084	1.86694e-05	0.000433465
F19058g	-2.54499	1.95857e-05	0.000453387
D07831g	-2.54364	1.98027e-05	0.000457048
E33777g	-2.54173	2.01149e-05	0.00046288
E08709g	-2.53873	2.06137e-05	0.000472959
C33100g	-2.53833	2.06813e-05	0.000473116
C26167g	-2.53464	2.13131e-05	0.00048614
A09638g	-2.53365	2.14851e-05	0.000488628
D26218g	-2.53324	2.15572e-05	0.00048884
B06607g	-2.53086	2.19796e-05	0.000496968
E08351g	-2.52839	2.24252e-05	0.000505575
D02221g	-2.51981	2.40409e-05	0.000539636
B11588g	-2.51964	2.40748e-05	0.000539636
F30877g	-2.51774	2.44491e-05	0.000546452
E39848g	-2.51699	2.45963e-05	0.000548165
B28292g	-2.5133	2.5341e-05	0.00056315
F30520g	-2.51285	2.54341e-05	0.000563609
D35575g	-2.50845	2.63519e-05	0.000582287
F06787g	-2.50529	2.70313e-05	0.000595608
F20123g	-2.50374	2.73722e-05	0.000601414
B08247g	-2.50325	2.74786e-05	0.000602052
D26759g	-2.49933	2.83594e-05	0.000619606
F30061g	-2.49642	2.903e-05	0.000632479
E04688g	-2.4953	2.92915e-05	0.000636395
F09563g	-2.49429	2.95298e-05	0.000639784
E31540g	-2.49068	3.03938e-05	0.000656675
D06736g	-2.48895	3.08186e-05	0.000662174
D31672g	-2.4892	3.07559e-05	0.000662174
E33072g	-2.48808	3.10338e-05	0.000664962
C10203g	-2.48259	3.24234e-05	0.000692828
E28599g	-2.48037	3.30005e-05	0.000703227
E26320g	-2.47864	3.34582e-05	0.000711033
F17265g	-2.4758	3.42238e-05	0.00072532
E18081g	-2.4748	3.4497e-05	0.000727148
C25029g	-2.47505	3.44289e-05	0.000727148
F01132g	-2.47115	3.55104e-05	0.000744549
C29080g	-2.47114	3.5514e-05	0.000744549
E27791g	-2.46501	3.72799e-05	0.00077947
E39439g	-2.46326	3.78005e-05	0.000788236
F09695g	-2.46172	3.82641e-05	0.000795771
F11020g	-2.45113	4.15964e-05	0.000862764
D10022g	-2.44837	4.25086e-05	0.000879341
D25529g	-2.44574	4.33931e-05	0.000895257
D05286g	-2.4398	4.54608e-05	0.000933285
F07181g	-2.43976	4.54763e-05	0.000933285
F32675g	-2.43873	4.5846e-05	0.000938396
B05646g	-2.43628	4.67325e-05	0.00095403
B01060g	-2.43591	4.68669e-05	0.000954268
B07915g	-2.43449	4.73882e-05	0.000962363
E13329g	-2.43403	4.75581e-05	0.0009633
E02413g	-2.42934	4.93325e-05	0.000996645
D27385g	-2.42617	5.05629e-05	0.00101886
F23364g	-2.4215	5.24344e-05	0.00105384
D27946g	-2.42108	5.26023e-05	0.00105449
B22598g	-2.42032	5.29137e-05	0.00105529
B06340g	-2.4206	5.27988e-05	0.00105529
B13948g	-2.41563	5.48764e-05	0.00109163
B18707g	-2.41487	5.5197e-05	0.00109521
C06724g	-2.41272	5.61246e-05	0.00111078
C13522g	-2.4119	5.64827e-05	0.00111221
D13574g	-2.41222	5.63405e-05	0.00111221
B11519g	-2.41137	5.67158e-05	0.00111398
C08523g	-2.41056	5.70694e-05	0.0011181
E39385g	-2.40789	5.82595e-05	0.0011357
C07948g	-2.40793	5.82389e-05	0.0011357
D28033g	-2.40743	5.84679e-05	0.00113691
D31948g	-2.39892	6.2427e-05	0.00120785
D24505g	-2.39897	6.2404e-05	0.00120785
B13290g	-2.39552	6.40762e-05	0.00123669
D17190g	-2.39295	6.53527e-05	0.0012582
D01317g	-2.38465	6.9639e-05	0.00133741
F19805g	-2.37717	7.37279e-05	0.00141245
E12186g	-2.37649	7.41121e-05	0.00141632
D29215g	-2.37561	7.4612e-05	0.00142238
B06207g	-2.37317	7.60065e-05	0.00144542
D05817g	-2.37145	7.70092e-05	0.00146092
F36805g	-2.3665	7.99532e-05	0.00151271
B17853g	-2.36621	8.01282e-05	0.00151271
B29637g	-2.36505	8.0837e-05	0.0015224
E23635g	-2.36276	8.22523e-05	0.00154531
B13614g	-2.36225	8.25679e-05	0.0015475
F02187g	-2.36189	8.27951e-05	0.00154803
E19036g	-2.35941	8.43602e-05	0.00157351
E27826g	-2.35769	8.54638e-05	0.00159028
C12755g	-2.35532	8.70058e-05	0.00161511
D05692g	-2.35482	8.73345e-05	0.00161735
D04556g	-2.35252	8.88629e-05	0.00164175
E04023g	-2.35218	8.90845e-05	0.00164194
E24922g	-2.35179	8.93462e-05	0.00164287
D31402g	-2.34745	9.23106e-05	0.00169338
B12042g	-2.34592	9.33807e-05	0.00170898
A16944g	-2.34512	9.39467e-05	0.0017153
D26242g	-2.34387	9.48306e-05	0.00172738
F18276g	-2.34344	9.51346e-05	0.00172887
E33633g	-2.34009	9.75526e-05	0.00176868
F16180g	-2.33507	0.000101287	0.00183212
F19381g	-2.32965	0.000105466	0.00190328
B13069g	-2.32915	0.000105862	0.00190601
C23526g	-2.32769	0.00010702	0.00191797
B08650g	-2.32796	0.000106807	0.00191797
E19337g	-2.32348	0.000110426	0.00197447
D09956g	-2.31807	0.000114946	0.00205057
C28664g	-2.3177	0.000115265	0.00205156
A14882g	-2.31615	0.000116598	0.00207055
A21841g	-2.31363	0.000118788	0.00210462
F31854g	-2.30718	0.000124587	0.00219255
A22008g	-2.30717	0.000124596	0.00219255
A21993g	-2.30717	0.000124596	0.00219255
D11402g	-2.30521	0.000126411	0.00221946
F29670g	-2.30461	0.00012697	0.00222427
E08035g	-2.30245	0.000129009	0.0022549
F15357g	-2.29206	0.000139235	0.00242818
F10731g	-2.29144	0.000139871	0.00243381
C30964g	-2.29112	0.000140204	0.00243416
F37627g	-2.29007	0.000141286	0.00244749
C15445g	-2.28871	0.000142692	0.00246636
A19989g	-2.28741	0.000144056	0.00248441
F22867g	-2.28631	0.00014522	0.00249894
E11272g	-2.28302	0.000148745	0.00255395
D27450g	-2.28215	0.000149701	0.00256471
B08575g	-2.28016	0.000151889	0.00259648
D30324g	-2.27565	0.000156951	0.00267712
C05178g	-2.27422	0.000158599	0.0026993
B05830g	-2.27168	0.00016155	0.00274352
E04910g	-2.26891	0.000164825	0.00278961
D17983g	-2.26878	0.000164981	0.00278961
F12570g	-2.26841	0.000165418	0.00279094
B27211g	-2.26742	0.000166619	0.0028032
C04553g	-2.26721	0.000166866	0.0028032
E40818g	-2.26542	0.000169038	0.00283044
E26930g	-2.26528	0.000169215	0.00283044
F20381g	-2.26465	0.00016999	0.00283731
A22440g	-2.25941	0.000176547	0.00294044
C33353g	-2.25851	0.000177701	0.00295333
D12815g	-2.25736	0.000179181	0.00297158
F19345g	-2.25374	0.000183908	0.00304349
A14199g	-2.25295	0.000184962	0.00304795
B13800g	-2.25322	0.000184603	0.00304795
F15817g	-2.25184	0.000186446	0.00306592
D33179g	-2.25133	0.000187119	0.0030705
F30314g	-2.25028	0.000188539	0.00308728
B24502g	-2.24934	0.000189824	0.0031018
F37890g	-2.24872	0.000190664	0.00310898
F30034g	-2.24743	0.000192436	0.00313131
E25999g	-2.24664	0.000193537	0.00314017
E03999g	-2.24646	0.000193788	0.00314017
B08616g	-2.24446	0.000196581	0.00317222
F38856g	-2.24472	0.000196224	0.00317222
B10359g	-2.24251	0.000199353	0.00321029
F32064g	-2.24165	0.000200585	0.00322345
B09580g	-2.2352	0.000210037	0.00336839
F29301g	-2.23489	0.000210508	0.00336899
E38131g	-2.23362	0.000212426	0.0033927
B18347g	-2.2332	0.000213054	0.00339576
E14604g	-2.23209	0.000214747	0.00340878
D11406g	-2.23232	0.000214395	0.00340878
D29523g	-2.22907	0.000219412	0.00347573
E25587g	-2.22858	0.000220189	0.00348095
F12013g	-2.22762	0.000221694	0.00349765
B15475g	-2.21929	0.000235182	0.00370293
B17773g	-2.21589	0.000240906	0.00378539
C31389g	-2.21034	0.000250544	0.00392889
C02117g	-2.20948	0.000252071	0.00393696
A17486g	-2.20976	0.00025157	0.00393696
D07344g	-2.20758	0.000255465	0.00398197
F22073g	-2.20695	0.000256605	0.00399175
E03387g	-2.20563	0.000258984	0.00402071
C00116g	-2.20405	0.000261878	0.00405755
C32049g	-2.20245	0.000264843	0.00408719
A06815g	-2.20253	0.000264691	0.00408719
E18303g	-2.20166	0.000266316	0.00409828
B19668g	-2.2015	0.000266615	0.00409828
E13677g	-2.20045	0.000268593	0.00412055
E15015g	-2.19885	0.000271615	0.0041587
A04653g	-2.19792	0.000273407	0.00417791
D16290g	-2.19293	0.000283128	0.00431797
D26671g	-2.19262	0.000283735	0.00431877
E15774g	-2.19058	0.000287811	0.00437225
D31914g	-2.18922	0.000290556	0.00440534
E31075g	-2.18825	0.000292535	0.00442673
E10852g	-2.1876	0.000293854	0.00443806
E08071g	-2.18675	0.000295593	0.00444705
C09415g	-2.18676	0.000295587	0.00444705
C25998g	-2.18558	0.000298033	0.0044751
C29141g	-2.18496	0.000299314	0.00448503
E31646g	-2.1847	0.000299848	0.00448503
E22555g	-2.17951	0.000310876	0.00464107
C25877g	-2.17701	0.000316325	0.00471336
D09297g	-2.17564	0.000319343	0.00474924
E05866g	-2.1736	0.000323899	0.0048078
E00318g	-2.17318	0.000324839	0.00481256
C09923g	-2.1712	0.000329312	0.00486957
E17162g	-2.16812	0.000336408	0.00496505
C26959g	-2.16671	0.000339699	0.00500413
D03865g	-2.16511	0.000343475	0.00504065
F23551g	-2.16527	0.000343088	0.00504065
B25395g	-2.16418	0.000345671	0.00506333
A01854g	-2.16006	0.000355627	0.00519937
D35148g	-2.15967	0.000356577	0.00520349
E18184g	-2.15922	0.000357697	0.00521005
C15516g	-2.15788	0.000360999	0.00524832
D16144g	-2.15617	0.000365276	0.00530058
F37714g	-2.15322	0.00037274	0.00539508
D21044g	-2.15305	0.000373175	0.00539508
A21106g	-2.1527	0.000374061	0.00539787
F23133g	-2.15222	0.000375312	0.00540588
A08856g	-2.1499	0.000381332	0.00548244
A07137g	-2.14937	0.000382707	0.00549206
F36584g	-2.14804	0.000386216	0.00552204
E18212g	-2.14823	0.000385693	0.00552204
E31685g	-2.14531	0.000393496	0.00561581
F32399g	-2.14487	0.000394657	0.00562205
C13689g	-2.14438	0.000395979	0.00563057
C19181g	-2.14392	0.000397234	0.00563811
F17912g	-2.14089	0.000405529	0.00574536
E29512g	-2.13842	0.000412408	0.0058322
C18901g	-2.13461	0.00042324	0.00597452
D10083g	-2.13124	0.000433046	0.00609084
A22539g	-2.13133	0.000432773	0.00609084
D18577g	-2.12998	0.000436759	0.00613197
F12211g	-2.12779	0.000443295	0.00620564
F13134g	-2.12769	0.000443602	0.00620564
F29424g	-2.12541	0.000450483	0.00629059
F28025g	-2.12472	0.000452596	0.00630876
B28430g	-2.12343	0.000456562	0.00635266
E16002g	-2.12235	0.000459908	0.00638779
B27645g	-2.122	0.000461007	0.00639164
C08040g	-2.12074	0.000464949	0.00643482
F04045g	-2.11899	0.000470465	0.0064996
D18495g	-2.11617	0.000479475	0.00661234
E13848g	-2.11536	0.0004821	0.00663677
E20099g	-2.11462	0.000484531	0.00665783
B20634g	-2.11437	0.000485342	0.00665783
D25137g	-2.11337	0.000488613	0.00668401
D11514g	-2.11326	0.000488969	0.00668401
D05398g	-2.10941	0.000501771	0.00684459
B27564g	-2.1092	0.000502476	0.00684459
E24128g	-2.10854	0.000504711	0.00686301
B21819g	-2.1074	0.000508583	0.00690359
D34840g	-2.10678	0.000510705	0.00692031
F03908g	-2.1065	0.000511687	0.00692156
E36472g	-2.10477	0.000517637	0.0069899
F30179g	-2.10331	0.000522717	0.00704626
C17423g	-2.10117	0.00053026	0.00712325
E14068g	-2.10136	0.0005296	0.00712325
D12447g	-2.09558	0.000550435	0.00738152
F21989g	-2.09335	0.000558675	0.00747912
F28833g	-2.09214	0.000563162	0.00752625
F07504g	-2.09187	0.000564171	0.0075268
C28310g	-2.08955	0.000572976	0.00762772
D05450g	-2.08936	0.000573697	0.00762772
D03888g	-2.08611	0.000586196	0.0077806
C19395g	-2.08519	0.000589801	0.00781512
E06220g	-2.08224	0.000601425	0.00792889
F14793g	-2.08224	0.000601446	0.00792889
C00772g	-2.08262	0.000599906	0.00792889
E14733g	-2.08046	0.000608572	0.00800926
D34270g	-2.07691	0.000623003	0.00818533
F10296g	-2.07563	0.000628278	0.00824072
B14292g	-2.07537	0.000629379	0.00824126
D08734g	-2.07329	0.000638078	0.00834112
E29840g	-2.0707	0.000649019	0.00846992
C01826g	-2.07041	0.000650271	0.00847204
E28033g	-2.0695	0.0006542	0.00850898
B11625g	-2.06883	0.000657061	0.00853192
B11120g	-2.0682	0.000659783	0.00855299
E00280g	-2.06684	0.000665713	0.00861259
A17118g	-2.06664	0.000666596	0.00861259
B08898g	-2.0635	0.000680487	0.0087775
E22613g	-2.06251	0.000684901	0.0088198
B00819g	-2.06101	0.000691673	0.00889228
D28383g	-2.05894	0.000701102	0.00899864
D34061g	-2.05721	0.000709117	0.00908651
F39885g	-2.05107	0.000738071	0.00944197
F38954g	-2.05069	0.000739939	0.00945032
F37463g	-2.04909	0.000747697	0.00953375
F11889g	-2.04258	0.000779997	0.00992932
C24434g	-2.04096	0.000788237	0.0100015
D07496g	-2.04109	0.000787551	0.0100015
E36206g	-2.04034	0.000791407	0.0100254
D32424g	-2.03976	0.000794401	0.0100469
C05507g	-2.03925	0.00079703	0.0100638
F18641g	-2.0389	0.000798848	0.0100704
E39284g	-2.0385	0.000800871	0.0100796
D24095g	-2.03068	0.00084242	0.0105854
C31315g	-2.02979	0.000847259	0.010629
E31649g	-2.02831	0.000855352	0.0107133
B28053g	-2.02705	0.000862367	0.0107837
D13042g	-2.02444	0.000876952	0.0109322
B11083g	-2.02442	0.000877047	0.0109322
D12723g	-2.02308	0.000884665	0.0110095
B23677g	-2.02082	0.000897585	0.0111524
B04540g	-2.01817	0.000912964	0.0113254
E32241g	-2.01443	0.000935066	0.0115811
E33421g	-2.01351	0.000940597	0.0116126
F08585g	-2.01357	0.000940252	0.0116126
F16735g	-2.01262	0.000945965	0.0116604
C20964g	-2.00677	0.000981931	0.0120846
E32361g	-2.00608	0.000986276	0.0121189
F14072g	-2.00538	0.000990657	0.0121535
D13403g	-2.002	0.00101216	0.0123977
F31255g	-1.99667	0.00104699	0.0128042
E31754g	-1.99203	0.00107821	0.0131653
E07601g	-1.99127	0.00108341	0.0132081
D12028g	-1.99036	0.00108964	0.0132633
E37749g	-1.98978	0.00109366	0.0132914
D15345g	-1.98879	0.0011005	0.0133505
F39128g	-1.98833	0.00110367	0.0133505
E16531g	-1.98836	0.00110346	0.0133505
E14153g	-1.98741	0.00111011	0.0133867
E37724g	-1.98762	0.00110863	0.0133867
D27995g	-1.98603	0.00111984	0.0134831
B09316g	-1.98441	0.0011313	0.0136001
B03290g	-1.9837	0.00113639	0.0136402
E16451g	-1.98224	0.00114682	0.0137442
A00801g	-1.98193	0.00114912	0.0137505
A05821g	-1.98075	0.00115765	0.0138101
E33056g	-1.98081	0.00115722	0.0138101
A19862g	-1.98034	0.00116063	0.0138244
F15108g	-1.97961	0.00116599	0.0138553
F11186g	-1.9795	0.00116678	0.0138553
B16735g	-1.97702	0.00118509	0.0140513
E02183g	-1.97664	0.0011879	0.0140631
B23744g	-1.97597	0.00119292	0.0141012
B15928g	-1.97572	0.00119474	0.0141012
F39426g	-1.97545	0.00119678	0.0141038
E24028g	-1.97397	0.00120793	0.0142138
B09993g	-1.97335	0.00121265	0.0142478
C13038g	-1.96959	0.00124144	0.0145639
D15506g	-1.96421	0.00128382	0.0150385
B27805g	-1.96354	0.00128924	0.0150793
E04531g	-1.9627	0.00129598	0.0151353
B23153g	-1.96007	0.00131731	0.0153614
B27570g	-1.95982	0.00131936	0.0153622
B15587g	-1.95922	0.00132428	0.0153965
E04312g	-1.95867	0.00132885	0.0154266
B18607g	-1.95775	0.00133649	0.0154921
B26550g	-1.95742	0.00133919	0.0154993
A21554g	-1.95719	0.0013411	0.0154993
D11641g	-1.95524	0.00135739	0.0156644
F08146g	-1.95425	0.00136579	0.0157379
C03848g	-1.95367	0.00137071	0.0157713
E28808g	-1.95313	0.0013753	0.0158008
F24126g	-1.95075	0.00139567	0.016011
E22633g	-1.94917	0.00140943	0.0161451
F17706g	-1.94863	0.0014141	0.0161673
E19172g	-1.94847	0.00141552	0.0161673
F24115g	-1.94753	0.0014237	0.0162369
E37687g	-1.94536	0.00144296	0.0164325
B04007g	-1.9433	0.00146137	0.0166178
A06751g	-1.9366	0.00152277	0.0172906
E19105g	-1.93629	0.00152572	0.0172989
C07423g	-1.93426	0.00154484	0.0174902
D26316g	-1.93346	0.00155237	0.0175499
E16544g	-1.93295	0.00155725	0.017554
F32597g	-1.93305	0.00155635	0.017554
A07014g	-1.93218	0.00156466	0.0175866
A14783g	-1.93241	0.00156241	0.0175866
F25388g	-1.92977	0.00158784	0.0178095
C04925g	-1.92965	0.00158907	0.0178095
B01889g	-1.9291	0.00159439	0.0178434
C16150g	-1.92811	0.00160403	0.0179255
B19520g	-1.92735	0.00161156	0.017958
F24929g	-1.92735	0.00161156	0.017958
F16045g	-1.92684	0.00161658	0.0179625
F03992g	-1.92685	0.00161643	0.0179625
B28830g	-1.92612	0.00162367	0.0179987
F29078g	-1.92604	0.00162446	0.0179987
D21173g	-1.92561	0.00162877	0.0180207
E05576g	-1.92407	0.00164406	0.0181641
F09671g	-1.91868	0.00169898	0.0187442
C12682g	-1.91589	0.00172796	0.0190369
A08107g	-1.91524	0.0017348	0.0190852
D18673g	-1.91428	0.00174491	0.0191694
F09863g	-1.91312	0.00175727	0.0192237
B05609g	-1.91324	0.00175594	0.0192237
B29191g	-1.91342	0.00175402	0.0192237
E03553g	-1.91188	0.0017705	0.0193412
C06301g	-1.91076	0.00178249	0.0194449
D21022g	-1.91044	0.00178599	0.0194558
E19916g	-1.90639	0.00183027	0.0199103
E09438g	-1.90475	0.00184848	0.0200786
E08334g	-1.90453	0.0018509	0.0200786
A10907g	-1.90321	0.00186572	0.0202111
F05448g	-1.9012	0.00188837	0.020428
C14543g	-1.89792	0.00192596	0.020796
B29133g	-1.89777	0.00192773	0.020796
B29977g	-1.89718	0.00193463	0.0208415
B03225g	-1.89609	0.00194731	0.0209491
F20059g	-1.89558	0.00195323	0.0209837
D29279g	-1.89533	0.00195623	0.020987
F11787g	-1.89415	0.00197008	0.0211065
A21654g	-1.89323	0.00198095	0.0211937
D21968g	-1.88944	0.00202642	0.0216504
D21145g	-1.88798	0.00204423	0.0218107
C05813g	-1.88535	0.00207656	0.0221253
C28465g	-1.88158	0.00212374	0.0225971
D08339g	-1.88065	0.00213552	0.0226913
B03314g	-1.87912	0.00215506	0.0228678
F28915g	-1.87798	0.00216974	0.0229921
F10866g	-1.87686	0.00218424	0.0230829
F34202g	-1.87688	0.00218398	0.0230829
E04823g	-1.87271	0.00223869	0.0236263
A10529g	-1.87236	0.00224335	0.0236433
D18251g	-1.87128	0.00225768	0.0237621
E08900g	-1.86963	0.00227994	0.0239641
F25984g	-1.86864	0.00229332	0.0240721
C00464g	-1.86827	0.00229825	0.0240913
D15974g	-1.86804	0.00230141	0.0240921
E00306g	-1.86778	0.00230492	0.0240963
E35815g	-1.86748	0.00230902	0.0241068
B28098g	-1.86704	0.00231506	0.0241374
F10990g	-1.86516	0.00234083	0.024345
F12810g	-1.86514	0.00234123	0.024345
E12244g	-1.86439	0.00235157	0.02442
D17268g	-1.86397	0.0023574	0.0244478
C13093g	-1.8634	0.00236534	0.0244975
A06615g	-1.86282	0.00237336	0.0245479
B00133g	-1.85944	0.00242108	0.0250082
C30760g	-1.85675	0.00245977	0.0253475
F11553g	-1.8567	0.00246044	0.0253475
D03329g	-1.85612	0.00246876	0.0253995
F14729g	-1.85066	0.00254919	0.0261924
A10827g	-1.84929	0.00256968	0.026368
E34072g	-1.84586	0.00262161	0.0268654
D06788g	-1.83998	0.00271306	0.027766
F23399g	-1.83894	0.00272947	0.0278973
B19336g	-1.83867	0.00273381	0.027905
D01188g	-1.83825	0.00274041	0.0279356
D10102g	-1.83616	0.00277396	0.0282407
C05264g	-1.83551	0.00278443	0.0283102
C22857g	-1.83458	0.00279943	0.0284256
D32519g	-1.83388	0.00281088	0.0284686
B11960g	-1.83387	0.00281099	0.0284686
B17261g	-1.83357	0.00281596	0.0284819
E35023g	-1.83015	0.00287225	0.0289933
D33879g	-1.83005	0.00287398	0.0289933
C24124g	-1.82867	0.0028969	0.0291866
F04001g	-1.82791	0.00290965	0.0292478
E12747g	-1.82786	0.00291049	0.0292478
F04082g	-1.82712	0.00292297	0.0293353
E03183g	-1.82438	0.0029696	0.0296896
F11857g	-1.82401	0.00297591	0.0296896
F13220g	-1.82455	0.00296674	0.0296896
B07210g	-1.82371	0.00298118	0.0296896
D10367g	-1.82391	0.00297762	0.0296896
D12877g	-1.8241	0.00297436	0.0296896
B07696g	-1.82152	0.00301898	0.0300276
C00422g	-1.82065	0.00303404	0.0301188
F36733g	-1.82055	0.00303589	0.0301188
F34497g	-1.81868	0.00306874	0.0304059
E27077g	-1.8178	0.00308418	0.03052
B04502g	-1.8174	0.00309135	0.0305521
D05440g	-1.81516	0.0031313	0.0308685
F08454g	-1.81524	0.00312995	0.0308685
E07040g	-1.81442	0.00314462	0.0309605
D16029g	-1.81059	0.00321434	0.031607
A21696g	-1.80948	0.0032349	0.031769
F26780g	-1.80888	0.00324605	0.0318383
C32253g	-1.80756	0.00327054	0.0320381
B01511g	-1.80697	0.0032816	0.032106
F20914g	-1.80639	0.00329247	0.0321719
A20149g	-1.80583	0.00330295	0.0322338
D12050g	-1.80461	0.00332601	0.0324182
B11111g	-1.80097	0.00339572	0.0328915
F34397g	-1.80157	0.00338411	0.0328915
C01072g	-1.80101	0.00339505	0.0328915
C19417g	-1.80152	0.00338506	0.0328915
F38432g	-1.80136	0.00338824	0.0328915
F36178g	-1.799	0.00343401	0.0332211
D27057g	-1.79704	0.00347241	0.0335509
C29402g	-1.79515	0.0035099	0.0338656
E20544g	-1.79496	0.0035137	0.0338656
E21312g	-1.79472	0.00351851	0.03387
E28107g	-1.79361	0.00354062	0.0340408
B04779g	-1.79302	0.0035525	0.0341127
C08065g	-1.79063	0.0036008	0.034534
B04068g	-1.78795	0.00365588	0.035019
C24367g	-1.78462	0.00372528	0.0356399
F18920g	-1.78404	0.00373748	0.0357127
B06245g	-1.78309	0.00375735	0.0358585
D19134g	-1.78245	0.0037709	0.0359437
F27692g	-1.78113	0.00379914	0.0361685
E13472g	-1.77901	0.0038446	0.0364674
A15813g	-1.77901	0.0038446	0.0364674
F17431g	-1.77913	0.00384216	0.0364674
E01033g	-1.77833	0.00385932	0.0365625
F02726g	-1.77735	0.00388073	0.0367206
B03299g	-1.7768	0.00389259	0.0367881
F25289g	-1.77595	0.00391132	0.0369202
F32685g	-1.77465	0.00393988	0.0371447
D22401g	-1.77413	0.00395131	0.0372074
F15829g	-1.77018	0.00403973	0.037994
C29926g	-1.76448	0.00417026	0.0391742
F29596g	-1.75927	0.00429279	0.0402766
E26229g	-1.75879	0.00430417	0.0402959
D16441g	-1.75875	0.00430521	0.0402959
F02592g	-1.75826	0.00431683	0.040311
F35476g	-1.75825	0.00431719	0.040311
C02487g	-1.75679	0.00435225	0.0405411
C24767g	-1.75695	0.00434839	0.0405411
F25556g	-1.75614	0.00436811	0.0406401
B15301g	-1.75581	0.00437603	0.0406652
F25885g	-1.75514	0.0043922	0.0407667
D15557g	-1.7516	0.00447927	0.0415253
E27610g	-1.75135	0.00448536	0.0415323
F01897g	-1.74842	0.00455856	0.0421599
E08997g	-1.74749	0.00458187	0.0423252
D20018g	-1.74362	0.00468074	0.0430849
D32934g	-1.74369	0.00467886	0.0430849
D24130g	-1.74401	0.0046707	0.0430849
B19490g	-1.74195	0.0047238	0.0433275
E13132g	-1.74208	0.00472048	0.0433275
F08650g	-1.74199	0.0047229	0.0433275
C25053g	-1.74145	0.00473691	0.0433455
F31482g	-1.7415	0.00473553	0.0433455
E21552g	-1.74029	0.00476729	0.0435558
C19072g	-1.74014	0.00477109	0.0435558
E05390g	-1.73811	0.00482448	0.0439915
E38859g	-1.73626	0.00487379	0.0443892
E03918g	-1.73496	0.00490851	0.0445488
C00852g	-1.73496	0.00490851	0.0445488
D11844g	-1.73533	0.0048986	0.0445488
C22592g	-1.73391	0.00493669	0.0447524
C15745g	-1.73333	0.0049526	0.0447973
E34116g	-1.73331	0.00495316	0.0447973
D05195g	-1.72826	0.00509157	0.0459956
B28990g	-1.72559	0.00516601	0.0466139
F27041g	-1.72499	0.0051829	0.0467121
E00907g	-1.72454	0.00519566	0.0467729
E10811g	-1.7232	0.00523371	0.047061
A04848g	-1.72159	0.0052796	0.0473642
E18025g	-1.72176	0.00527491	0.0473642
D26082g	-1.72137	0.00528603	0.0473672
E02885g	-1.72087	0.00530039	0.047412
E17214g	-1.72077	0.00530322	0.047412
F25852g	-1.72018	0.00532031	0.0475102
D11091g	-1.71941	0.00534238	0.0476526
C31918g	-1.71846	0.0053702	0.0478459
A09397g	-1.71662	0.00542377	0.0482678
F12434g	-1.71604	0.00544106	0.0483664
E08689g	-1.71556	0.00545514	0.0484361
E21962g	-1.71505	0.00547022	0.0484594
D00798g	-1.71522	0.00546527	0.0484594
F12330g	-1.71317	0.00552594	0.0488974
A08759g	-1.71293	0.00553311	0.0489052
D09168g	-1.71242	0.00554849	0.0489854
A19428g	-1.71172	0.00556962	0.0491163
E25675g	-1.70904	0.00565043	0.0497724
D25831g	-1.70815	0.00567764	0.0499556
B30234g	-1.69973	0.00594044	0.0521498
E15804g	-1.69976	0.00593968	0.0521498
B30066g	-1.6987	0.00597321	0.0523423
B22905g	-1.69862	0.00597582	0.0523423
C25703g	-1.69731	0.00601784	0.0526511
C31299g	-1.69602	0.00605972	0.0529578
D05111g	-1.69188	0.00619509	0.0540801
E29074g	-1.69134	0.00621293	0.054129
D27126g	-1.69129	0.0062146	0.054129
A14109g	-1.68928	0.00628138	0.0545883
B13411g	-1.68945	0.00627582	0.0545883
F39009g	-1.68896	0.00629227	0.054622
D36122g	-1.6856	0.00640572	0.0555448
D25104g	-1.6824	0.00651541	0.0564225
A18692g	-1.6822	0.00652251	0.0564225
C09781t	-1.68202	0.0065287	0.0564225
F14933g	-1.68181	0.00653597	0.0564226
E08253g	-1.68083	0.00657003	0.0566538
C10016g	-1.67891	0.00663703	0.0571681
A09893g	-1.67801	0.00666851	0.0573124
A11043g	-1.67815	0.00666357	0.0573124
D06700g	-1.67639	0.00672617	0.0577441
A14568g	-1.67571	0.00675005	0.0578457
D12403g	-1.67564	0.00675288	0.0578457
A11500g	-1.67252	0.00686491	0.0586117
C16827g	-1.67286	0.00685245	0.0586117
D13916g	-1.67255	0.00686365	0.0586117
B16158g	-1.67095	0.00692196	0.059034
C19058g	-1.6694	0.00697834	0.0594496
B15988g	-1.66868	0.00700509	0.0596122
E15555g	-1.66789	0.00703403	0.0597931
C25307g	-1.66751	0.00704835	0.0598495
F33861g	-1.66671	0.00707788	0.0599692
F33819g	-1.66671	0.00707788	0.0599692
D10007g	-1.66479	0.0071496	0.060511
A02461g	-1.66455	0.00715848	0.0605203
B09002g	-1.66389	0.00718322	0.0606635
E21230g	-1.66278	0.00722521	0.060952
C17411g	-1.66223	0.00724614	0.0610623
F31866g	-1.6604	0.00731594	0.0615837
B02696g	-1.6599	0.00733522	0.0616759
E20729g	-1.6597	0.00734274	0.0616759
B26451g	-1.65872	0.00738038	0.0619251
A21835g	-1.65817	0.00740161	0.0620363
F30479g	-1.65001	0.00772335	0.0646633
E25889g	-1.64875	0.00777409	0.0650181
E13428g	-1.64842	0.00778717	0.0650575
B16687g	-1.64805	0.00780218	0.0651131
F20931g	-1.64728	0.00783338	0.0653034
F33246g	-1.64696	0.0078465	0.065328
E34494g	-1.6468	0.00785314	0.065328
C25377g	-1.64649	0.00786541	0.0653602
B01903g	-1.64613	0.00788041	0.065415
F19619g	-1.64572	0.00789702	0.06545
D15030g	-1.64561	0.00790146	0.06545
F34675g	-1.64158	0.00806827	0.066621
E34319g	-1.64157	0.00806852	0.066621
C00550g	-1.64171	0.0080628	0.066621
D20061g	-1.64103	0.00809116	0.0666664
B05072g	-1.64117	0.00808545	0.0666664
F18152g	-1.64057	0.0081105	0.066755
F34095g	-1.63765	0.00823341	0.067695
C08151g	-1.6372	0.00825285	0.0677832
E12019g	-1.63696	0.00826295	0.0677946
D19058g	-1.63543	0.00832838	0.0682594
D15902g	-1.63437	0.00837404	0.0685614
B09090g	-1.63308	0.00842949	0.0689428
E14555g	-1.63213	0.00847107	0.0691375
F35591g	-1.63226	0.00846543	0.0691375
A18414g	-1.63019	0.00855598	0.0697572
E36334g	-1.62987	0.0085698	0.0697967
C19981g	-1.62805	0.00865009	0.070377
F05088g	-1.62777	0.0086626	0.0704051
F02266g	-1.62611	0.00873661	0.0709325
B05984g	-1.62489	0.00879152	0.0710816
B25484g	-1.62538	0.00876923	0.0710816
C33299g	-1.62502	0.00878562	0.0710816
B26596g	-1.62518	0.00877826	0.0710816
A01122g	-1.62407	0.00882847	0.0712322
D17524g	-1.62423	0.00882117	0.0712322
E30028g	-1.62315	0.00887001	0.0714932
E30958g	-1.62292	0.00888022	0.0715014
A17651g	-1.6222	0.0089131	0.0716919
A09553g	-1.62154	0.00894332	0.0718607
A02819g	-1.61963	0.00903056	0.0724868
A11797g	-1.61894	0.00906246	0.0726679
D35143g	-1.61854	0.00908127	0.0727437
D01305g	-1.61721	0.00914285	0.0731616
C18730g	-1.61505	0.00924396	0.0738642
F03974g	-1.61493	0.00924964	0.0738642
F03842g	-1.61109	0.00943162	0.0752402
A04164g	-1.60996	0.00948597	0.0755961
F33123g	-1.60917	0.00952364	0.0758187
E20794g	-1.60834	0.00956418	0.0760636
D31371g	-1.60776	0.00959214	0.076208
C30653g	-1.60518	0.00971789	0.0771283
C01847g	-1.60481	0.00973627	0.0771954
D08251g	-1.60397	0.00977744	0.0774429
B17214g	-1.60357	0.0097972	0.0775205
F03197g	-1.6028	0.00983557	0.077745
E36057g	-1.60252	0.00984954	0.077764
A18590g	-1.60235	0.00985797	0.077764
D09142g	-1.60143	0.00990376	0.078046
E10500g	-1.60091	0.00992949	0.0781696
F16165g	-1.60016	0.00996742	0.0783889
F00728g	-1.5997	0.0099906	0.0784918
F33881g	-1.59795	0.0100789	0.0790498
B02162g	-1.59789	0.0100819	0.0790498
C15707g	-1.59729	0.0101122	0.0792075
E36805g	-1.59697	0.0101284	0.0792544
C11441g	-1.59664	0.0101454	0.0793073
C18787g	-1.59627	0.0101642	0.0793746
E27792g	-1.59592	0.0101819	0.0794333
C21497g	-1.59518	0.0102198	0.0796491
F28064g	-1.59385	0.0102883	0.0801027
C29355g	-1.59191	0.0103891	0.0808067
E07121g	-1.59028	0.0104743	0.0813062
E12421g	-1.59043	0.0104665	0.0813062
C29676g	-1.58992	0.0104931	0.0813368
B26749g	-1.5898	0.0104991	0.0813368
B03404g	-1.58898	0.0105423	0.08159
B29895g	-1.58873	0.0105555	0.081611
F01291g	-1.58671	0.0106627	0.0822765
F17138g	-1.58676	0.0106602	0.0822765
B04497g	-1.58573	0.010715	0.0825977
E25267g	-1.58521	0.0107427	0.0827297
D11242g	-1.58488	0.0107608	0.0827872
E23945g	-1.58432	0.0107905	0.0829334
E07899g	-1.58088	0.0109769	0.0842829
B17285g	-1.58054	0.0109955	0.0843421
C15556g	-1.5797	0.0110415	0.0844338
E36404g	-1.57945	0.0110556	0.0844338
D10458g	-1.57914	0.0110726	0.0844338
F38013g	-1.57976	0.0110385	0.0844338
F24798g	-1.5792	0.0110693	0.0844338
D17462g	-1.5795	0.0110526	0.0844338
F31416g	-1.57881	0.0110907	0.0844894
A14510g	-1.57798	0.0111365	0.0847553
B07843g	-1.57742	0.0111672	0.0849058
E16433g	-1.57665	0.0112102	0.0851495
F36267g	-1.57643	0.0112227	0.085161
B04228g	-1.57545	0.0112774	0.0854927
B21675g	-1.57412	0.0113518	0.0859733
B24638g	-1.57352	0.0113856	0.0861452
E21779g	-1.57296	0.0114173	0.0863011
B29080g	-1.57148	0.0115011	0.0868504
C09667g	-1.57059	0.0115515	0.087146
F07819g	-1.56941	0.0116193	0.0875725
F36127g	-1.56756	0.0117259	0.0882907
D33988g	-1.56717	0.0117482	0.0883728
A14228g	-1.56594	0.01182	0.0888272
B08461g	-1.56558	0.0118407	0.0888968
E31248g	-1.56414	0.0119251	0.0894441
F34083g	-1.56367	0.0119527	0.0895648
A03763g	-1.56326	0.011977	0.0896605
E01649g	-1.56253	0.0120201	0.0898962
A11821g	-1.56053	0.0121386	0.0906082
B14948g	-1.56067	0.0121299	0.0906082
F15038g	-1.55983	0.0121804	0.0908332
E26433g	-1.55894	0.0122336	0.0911424
E30520g	-1.5585	0.0122599	0.0912511
F06076g	-1.55789	0.012297	0.0914395
D25715g	-1.55714	0.0123421	0.0915945
E02468g	-1.55695	0.0123531	0.0915945
D28354g	-1.55724	0.012336	0.0915945
B00719g	-1.55606	0.0124073	0.0919083
E12027g	-1.55315	0.0125852	0.0929919
E22543g	-1.55308	0.0125894	0.0929919
D08946g	-1.55342	0.0125688	0.0929919
D15865g	-1.55258	0.0126203	0.0931313
C07516g	-1.552	0.0126559	0.0933058
B21043g	-1.55164	0.0126781	0.0933807
F33669g	-1.5511	0.012712	0.0933955
D29237g	-1.5511	0.0127119	0.0933955
F31934g	-1.55103	0.0127161	0.0933955
C31281g	-1.5489	0.0128489	0.0942818
E08733g	-1.54836	0.0128824	0.0944387
D20662g	-1.54812	0.0128976	0.0944609
A11568g	-1.5471	0.0129617	0.0948412
D21023g	-1.54691	0.0129742	0.0948431
E16202g	-1.54637	0.0130082	0.0950027
F33754g	-1.54521	0.0130819	0.0954513
C18713g	-1.5433	0.0132038	0.0962501
B21737g	-1.54056	0.0133801	0.0974444
A18752g	-1.53771	0.013566	0.0987054
A02974g	-1.53683	0.0136239	0.0987594
B10182g	-1.53716	0.0136024	0.0987594
D08440g	-1.53683	0.0136242	0.0987594
F04314g	-1.5369	0.0136192	0.0987594
A16593g	-1.53662	0.0136377	0.0987655
E40691g	-1.53611	0.0136713	0.0989166
D23224g	-1.5354	0.0137185	0.0991658
E26094g	-1.535	0.0137451	0.099266
B06141g	-1.53406	0.013807	0.099529
F33061g	-1.53387	0.0138199	0.099529
B08588g	-1.53388	0.0138195	0.099529
D33640g	-1.53295	0.0138816	0.0997883
F21213g	-1.53307	0.0138736	0.0997883
C02831g	-1.53199	0.0139458	0.100157
F06941g	-1.5311	0.014006	0.100497
B17695g	-1.53087	0.0140212	0.100513
A20822g	-1.52993	0.0140848	0.100876
F23201g	-1.52932	0.014126	0.101008
C21789g	-1.52911	0.0141408	0.101008
D11015g	-1.52889	0.0141552	0.101008
C33254g	-1.52896	0.0141507	0.101008
F18664g	-1.52823	0.0142007	0.101241
C10990g	-1.5277	0.0142364	0.101402
F11396g	-1.52724	0.0142678	0.101532
E25443g	-1.5267	0.0143052	0.101613
C17580g	-1.52683	0.014296	0.101613
A08073g	-1.5261	0.0143463	0.101812
E27880g	-1.52588	0.0143614	0.101826
F19249g	-1.52557	0.0143827	0.101884
F27343g	-1.52498	0.0144239	0.102083
E17527g	-1.52422	0.0144765	0.102362
D18943g	-1.52392	0.0144971	0.102415
C26597g	-1.52372	0.014511	0.10242
B17441g	-1.52308	0.0145557	0.102623
D01431g	-1.52293	0.0145661	0.102623
D05008g	-1.5224	0.0146028	0.102788
F17949g	-1.52212	0.0146226	0.102834
B15072g	-1.51977	0.0147879	0.103903
F14712g	-1.51946	0.0148098	0.103962
B01485g	-1.51915	0.014832	0.104025
B21594g	-1.51773	0.0149326	0.104636
F08111g	-1.51696	0.0149879	0.104929
B08123g	-1.51676	0.015002	0.104933
A22192g	-1.51581	0.0150698	0.105218
D18623g	-1.51595	0.0150598	0.105218
F10486g	-1.51435	0.0151751	0.105858
C21946g	-1.51218	0.0153326	0.106861
B19290g	-1.51164	0.0153724	0.107043
D14986g	-1.51095	0.0154229	0.107202
A11676g	-1.51095	0.0154229	0.107202
D09923g	-1.50993	0.0154979	0.107627
E18514g	-1.50821	0.0156241	0.108118
F24708g	-1.50827	0.0156199	0.108118
D17895g	-1.5086	0.0155956	0.108118
E35305g	-1.50838	0.0156121	0.108118
B03719g	-1.50787	0.01565	0.108201
E23280g	-1.50744	0.0156817	0.108323
B17292g	-1.50712	0.0157054	0.108391
E25761g	-1.50667	0.0157387	0.108525
C05252g	-1.50387	0.0159488	0.109876
A10015g	-1.50324	0.0159968	0.110109
D22083g	-1.50302	0.0160129	0.110122
E36179g	-1.49682	0.0164879	0.113289
B16087g	-1.49649	0.0165141	0.113369
C32823g	-1.4958	0.0165672	0.113633
D11623g	-1.49469	0.0166542	0.113906
B27399g	-1.49483	0.0166433	0.113906
F28393g	-1.49454	0.0166655	0.113906
B28472g	-1.49487	0.0166398	0.113906
E15432g	-1.49321	0.0167704	0.114522
B07769g	-1.49143	0.0169108	0.115379
D26610g	-1.48925	0.0170844	0.116461
C33005g	-1.48794	0.0171894	0.117074
F31760g	-1.48748	0.0172264	0.117224
E23521g	-1.48705	0.0172612	0.117358
F13550g	-1.48537	0.0173975	0.118181
D26765g	-1.48497	0.0174298	0.118297
E14489g	-1.48411	0.0175	0.11867
E03510g	-1.4833	0.0175661	0.119015
F10253g	-1.48288	0.0176001	0.119142
E25671g	-1.48269	0.0176161	0.119146
F37528g	-1.48169	0.0176984	0.119599
B01550g	-1.48142	0.0177202	0.119625
C32352g	-1.48127	0.0177331	0.119625
C02402g	-1.4805	0.0177964	0.119948
D14329g	-1.4795	0.0178796	0.120405
B23467g	-1.47871	0.0179452	0.120742
E03535g	-1.47814	0.017993	0.120855
F18023g	-1.47815	0.0179919	0.120855
C17216g	-1.47748	0.0180484	0.121122
B09957g	-1.47539	0.0182243	0.122197
E02305g	-1.47473	0.0182797	0.122357
C17519g	-1.47477	0.0182769	0.122357
D09068g	-1.4745	0.0182997	0.122386
D17731g	-1.47394	0.0183467	0.122595
D34353g	-1.47363	0.0183733	0.122667
C08600g	-1.47299	0.0184282	0.12288
F16459g	-1.47289	0.0184368	0.12288
F32010g	-1.47209	0.0185046	0.123227
B15670g	-1.47185	0.0185257	0.123262
A19195g	-1.46983	0.0186993	0.12431
B29972g	-1.46961	0.0187182	0.12433
E12454g	-1.46927	0.0187475	0.124418
C12883g	-1.46859	0.0188067	0.124662
B14680g	-1.46848	0.0188163	0.124662
C30726g	-1.46829	0.0188324	0.124663
D03718g	-1.46717	0.0189304	0.125205
A05798g	-1.46662	0.0189781	0.125413
F08292g	-1.46548	0.0190784	0.125969
B06776g	-1.46525	0.0190986	0.125995
F23867g	-1.4645	0.0191642	0.126321
D07257g	-1.46377	0.0192287	0.126639
E40097g	-1.46343	0.0192588	0.12673
A21156g	-1.46247	0.0193441	0.127184
D27339g	-1.46226	0.0193626	0.127198
B24218g	-1.46024	0.0195434	0.128277
E05145g	-1.45926	0.0196312	0.128745
D07665g	-1.45887	0.0196666	0.128869
D30570g	-1.45822	0.0197254	0.129145
D19018g	-1.45742	0.0197978	0.12951
A16843g	-1.45439	0.0200735	0.131203
E28300g	-1.45243	0.0202545	0.132275
D35339g	-1.45035	0.0204473	0.133422
C32079g	-1.45011	0.0204695	0.133455
B00858g	-1.44973	0.0205053	0.133576
E25490g	-1.44584	0.0208713	0.135847
F38280g	-1.44419	0.0210284	0.136641
E36140g	-1.44434	0.0210137	0.136641
D11542g	-1.44324	0.0211188	0.137114
C02044g	-1.44203	0.0212354	0.137664
E32332g	-1.44162	0.0212744	0.137664
C25581g	-1.44175	0.0212623	0.137664
F16839g	-1.44169	0.0212683	0.137664
D04725g	-1.44103	0.0213316	0.137919
C17640g	-1.44043	0.0213898	0.138181
E24618g	-1.43958	0.0214718	0.138595
F27686g	-1.43831	0.0215959	0.139281
D15288g	-1.43758	0.0216675	0.139428
D13816g	-1.43755	0.0216706	0.139428
F20233g	-1.43753	0.0216725	0.139428
F38339g	-1.4369	0.0217343	0.13971
C11819g	-1.43588	0.0218339	0.140235
E01793g	-1.43515	0.0219058	0.14058
E30943g	-1.43481	0.0219395	0.14068
F11363g	-1.43385	0.0220345	0.141173
E28130g	-1.43318	0.022102	0.141489
C01843g	-1.43258	0.0221618	0.141755
E30759g	-1.43218	0.0222013	0.141891
D02316g	-1.43058	0.0223616	0.142799
F21908g	-1.42987	0.0224335	0.14296
E31805g	-1.4296	0.0224604	0.14296
F30395g	-1.42964	0.0224559	0.14296
F07762g	-1.43012	0.0224078	0.14296
D08382g	-1.42912	0.0225088	0.143151
F38882g	-1.42791	0.0226309	0.14381
C32771g	-1.42726	0.0226975	0.144104
C07979g	-1.42709	0.0227143	0.144104
E14164g	-1.42582	0.0228446	0.144695
E19736g	-1.42588	0.022838	0.144695
B12010g	-1.42504	0.0229243	0.145082
B11402g	-1.42466	0.0229636	0.145212
B09476g	-1.42311	0.0231231	0.146102
E21832g	-1.42273	0.0231621	0.146229
D30196g	-1.42208	0.0232304	0.146542
C25257g	-1.42131	0.0233097	0.146923
E18441g	-1.42102	0.0233401	0.146995
F24489g	-1.41932	0.0235176	0.147993
F27731g	-1.41914	0.0235365	0.147993
D35852g	-1.41719	0.0237424	0.149166
F03693g	-1.41668	0.0237963	0.149384
E20791g	-1.41592	0.0238771	0.149771
C19775g	-1.41562	0.0239087	0.149849
E35027g	-1.41423	0.0240565	0.150653
D23753g	-1.41369	0.0241147	0.150897
D21191g	-1.41339	0.0241471	0.150978
E40540g	-1.41319	0.024168	0.150987
C23723g	-1.41299	0.0241892	0.150998
E27406g	-1.41239	0.024254	0.151281
D22043g	-1.41211	0.0242838	0.151345
E40324g	-1.41159	0.02434	0.151575
F37068g	-1.4112	0.0243822	0.151716
C31971g	-1.41002	0.0245108	0.152394
C30367g	-1.40942	0.0245761	0.152678
D21702g	-1.4092	0.0245992	0.15268
F38614g	-1.40905	0.0246157	0.15268
E38593g	-1.40734	0.0248033	0.153629
C33427g	-1.40729	0.0248082	0.153629
E24461g	-1.40691	0.0248505	0.153768
F16600g	-1.40406	0.0251642	0.155586
D24069g	-1.40359	0.0252172	0.15579
F03973g	-1.40248	0.0253402	0.156426
F10110g	-1.40139	0.0254622	0.157054
E33278g	-1.40094	0.0255128	0.157241
B12150g	-1.39964	0.0256595	0.15802
C03201g	-1.39779	0.0258686	0.159182
A11231g	-1.39741	0.0259126	0.159326
C06032g	-1.39689	0.0259711	0.159514
E06065g	-1.39678	0.0259841	0.159514
F23157g	-1.39633	0.0260357	0.159705
E16097g	-1.39499	0.0261886	0.160516
D15692g	-1.39464	0.0262282	0.160632
C09950g	-1.394	0.0263028	0.160743
C25598g	-1.39395	0.0263083	0.160743
E26257g	-1.39398	0.0263047	0.160743
D22663g	-1.39313	0.0264026	0.161179
B24936g	-1.39297	0.0264211	0.161179
A11612g	-1.39116	0.0266307	0.162331
D12930g	-1.39073	0.0266819	0.162453
E37956g	-1.39063	0.0266925	0.162453
F30789g	-1.3899	0.0267788	0.16285
D20637g	-1.38918	0.0268623	0.16323
E24245g	-1.38881	0.0269063	0.16337
B09144g	-1.38838	0.0269561	0.163545
E38561g	-1.38815	0.0269832	0.163582
E15939g	-1.38727	0.0270869	0.164083
C19909g	-1.38663	0.0271633	0.164417
E29221g	-1.38611	0.0272245	0.164578
A03081g	-1.38604	0.0272323	0.164578
A10448g	-1.38573	0.02727	0.164679
B15560g	-1.38463	0.0274	0.165335
D06131g	-1.38387	0.0274916	0.165667
C29983g	-1.38382	0.0274976	0.165667
B14236g	-1.38305	0.0275888	0.165959
F00534g	-1.3832	0.0275717	0.165959
F14136g	-1.3811	0.0278244	0.167248
E04795g	-1.3807	0.0278719	0.167404
A14999g	-1.37975	0.0279876	0.167969
F25587g	-1.37934	0.028037	0.168006
B12529g	-1.37945	0.0280242	0.168006
F08705g	-1.3786	0.0281269	0.168415
C26915g	-1.37721	0.0282969	0.169303
D14180g	-1.37684	0.0283419	0.169441
F22321g	-1.37649	0.0283857	0.169573
B01011g	-1.37527	0.0285352	0.170291
C27958g	-1.37515	0.0285496	0.170291
F29317g	-1.37401	0.0286908	0.170885
A03907g	-1.37399	0.0286933	0.170885
C03495g	-1.3734	0.028767	0.171194
C31989g	-1.3732	0.0287908	0.171204
B06726g	-1.37285	0.0288353	0.171338
D14431g	-1.37253	0.0288744	0.171439
D16609g	-1.37174	0.0289736	0.171893
D29335g	-1.37157	0.0289951	0.171893
E04420g	-1.37109	0.0290543	0.172113
E01299g	-1.37042	0.029138	0.172478
E01947g	-1.36984	0.0292115	0.172612
F35907g	-1.36956	0.0292461	0.172612
C07481g	-1.36968	0.0292313	0.172612
D12567g	-1.36954	0.0292494	0.172612
D09203g	-1.36931	0.0292783	0.172651
F37213g	-1.36793	0.0294521	0.173544
D01632g	-1.36715	0.0295516	0.173999
E41315g	-1.36647	0.029637	0.174369
F15692g	-1.36561	0.0297466	0.174882
D28993g	-1.36412	0.0299376	0.175872
F02403g	-1.36357	0.0300089	0.176158
B04690g	-1.36182	0.0302344	0.177348
B20319g	-1.36098	0.0303431	0.177851
D19321g	-1.3605	0.0304058	0.178084
C27933g	-1.36009	0.0304589	0.178261
E24824g	-1.35941	0.0305471	0.178643
D27274g	-1.35746	0.0308018	0.179997
E28465g	-1.35677	0.0308926	0.180393
E37455g	-1.35634	0.0309499	0.180592
D22997g	-1.35506	0.0311194	0.181308
E34344g	-1.35508	0.031117	0.181308
E15606g	-1.35445	0.0312002	0.181426
D22342g	-1.35438	0.0312095	0.181426
E19647g	-1.3545	0.0311929	0.181426
D34487g	-1.35415	0.0312392	0.181463
E20269g	-1.3539	0.0312736	0.181527
A08787g	-1.35327	0.031357	0.18174
B08186g	-1.35335	0.0313466	0.18174
F04185g	-1.35305	0.0313861	0.181773
F14495g	-1.35253	0.0314557	0.181933
A00911g	-1.35249	0.0314605	0.181933
B04781g	-1.3499	0.0318096	0.183815
C32461g	-1.3478	0.0320933	0.185317
C05125g	-1.34756	0.0321261	0.185368
D16656g	-1.34737	0.0321517	0.185379
C26580g	-1.34626	0.0323035	0.186116
D16173g	-1.34474	0.0325113	0.187036
E36641g	-1.34483	0.0324986	0.187036
E40502g	-1.34428	0.0325745	0.187261
D19365g	-1.34387	0.0326311	0.18731
D31624g	-1.34396	0.0326187	0.18731
F04106g	-1.34303	0.0327465	0.187695
E12211g	-1.34312	0.032735	0.187695
E21786g	-1.34232	0.0328449	0.188121
A14305g	-1.34189	0.0329042	0.188321
C06298g	-1.34031	0.033124	0.189301
E22592g	-1.34035	0.0331197	0.189301
C13817g	-1.33994	0.0331764	0.189461
B07853g	-1.33914	0.0332878	0.189958
C33193g	-1.33713	0.0335706	0.191431
E24894g	-1.33685	0.0336107	0.19152
C32156g	-1.33418	0.0339892	0.193534
E02239g	-1.33225	0.0342651	0.194823
D31981g	-1.33224	0.0342656	0.194823
A17824g	-1.33124	0.0344106	0.195505
F34387g	-1.33103	0.0344408	0.195533
B04309g	-1.3305	0.0345168	0.195822
D01234g	-1.32964	0.0346414	0.196386
B01464g	-1.32885	0.0347554	0.196888
F30703g	-1.32831	0.034834	0.19719
F28633g	-1.32751	0.0349503	0.197704
E31050g	-1.32289	0.0356294	0.201399
C31308g	-1.32264	0.0356664	0.201462
F00996g	-1.32195	0.0357689	0.201895
A09021g	-1.32129	0.0358668	0.202013
E21983g	-1.32133	0.0358608	0.202013
D32754g	-1.32128	0.0358679	0.202013
F30317g	-1.32044	0.0359941	0.202577
E26021g	-1.32007	0.0360488	0.202739
B09266g	-1.31928	0.0361673	0.203258
F21728g	-1.31847	0.0362887	0.203793
C28456g	-1.31782	0.0363867	0.204036
F38116g	-1.31784	0.036383	0.204036
F24359g	-1.31766	0.0364107	0.204036
B22351g	-1.31721	0.036478	0.204266
D23128g	-1.31683	0.0365363	0.204446
E28097g	-1.31424	0.0369292	0.206496
B06735g	-1.31398	0.0369692	0.206571
C08791g	-1.31379	0.0369974	0.20658
D32663g	-1.31171	0.0373166	0.2082
E10662g	-1.31155	0.0373411	0.2082
C06511g	-1.31037	0.0375236	0.208918
C08218g	-1.31046	0.0375088	0.208918
E25453g	-1.30921	0.0377023	0.209763
B15964g	-1.30805	0.0378837	0.210622
A05737g	-1.30596	0.0382102	0.212285
B22088g	-1.30447	0.0384436	0.213277
D04467g	-1.30459	0.0384258	0.213277
F13079g	-1.30365	0.038573	0.213842
E11497g	-1.30277	0.0387136	0.214469
A13845g	-1.30196	0.0388407	0.215005
A14772g	-1.30129	0.0389486	0.215005
B28584g	-1.30131	0.0389445	0.215005
E34218g	-1.30153	0.0389098	0.215005
F21647g	-1.30136	0.0389369	0.215005
B29915g	-1.30033	0.0391008	0.215692
E24391g	-1.29941	0.0392485	0.216047
B12409g	-1.29969	0.039203	0.216047
C02374g	-1.29952	0.039231	0.216047
E31679g	-1.29893	0.0393248	0.216314
A08875g	-1.29768	0.0395269	0.217272
C31830g	-1.29633	0.0397442	0.218313
B20094g	-1.29556	0.0398693	0.218845
E00746g	-1.29507	0.0399494	0.21913
E41057g	-1.29407	0.0401114	0.219863
F31439g	-1.29355	0.0401973	0.220024
F13644g	-1.29363	0.040184	0.220024
A06989g	-1.29333	0.0402326	0.220063
B23933g	-1.29276	0.0403266	0.220311
F36033g	-1.29271	0.0403347	0.220311
B21493g	-1.29193	0.0404626	0.220855
D08285g	-1.29028	0.0407345	0.222183
B18069g	-1.2889	0.0409626	0.223271
D05633g	-1.2876	0.0411794	0.224295
F28490g	-1.28734	0.0412221	0.224371
E31154g	-1.28558	0.0415161	0.225813
A13737g	-1.28524	0.0415732	0.225965
D27181g	-1.2834	0.0418831	0.227491
D26943g	-1.28317	0.0419228	0.227547
E24713g	-1.28277	0.0419896	0.227751
C26544g	-1.28181	0.0421538	0.228482
C24850g	-1.28075	0.0423334	0.229296
B11131g	-1.28053	0.0423703	0.229336
E04499g	-1.28015	0.0424365	0.229375
D13611g	-1.28027	0.0424154	0.229375
C23563g	-1.27921	0.0425968	0.230082
F29652g	-1.2787	0.0426848	0.230397
B13888g	-1.2785	0.0427178	0.230416
C06994g	-1.27777	0.0428442	0.230937
A05605g	-1.27699	0.0429789	0.231503
E40603g	-1.27532	0.0432673	0.232895
E10712g	-1.27458	0.0433959	0.233425
B09994g	-1.27355	0.043575	0.233742
F02008g	-1.27359	0.0435675	0.233742
C20364g	-1.27373	0.0435436	0.233742
D30241g	-1.27364	0.0435597	0.233742
D00412g	-1.27295	0.0436798	0.234143
C11131g	-1.27196	0.0438526	0.234907
E32180g	-1.27168	0.0439018	0.235009
E32520g	-1.27051	0.0441072	0.235858
E34942g	-1.27044	0.0441211	0.235858
E02432g	-1.27009	0.0441819	0.235859
A05844g	-1.27024	0.0441558	0.235859
F21974g	-1.26971	0.04425	0.23606
B10933g	-1.26689	0.0447502	0.238565
B17112g	-1.2666	0.0448011	0.238574
E19488g	-1.26653	0.0448131	0.238574
E18258g	-1.26633	0.0448495	0.238604
E15559g	-1.26614	0.0448841	0.238625
F01346g	-1.2657	0.0449615	0.238873
F13793g	-1.26491	0.0451041	0.239467
A04109g	-1.26384	0.0452963	0.240324
F36610g	-1.26295	0.0454571	0.241012
F37248g	-1.26117	0.0457784	0.242551
A06102g	-1.26021	0.0459531	0.24312
C20054g	-1.26028	0.045941	0.24312
B30337g	-1.26006	0.0459796	0.24312
E10492g	-1.25897	0.046179	0.244009
E04437g	-1.25703	0.0465354	0.245724
D27297g	-1.2564	0.0466515	0.24617
D02680g	-1.25475	0.0469557	0.247608
D11151g	-1.2528	0.0473186	0.249352
E32054g	-1.25114	0.0476287	0.250816
C19450g	-1.25092	0.0476705	0.250867
E08104g	-1.2504	0.0477678	0.251039
B01014g	-1.2504	0.047767	0.251039
A13555g	-1.24985	0.0478713	0.251413
E00869g	-1.24909	0.0480137	0.251991
E20677g	-1.2483	0.0481626	0.252602
D33207g	-1.24779	0.0482596	0.25294
D25899g	-1.24744	0.0483253	0.253114
D02085g	-1.24712	0.0483859	0.253261
F37742g	-1.24604	0.0485915	0.254166
C24231g	-1.2453	0.0487339	0.254739
C20417g	-1.24337	0.0491027	0.256495
F18239g	-1.2424	0.0492897	0.257299
B07374g	-1.2411	0.0495394	0.258429
B05891g	-1.24034	0.0496873	0.259027
B24714g	-1.23909	0.0499302	0.260119
B14615g	-1.23823	0.0500982	0.260819
E39820g	-1.23771	0.0501991	0.26117
E05664g	-1.2375	0.0502397	0.2612
C03674g	-1.23734	0.0502722	0.2612
F28611g	-1.23603	0.0505288	0.262359
D33978g	-1.23504	0.0507229	0.263191
E02454g	-1.2337	0.0509879	0.264389
A12284g	-1.23278	0.0511693	0.264793
D07549g	-1.23313	0.0511003	0.264793
C23040g	-1.23262	0.0512018	0.264793
C21578g	-1.23292	0.0511426	0.264793
C14027g	-1.23227	0.0512709	0.264798
F37878g	-1.23228	0.0512684	0.264798
D35190g	-1.23085	0.0515542	0.266084
E00628g	-1.22821	0.0520841	0.268641
D08239g	-1.22701	0.0523259	0.269352
C11552g	-1.22713	0.0523016	0.269352
B14064g	-1.22708	0.0523118	0.269352
D35435g	-1.22452	0.0528302	0.271597
E30073g	-1.22434	0.0528669	0.271597
D21256g	-1.22443	0.052849	0.271597
A12167g	-1.22344	0.0530508	0.272362
A09766g	-1.22204	0.0533371	0.273652
F29691g	-1.2218	0.0533863	0.273716
C27109g	-1.22163	0.05342	0.273716
E30743g	-1.22101	0.0535486	0.274194
D19008g	-1.21964	0.053831	0.275459
E02616g	-1.21838	0.0540921	0.276613
F05509g	-1.21806	0.0541574	0.276765
D34933g	-1.21722	0.0543336	0.277483
D28646g	-1.21702	0.0543745	0.27751
B28268g	-1.2166	0.0544627	0.277778
D03639g	-1.21333	0.0551466	0.281081
F29604g	-1.21261	0.0552988	0.281312
F11054g	-1.2126	0.0553004	0.281312
F25182g	-1.21284	0.0552507	0.281312
E05994g	-1.2108	0.0556827	0.283072
E36913g	-1.2105	0.0557457	0.283207
E27144g	-1.20963	0.0559303	0.283941
F18122g	-1.20948	0.0559632	0.283941
F21850g	-1.20868	0.056133	0.284431
C19866g	-1.20868	0.0561323	0.284431
F39375g	-1.20828	0.0562178	0.284676
B25107g	-1.2073	0.0564283	0.285556
E27229g	-1.20524	0.056871	0.287609
D32468g	-1.2049	0.0569452	0.287797
D35334g	-1.20452	0.0570259	0.288018
E04107g	-1.20414	0.0571097	0.288254
C31900g	-1.20356	0.0572344	0.288696
C12282g	-1.20275	0.0574115	0.28933
D16567g	-1.20264	0.0574344	0.28933
E17508g	-1.20128	0.0577304	0.289794
E17171g	-1.20096	0.0578003	0.289794
E23525g	-1.20184	0.0576081	0.289794
E02906g	-1.20158	0.0576645	0.289794
B19323g	-1.2012	0.0577472	0.289794
D12355g	-1.20085	0.0578247	0.289794
A07349g	-1.2012	0.0577485	0.289794
E27840g	-1.20102	0.0577885	0.289794
E23265g	-1.19997	0.058017	0.290407
C12441g	-1.19995	0.0580217	0.290407
B03673g	-1.19976	0.0580637	0.290431
E15659g	-1.19943	0.0581359	0.290605
C01810g	-1.19924	0.0581767	0.290622
E12295g	-1.19799	0.0584529	0.290921
A16991g	-1.19795	0.0584609	0.290921
D32268g	-1.19822	0.0584008	0.290921
F20712g	-1.19843	0.0583552	0.290921
D00577g	-1.19868	0.0583009	0.290921
C07397g	-1.19852	0.0583366	0.290921
E29900g	-1.19586	0.0589236	0.292848
C12007g	-1.196	0.0588929	0.292848
A10022g	-1.19557	0.0589881	0.292982
E27441g	-1.19534	0.0590392	0.293049
C12317g	-1.19422	0.0592888	0.293912
A10708g	-1.19433	0.0592645	0.293912
C18932t	-1.19348	0.0594525	0.294536
D23337g	-1.19141	0.0599177	0.296652
E25018g	-1.19053	0.0601143	0.297247
D16809g	-1.19065	0.0600878	0.297247
E33459g	-1.19003	0.0602279	0.297619
D14304g	-1.18938	0.0603757	0.29816
F01946g	-1.18842	0.0605922	0.29904
A20849g	-1.18761	0.0607772	0.299762
F09788g	-1.18697	0.0609226	0.300289
F12254g	-1.18642	0.0610464	0.300709
D28825g	-1.18597	0.0611487	0.300726
E26971g	-1.18582	0.0611834	0.300726
D22145g	-1.18612	0.0611164	0.300726
B28511g	-1.18559	0.0612359	0.300726
A03300g	-1.18556	0.0612433	0.300726
A05884g	-1.18406	0.0615877	0.302226
D12760g	-1.18285	0.0618663	0.303402
B08885g	-1.18118	0.0622526	0.305104
D20706g	-1.1792	0.0627113	0.307159
F38088g	-1.17852	0.0628689	0.307737
F17215g	-1.17834	0.0629124	0.307756
C04126g	-1.17798	0.0629959	0.307971
B06644g	-1.17717	0.0631861	0.308707
F02655g	-1.17614	0.0634273	0.309691
A20221g	-1.1752	0.063649	0.310579
D16756g	-1.17484	0.0637323	0.31079
D35258g	-1.17389	0.0639575	0.311693
A21311g	-1.17309	0.064146	0.312416
E33336g	-1.17132	0.0645688	0.314278
B17132g	-1.17086	0.0646778	0.314612
E00695g	-1.16947	0.0650105	0.316032
F38595g	-1.16892	0.0651423	0.316475
E03220g	-1.16856	0.0652287	0.316697
E24689g	-1.16827	0.0652986	0.316839
B07331g	-1.16799	0.0653652	0.316964
E23967g	-1.16775	0.0654227	0.317045
E06028g	-1.16628	0.065777	0.318171
E03158g	-1.16661	0.065698	0.318171
B09320g	-1.16628	0.0657776	0.318171
A15311g	-1.16593	0.0658611	0.318377
C25032g	-1.16563	0.0659348	0.318535
B06839g	-1.16477	0.0661438	0.319199
C12686g	-1.16472	0.0661545	0.319199
D18566g	-1.16447	0.0662155	0.319296
E03150g	-1.16389	0.0663579	0.319784
E16249g	-1.16365	0.0664162	0.319867
B02850g	-1.16311	0.0665474	0.3203
D25208g	-1.16288	0.066602	0.320365
E35388g	-1.16254	0.0666862	0.320572
A17511g	-1.16198	0.0668238	0.321035
D21543g	-1.16127	0.0669962	0.321664
D18048g	-1.16066	0.0671467	0.32199
E16649g	-1.16073	0.0671288	0.32199
E37419g	-1.1602	0.0672593	0.322331
A02977g	-1.15958	0.0674114	0.322512
E26860g	-1.15954	0.0674216	0.322512
D02710g	-1.15962	0.0674022	0.322512
C12788g	-1.1591	0.0675305	0.322834
F39291g	-1.15893	0.0675718	0.322834
C05972g	-1.15596	0.0683077	0.326149
C15526g	-1.15477	0.0686063	0.327173
E12614g	-1.15482	0.0685919	0.327173
D21373g	-1.15427	0.0687313	0.327196
B06487g	-1.15407	0.0687814	0.327196
B30303g	-1.15424	0.0687371	0.327196
E25518g	-1.15408	0.0687793	0.327196
F08514g	-1.15391	0.0688213	0.327196
F34557g	-1.15272	0.0691199	0.327737
E37033g	-1.15265	0.0691359	0.327737
D02087g	-1.15294	0.069063	0.327737
D27500g	-1.15318	0.0690042	0.327737
F39242g	-1.15261	0.0691458	0.327737
F27101g	-1.15191	0.0693234	0.328379
B02833g	-1.15125	0.0694878	0.328957
D35911g	-1.15027	0.0697354	0.329928
B08699g	-1.14976	0.0698666	0.330348
C01416g	-1.14875	0.0701215	0.33115
B18764g	-1.14889	0.0700865	0.33115
C06459g	-1.14812	0.0702828	0.331711
C02550g	-1.14729	0.0704934	0.332503
F34105g	-1.14685	0.0706049	0.332827
C18100g	-1.14574	0.07089	0.333969
F33301g	-1.14477	0.0711389	0.334939
F04920g	-1.14325	0.0715303	0.335781
C16305g	-1.14324	0.0715321	0.335781
E35181g	-1.14323	0.0715336	0.335781
F16551g	-1.14384	0.0713777	0.335781
D18373g	-1.14328	0.071521	0.335781
E33337g	-1.14285	0.0716316	0.335835
B25495g	-1.14289	0.0716209	0.335835
C19912g	-1.1418	0.0719034	0.336704
C21234g	-1.14192	0.0718721	0.336704
D25216g	-1.14155	0.0719676	0.336802
D10135g	-1.14059	0.0722165	0.33756
F29380g	-1.14074	0.0721777	0.33756
E17811g	-1.14036	0.0722779	0.337644
E33024g	-1.14009	0.0723488	0.337773
D14400g	-1.13921	0.0725779	0.338639
F36996g	-1.13861	0.0727336	0.339162
B22015g	-1.13751	0.07302	0.340293
E29535g	-1.13673	0.0732257	0.341048
F16234g	-1.13636	0.0733228	0.341296
F02199g	-1.1359	0.0734433	0.341652
C16688g	-1.13524	0.0736176	0.342258
E11441g	-1.13486	0.0737171	0.342516
A08672g	-1.13424	0.0738826	0.342925
C24200g	-1.1342	0.0738934	0.342925
C16712g	-1.13263	0.074308	0.344439
E34205g	-1.13263	0.0743075	0.344439
C18878g	-1.13226	0.0744071	0.344692
D17970g	-1.13175	0.074543	0.345116
B09708g	-1.13048	0.0748815	0.346477
A18671g	-1.12945	0.0751571	0.346927
F33587g	-1.1296	0.0751147	0.346927
F21583g	-1.12962	0.0751096	0.346927
E37392g	-1.12971	0.075087	0.346927
D32181g	-1.12843	0.075431	0.347985
C22922g	-1.12741	0.0757036	0.349035
B24758g	-1.12648	0.0759547	0.349986
E38608g	-1.126	0.076085	0.350232
A06625g	-1.12595	0.0760983	0.350232
D22932g	-1.12531	0.076271	0.35082
C30474g	-1.12474	0.0764262	0.351325
F37916g	-1.12424	0.0765623	0.351744
F25035g	-1.12379	0.0766825	0.35188
E10339g	-1.12383	0.0766737	0.35188
D20359g	-1.12143	0.0773274	0.35463
F18550g	-1.12039	0.0776138	0.355734
F12649g	-1.11949	0.0778606	0.356655
A08424g	-1.11819	0.078217	0.357866
E22787g	-1.11834	0.0781767	0.357866
D21458g	-1.11774	0.0783436	0.358234
F27141g	-1.11724	0.078482	0.358656
C15377g	-1.11577	0.0788898	0.360097
B19044g	-1.11587	0.0788599	0.360097
E01741g	-1.1151	0.0790737	0.360724
E10443g	-1.11493	0.0791217	0.360732
D07252g	-1.11436	0.0792799	0.361241
D01910g	-1.11393	0.0794009	0.361581
D11666g	-1.11361	0.0794915	0.361782
F14351t	-1.11338	0.0795533	0.361851
D13388g	-1.11291	0.0796856	0.362241
D06302g	-1.11212	0.079907	0.363035
E24479g	-1.11156	0.0800646	0.363539
F29395g	-1.11117	0.0801734	0.363821
A04495g	-1.11099	0.0802238	0.363837
F12757g	-1.11083	0.0802714	0.363841
D20904g	-1.11044	0.0803814	0.364127
C24660g	-1.10882	0.0808376	0.365768
D03561g	-1.10897	0.0807962	0.365768
A19725g	-1.10813	0.0810343	0.366445
E27243g	-1.10747	0.0812199	0.366857
B08721g	-1.10763	0.0811743	0.366857
D01819g	-1.10658	0.0814743	0.367793
A11079g	-1.10608	0.0816147	0.367904
C30007g	-1.10599	0.0816408	0.367904
C11271g	-1.10613	0.0816011	0.367904
D24508g	-1.10571	0.0817215	0.368054
E02317g	-1.10542	0.0818053	0.368062
B20337g	-1.10533	0.0818288	0.368062
F20330g	-1.10521	0.0818651	0.368062
E31186g	-1.10351	0.0823524	0.370039
F09627g	-1.10332	0.0824062	0.370067
E00574g	-1.10154	0.0829181	0.372088
F20234g	-1.10126	0.0829997	0.372088
F15367g	-1.10138	0.0829648	0.372088
E15843g	-1.10075	0.0831458	0.372528
F27798g	-1.10054	0.0832065	0.372585
D25813g	-1.10034	0.0832659	0.372637
D34785g	-1.10009	0.0833383	0.372746
E01422g	-1.09967	0.08346	0.373076
F21769g	-1.09867	0.0837481	0.373481
C08748g	-1.09906	0.0836351	0.373481
E33843g	-1.09853	0.0837907	0.373481
B02430g	-1.09874	0.0837296	0.373481
F35753g	-1.09894	0.0836697	0.373481
D04969g	-1.09798	0.0839499	0.373976
C07816g	-1.09566	0.0846269	0.376736
B16068g	-1.09553	0.0846664	0.376736
F34928g	-1.09499	0.084825	0.377227
F18226g	-1.09439	0.0850006	0.377791
C13919g	-1.09313	0.0853725	0.379228
E06355g	-1.09227	0.0856264	0.380138
E41737g	-1.09168	0.0857988	0.380686
E05158g	-1.09139	0.0858867	0.380859
B26033g	-1.09078	0.086066	0.381436
F37963g	-1.08998	0.0863029	0.382269
F21504g	-1.0877	0.0869836	0.385065
A09741g	-1.08752	0.0870374	0.385084
A18622g	-1.08677	0.0872628	0.385642
C15369g	-1.0868	0.0872524	0.385642
A16136g	-1.08626	0.0874154	0.386097
A07309g	-1.08546	0.0876563	0.386941
E22262g	-1.08507	0.0877719	0.387232
F15334g	-1.08451	0.0879408	0.387757
E18171g	-1.08396	0.0881068	0.388269
A18470g	-1.08285	0.0884443	0.389536
E22758g	-1.0818	0.0887606	0.390707
B06928g	-1.08161	0.0888199	0.390747
A18188g	-1.08122	0.0889369	0.391041
E19458g	-1.08088	0.0890399	0.39107
E35988g	-1.08087	0.0890441	0.39107
F39665g	-1.07947	0.0894712	0.392724
F15641g	-1.07829	0.0898306	0.394079
E14619g	-1.0781	0.0898902	0.394118
E23014g	-1.07756	0.0900562	0.394402
F20831g	-1.07763	0.0900344	0.394402
C07614g	-1.07727	0.0901464	0.394574
D12315g	-1.0766	0.0903496	0.395241
E22961g	-1.07641	0.0904095	0.395281
C04281g	-1.07479	0.0909084	0.397239
D04128g	-1.07458	0.090974	0.397303
E38706g	-1.0733	0.0913711	0.398366
F21482g	-1.07338	0.0913442	0.398366
C12845g	-1.07359	0.09128	0.398366
F12666g	-1.0725	0.0916182	0.398822
D00581g	-1.0723	0.0916809	0.398822
D17842g	-1.07245	0.0916339	0.398822
E06137g	-1.07234	0.0916675	0.398822
F28897g	-1.07153	0.0919214	0.399645
E25364g	-1.07098	0.0920925	0.400165
F04211g	-1.07009	0.0923708	0.40115
D11756g	-1.06883	0.0927638	0.402528
C17728g	-1.06874	0.0927915	0.402528
D05873g	-1.06783	0.0930782	0.403546
F12520g	-1.06702	0.093335	0.404434
F17025g	-1.0657	0.0937512	0.405804
A16028g	-1.06568	0.0937554	0.405804
B10891g	-1.065	0.0939729	0.405842
D35210g	-1.06505	0.0939557	0.405842
D05244g	-1.06513	0.093932	0.405842
D33350g	-1.06502	0.0939665	0.405842
E16026g	-1.06433	0.0941836	0.406526
E15144g	-1.06371	0.0943796	0.406867
E21406g	-1.06383	0.0943422	0.406867
B20378g	-1.06359	0.0944194	0.406867
B10607g	-1.06246	0.0947789	0.40819
A14430g	-1.06074	0.0953274	0.41001
B30090g	-1.06075	0.0953257	0.41001
D03663g	-1.06062	0.0953681	0.41001
E06759g	-1.06048	0.0954124	0.41001
E27196g	-1.05989	0.095602	0.410275
F25546g	-1.05979	0.0956323	0.410275
C15465g	-1.0599	0.0955987	0.410275
D04447g	-1.05899	0.0958892	0.41115
E26677g	-1.05876	0.095962	0.411236
F05312g	-1.0582	0.0961445	0.411791
E01352g	-1.05703	0.0965203	0.413173
F27989g	-1.0564	0.096724	0.413817
E27871g	-1.05575	0.0969343	0.414489
C05554g	-1.05536	0.097062	0.414807
B25676g	-1.05518	0.0971215	0.414833
D15214g	-1.05481	0.0972392	0.415108
F06708g	-1.05396	0.0975178	0.415673
F23446g	-1.05391	0.097532	0.415673
E30074g	-1.05409	0.097475	0.415673
E20159g	-1.05265	0.0979448	0.416876
F31568g	-1.05264	0.0979471	0.416876
B03979g	-1.05255	0.0979749	0.416876
D33364g	-1.05213	0.0981139	0.41715
F07747g	-1.05203	0.0981467	0.41715
E18143g	-1.05185	0.098206	0.417174
B16584g	-1.0508	0.0985492	0.417525
A07171g	-1.05117	0.0984275	0.417525
D26146g	-1.05099	0.0984853	0.417525
B06640g	-1.05138	0.0983606	0.417525
A10199g	-1.05061	0.0986107	0.417525
B22055g	-1.05072	0.0985765	0.417525
C02424g	-1.04953	0.0989658	0.418801
F35554g	-1.04891	0.0991689	0.419204
A07624g	-1.049	0.0991397	0.419204
A13713g	-1.04779	0.0995404	0.420546
D16314g	-1.04746	0.0996501	0.420566
A14691g	-1.04745	0.0996534	0.420566
F10530g	-1.04697	0.0998107	0.421002
C29302g	-1.04519	0.100403	0.42327
E27273g	-1.04301	0.101128	0.426096
D15296g	-1.04217	0.101408	0.426687
B05226g	-1.0421	0.101433	0.426687
C28228g	-1.04217	0.101409	0.426687
B18902g	-1.04036	0.102018	0.428915
D20768g	-1.03887	0.10252	0.430794
F06956g	-1.03838	0.102684	0.431157
F29127g	-1.03828	0.102717	0.431157
F27701g	-1.03778	0.102887	0.431173
B23420g	-1.038	0.102814	0.431173
F23270g	-1.03781	0.102879	0.431173
A16215g	-1.03742	0.103009	0.431449
F13268g	-1.03688	0.103192	0.431985
C22186g	-1.03644	0.103341	0.432375
B23603g	-1.03612	0.103451	0.432602
E15583g	-1.0351	0.103797	0.433815
F19841g	-1.03427	0.10408	0.434531
C14774g	-1.03433	0.10406	0.434531
E27834g	-1.03396	0.104187	0.434747
F05958g	-1.03211	0.10482	0.437152
B10288g	-1.03142	0.105057	0.437908
A16832g	-1.03054	0.10536	0.438934
E34408g	-1.0301	0.10551	0.439323
F01078g	-1.02869	0.105998	0.440743
E27600g	-1.02862	0.106021	0.440743
F21813g	-1.02894	0.105912	0.440743
B16022g	-1.02802	0.106229	0.441058
E25812g	-1.02779	0.106308	0.441058
D34980g	-1.02775	0.106324	0.441058
E05854g	-1.02783	0.106296	0.441058
D30540g	-1.02745	0.106425	0.441222
F17581g	-1.02731	0.106477	0.441222
E17920g	-1.02637	0.106803	0.442165
D20758g	-1.02633	0.106818	0.442165
D21076g	-1.02582	0.106993	0.442656
C02053g	-1.02522	0.107203	0.443241
C24183g	-1.02509	0.107248	0.443241
E11341g	-1.02476	0.107363	0.443479
D02399g	-1.02448	0.107462	0.44365
B09426g	-1.02405	0.10761	0.444026
A21449g	-1.02268	0.108092	0.445778
E05602g	-1.02225	0.108242	0.446162
C13026g	-1.02202	0.108323	0.446257
C08242g	-1.02134	0.108562	0.447006
B00539g	-1.02054	0.108842	0.447921
A19089g	-1.01939	0.10925	0.449365
E19682g	-1.01822	0.109663	0.450824
C12695g	-1.0178	0.109811	0.451192
A08436g	-1.01479	0.110884	0.454643
B15346g	-1.01493	0.110834	0.454643
C16485g	-1.01499	0.110813	0.454643
C23427g	-1.01497	0.110821	0.454643
E12402g	-1.01377	0.11125	0.455902
E07571g	-1.0134	0.11138	0.456195
E35384g	-1.013	0.111523	0.456374
E13280g	-1.01295	0.111541	0.456374
C15217g	-1.01261	0.111664	0.456635
E24428g	-1.01207	0.111857	0.457187
C23707g	-1.01127	0.112147	0.458129
C00293g	-1.01102	0.112238	0.458261
E40785g	-1.0106	0.112386	0.458626
D19252g	-1.01011	0.112563	0.459108
E18854g	-1.0092	0.112895	0.460217
A10039g	-1.00823	0.113245	0.461403
A16509g	-1.00759	0.113476	0.462103
D14805g	-1.00665	0.113819	0.462421
B19429g	-1.00683	0.113753	0.462421
D01350g	-1.00656	0.113851	0.462421
E34238g	-1.00672	0.113795	0.462421
B14804g	-1.00706	0.113669	0.462421
D19306g	-1.00633	0.113935	0.46252
B22883g	-1.0061	0.114019	0.46262
B21432g	-1.00535	0.114293	0.463489
A10105g	-1.00498	0.114427	0.463789
D04636g	-1.00463	0.114556	0.464072
E16974g	-1.00394	0.114809	0.464662
C00331g	-1.0039	0.114821	0.464662
D02000g	-1.00301	0.115148	0.465744
D00724g	-1.00267	0.115275	0.465771
D17725g	-1.00272	0.115257	0.465771
D16709g	-1.00225	0.115429	0.46615
B12057g	-1.0012	0.115813	0.46746
C33071g	-0.999861	0.116309	0.46862
D22961g	-1.00007	0.116232	0.46862
D28842g	-0.999284	0.116523	0.46862
F22836g	-0.999293	0.116519	0.46862
F27211g	-0.999506	0.11644	0.46862
F33603g	-0.999582	0.116412	0.46862
E22840g	-0.999713	0.116364	0.46862
D34288g	-0.998685	0.116744	0.469028
C07077g	-0.998789	0.116706	0.469028
E00239g	-0.998291	0.11689	0.469371
A04561g	-0.997638	0.117133	0.469686
A17450g	-0.997821	0.117065	0.469686
F35983g	-0.99743	0.11721	0.469686
B15509g	-0.997521	0.117176	0.469686
D01905g	-0.996991	0.117373	0.469855
B23879g	-0.997132	0.117321	0.469855
E31865g	-0.99661	0.117515	0.46994
E19138g	-0.996748	0.117464	0.46994
D35484g	-0.995925	0.11777	0.470606
B24129g	-0.995838	0.117803	0.470606
D12147g	-0.995476	0.117938	0.470903
E09128g	-0.994652	0.118246	0.471891
B24043g	-0.993752	0.118583	0.472992
A14274g	-0.993491	0.11868	0.472997
F16527g	-0.993425	0.118705	0.472997
E23068g	-0.99262	0.119007	0.473957
C20550g	-0.992411	0.119086	0.474028
E06068g	-0.991894	0.11928	0.474559
C15832g	-0.99173	0.119342	0.474562
B23176g	-0.991376	0.119475	0.474848
E30053g	-0.990603	0.119767	0.475763
D28890g	-0.990372	0.119854	0.475867
D28351g	-0.990083	0.119963	0.476057
E35265g	-0.989661	0.120122	0.476253
F14656g	-0.989629	0.120135	0.476253
F09542g	-0.988366	0.120613	0.477662
F08745g	-0.988469	0.120574	0.477662
C21755g	-0.988197	0.120677	0.477673
B30218g	-0.987813	0.120823	0.478006
E03163g	-0.987346	0.121	0.478465
B26235g	-0.987164	0.121069	0.478494
A02561g	-0.986812	0.121203	0.47878
B26153g	-0.985865	0.121564	0.479961
C04328g	-0.98562	0.121657	0.480087
E19714g	-0.985338	0.121765	0.480269
A05592g	-0.98461	0.122043	0.481121
C22019g	-0.984036	0.122263	0.481499
A22023g	-0.984061	0.122253	0.481499
E40640g	-0.983511	0.122464	0.481861
E40089g	-0.983473	0.122479	0.481861
E16750g	-0.982813	0.122732	0.482126
F01755g	-0.982818	0.12273	0.482126
E26551g	-0.982985	0.122666	0.482126
D30474g	-0.981893	0.123085	0.48327
C12725g	-0.981496	0.123238	0.483381
D25885g	-0.981523	0.123228	0.483381
E41360g	-0.981217	0.123345	0.483559
E24513g	-0.979325	0.124076	0.485688
E19826g	-0.979387	0.124052	0.485688
B25087g	-0.979474	0.124018	0.485688
A22073g	-0.978891	0.124244	0.486067
F05624g	-0.978651	0.124337	0.486067
C22556g	-0.978429	0.124423	0.486067
E09269g	-0.978548	0.124377	0.486067
C17453g	-0.977928	0.124617	0.486446
B17518g	-0.977841	0.124651	0.486446
E27997g	-0.977696	0.124707	0.486446
E11083g	-0.9771	0.124939	0.487105
F06991g	-0.974256	0.126048	0.490935
D32316g	-0.974374	0.126002	0.490935
A14658g	-0.973741	0.126249	0.491474
B07578g	-0.973372	0.126393	0.49179
[truncated: 5,779 more rows]

## Sheet: 0.75 M NaCl
gene (from YALI1 assembly)	TS	Raw p-value	Corrected p-value
F20589g	-5.3888	1.05227e-42	8.18457e-39
D21586g	-5.03811	2.49568e-37	9.70569e-34
C01297g	-4.75785	2.64319e-33	6.8529e-30
B08783g	-4.46677	2.2299e-29	4.33605e-26
F15859g	-4.34189	8.98129e-28	1.39713e-24
A19924g	-4.26084	9.32271e-27	1.20853e-23
D21327g	-4.18869	7.19947e-26	7.99964e-23
B21714g	-4.15069	2.08209e-25	2.02431e-22
E19488g	-4.10895	6.60631e-25	5.70932e-22
A07937g	-4.06741	2.05961e-24	1.60196e-21
D08050g	-4.0459	3.69292e-24	2.61123e-21
D35575g	-3.99308	1.52816e-23	9.90503e-21
A05052g	-3.93612	6.91623e-23	4.13803e-20
B14355g	-3.91739	1.1306e-22	6.2813e-20
D33042g	-3.79134	2.89622e-21	1.50179e-18
F09833g	-3.77298	4.60162e-21	2.23696e-18
F10342g	-3.7515	7.88738e-21	3.60871e-18
F32204g	-3.67078	5.80406e-20	2.508e-17
E23961g	-3.53595	1.47008e-18	6.01803e-16
F20059g	-3.52354	1.96707e-18	7.64995e-16
E39385g	-3.49619	3.72129e-18	1.37829e-15
B21432g	-3.49317	3.99176e-18	1.41127e-15
F15835g	-3.47987	5.43082e-18	1.83656e-15
E20049g	-3.47354	6.28577e-18	2.03711e-15
E31865g	-3.36918	6.71448e-17	2.08901e-14
B29436g	-3.24915	9.31641e-16	2.78704e-13
E16968g	-3.22489	1.56611e-15	4.51154e-13
E30561g	-3.14937	7.68247e-15	2.13408e-12
E31351g	-3.12978	1.15314e-14	3.0928e-12
B02833g	-3.12236	1.34379e-14	3.48399e-12
D21044g	-3.10068	2.09727e-14	5.26211e-12
D01345g	-3.09305	2.45086e-14	5.95713e-12
D12315g	-3.07785	3.33919e-14	7.87038e-12
A02150g	-3.06644	4.20764e-14	9.62561e-12
E00533g	-3.03911	7.29234e-14	1.62057e-11
E08620g	-3.03167	8.4626e-14	1.82839e-11
B22020g	-3.00509	1.43556e-13	2.93837e-11
D06545g	-3.00636	1.4e-13	2.93837e-11
F06289g	-2.99153	1.8762e-13	3.64827e-11
E25585g	-2.99262	1.83642e-13	3.64827e-11
D07831g	-2.98246	2.24247e-13	4.25413e-11
A09638g	-2.97247	2.72737e-13	5.05084e-11
B18368g	-2.9666	3.05919e-13	5.53358e-11
E35329g	-2.93779	5.353e-13	9.46265e-11
F25984g	-2.92683	6.61197e-13	1.14284e-10
D09785g	-2.91206	8.77856e-13	1.48434e-10
E28490g	-2.90847	9.40425e-13	1.5563e-10
D05286g	-2.87862	1.65862e-12	2.68765e-10
F21056g	-2.8678	2.03436e-12	3.22924e-10
A12929g	-2.86172	2.28099e-12	3.5483e-10
C07948g	-2.84675	3.01939e-12	4.60487e-10
D31948g	-2.83774	3.57241e-12	5.34349e-10
A19862g	-2.82235	4.75395e-12	6.97665e-10
E13329g	-2.81493	5.45282e-12	7.85408e-10
A21993g	-2.75934	1.506e-11	2.09172e-09
A22008g	-2.75934	1.506e-11	2.09172e-09
F02939g	-2.73395	2.37785e-11	3.24472e-09
C09137g	-2.72834	2.6286e-11	3.40754e-09
E03387g	-2.72883	2.60573e-11	3.40754e-09
F37627g	-2.72888	2.60332e-11	3.40754e-09
E03553g	-2.71168	3.53631e-11	4.50908e-09
F01275g	-2.70723	3.82723e-11	4.80132e-09
F23364g	-2.70324	4.10698e-11	5.07049e-09
A02190g	-2.69946	4.39048e-11	5.3358e-09
C06724g	-2.69765	4.53305e-11	5.35974e-09
F20177g	-2.69747	4.548e-11	5.35974e-09
B13800g	-2.69203	5.0052e-11	5.81051e-09
D32070g	-2.68083	6.09393e-11	6.97039e-09
F23414g	-2.67462	6.79468e-11	7.65927e-09
F27304g	-2.66424	8.14398e-11	9.04912e-09
F34095g	-2.64641	1.10977e-10	1.19923e-08
D07344g	-2.6464	1.11011e-10	1.19923e-08
C25979g	-2.64279	1.18143e-10	1.25879e-08
E08071g	-2.62557	1.58899e-10	1.67016e-08
F28212g	-2.60828	2.13552e-10	2.21468e-08
D35148g	-2.59849	2.52193e-10	2.58099e-08
A21345g	-2.59101	2.8625e-10	2.8915e-08
E20787g	-2.58781	3.02164e-10	3.01312e-08
D18577g	-2.5688	4.16061e-10	4.04437e-08
D20695g	-2.56818	4.20382e-10	4.04437e-08
A15507g	-2.56807	4.2118e-10	4.04437e-08
F26186g	-2.5664	4.3311e-10	4.05871e-08
F13134g	-2.5665	4.32357e-10	4.05871e-08
F28025g	-2.56354	4.5435e-10	4.19358e-08
B03290g	-2.56302	4.58286e-10	4.19358e-08
F13579g	-2.56172	4.68353e-10	4.23587e-08
E38164g	-2.55989	4.82896e-10	4.3172e-08
B20634g	-2.55318	5.40039e-10	4.77321e-08
D20637g	-2.55149	5.55488e-10	4.85459e-08
F03908g	-2.54531	6.15523e-10	5.31948e-08
B27211g	-2.52859	8.11649e-10	6.93737e-08
B09931g	-2.52569	8.51345e-10	7.19756e-08
C00772g	-2.52144	9.12949e-10	7.6354e-08
B06735g	-2.52072	9.23795e-10	7.64391e-08
E22111g	-2.50543	1.18649e-09	9.71424e-08
D31672g	-2.50011	1.29414e-09	1.04852e-07
C10718g	-2.49488	1.40906e-09	1.12986e-07
B14418g	-2.49169	1.48375e-09	1.17761e-07
C18435g	-2.49061	1.51018e-09	1.18648e-07
D08749g	-2.48263	1.71831e-09	1.3365e-07
D07496g	-2.47991	1.79548e-09	1.3827e-07
E13011g	-2.46715	2.20503e-09	1.68144e-07
F30086g	-2.46598	2.24669e-09	1.69658e-07
D25208g	-2.4481	2.98986e-09	2.23607e-07
B19453g	-2.43869	3.47219e-09	2.57207e-07
E12482g	-2.42957	4.01127e-09	2.88886e-07
C11100g	-2.43073	3.93863e-09	2.88886e-07
D28726g	-2.43001	3.98365e-09	2.88886e-07
C11843g	-2.42715	4.16784e-09	2.97408e-07
E14153g	-2.42623	4.22865e-09	2.99004e-07
F02545g	-2.42481	4.32455e-09	3.0303e-07
C15526g	-2.42299	4.45014e-09	3.09047e-07
E26229g	-2.41919	4.72466e-09	3.25207e-07
F02187g	-2.41392	5.13227e-09	3.50165e-07
E34708g	-2.40998	5.4587e-09	3.69198e-07
D06061g	-2.40792	5.63748e-09	3.75697e-07
B20935g	-2.40777	5.6514e-09	3.75697e-07
E11351g	-2.40207	6.17714e-09	4.07167e-07
E30677g	-2.39559	6.8332e-09	4.46627e-07
F24079g	-2.38256	8.36435e-09	5.42149e-07
F17265g	-2.37982	8.72682e-09	5.60969e-07
E23854g	-2.36857	1.03783e-08	6.61661e-07
F16045g	-2.36565	1.08543e-08	6.8638e-07
D22476g	-2.36259	1.13771e-08	7.13635e-07
F09671g	-2.35749	1.23005e-08	7.65387e-07
A08107g	-2.35406	1.29639e-08	8.00261e-07
C16200g	-2.35276	1.32227e-08	8.09814e-07
E28903g	-2.35188	1.34013e-08	8.14338e-07
B16645g	-2.35094	1.3595e-08	8.19707e-07
D00040g	-2.34348	1.52312e-08	9.11292e-07
D19338g	-2.33174	1.81974e-08	1.08045e-06
E24201g	-2.32942	1.88472e-08	1.11056e-06
A01249g	-2.32873	1.90437e-08	1.1137e-06
E09381g	-2.32397	2.04617e-08	1.1877e-06
C29584g	-2.32085	2.14461e-08	1.23562e-06
D33901g	-2.31226	2.43984e-08	1.39537e-06
F09481g	-2.29916	2.96744e-08	1.68473e-06
F02758g	-2.29843	2.99956e-08	1.69062e-06
F36132g	-2.29695	3.06665e-08	1.716e-06
E09779g	-2.29576	3.12132e-08	1.73412e-06
C20964g	-2.29483	3.16471e-08	1.74575e-06
A14568g	-2.29322	3.24142e-08	1.77548e-06
A14736g	-2.29009	3.39569e-08	1.84697e-06
C08065g	-2.28958	3.42161e-08	1.84815e-06
B27485g	-2.28887	3.45776e-08	1.85479e-06
E00337g	-2.28436	3.69621e-08	1.96912e-06
F07980g	-2.27781	4.07171e-08	2.1544e-06
E13818g	-2.27579	4.19485e-08	2.20457e-06
C13611g	-2.27531	4.22457e-08	2.20528e-06
F04001g	-2.26673	4.79257e-08	2.48511e-06
E33675g	-2.266	4.84412e-08	2.4952e-06
B16022g	-2.25969	5.31317e-08	2.71881e-06
F05137g	-2.25845	5.41082e-08	2.75068e-06
A16496g	-2.25604	5.60431e-08	2.83054e-06
E23912g	-2.25329	5.83362e-08	2.92735e-06
B06704g	-2.25254	5.89819e-08	2.94078e-06
E32241g	-2.24986	6.13242e-08	3.03809e-06
F29876g	-2.24834	6.27013e-08	3.08665e-06
C32253g	-2.24638	6.45116e-08	3.15579e-06
F33881g	-2.24328	6.74828e-08	3.28051e-06
F36996g	-2.24087	6.9876e-08	3.35491e-06
B25798g	-2.24121	6.9541e-08	3.35491e-06
D27057g	-2.23586	7.51375e-08	3.5854e-06
A04653g	-2.23507	7.59956e-08	3.60423e-06
E20544g	-2.23378	7.74343e-08	3.65021e-06
A20320g	-2.22992	8.18673e-08	3.83593e-06
F32969g	-2.22701	8.53774e-08	3.97644e-06
E17811g	-2.2262	8.63709e-08	3.99877e-06
F18920g	-2.22285	9.06328e-08	4.14672e-06
F14024g	-2.22291	9.05638e-08	4.14672e-06
A01854g	-2.22232	9.13327e-08	4.1543e-06
A15813g	-2.21783	9.74075e-08	4.35423e-06
E41699g	-2.21783	9.74075e-08	4.35423e-06
E13472g	-2.21783	9.74075e-08	4.35423e-06
C25877g	-2.21231	1.05414e-07	4.68521e-06
E07920g	-2.20348	1.19567e-07	5.28406e-06
B20276g	-2.19716	1.30815e-07	5.74847e-06
C00331g	-2.18892	1.47016e-07	6.42409e-06
B25077g	-2.18493	1.55532e-07	6.75825e-06
D24130g	-2.18283	1.60213e-07	6.92296e-06
B24758g	-2.18026	1.66111e-07	7.1382e-06
E13899g	-2.17915	1.68715e-07	7.21026e-06
C32049g	-2.17751	1.7267e-07	7.33893e-06
C16352g	-2.17327	1.83245e-07	7.7461e-06
C12755g	-2.17183	1.87002e-07	7.86219e-06
C14183g	-2.16535	2.04763e-07	8.56262e-06
F32251g	-2.16463	2.06809e-07	8.60191e-06
E04531g	-2.15819	2.26249e-07	9.36043e-06
C23526g	-2.15753	2.28344e-07	9.39714e-06
E31075g	-2.15689	2.30376e-07	9.43088e-06
E41185g	-2.15571	2.34218e-07	9.53794e-06
C05178g	-2.15314	2.42713e-07	9.83239e-06
B27984g	-2.1469	2.64656e-07	1.06658e-05
C30235g	-2.14362	2.76958e-07	1.1104e-05
D19515g	-2.1383	2.98055e-07	1.18886e-05
B22905g	-2.13744	3.01617e-07	1.19693e-05
B26550g	-2.1343	3.14933e-07	1.24343e-05
F31482g	-2.13061	3.31335e-07	1.30158e-05
D27126g	-2.13011	3.33633e-07	1.30402e-05
C23504g	-2.12766	3.45012e-07	1.34175e-05
F07699g	-2.12002	3.83058e-07	1.4823e-05
D12523g	-2.11362	4.1805e-07	1.6097e-05
E10712g	-2.10786	4.5208e-07	1.73216e-05
A21835g	-2.09699	5.2381e-07	1.99715e-05
A03757g	-2.09425	5.43515e-07	2.06217e-05
C29080g	-2.08868	5.85892e-07	2.21217e-05
B21030g	-2.08488	6.16562e-07	2.31673e-05
B15509g	-2.07832	6.73278e-07	2.51767e-05
D08239g	-2.07754	6.80284e-07	2.5317e-05
B25795g	-2.06634	7.89887e-07	2.92559e-05
B17518g	-2.06016	8.57365e-07	3.16047e-05
D03831g	-2.05863	8.7494e-07	3.21004e-05
A11797g	-2.05776	8.85113e-07	3.21701e-05
F26620g	-2.05793	8.83166e-07	3.21701e-05
E04349g	-2.05535	9.13799e-07	3.29052e-05
D01819g	-2.05548	9.12207e-07	3.29052e-05
B19323g	-2.04665	1.0249e-06	3.67357e-05
B28454g	-2.04371	1.06538e-06	3.78379e-05
F12478g	-2.04391	1.06258e-06	3.78379e-05
E41754g	-2.03985	1.12073e-06	3.96229e-05
E21020g	-2.03778	1.15157e-06	4.05291e-05
C16255g	-2.03733	1.15838e-06	4.05851e-05
B02162g	-2.0367	1.16786e-06	4.07338e-05
F39743g	-2.03066	1.26389e-06	4.38862e-05
F30641g	-2.02927	1.28698e-06	4.44896e-05
E13808g	-2.02105	1.43234e-06	4.92953e-05
D18037g	-2.02067	1.43943e-06	4.93211e-05
A06169g	-2.012	1.61063e-06	5.49452e-05
C30119g	-2.00647	1.72968e-06	5.87489e-05
E08512g	-2.00267	1.81651e-06	6.11638e-05
E08472g	-2.00267	1.81651e-06	6.11638e-05
E20984g	-2.00098	1.85641e-06	6.22377e-05
C16653g	-1.99348	2.04368e-06	6.8222e-05
E00746g	-1.98504	2.27639e-06	7.56658e-05
E26450g	-1.98022	2.42044e-06	8.01114e-05
A09626g	-1.97078	2.72801e-06	8.99087e-05
F10866g	-1.96686	2.86659e-06	9.40773e-05
F29168g	-1.96612	2.89333e-06	9.45559e-05
E15804g	-1.96391	2.97518e-06	9.68242e-05
D27044g	-1.96342	2.99337e-06	9.701e-05
E32361g	-1.95588	3.29109e-06	0.000106216
C24460g	-1.95298	3.41297e-06	0.000109694
D00094g	-1.95196	3.45668e-06	0.000110642
D14986g	-1.94976	3.55305e-06	0.000112798
A11676g	-1.94976	3.55305e-06	0.000112798
C01491g	-1.94779	3.64171e-06	0.000114677
E28425g	-1.94805	3.62995e-06	0.000114677
B20493g	-1.94351	3.84146e-06	0.000120479
B29202g	-1.94073	3.97684e-06	0.000124224
D06805g	-1.9372	4.15483e-06	0.00012875
B29080g	-1.93743	4.14345e-06	0.00012875
C27012g	-1.93136	4.46715e-06	0.000137879
E03877g	-1.9306	4.50946e-06	0.000138089
E32223g	-1.9306	4.50946e-06	0.000138089
B23798g	-1.92746	4.68791e-06	0.00014299
F28765g	-1.92662	4.73678e-06	0.000143357
D26993g	-1.92668	4.73289e-06	0.000143357
D29215g	-1.92365	4.91346e-06	0.000148127
C09923g	-1.92043	5.11187e-06	0.000152923
F37528g	-1.92051	5.10716e-06	0.000152923
F12578g	-1.91928	5.18449e-06	0.000154502
F30034g	-1.91674	5.34889e-06	0.000158793
E12962g	-1.90824	5.93598e-06	0.000175552
B01550g	-1.90661	6.05506e-06	0.000178395
E18025g	-1.9008	6.49919e-06	0.000190757
F09737g	-1.894	7.05953e-06	0.000206425
B03225g	-1.89193	7.23809e-06	0.000210853
F32638g	-1.88878	7.51912e-06	0.000218223
E06109g	-1.8856	7.81378e-06	0.000225931
B05947g	-1.88481	7.88857e-06	0.000227249
C24222g	-1.8837	7.99485e-06	0.000229461
E26320g	-1.88074	8.2855e-06	0.000236929
D32024g	-1.87928	8.43202e-06	0.000240235
F25987g	-1.87476	8.90188e-06	0.000252696
E40782g	-1.87319	9.07099e-06	0.000256561
C06201g	-1.87223	9.17613e-06	0.000258594
F15886g	-1.86843	9.60233e-06	0.000269628
B06340g	-1.86381	1.01467e-05	0.000283887
F05118g	-1.86319	1.02218e-05	0.000284966
E00907g	-1.86061	1.05412e-05	0.00029282
D28890g	-1.85872	1.078e-05	0.000296506
F26519g	-1.85866	1.07883e-05	0.000296506
C13093g	-1.85924	1.07137e-05	0.000296506
E09241g	-1.85546	1.12057e-05	0.000306895
D31402g	-1.85309	1.15253e-05	0.000314539
C05880g	-1.8516	1.17303e-05	0.000319014
B20242g	-1.85047	1.1888e-05	0.000322176
A14237g	-1.84349	1.29082e-05	0.000348611
E21779g	-1.84084	1.33182e-05	0.000358439
C03335g	-1.83526	1.42193e-05	0.000381371
E04910g	-1.82637	1.57763e-05	0.000421678
E21832g	-1.82515	1.60028e-05	0.000424813
C24611g	-1.82523	1.59889e-05	0.000424813
B15943g	-1.82425	1.61714e-05	0.000427826
D17795g	-1.8236	1.62956e-05	0.000429651
C00368g	-1.8216	1.66779e-05	0.000438247
B07853g	-1.8186	1.72709e-05	0.0004523
E40671g	-1.81633	1.77314e-05	0.000462802
C20078g	-1.81515	1.79755e-05	0.000467604
E29115g	-1.81425	1.81642e-05	0.000470938
E40818g	-1.81311	1.84048e-05	0.00047559
E33633g	-1.81278	1.84752e-05	0.000475827
A12540g	-1.8119	1.86648e-05	0.000479125
E25443g	-1.81125	1.8806e-05	0.000481161
E23659g	-1.807	1.97501e-05	0.000503661
F03992g	-1.80621	1.99319e-05	0.000506636
C05204g	-1.80317	2.06411e-05	0.000522954
F11889g	-1.79989	2.14356e-05	0.000541318
E16675g	-1.79956	2.15164e-05	0.000541602
A16988g	-1.79856	2.17652e-05	0.000546095
A17551g	-1.79703	2.21505e-05	0.000553976
A14783g	-1.79631	2.23343e-05	0.000556783
E15774g	-1.79551	2.25394e-05	0.0005601
F11493g	-1.79451	2.27988e-05	0.000561979
E15093g	-1.7945	2.28017e-05	0.000561979
E34290g	-1.79438	2.28318e-05	0.000561979
F29652g	-1.79131	2.36494e-05	0.000580269
F08650g	-1.79076	2.37964e-05	0.000582039
C10232g	-1.79039	2.38974e-05	0.000582676
E10852g	-1.78725	2.47704e-05	0.000602076
D32812g	-1.78258	2.61208e-05	0.00063292
E25932g	-1.77989	2.69327e-05	0.000650568
B23447g	-1.77901	2.72035e-05	0.000651042
C09489g	-1.7791	2.71737e-05	0.000651042
B27645g	-1.77941	2.708e-05	0.000651042
B09894g	-1.77776	2.75897e-05	0.000656248
B26112g	-1.77781	2.75734e-05	0.000656248
B22321g	-1.77436	2.86724e-05	0.00067992
E27939g	-1.77186	2.94934e-05	0.000697263
E41480g	-1.76877	3.05428e-05	0.000719885
D19354g	-1.76464	3.19955e-05	0.000751846
A04742g	-1.76282	3.26576e-05	0.000765093
F29937g	-1.76141	3.31772e-05	0.000774932
C24434g	-1.75845	3.42952e-05	0.000798646
D03756g	-1.75776	3.45639e-05	0.000802501
D32832g	-1.75553	3.54355e-05	0.00082029
B15703g	-1.75443	3.58745e-05	0.000827988
C30255g	-1.75249	3.66628e-05	0.000843678
C15516g	-1.75107	3.72462e-05	0.000854576
D18673g	-1.74975	3.77992e-05	0.000864713
B19153g	-1.74601	3.94051e-05	0.000898805
F26367g	-1.74558	3.95959e-05	0.000900518
C27207g	-1.74256	4.09429e-05	0.000926041
A20995g	-1.74253	4.09563e-05	0.000926041
F12712g	-1.74094	4.16856e-05	0.0009398
A14199g	-1.73817	4.29839e-05	0.000966267
A21841g	-1.73654	4.37693e-05	0.000978269
A11043g	-1.73664	4.37186e-05	0.000978269
C11365g	-1.7349	4.45677e-05	0.000993259
E01033g	-1.72936	4.73728e-05	0.00105276
C13565g	-1.72367	5.04307e-05	0.00111752
C05507g	-1.71863	5.32921e-05	0.00117757
C16108g	-1.71607	5.48055e-05	0.00120417
C31848g	-1.71632	5.46548e-05	0.00120417
A20965g	-1.71314	5.65849e-05	0.00123977
C19826g	-1.71237	5.70625e-05	0.00124672
A20611g	-1.71181	5.74117e-05	0.00125083
A07768g	-1.71113	5.78355e-05	0.00125655
F15053g	-1.70608	6.10982e-05	0.00132374
A21420g	-1.70229	6.36625e-05	0.00137165
E15991g	-1.70232	6.36419e-05	0.00137165
D32880g	-1.7002	6.51139e-05	0.00139136
F24228g	-1.70043	6.49527e-05	0.00139136
D21702g	-1.70028	6.50627e-05	0.00139136
F24929g	-1.69657	6.77158e-05	0.001443
D18190g	-1.69519	6.8735e-05	0.00146071
E03904g	-1.69246	7.07864e-05	0.00150021
F15352g	-1.69039	7.23768e-05	0.00152975
C13522g	-1.68917	7.33326e-05	0.00154575
F17215g	-1.68864	7.37505e-05	0.00155035
F17836g	-1.68827	7.40475e-05	0.0015524
F23719g	-1.68464	7.69776e-05	0.00160949
F18239g	-1.68289	7.84379e-05	0.00163563
C16648g	-1.68246	7.87994e-05	0.00163768
B21798g	-1.68221	7.90115e-05	0.00163768
F16369g	-1.68202	7.91681e-05	0.00163768
E26930g	-1.68103	8.00082e-05	0.00164877
F28686t	-1.68089	8.01278e-05	0.00164877
F29301g	-1.67974	8.11214e-05	0.00166481
F25663g	-1.67892	8.18364e-05	0.00167506
E13428g	-1.67589	8.45207e-05	0.00172547
C19058g	-1.67556	8.48188e-05	0.00172702
B20094g	-1.6749	8.54163e-05	0.00173065
A11355g	-1.67487	8.54423e-05	0.00173065
D34043g	-1.66866	9.12666e-05	0.00184382
E05975g	-1.66643	9.34489e-05	0.00187815
E10500g	-1.66643	9.3442e-05	0.00187815
E05446g	-1.66609	9.37831e-05	0.00188001
F12318g	-1.66206	9.78615e-05	0.00195673
C00841g	-1.66158	9.83585e-05	0.00196162
D16290g	-1.6606	9.93845e-05	0.00197701
D20398g	-1.66012	9.98841e-05	0.00198188
B26322g	-1.65977	0.000100256	0.0019842
F09788g	-1.65516	0.00010524	0.00207756
C02086g	-1.65321	0.000107413	0.00210975
A13737g	-1.6533	0.000107312	0.00210975
F11020g	-1.65039	0.000110642	0.00216769
F22940g	-1.64566	0.000116249	0.00227182
B05830g	-1.64189	0.000120917	0.00235712
F37963g	-1.63985	0.000123501	0.00240147
C28513g	-1.63903	0.000124566	0.00241615
D05594g	-1.63744	0.000126643	0.00245033
E21345g	-1.63647	0.00012792	0.00246889
F28915g	-1.63223	0.000133666	0.00257341
B19390g	-1.63106	0.000135299	0.00259842
D24425g	-1.6278	0.000139939	0.0026809
D01188g	-1.62712	0.000140925	0.00269315
F05253g	-1.62274	0.000147423	0.00281042
F14009g	-1.61891	0.00015335	0.00291627
F29670g	-1.61824	0.0001544	0.00292107
E32754g	-1.61803	0.000154729	0.00292107
B01511g	-1.61821	0.000154452	0.00292107
E05390g	-1.61742	0.000155709	0.00293245
C03036g	-1.61678	0.000156726	0.00294447
B06315g	-1.61207	0.000164472	0.00308256
D11666g	-1.61052	0.000167088	0.00312406
E32315g	-1.61016	0.000167704	0.00312806
F22568g	-1.609	0.000169702	0.00315776
D35593g	-1.60734	0.000172607	0.00319651
E38131g	-1.60748	0.000172349	0.00319651
A11218g	-1.60319	0.00018004	0.00332625
F32675g	-1.60148	0.000183206	0.00337671
D16932g	-1.60049	0.000185046	0.00340258
B06607g	-1.59963	0.000186674	0.00341636
B04497g	-1.59966	0.000186611	0.00341636
A15172g	-1.5976	0.00019055	0.0034791
F36127g	-1.59597	0.000193717	0.00352865
D25104g	-1.59469	0.000196244	0.00356632
E11215g	-1.59076	0.000204176	0.00369687
E21786g	-1.59066	0.000204378	0.00369687
F07907g	-1.59036	0.000204985	0.00369924
E41436g	-1.58886	0.000208105	0.00374685
B07843g	-1.58833	0.000209228	0.00375838
D09004g	-1.5881	0.000209715	0.00375844
B12010g	-1.58723	0.000211561	0.00378282
C19981g	-1.5789	0.000229985	0.00410281
F30061g	-1.57845	0.000231004	0.00411155
B25395g	-1.57736	0.000233533	0.00414708
A10529g	-1.57537	0.000238226	0.00421671
D24836g	-1.57524	0.000238538	0.00421671
E30520g	-1.56941	0.000252795	0.00445859
C29141g	-1.56526	0.000263413	0.00463535
A19759g	-1.56232	0.000271184	0.00476134
A10105g	-1.56124	0.000274104	0.00480175
A04309g	-1.55709	0.000285537	0.00499079
D31914g	-1.55426	0.000293603	0.00512028
E04823g	-1.55402	0.000294315	0.0051212
C17498g	-1.55146	0.000301787	0.00522783
E00613g	-1.55149	0.000301711	0.00522783
C08523g	-1.55088	0.000303523	0.00524622
E09501g	-1.55023	0.000305455	0.00526792
D22401g	-1.54976	0.000306857	0.00526872
E27600g	-1.54981	0.000306711	0.00526872
E37687g	-1.54855	0.000310518	0.00531984
B06726g	-1.5467	0.000316194	0.00540518
D33978g	-1.54301	0.000327799	0.00559127
F09803g	-1.54275	0.000328629	0.00559317
D07162g	-1.54071	0.000335237	0.00568076
F10760g	-1.54088	0.000334697	0.00568076
E07409g	-1.53842	0.000342782	0.00579599
D09910g	-1.53755	0.000345704	0.00582056
F39009g	-1.53754	0.000345731	0.00582056
B00819g	-1.53634	0.000349804	0.00587641
E08709g	-1.53457	0.000355841	0.00595433
E08035g	-1.53454	0.000355974	0.00595433
C32823g	-1.53399	0.000357874	0.00596396
C00116g	-1.53371	0.00035885	0.00596396
F21583g	-1.53372	0.000358807	0.00596396
C25990g	-1.52958	0.000373458	0.00619352
D11402g	-1.52486	0.000390875	0.00645483
E31529g	-1.52503	0.000390239	0.00645483
F37213g	-1.52373	0.000395139	0.00651143
B24252g	-1.52339	0.000396434	0.00651895
D14304g	-1.52057	0.000407349	0.00668431
D23224g	-1.51961	0.00041111	0.00673181
B06207g	-1.51859	0.000415149	0.00678368
D30922g	-1.51771	0.000418706	0.00682745
A19428g	-1.51376	0.00043481	0.00707521
C31199g	-1.51248	0.000440191	0.00714783
F36805g	-1.50929	0.000453777	0.00735307
D33380g	-1.50864	0.000456592	0.00736799
B02767g	-1.50878	0.000456002	0.00736799
E25761g	-1.5069	0.000464239	0.00747588
B09708g	-1.50571	0.000469531	0.00754547
B00133g	-1.50424	0.000476124	0.00763565
D08285g	-1.50259	0.00048361	0.00773975
E39656g	-1.50016	0.000494882	0.00790388
D09285g	-1.49982	0.000496501	0.0079135
D27163g	-1.49865	0.000502039	0.00798539
D21373g	-1.49696	0.000510105	0.00808064
E20125g	-1.49699	0.000509954	0.00808064
C25377g	-1.49528	0.000518284	0.00819353
C23563g	-1.49473	0.000520977	0.0082194
D11091g	-1.48864	0.000551695	0.00868641
B06508g	-1.48739	0.000558247	0.0087718
D00703g	-1.48691	0.00056072	0.0087929
F15377g	-1.48395	0.000576532	0.00902267
B05609g	-1.48364	0.000578214	0.00903082
B08851g	-1.48149	0.000589912	0.00919506
E24028g	-1.47836	0.000607429	0.00944916
E40970g	-1.47759	0.000611789	0.009498
F16735g	-1.47673	0.000616747	0.00955589
D35061g	-1.47634	0.000619003	0.00957178
E34319g	-1.47516	0.000625803	0.00965773
B00214g	-1.47298	0.000638621	0.00983602
E06220g	-1.47243	0.000641896	0.00986694
B00539g	-1.47136	0.000648284	0.00994546
C08245g	-1.46582	0.000682417	0.0104485
B21381g	-1.46437	0.00069165	0.0105691
F24151g	-1.46385	0.00069495	0.0105987
F06787g	-1.46022	0.000718597	0.0109379
C12682g	-1.45769	0.000735509	0.0111707
C17949g	-1.45751	0.000736769	0.0111707
F27968g	-1.45497	0.000754112	0.0114115
B18134g	-1.45372	0.000762797	0.0115205
D09923g	-1.45322	0.000766298	0.0115509
F06489g	-1.45265	0.000770346	0.0115895
E24391g	-1.45239	0.000772149	0.0115942
E04229g	-1.4514	0.000779203	0.0116775
F31255g	-1.45111	0.000781228	0.0116854
F11292g	-1.45037	0.000786571	0.0117427
B27534g	-1.44988	0.000790081	0.0117725
D19087g	-1.4489	0.000797169	0.0118554
F07504g	-1.44819	0.000802393	0.0119103
E13611g	-1.4469	0.000811903	0.0120285
B04123g	-1.44626	0.000816634	0.0120756
C30964g	-1.44583	0.000819823	0.0120998
B29895g	-1.44482	0.00082738	0.0121882
C21789g	-1.44337	0.000838382	0.0123269
D26610g	-1.44223	0.00084716	0.0124325
B22088g	-1.44061	0.000859669	0.0125686
E27649g	-1.44077	0.000858463	0.0125686
C13186g	-1.43882	0.000873773	0.012748
D27385g	-1.43864	0.000875217	0.012748
C25621g	-1.4362	0.000894722	0.0130078
A16392g	-1.43559	0.000899718	0.013056
C30205g	-1.43056	0.000941447	0.0136361
D13388g	-1.429	0.000954821	0.0138041
E18242g	-1.42736	0.00096897	0.0139826
C20853g	-1.42655	0.000976019	0.014035
D16873g	-1.42653	0.000976208	0.014035
B07578g	-1.42527	0.000987322	0.0141686
F37890g	-1.42093	0.00102646	0.0147032
E36913g	-1.41936	0.00104096	0.0148834
E30431g	-1.4172	0.0010613	0.0151464
C17566g	-1.41657	0.00106728	0.0152039
B09299g	-1.41573	0.00107529	0.015262
E02648g	-1.41593	0.00107338	0.015262
B28735g	-1.41549	0.00107759	0.0152668
B02151g	-1.41507	0.00108164	0.0152963
F36415g	-1.41365	0.00109535	0.0154492
E00318g	-1.41354	0.00109642	0.0154492
E11674g	-1.41073	0.00112421	0.0158121
F10731g	-1.41051	0.00112637	0.0158139
D15506g	-1.4086	0.0011456	0.0160549
F27141g	-1.40825	0.0011492	0.0160765
C09667g	-1.40713	0.00116064	0.0162072
E32946g	-1.40692	0.00116278	0.016208
D25529g	-1.40571	0.00117535	0.016354
E16002g	-1.40336	0.00119996	0.0166666
B17998g	-1.40287	0.0012052	0.0167096
E10951g	-1.40219	0.00121242	0.0167797
D14333g	-1.40124	0.00122258	0.0168903
C33005g	-1.40052	0.0012304	0.0169682
C07397g	-1.39789	0.00125925	0.0173353
D26142g	-1.39678	0.00127158	0.0174742
D12447g	-1.39399	0.00130306	0.0178751
D09168g	-1.39373	0.00130613	0.0178857
F11907g	-1.3928	0.00131679	0.018
D17885g	-1.39212	0.00132467	0.0180759
F32232g	-1.38767	0.00137719	0.0187597
D13574g	-1.38714	0.00138357	0.0188136
E21256g	-1.38644	0.001392	0.0188623
E28736g	-1.38658	0.00139028	0.0188623
D01472g	-1.38589	0.00139877	0.0188655
C20429g	-1.38582	0.00139951	0.0188655
A05220g	-1.38607	0.00139658	0.0188655
B19429g	-1.38343	0.00142902	0.0191307
D11514g	-1.38378	0.00142468	0.0191307
A20149g	-1.3839	0.00142312	0.0191307
D06043g	-1.38345	0.00142874	0.0191307
F32659g	-1.38253	0.00144021	0.0192474
D26671g	-1.37978	0.001475	0.0196459
E33858g	-1.37978	0.00147509	0.0196459
C17640g	-1.37741	0.00150564	0.0200185
B04690g	-1.37719	0.00150849	0.0200222
C32609g	-1.37514	0.00153547	0.0203456
F17496g	-1.37445	0.0015447	0.0204332
B24129g	-1.37313	0.00156232	0.0206312
C24660g	-1.37247	0.00157127	0.0207141
D02050g	-1.37066	0.00159605	0.0210051
F38013g	-1.37017	0.00160277	0.021039
E35027g	-1.37008	0.00160403	0.021039
E01286g	-1.36985	0.00160723	0.0210429
D10812g	-1.36967	0.00160974	0.0210429
A09766g	-1.36845	0.00162666	0.0212285
B08186g	-1.36688	0.00164883	0.0214817
E27826g	-1.36484	0.00167795	0.0218246
F12842g	-1.36128	0.00172986	0.0224621
C16809g	-1.35996	0.00174944	0.0226786
C25581g	-1.35963	0.00175446	0.0227059
E01793g	-1.35921	0.00176074	0.0227492
A06402g	-1.35877	0.00176733	0.0227964
D21610g	-1.35844	0.00177227	0.0228224
B17468g	-1.35564	0.00181507	0.0233349
F15199g	-1.35385	0.00184299	0.0236547
C13560g	-1.35359	0.00184706	0.023668
E14013g	-1.35303	0.00185594	0.0237036
E26742g	-1.3531	0.00185481	0.0237036
F23157g	-1.35142	0.00188148	0.0239905
A05884g	-1.35089	0.00188998	0.02402
E34686g	-1.35103	0.00188773	0.02402
E01251g	-1.34681	0.0019563	0.024782
B21819g	-1.34688	0.00195526	0.024782
E39433g	-1.33978	0.00207588	0.026254
C12170g	-1.33666	0.00213097	0.026907
B05364g	-1.33599	0.00214308	0.0269997
F05290g	-1.33572	0.00214797	0.0269997
B08627g	-1.33567	0.00214873	0.0269997
E27625g	-1.33354	0.00218746	0.027442
E06843g	-1.32879	0.00227604	0.0285073
B18631g	-1.32732	0.002304	0.0288111
B19774g	-1.32562	0.00233691	0.0291757
F18641g	-1.32527	0.00234383	0.0292152
B08575g	-1.32465	0.0023559	0.0293187
E33072g	-1.32424	0.00236382	0.0293703
D25330g	-1.32367	0.00237504	0.0294626
C14369g	-1.32177	0.00241293	0.0298849
C01876g	-1.32079	0.00243251	0.0300795
E15559g	-1.32046	0.00243911	0.0301133
C33353g	-1.31993	0.00244986	0.0301503
F02697g	-1.32005	0.00244745	0.0301503
A22539g	-1.31945	0.00245959	0.0302223
D11686g	-1.31885	0.00247198	0.0302989
E21915g	-1.31867	0.0024757	0.0302989
D05320g	-1.31858	0.00247751	0.0302989
B17964g	-1.31764	0.00249671	0.0304416
A07137g	-1.31725	0.00250484	0.0304416
B24214g	-1.31739	0.00250192	0.0304416
E01885g	-1.31754	0.00249876	0.0304416
D00577g	-1.31506	0.00255056	0.030949
C00874g	-1.31463	0.00255963	0.0310106
F12951g	-1.31407	0.00257138	0.0311045
F33714g	-1.31188	0.00261836	0.0316237
D11159g	-1.31119	0.0026331	0.0317523
E25964g	-1.3107	0.00264372	0.0318311
A09893g	-1.30979	0.00266356	0.0320204
E08351g	-1.30917	0.00267727	0.0321355
E32332g	-1.30834	0.00269562	0.0322177
C06626g	-1.3085	0.00269208	0.0322177
C04553g	-1.3083	0.00269654	0.0322177
F24126g	-1.30631	0.0027409	0.0326974
B15928g	-1.30456	0.0027804	0.0331178
E34238g	-1.30394	0.00279455	0.0332355
A04817g	-1.30311	0.0028136	0.0334109
C07534g	-1.30156	0.00284931	0.0337835
F31934g	-1.30014	0.00288248	0.0341247
C03495g	-1.2997	0.00289288	0.0341958
C03914g	-1.29847	0.00292211	0.0344889
F28934g	-1.29817	0.0029292	0.0345202
A19989g	-1.29717	0.00295301	0.0347481
B15237g	-1.29434	0.00302188	0.0355049
D03865g	-1.29414	0.00302679	0.0355089
F27989g	-1.29344	0.003044	0.035657
A13749g	-1.29277	0.0030604	0.0357952
B08102g	-1.29208	0.00307775	0.0359441
B13290g	-1.2914	0.00309472	0.036088
E05403g	-1.29054	0.00311617	0.0362838
F22073g	-1.29014	0.00312626	0.0363468
E34344g	-1.28906	0.00315369	0.0366111
F33301g	-1.28863	0.00316474	0.0366846
F38450g	-1.28842	0.00317022	0.0366934
F27470g	-1.28785	0.00318466	0.0368058
E10811g	-1.28618	0.00322795	0.0371955
D23622g	-1.28633	0.00322411	0.0371955
F16232g	-1.28457	0.00327007	0.0375696
F27101g	-1.28459	0.00326946	0.0375696
D15568g	-1.28184	0.00334271	0.0383475
E28130g	-1.28037	0.00338219	0.0387433
B13614g	-1.27998	0.00339298	0.0388081
A17486g	-1.2798	0.00339783	0.0388081
B19713g	-1.27794	0.00344889	0.0393335
B10780g	-1.27662	0.00348537	0.0396914
C11552g	-1.27502	0.00353029	0.0401393
B04274g	-1.27485	0.00353503	0.0401393
D04814g	-1.27412	0.00355568	0.040315
D14180g	-1.27237	0.00360587	0.0408245
C25307g	-1.27189	0.00361951	0.0409194
C15307g	-1.27166	0.0036263	0.0409367
C03201g	-1.27024	0.00366739	0.041335
F09361g	-1.27008	0.00367222	0.041335
E22029g	-1.26901	0.00370353	0.0416273
B24218g	-1.26821	0.00372725	0.041713
D34865g	-1.26823	0.00372667	0.041713
E28491g	-1.26842	0.00372097	0.041713
E07506g	-1.26709	0.0037604	0.0420236
F38191g	-1.26516	0.00381841	0.0426106
D29335g	-1.26075	0.00395385	0.0440588
E01193g	-1.25789	0.00404408	0.0449998
F16005g	-1.25697	0.00407352	0.0452626
E27406g	-1.25599	0.00410497	0.045547
C09133g	-1.2537	0.00417962	0.0463092
D33229g	-1.25306	0.00420056	0.046475
C30287g	-1.25234	0.00422442	0.0466727
D01786g	-1.2508	0.00427586	0.047026
F17949g	-1.25095	0.0042707	0.047026
E08176g	-1.25095	0.00427083	0.047026
B19290g	-1.25065	0.00428059	0.047026
B16944g	-1.24999	0.00430305	0.0470955
F34202g	-1.24993	0.00430508	0.0470955
E07121g	-1.25002	0.00430195	0.0470955
A04415g	-1.2475	0.00438751	0.0479039
D08734g	-1.24739	0.00439129	0.0479039
E24442g	-1.24589	0.00444302	0.0484003
B05242g	-1.24339	0.00453029	0.0492131
E22613g	-1.24342	0.00452926	0.0492131
A13454g	-1.24307	0.00454155	0.0492666
F38280g	-1.24207	0.00457699	0.049513
F24509g	-1.24221	0.00457215	0.049513
D13226g	-1.241	0.00461533	0.0498584
B08978g	-1.24076	0.00462384	0.0498811
C30901g	-1.23995	0.00465298	0.0500747
F04497g	-1.23991	0.00465467	0.0500747
F24115g	-1.23638	0.00478377	0.0513925
E08530g	-1.23574	0.00480738	0.0515749
E08253g	-1.23498	0.00483554	0.0518056
E09155g	-1.23462	0.00484919	0.0518804
A09021g	-1.23371	0.00488338	0.0521743
C02487g	-1.23321	0.0049024	0.0523057
D14840g	-1.23289	0.0049144	0.052362
E32096g	-1.23267	0.00492271	0.0523787
C33254g	-1.23183	0.00495481	0.0526483
B13737g	-1.2313	0.0049749	0.0527177
C01416g	-1.23143	0.00497012	0.0527177
C16305g	-1.23068	0.0049988	0.0528988
E25537g	-1.22998	0.00502584	0.0531128
B09476g	-1.22837	0.00508834	0.0536275
C04126g	-1.22841	0.00508675	0.0536275
D36161g	-1.22698	0.00514297	0.0541299
C00167g	-1.22658	0.00515893	0.0542246
A22369g	-1.22557	0.00519913	0.0545733
E32489g	-1.22526	0.00521115	0.0546258
B27805g	-1.22422	0.00525281	0.0549884
D15458g	-1.22394	0.00526423	0.0550339
E12067g	-1.22366	0.00527558	0.0550784
D13545g	-1.22109	0.0053804	0.0560975
E41514g	-1.22048	0.00540549	0.0562836
D00422g	-1.21922	0.00545747	0.056749
A20221g	-1.21869	0.00547949	0.0569019
C18699g	-1.21615	0.00558691	0.05794
D15030g	-1.21571	0.00560522	0.0580525
B06809g	-1.21514	0.00562967	0.0582282
E18281g	-1.21485	0.00564199	0.0582781
E21183g	-1.21316	0.00571504	0.0589342
E07306g	-1.21288	0.00572734	0.0589342
C23707g	-1.21286	0.00572824	0.0589342
C25998g	-1.21174	0.00577701	0.0593428
F13023g	-1.2116	0.00578322	0.0593428
A14228g	-1.20994	0.00585627	0.0600133
A17470g	-1.20717	0.00598019	0.0611221
F04045g	-1.20723	0.00597735	0.0611221
B30333g	-1.2061	0.0060287	0.0615371
E04688g	-1.20574	0.00604507	0.0616233
D32435g	-1.20553	0.00605432	0.0616368
F00960g	-1.20461	0.00609646	0.0619846
D11756g	-1.20434	0.00610914	0.0620325
A11854g	-1.20384	0.00613213	0.0621847
F30459g	-1.20177	0.0062281	0.0630618
E09128g	-1.20163	0.00623483	0.0630618
C29066g	-1.20068	0.00627948	0.0634309
C13578g	-1.20007	0.00630823	0.0636386
E41393g	-1.19941	0.00633964	0.0638727
F18381g	-1.1991	0.00635407	0.0639353
D25563g	-1.19805	0.00640471	0.0642785
F28744g	-1.19821	0.00639664	0.0642785
D21173g	-1.19592	0.00650734	0.0652243
E33024g	-1.19501	0.00655159	0.0655834
C30474g	-1.19299	0.00665114	0.0663607
B28098g	-1.19228	0.00668645	0.0663607
F07655g	-1.19223	0.00668896	0.0663607
D04204g	-1.19242	0.00667984	0.0663607
D25137g	-1.19287	0.00665717	0.0663607
D09956g	-1.19278	0.00666166	0.0663607
F02655g	-1.19228	0.00668635	0.0663607
F05403g	-1.19193	0.00670418	0.0664269
B17112g	-1.19146	0.0067276	0.0665742
C02117g	-1.19053	0.00677444	0.0669524
C09781t	-1.18944	0.00682962	0.0674122
A06287g	-1.18927	0.0068383	0.0674123
F10296g	-1.18873	0.00686558	0.0674528
D08113g	-1.18891	0.00685661	0.0674528
F34429g	-1.18867	0.00686843	0.0674528
D33879g	-1.18842	0.0068813	0.067494
B22266g	-1.18744	0.00693163	0.0678167
F35591g	-1.1875	0.00692869	0.0678167
B15036g	-1.18583	0.00701467	0.0684044
D17524g	-1.1856	0.00702689	0.0684044
B21737g	-1.18561	0.00702626	0.0684044
E03999g	-1.18599	0.00700643	0.0684044
C17423g	-1.18495	0.0070608	0.0685629
F16431g	-1.18509	0.00705322	0.0685629
E33002g	-1.18451	0.00708394	0.0687019
D03766g	-1.1841	0.00710555	0.0688256
F39375g	-1.18326	0.00714969	0.069167
A22228g	-1.18298	0.0071646	0.0692252
E17377g	-1.18272	0.0071782	0.0692705
D15902g	-1.18248	0.00719109	0.0693089
E17214g	-1.18211	0.00721071	0.069412
F30559g	-1.18146	0.0072452	0.0695796
B17805g	-1.18145	0.00724601	0.0695796
E23525g	-1.18099	0.0072707	0.0697306
D34078g	-1.17957	0.00734682	0.0703738
B21356g	-1.17912	0.0073713	0.0705215
B08247g	-1.17765	0.00745168	0.0712029
E26257g	-1.17731	0.0074701	0.071204
E38136g	-1.17743	0.00746377	0.071204
F27716g	-1.17603	0.00754081	0.0717899
A10022g	-1.17581	0.00755322	0.0718203
D31823g	-1.17557	0.00756628	0.0718565
D00614g	-1.17332	0.00769248	0.072966
F23315g	-1.17227	0.00775157	0.0731177
F05979g	-1.17259	0.0077339	0.0731177
B18347g	-1.17244	0.00774199	0.0731177
C16275g	-1.17238	0.00774576	0.0731177
D04969g	-1.1722	0.00775548	0.0731177
E12496g	-1.17132	0.00780586	0.0735036
B17990g	-1.17101	0.00782333	0.0735791
B28394g	-1.17013	0.00787429	0.0737906
E03163g	-1.17021	0.00786975	0.0737906
D09297g	-1.17014	0.00787336	0.0737906
D29279g	-1.16937	0.00791812	0.0741121
B14236g	-1.16904	0.00793694	0.074199
B18190g	-1.16865	0.00795996	0.0743249
C01826g	-1.1683	0.00798023	0.0744247
E12295g	-1.16755	0.00802396	0.074743
D15622g	-1.16738	0.00803371	0.0747443
C10203g	-1.16629	0.00809777	0.0752503
F21908g	-1.16542	0.00814956	0.0756411
F35690g	-1.16494	0.00817774	0.0758122
F29317g	-1.16462	0.00819704	0.0758789
A06102g	-1.16449	0.00820444	0.0758789
C21513g	-1.16315	0.00828499	0.076474
F31053g	-1.16309	0.00828846	0.076474
B11519g	-1.16289	0.00830051	0.0764945
D32424g	-1.16255	0.00832135	0.0765958
D34840g	-1.16226	0.00833849	0.0766628
B14492g	-1.16118	0.00840423	0.077176
B02806g	-1.15974	0.00849258	0.0778954
C09009g	-1.15804	0.00859733	0.0787633
B10607g	-1.15729	0.00864417	0.0790992
F36178g	-1.15688	0.00866999	0.0792423
B15072g	-1.15671	0.00868061	0.0792462
D05343g	-1.15632	0.00870504	0.0793761
C12433g	-1.15511	0.00878135	0.0798846
C16204g	-1.15523	0.00877364	0.0798846
A04990g	-1.15453	0.0088184	0.0801279
C19417g	-1.15368	0.00887243	0.0804471
B23603g	-1.15365	0.00887421	0.0804471
E03243g	-1.15286	0.00892476	0.0808111
C10492g	-1.15171	0.00899921	0.0813905
D31719g	-1.15105	0.00904199	0.0816825
B14064g	-1.15022	0.00909606	0.0820756
A21106g	-1.14983	0.00912114	0.0822065
B27460g	-1.14899	0.00917686	0.0825672
D24054g	-1.1489	0.00918239	0.0825672
F37540g	-1.14856	0.0092049	0.082674
D27500g	-1.14816	0.00923162	0.0828183
E25163g	-1.14559	0.00940287	0.0842575
A00801g	-1.14533	0.00942012	0.0843149
F23867g	-1.14511	0.00943516	0.0843525
C02588g	-1.144	0.00951043	0.0849278
F10867g	-1.14349	0.00954482	0.0851372
A13682g	-1.14243	0.00961753	0.0856875
C17411g	-1.14151	0.0096808	0.0861525
E35689g	-1.14133	0.00969331	0.0861652
F34472g	-1.14071	0.00973603	0.0864462
E03507g	-1.14045	0.00975409	0.0865077
E25955g	-1.14002	0.00978401	0.086585
B01334g	-1.14	0.00978506	0.086585
A21156g	-1.13901	0.00985449	0.0869027
B26430g	-1.13913	0.00984626	0.0869027
E16451g	-1.13912	0.00984704	0.0869027
E29665g	-1.13858	0.0098848	0.0870713
E02966g	-1.13685	0.0100067	0.0880453
B27454g	-1.13663	0.0100228	0.0880873
D29768g	-1.13081	0.0104438	0.0916836
B25868g	-1.13043	0.0104717	0.091825
C28664g	-1.13026	0.0104848	0.0918362
E39820g	-1.12915	0.0105666	0.092449
E31646g	-1.12893	0.0105834	0.092492
A17118g	-1.12834	0.0106269	0.0927679
C31989g	-1.12758	0.0106846	0.0931669
B05971g	-1.12732	0.0107037	0.0932287
D19228g	-1.12646	0.0107685	0.0936882
F06426g	-1.1255	0.0108418	0.0938053
D17842g	-1.12602	0.0108018	0.0938053
B23744g	-1.12533	0.0108543	0.0938053
B16705g	-1.12569	0.0108272	0.0938053
B05798g	-1.12542	0.0108476	0.0938053
D17268g	-1.12538	0.010851	0.0938053
A22129g	-1.12514	0.0108692	0.0938302
E27196g	-1.12349	0.0109954	0.0948138
A04495g	-1.12272	0.011055	0.0952227
E01235g	-1.12034	0.0112407	0.0967145
D05111g	-1.12005	0.0112639	0.0968069
F02518g	-1.11962	0.0112977	0.0969907
E19138g	-1.11823	0.0114073	0.0977162
C12686g	-1.11838	0.011396	0.0977162
E34494g	-1.11636	0.011557	0.0987805
D05692g	-1.11651	0.011545	0.0987805
A14483g	-1.11605	0.0115822	0.0988873
F23399g	-1.11562	0.0116173	0.0990785
B02604g	-1.11536	0.0116379	0.0991452
E27441g	-1.11421	0.0117315	0.0998329
A13019g	-1.11377	0.0117674	0.0999594
D05450g	-1.11371	0.011772	0.0999594
A08759g	-1.11355	0.0117854	0.099964
E24676g	-1.11334	0.0118025	0.0999999
F08349g	-1.11307	0.011825	0.100082
B23622g	-1.11129	0.0119718	0.101093
B29977g	-1.11144	0.011959	0.101093
F34324g	-1.11115	0.0119835	0.101093
C02402g	-1.11001	0.0120783	0.101782
E23472g	-1.1098	0.0120961	0.101822
A13555g	-1.1089	0.0121718	0.102238
D27718g	-1.10896	0.0121664	0.102238
F10990g	-1.10819	0.0122315	0.102629
A13593g	-1.10758	0.0122831	0.10295
C02424g	-1.10716	0.0123189	0.103139
B08721g	-1.10613	0.012407	0.103431
D18383g	-1.10649	0.0123758	0.103431
B11402g	-1.10628	0.0123934	0.103431
E19403g	-1.10618	0.0124025	0.103431
D09712g	-1.10574	0.0124396	0.103593
F37929g	-1.10509	0.0124958	0.103949
A18273g	-1.10436	0.0125591	0.104364
D15963g	-1.1041	0.0125812	0.104436
E27792g	-1.10318	0.0126615	0.10499
B17493g	-1.1026	0.0127116	0.105294
E40282g	-1.10227	0.0127409	0.105424
E14451g	-1.10128	0.0128276	0.105916
E41014g	-1.10136	0.012821	0.105916
B17285g	-1.10069	0.0128801	0.106237
E16544g	-1.09982	0.0129569	0.106419
D02087g	-1.0999	0.0129495	0.106419
D27148g	-1.09986	0.0129536	0.106419
D10768g	-1.10009	0.0129332	0.106419
D35911g	-1.09932	0.0130018	0.106676
B11960g	-1.09902	0.0130279	0.106776
F07181g	-1.09778	0.0131399	0.107581
B07786g	-1.09744	0.01317	0.107714
D03952g	-1.09684	0.0132241	0.108043
E04706g	-1.09407	0.0134766	0.109991
C01843g	-1.09326	0.013551	0.110482
E30958g	-1.09309	0.0135671	0.110497
C13453g	-1.09276	0.0135973	0.110628
F20547g	-1.09259	0.0136135	0.110643
B15670g	-1.09046	0.0138119	0.112139
E38308g	-1.08916	0.0139346	0.112852
C25190g	-1.08919	0.0139316	0.112852
B10170g	-1.08893	0.0139562	0.112852
E24689g	-1.08892	0.0139578	0.112852
F15108g	-1.0885	0.0139977	0.113058
F20914g	-1.08812	0.014034	0.113232
D12252g	-1.08559	0.0142759	0.115065
E41148g	-1.08221	0.0146057	0.11748
B29637g	-1.0823	0.0145976	0.11748
E28599g	-1.08196	0.0146306	0.117558
E02290g	-1.08128	0.0146981	0.117979
B07769g	-1.08024	0.0148014	0.118686
D28825g	-1.07872	0.0149536	0.119783
E00872g	-1.07717	0.01511	0.120911
D22083g	-1.0755	0.0152806	0.12215
B05072g	-1.07162	0.015682	0.125231
E04499g	-1.07122	0.0157238	0.125436
E25290g	-1.07094	0.0157534	0.125543
B23939g	-1.07051	0.0157991	0.125779
A08931g	-1.06991	0.0158627	0.126155
F27692g	-1.0692	0.0159378	0.126623
E18212g	-1.06812	0.0160529	0.127407
E03941g	-1.06789	0.0160774	0.127472
B07399g	-1.06773	0.0160942	0.127475
E12027g	-1.06726	0.0161453	0.127622
E16731g	-1.06725	0.0161455	0.127622
D34353g	-1.06677	0.0161972	0.127771
A15766g	-1.06683	0.0161912	0.127771
F15038g	-1.06611	0.0162691	0.128025
F11080g	-1.06607	0.0162728	0.128025
F16117g	-1.06602	0.0162789	0.128025
F30340g	-1.06555	0.0163297	0.128295
F14933g	-1.06528	0.0163585	0.128392
B26596g	-1.06339	0.0165648	0.12988
F28490g	-1.06217	0.0166991	0.130669
F11261g	-1.06224	0.016692	0.130669
E27834g	-1.06189	0.0167306	0.130784
E08689g	-1.06135	0.0167901	0.131118
D30249g	-1.06066	0.0168675	0.13159
C22592g	-1.06012	0.016927	0.131922
C08151g	-1.05924	0.0170258	0.132559
D08031g	-1.05817	0.0171463	0.133231
C17343g	-1.05819	0.0171446	0.133231
C08173g	-1.05644	0.0173431	0.134625
E40785g	-1.05521	0.0174846	0.13555
A02461g	-1.0551	0.017497	0.13555
B24018g	-1.05477	0.0175347	0.135707
A16991g	-1.05372	0.0176565	0.13638
E40603g	-1.05372	0.0176568	0.13638
A07277g	-1.05334	0.0177005	0.136582
E12402g	-1.05281	0.0177618	0.136919
B04703g	-1.05248	0.0178008	0.136948
D23274g	-1.0525	0.0177986	0.136948
C07894g	-1.05159	0.0179044	0.137609
D35907g	-1.05125	0.0179446	0.137782
B11120g	-1.05094	0.0179814	0.137928
E25995g	-1.05052	0.0180305	0.138169
E05145g	-1.04988	0.0181064	0.138614
B24351g	-1.0467	0.0184866	0.141385
D08360g	-1.04429	0.0187793	0.143482
F08544g	-1.04241	0.0190096	0.1451
A09325g	-1.042	0.0190602	0.145344
F24343g	-1.04059	0.0192353	0.146535
E39553g	-1.04039	0.019261	0.146587
E15939g	-1.03952	0.0193693	0.146998
F12810g	-1.03965	0.0193534	0.146998
F37551g	-1.0395	0.0193717	0.146998
D26036g	-1.03856	0.0194909	0.147758
E07040g	-1.03797	0.0195645	0.148172
E34826g	-1.03566	0.0198585	0.150253
D21022g	-1.03335	0.0201565	0.152359
D34508g	-1.03299	0.0202038	0.15246
B25593g	-1.03295	0.0202091	0.15246
D08715g	-1.03251	0.020266	0.152741
C15532g	-1.03234	0.0202877	0.152757
D13611g	-1.03205	0.0203263	0.1529
C00464g	-1.03175	0.0203655	0.153046
B07331g	-1.03081	0.0204888	0.153824
B19079g	-1.02897	0.0207325	0.155504
F13644g	-1.02807	0.0208522	0.156251
E02454g	-1.02751	0.0209266	0.156658
E33220g	-1.02693	0.0210047	0.157091
A18847g	-1.02675	0.0210287	0.157119
E03527g	-1.02659	0.0210507	0.157133
C32119g	-1.02601	0.0211284	0.157561
E19316g	-1.02381	0.0214275	0.159639
C28817g	-1.02264	0.0215877	0.160679
D28963g	-1.02242	0.0216179	0.160749
E18713g	-1.02215	0.021655	0.160871
A20528g	-1.01987	0.0219721	0.163071
B06146g	-1.01931	0.0220502	0.163495
B07915g	-1.01797	0.0222377	0.164729
B23879g	-1.01741	0.0223168	0.165157
F08183g	-1.01708	0.0223637	0.165347
F33618g	-1.0167	0.0224175	0.165587
A07171g	-1.01633	0.0224707	0.165823
B15706g	-1.01602	0.0225141	0.165986
F19268g	-1.0157	0.022561	0.166174
D26666g	-1.0141	0.022789	0.167695
D19306g	-1.01346	0.0228827	0.168224
F11141g	-1.01297	0.0229533	0.168278
F39041g	-1.01322	0.0229173	0.168278
C21639g	-1.01296	0.0229549	0.168278
D29457g	-1.0128	0.0229769	0.168281
E20677g	-1.01235	0.0230434	0.168609
F12013g	-1.01175	0.0231307	0.168672
A09139g	-1.0119	0.0231077	0.168672
E03669g	-1.01187	0.0231124	0.168672
F21647g	-1.01169	0.0231388	0.168672
B05690g	-1.01148	0.0231694	0.168738
D23337g	-1.01099	0.0232415	0.169
B07210g	-1.01094	0.0232489	0.169
C30946g	-1.01058	0.0233018	0.169069
E22218g	-1.01059	0.0233002	0.169069
D09382g	-1.00983	0.0234115	0.169472
E28107g	-1.00975	0.0234228	0.169472
D32494g	-1.00977	0.0234199	0.169472
F19619g	-1.0093	0.0234902	0.169801
A06099g	-1.00857	0.023597	0.170416
B09592g	-1.00811	0.0236659	0.170452
C19529g	-1.0081	0.0236677	0.170452
B19336g	-1.00812	0.0236643	0.170452
B16477g	-1.00722	0.0237982	0.170636
F20426g	-1.00698	0.0238351	0.170636
D15114g	-1.00772	0.0237236	0.170636
F11866g	-1.0074	0.0237709	0.170636
B22351g	-1.00646	0.0239127	0.170636
C02044g	-1.00663	0.0238874	0.170636
A14430g	-1.00657	0.0238952	0.170636
B22055g	-1.00675	0.0238691	0.170636
E19826g	-1.00659	0.023893	0.170636
A06128g	-1.00647	0.0239112	0.170636
E14555g	-1.00591	0.0239952	0.170755
E00928g	-1.00606	0.0239716	0.170755
A09397g	-1.00599	0.0239821	0.170755
E16750g	-1.00573	0.0240223	0.170791
B11715g	-1.0051	0.0241173	0.170834
B13411g	-1.0051	0.0241174	0.170834
E16202g	-1.00548	0.0240591	0.170834
F36552g	-1.00496	0.0241382	0.170834
F17805g	-1.00514	0.0241107	0.170834
F13220g	-1.00441	0.0242218	0.17127
B21466g	-1.00398	0.0242871	0.171576
A18671g	-1.00373	0.0243245	0.171665
F20712g	-1.0036	0.0243439	0.171665
C29676g	-1.0031	0.0244205	0.17205
D30324g	-1.00283	0.024462	0.172186
E02948g	-1.00212	0.0245708	0.172743
E36206g	-1.00202	0.0245856	0.172743
F13339g	-1.0013	0.0246956	0.173304
F28031g	-1.00121	0.02471	0.173304
F28485g	-1.00096	0.0247484	0.173417
F29596g	-1.00001	0.0248952	0.174289
E03220g	-0.999336	0.0250003	0.174867
E25453g	-0.999029	0.0250481	0.175044
F28459g	-0.997871	0.0252291	0.176151
B01878g	-0.997487	0.0252895	0.176414
F19345g	-0.996968	0.0253712	0.176825
D03329g	-0.995418	0.0256163	0.178374
F23133g	-0.995224	0.0256471	0.178428
E00628g	-0.994789	0.0257164	0.178751
D21385g	-0.993696	0.025891	0.179533
E41325g	-0.993454	0.0259298	0.179533
E32722g	-0.99308	0.0259899	0.179533
B00908g	-0.993704	0.0258898	0.179533
B19567g	-0.993076	0.0259905	0.179533
E03535g	-0.993189	0.0259723	0.179533
C33055g	-0.993164	0.0259764	0.179533
E40089g	-0.990964	0.026332	0.181536
E18303g	-0.99085	0.0263504	0.181536
F04106g	-0.991125	0.0263057	0.181536
B25484g	-0.989905	0.0265044	0.182351
E30886g	-0.989837	0.0265156	0.182351
F33445g	-0.98829	0.0267696	0.183512
F14351t	-0.988636	0.0267125	0.183512
F12254g	-0.988487	0.0267371	0.183512
C01847g	-0.988233	0.0267789	0.183512
C09415g	-0.987229	0.0269448	0.184155
C32786g	-0.987011	0.0269809	0.184155
E14125g	-0.987294	0.026934	0.184155
E15318g	-0.98695	0.0269911	0.184155
E11083g	-0.987081	0.0269693	0.184155
F37320g	-0.986778	0.0270197	0.184188
B27123g	-0.985887	0.027168	0.185037
D35356g	-0.985444	0.0272419	0.185216
B13973g	-0.985449	0.0272411	0.185216
C29529g	-0.985287	0.0272681	0.185233
C18901g	-0.984715	0.0273641	0.185561
F19853g	-0.984758	0.0273568	0.185561
F32546g	-0.983708	0.0275334	0.186546
C27141g	-0.983399	0.0275856	0.186737
F13373g	-0.982736	0.0276979	0.187188
D20531g	-0.982621	0.0277173	0.187188
E30639g	-0.982579	0.0277244	0.187188
E35384g	-0.982406	0.0277538	0.187224
A06488g	-0.981464	0.0279142	0.188142
C20901g	-0.981239	0.0279526	0.188238
D11633g	-0.980962	0.0279999	0.188394
E33337g	-0.979238	0.0282962	0.190223
C31281g	-0.978969	0.0283427	0.190371
F17912g	-0.978283	0.0284613	0.190833
D06700g	-0.978259	0.0284655	0.190833
B29718g	-0.97805	0.0285018	0.190833
D12723g	-0.978005	0.0285096	0.190833
E16950g	-0.977704	0.028562	0.191019
E39848g	-0.977401	0.0286146	0.191165
E08043g	-0.977296	0.0286329	0.191165
F27731g	-0.976154	0.0288325	0.192332
C24303g	-0.975349	0.0289739	0.192944
E02305g	-0.975417	0.0289619	0.192944
D01305g	-0.974596	0.0291066	0.193663
E15606g	-0.974098	0.0291948	0.194083
D03167g	-0.973589	0.0292851	0.194517
C28963g	-0.973381	0.0293221	0.194597
D31387g	-0.972106	0.0295493	0.195938
A13566g	-0.971393	0.0296772	0.196618
A13397g	-0.970868	0.0297716	0.197075
F18105g	-0.969823	0.0299603	0.198156
E33777g	-0.969532	0.0300129	0.198335
E11835g	-0.969103	0.0300907	0.198512
A09553g	-0.969232	0.0300673	0.198512
E22245g	-0.968055	0.0302816	0.199602
D10135g	-0.967153	0.0304466	0.200519
D21256g	-0.966286	0.0306059	0.201228
B03314g	-0.966397	0.0305856	0.201228
F17581g	-0.965917	0.0306741	0.201506
B29266g	-0.96518	0.0308103	0.202108
D05222g	-0.965139	0.0308177	0.202108
A13334g	-0.964498	0.0309367	0.202547
F27395g	-0.9645	0.0309363	0.202547
F27237g	-0.964015	0.0310266	0.202965
D27450g	-0.963698	0.0310858	0.203181
E05103g	-0.962875	0.0312397	0.204015
D09326g	-0.962693	0.0312738	0.204067
D35809g	-0.962413	0.0313262	0.204237
E19647g	-0.961931	0.0314169	0.204657
A10254g	-0.960887	0.0316139	0.205727
E27229g	-0.960781	0.031634	0.205727
E01392g	-0.960256	0.0317334	0.206201
B04007g	-0.959656	0.0318474	0.206769
F01369g	-0.95897	0.0319783	0.207446
C04853g	-0.958486	0.0320708	0.207872
C15832g	-0.956751	0.0324044	0.209685
D20413g	-0.956815	0.0323922	0.209685
A11612g	-0.956521	0.0324489	0.209798
E26433g	-0.956071	0.0325359	0.210187
D30058g	-0.955494	0.0326479	0.210735
F30520g	-0.954853	0.0327726	0.211364
C23028g	-0.954704	0.0328018	0.211377
E16701g	-0.954216	0.032897	0.21164
D25472g	-0.954227	0.0328948	0.21164
D25831g	-0.953754	0.0329873	0.211713
E20729g	-0.953888	0.0329612	0.211713
B10032g	-0.953317	0.0330731	0.211713
B02073g	-0.953252	0.0330859	0.211713
A16832g	-0.953139	0.0331081	0.211713
E09395g	-0.953459	0.0330453	0.211713
E26532g	-0.953643	0.0330092	0.211713
B06745g	-0.953047	0.0331261	0.211713
D05440g	-0.952779	0.0331789	0.211877
A11876g	-0.952442	0.0332453	0.212126
D06828g	-0.951968	0.0333389	0.212549
D24466g	-0.951093	0.0335123	0.213305
C31308g	-0.951199	0.0334911	0.213305
D04556g	-0.949868	0.0337562	0.214682
A19089g	-0.948734	0.0339833	0.21595
C24081g	-0.948274	0.0340757	0.21636
D24182g	-0.948055	0.0341199	0.216464
E38744g	-0.947555	0.0342207	0.216616
B13915g	-0.947594	0.0342128	0.216616
C09950g	-0.947522	0.0342274	0.216616
B04781g	-0.947039	0.0343251	0.217057
F18664g	-0.946676	0.0343985	0.217345
F30314g	-0.945962	0.0345436	0.218085
D10565g	-0.945722	0.0345925	0.218216
E21053g	-0.944955	0.0347491	0.218342
A12617g	-0.945105	0.0347183	0.218342
E41057g	-0.944936	0.0347529	0.218342
B06776g	-0.945155	0.0347081	0.218342
D27274g	-0.944937	0.0347528	0.218342
A01122g	-0.944408	0.0348611	0.218845
F31568g	-0.943795	0.034987	0.219459
E36116g	-0.942215	0.0353132	0.221213
E35388g	-0.942165	0.0353236	0.221213
D01905g	-0.941801	0.0353991	0.221508
E02183g	-0.941108	0.0355432	0.222231
D09534g	-0.940425	0.0356857	0.222943
C33299g	-0.938286	0.0361352	0.22557
C05125g	-0.937907	0.0362153	0.225888
E04613g	-0.93734	0.0363354	0.226456
E38479g	-0.935925	0.0366367	0.227968
B14615g	-0.935995	0.0366216	0.227968
B19485g	-0.934239	0.0369981	0.230033
D21458g	-0.933211	0.03722	0.231228
B30039g	-0.932696	0.0373316	0.231736
C24533g	-0.930491	0.0378124	0.234534
E22902g	-0.929306	0.0380728	0.23596
D34061g	-0.92863	0.038222	0.236508
C02624g	-0.928715	0.0382033	0.236508
F12523g	-0.928302	0.0382946	0.236769
E14709g	-0.9261	0.0387847	0.239608
F01796g	-0.925887	0.0388324	0.239713
D05398g	-0.92479	0.0390787	0.240861
A10883g	-0.924783	0.0390804	0.240861
D28646g	-0.924196	0.0392128	0.241486
C08791g	-0.923983	0.0392608	0.241591
F03527g	-0.923693	0.0393263	0.241611
C29810g	-0.923783	0.039306	0.241611
B03797g	-0.922892	0.0395081	0.242372
F00996g	-0.922872	0.0395124	0.242372
C09380g	-0.921218	0.0398898	0.244494
D22485g	-0.920938	0.0399538	0.244694
C18431g	-0.919805	0.0402143	0.245322
D17983g	-0.919866	0.0402001	0.245322
E06331g	-0.919676	0.0402441	0.245322
F38466g	-0.920152	0.0401342	0.245322
F04379g	-0.920201	0.0401231	0.245322
D19058g	-0.919669	0.0402457	0.245322
F29424g	-0.919247	0.040343	0.245722
C12007g	-0.918665	0.0404778	0.246276
C07481g	-0.918581	0.0404972	0.246276
C03534g	-0.918298	0.0405627	0.246482
F10285g	-0.917995	0.0406332	0.246717
E10899g	-0.917361	0.0407807	0.24742
E02231g	-0.916778	0.0409168	0.248052
D21167g	-0.916504	0.0409808	0.248247
F19249g	-0.916017	0.0410948	0.248743
B15109g	-0.915826	0.0411398	0.248822
A08901g	-0.915431	0.0412324	0.249188
E40744g	-0.91419	0.0415251	0.250742
C29485g	-0.914068	0.0415539	0.250742
F20123g	-0.913735	0.041633	0.251024
C32737g	-0.913478	0.0416938	0.251029
B28830g	-0.913459	0.0416983	0.251029
F06197g	-0.913246	0.0417489	0.251139
F18023g	-0.913094	0.0417851	0.251163
E10233g	-0.912712	0.041876	0.251514
D18251g	-0.912328	0.0419676	0.25187
F24469g	-0.911443	0.042179	0.252944
A12601g	-0.910432	0.0424218	0.254194
A10448g	-0.910303	0.0424528	0.254194
F11583g	-0.909708	0.0425961	0.254363
B20887g	-0.909885	0.0425534	0.254363
F15769g	-0.909643	0.0426119	0.254363
E32247g	-0.909989	0.0425283	0.254363
B11532g	-0.909423	0.0426651	0.254485
D24626g	-0.907945	0.0430236	0.256231
A12152g	-0.907978	0.0430157	0.256231
B28268g	-0.907083	0.0432338	0.257286
E13787g	-0.906822	0.0432977	0.257469
F10530g	-0.905804	0.0435473	0.258756
D31371g	-0.904904	0.043769	0.259874
F29380g	-0.904321	0.0439129	0.26053
A06615g	-0.903845	0.0440308	0.26103
E24824g	-0.903414	0.0441379	0.261466
A06396g	-0.902778	0.0442962	0.262204
B15587g	-0.902613	0.0443372	0.262247
E38859g	-0.902367	0.0443987	0.26229
A04109g	-0.902314	0.0444119	0.26229
E09769g	-0.90025	0.0449298	0.265091
B18499g	-0.900152	0.0449544	0.265091
E19736g	-0.899843	0.0450325	0.265351
E25107g	-0.899339	0.0451598	0.265899
A03964g	-0.898504	0.0453714	0.266943
C16827g	-0.896785	0.04581	0.26932
B03807g	-0.896598	0.0458579	0.269398
A05813g	-0.896249	0.0459473	0.269719
F08590g	-0.895371	0.0461731	0.270841
A15925g	-0.89506	0.0462532	0.270902
C29595g	-0.895145	0.0462314	0.270902
C23075g	-0.894893	0.0462963	0.27095
E13223g	-0.894747	0.046334	0.270967
F21728g	-0.89449	0.0464006	0.271153
D14058g	-0.893738	0.0465954	0.272086
E38056g	-0.893526	0.0466505	0.272104
C00503g	-0.893457	0.0466684	0.272104
C12194g	-0.893163	0.0467449	0.272346
D08082g	-0.892879	0.0468188	0.272572
F33321g	-0.892722	0.0468597	0.272607
F19811g	-0.892235	0.0469867	0.273141
D13679g	-0.891839	0.0470903	0.273539
D00231g	-0.891594	0.0471544	0.273707
D24546g	-0.8911	0.047284	0.274254
F14729g	-0.890681	0.0473943	0.274689
A19195g	-0.890424	0.0474619	0.274876
B23061g	-0.890156	0.0475325	0.27508
D11242g	-0.886866	0.0484066	0.27993
E18081g	-0.885607	0.0487443	0.281674
A22497g	-0.88532	0.0488217	0.281912
E27041g	-0.885055	0.048893	0.282114
C04570g	-0.884311	0.0490939	0.283063
E08382g	-0.883649	0.0492734	0.283888
A16095g	-0.881795	0.0497786	0.286586
D32519g	-0.881612	0.0498287	0.286663
E27273g	-0.881473	0.0498669	0.28667
F04345g	-0.879977	0.0502781	0.288607
F20462g	-0.880002	0.0502714	0.288607
E22592g	-0.878433	0.0507054	0.290846
E13280g	-0.877271	0.0510289	0.292485
E08157g	-0.877131	0.051068	0.292494
F28998g	-0.875851	0.0514265	0.294331
B04309g	-0.874327	0.0518559	0.296352
D08000g	-0.87439	0.051838	0.296352
F32330g	-0.873837	0.0519945	0.296926
D13916g	-0.873616	0.052057	0.297065
D16981g	-0.873181	0.0521807	0.297552
D13403g	-0.872909	0.0522579	0.297774
D20758g	-0.872507	0.0523725	0.298209
E05309g	-0.871551	0.0526454	0.299324
C03874g	-0.871674	0.0526101	0.299324
E22865g	-0.870447	0.0529619	0.300684
D17190g	-0.870553	0.0529316	0.300684
E07178g	-0.869261	0.0533038	0.302334
F38882g	-0.86917	0.0533302	0.302334
C19450g	-0.868561	0.0535064	0.303112
F04455g	-0.867983	0.0536741	0.303841
D15288g	-0.867783	0.0537322	0.303948
C12140g	-0.867466	0.0538245	0.304249
A09165g	-0.867041	0.0539483	0.304727
B15560g	-0.866526	0.0540985	0.305354
C06032g	-0.865928	0.0542736	0.30612
C24755g	-0.864829	0.0545964	0.307718
B11200g	-0.862986	0.0551415	0.310565
F02403g	-0.862571	0.0552647	0.311034
C32558g	-0.861871	0.0554731	0.311319
E19201g	-0.861863	0.0554754	0.311319
C21516g	-0.862248	0.0553606	0.311319
A04848g	-0.862125	0.0553974	0.311319
E37749g	-0.860856	0.0557764	0.312782
D07981g	-0.860619	0.0558475	0.312955
D12050g	-0.860472	0.0558914	0.312976
D20473g	-0.860118	0.0559979	0.313121
E40251g	-0.860205	0.0559717	0.313121
C03969g	-0.859554	0.0561673	0.313843
D12815g	-0.859315	0.0562395	0.314021
B25062g	-0.8589	0.0563645	0.314493
C04281g	-0.858089	0.0566099	0.315636
E23521g	-0.857668	0.0567377	0.316122
E05576g	-0.857284	0.0568544	0.316545
D34594g	-0.857139	0.0568983	0.316563
E19314g	-0.856904	0.0569698	0.316734
A17419g	-0.856672	0.0570404	0.3169
D34933g	-0.856424	0.0571161	0.317094
E19757g	-0.854743	0.0576309	0.319269
D10007g	-0.854749	0.057629	0.319269
A18466g	-0.854874	0.0575908	0.319269
B05646g	-0.854026	0.0578517	0.320264
A11141g	-0.853226	0.0580987	0.321402
C26017g	-0.853045	0.0581544	0.321482
B05891g	-0.852497	0.0583242	0.322024
B15275g	-0.852462	0.0583352	0.322024
F34749g	-0.852255	0.0583995	0.32215
D26360g	-0.851921	0.0585032	0.322493
A01434g	-0.850776	0.0588603	0.324002
A03763g	-0.850856	0.0588351	0.324002
E18854g	-0.850095	0.0590733	0.324257
B21208g	-0.850106	0.0590697	0.324257
D12282g	-0.850349	0.0589937	0.324257
F10224g	-0.850428	0.0589689	0.324257
C06511g	-0.849768	0.0591759	0.324591
A07624g	-0.849342	0.0593094	0.324865
E20845g	-0.849444	0.0592776	0.324865
F39159g	-0.848839	0.0594676	0.325503
B18887g	-0.847476	0.0598984	0.32763
E06028g	-0.846726	0.0601361	0.327877
B06141g	-0.847066	0.0600283	0.327877
B11978g	-0.847146	0.060003	0.327877
A03170g	-0.846669	0.0601543	0.327877
E05866g	-0.846736	0.0601329	0.327877
F29038g	-0.846332	0.0602615	0.328231
E35012g	-0.845754	0.0604457	0.329004
F20381g	-0.845575	0.0605027	0.329082
E00280g	-0.845444	0.0605447	0.329082
D01739g	-0.844969	0.0606965	0.329447
C13689g	-0.844973	0.0606953	0.329447
C30749g	-0.844644	0.0608006	0.329782
E40502g	-0.844039	0.0609947	0.330409
A06721g	-0.843961	0.0610197	0.330409
F12983g	-0.843887	0.0610437	0.330409
B15310g	-0.843638	0.0611238	0.330613
A11723g	-0.842899	0.0613617	0.331668
B28215g	-0.84249	0.0614939	0.332153
B26962g	-0.842041	0.0616392	0.332706
F11396g	-0.841608	0.0617797	0.333003
D18566g	-0.841639	0.0617696	0.333003
D32195g	-0.841354	0.0618622	0.333216
F23331g	-0.84088	0.0620164	0.333815
F03356g	-0.839738	0.0623888	0.335356
F25079g	-0.839815	0.0623635	0.335356
C26209g	-0.839107	0.0625952	0.336233
E25675g	-0.83803	0.0629491	0.337093
F16165g	-0.837968	0.0629695	0.337093
C08218g	-0.838199	0.0628937	0.337093
C30399g	-0.837961	0.062972	0.337093
C18713g	-0.838321	0.0628535	0.337093
E40972g	-0.83783	0.0630153	0.337093
F15533g	-0.837194	0.0632248	0.337522
F24864g	-0.837211	0.0632194	0.337522
D02444g	-0.837192	0.0632256	0.337522
F21989g	-0.837045	0.0632743	0.33755
D14300g	-0.83687	0.0633322	0.337627
B04228g	-0.836414	0.0634832	0.3382
A00135g	-0.835667	0.0637309	0.339288
C19510g	-0.835461	0.0637996	0.339421
D23995g	-0.834952	0.0639692	0.339858
D23934g	-0.834952	0.0639692	0.339858
A12284g	-0.833421	0.0644812	0.342344
F16058g	-0.833252	0.0645378	0.342411
A07161g	-0.832978	0.0646301	0.342667
C19775g	-0.832462	0.0648037	0.343353
D29595g	-0.831319	0.0651894	0.345162
E17849g	-0.830988	0.0653014	0.345359
F15186g	-0.830947	0.0653154	0.345359
B20462g	-0.830414	0.0654963	0.345845
C26890g	-0.830511	0.0654633	0.345845
B28472g	-0.830075	0.0656113	0.346217
F13155g	-0.82949	0.0658106	0.34665
B03673g	-0.829442	0.065827	0.34665
D30420g	-0.829495	0.0658089	0.34665
D13707g	-0.829262	0.0658883	0.346738
B03719g	-0.829013	0.0659732	0.34695
B09258g	-0.828671	0.0660902	0.347096
F12570g	-0.8288	0.0660461	0.347096
F11337g	-0.828477	0.0661566	0.347211
A20258g	-0.828269	0.0662278	0.34735
E07571g	-0.827916	0.0663486	0.347749
B28430g	-0.827776	0.0663967	0.347766
D10022g	-0.827316	0.0665549	0.348127
E03510g	-0.827372	0.0665354	0.348127
D23265g	-0.826676	0.0667749	0.349043
E26094g	-0.826175	0.066948	0.349712
C28716g	-0.82522	0.0672785	0.350817
D15734g	-0.825173	0.0672949	0.350817
C21578g	-0.825258	0.0672653	0.350817
D23237g	-0.824699	0.0674593	0.351162
E06535g	-0.824592	0.0674964	0.351162
B03335g	-0.824756	0.0674394	0.351162
F35554g	-0.823306	0.0679445	0.353257
E08782g	-0.822434	0.06825	0.354608
B25553g	-0.822173	0.0683413	0.354609
D16144g	-0.822254	0.0683129	0.354609
F28393g	-0.821595	0.0685443	0.355425
B01275g	-0.821063	0.0687319	0.35616
B09090g	-0.820522	0.0689227	0.356911
B17441g	-0.820199	0.069037	0.35701
E11255g	-0.820079	0.0690794	0.35701
E11483g	-0.820119	0.069065	0.35701
A22093g	-0.819383	0.0693259	0.357571
F34497g	-0.819437	0.0693067	0.357571
B24471g	-0.819582	0.0692553	0.357571
F12052g	-0.818704	0.0695673	0.358578
E29330g	-0.818162	0.0697603	0.35924
D23612g	-0.818084	0.069788	0.35924
D29831g	-0.817886	0.0698589	0.359367
B00280g	-0.817439	0.0700182	0.359948
F28146g	-0.81721	0.0701002	0.360097
A19483g	-0.8171	0.0701397	0.360097
F16459g	-0.816515	0.0703494	0.360935
C08242g	-0.816111	0.0704944	0.361441
F38864g	-0.815389	0.0707544	0.362535
D10083g	-0.815126	0.0708491	0.362542
E21312g	-0.815151	0.0708402	0.362542
C26027g	-0.814855	0.0709471	0.362805
B13328g	-0.814097	0.0712211	0.363728
C13038g	-0.81415	0.0712021	0.363728
B27570g	-0.81378	0.0713361	0.363882
D16809g	-0.813756	0.0713449	0.363882
F13793g	-0.813548	0.0714204	0.364029
B20834g	-0.812782	0.0716987	0.365208
E09522g	-0.812483	0.0718078	0.365524
C30726g	-0.812317	0.0718684	0.365593
B13041g	-0.812031	0.0719726	0.365884
B12443g	-0.811509	0.0721637	0.366616
E31649g	-0.811375	0.0722125	0.366625
F30877g	-0.810838	0.0724094	0.367385
F21322g	-0.810537	0.0725199	0.367705
F12895g	-0.809699	0.0728281	0.369027
C00230g	-0.808597	0.0732352	0.370607
F01430g	-0.808604	0.0732326	0.370607
D02085g	-0.80795	0.073475	0.371571
F25671g	-0.807826	0.0735211	0.371571
C22937g	-0.807478	0.0736501	0.371981
C02053g	-0.807014	0.0738228	0.372611
C18396g	-0.806018	0.0741946	0.373276
B01060g	-0.806192	0.0741294	0.373276
E22303g	-0.806476	0.0740233	0.373276
A15978g	-0.806111	0.0741597	0.373276
E20794g	-0.806042	0.0741855	0.373276
D06233g	-0.805713	0.0743086	0.373609
F24301g	-0.805468	0.0744002	0.373827
D05817g	-0.805059	0.0745536	0.374356
E01798g	-0.804064	0.0749275	0.374529
F10971g	-0.80393	0.0749781	0.374529
D17836g	-0.803705	0.0750631	0.374529
D34119g	-0.804176	0.0748855	0.374529
E25189g	-0.804606	0.0747237	0.374529
F14946g	-0.804198	0.0748771	0.374529
D02399g	-0.803687	0.0750695	0.374529
F25496g	-0.804015	0.0749462	0.374529
B11131g	-0.80455	0.0747447	0.374529
D18115g	-0.804147	0.0748964	0.374529
E41206g	-0.803442	0.0751622	0.374559
A02977g	-0.803416	0.0751719	0.374559
A05798g	-0.803241	0.0752379	0.374648
E14644g	-0.802952	0.0753475	0.374954
C08748g	-0.802606	0.0754781	0.375364
F11787g	-0.801563	0.0758741	0.377092
E19082g	-0.80099	0.0760921	0.377934
A06207g	-0.800188	0.0763981	0.379212
F30479g	-0.799428	0.0766892	0.380414
F09161g	-0.798811	0.076926	0.381102
F23529g	-0.798914	0.0768865	0.381102
C03461g	-0.79781	0.0773114	0.382768
B19388g	-0.797461	0.0774461	0.383191
E39693g	-0.796743	0.0777238	0.384076
E25317g	-0.796804	0.0777	0.384076
C00615g	-0.796055	0.0779905	0.385149
F19478g	-0.795103	0.0783608	0.385985
F09003g	-0.794982	0.078408	0.385985
D22922g	-0.795347	0.0782658	0.385985
E06573g	-0.795202	0.0783221	0.385985
B16446g	-0.795347	0.0782656	0.385985
B16068g	-0.794654	0.0785358	0.386244
C15445g	-0.794593	0.0785599	0.386244
F26142g	-0.794342	0.0786577	0.386481
D26759g	-0.793984	0.0787978	0.386925
C07423g	-0.792967	0.0791965	0.388637
F35549g	-0.792303	0.0794576	0.389673
C16150g	-0.791213	0.0798877	0.391535
D25359g	-0.790966	0.0799856	0.391768
F05088g	-0.790648	0.0801113	0.392137
A18443g	-0.790465	0.080184	0.392246
F02508g	-0.790308	0.0802461	0.392303
C29628g	-0.789524	0.0805578	0.393086
C02421g	-0.789609	0.0805239	0.393086
E36334g	-0.789609	0.0805239	0.393086
E18378g	-0.789311	0.0806424	0.393252
F38551g	-0.788809	0.0808424	0.39398
F05448g	-0.788204	0.0810844	0.394912
D28003g	-0.787643	0.0813086	0.395509
F21875g	-0.787669	0.0812984	0.395509
D02316g	-0.78726	0.0814625	0.396009
E31369g	-0.787048	0.0815474	0.396175
C09750g	-0.786891	0.0816106	0.396234
D07271g	-0.786018	0.0819619	0.396702
F37916g	-0.786322	0.0818396	0.396702
E38389g	-0.786429	0.0817962	0.396702
E31154g	-0.7861	0.081929	0.396702
B12204g	-0.786056	0.0819466	0.396702
E05489g	-0.785069	0.0823453	0.39831
A04859g	-0.784692	0.0824978	0.398799
B28084g	-0.784455	0.0825938	0.399015
E34397g	-0.783756	0.0828775	0.400137
D32754g	-0.782988	0.0831903	0.401398
F23922g	-0.782718	0.0833003	0.401584
F07762g	-0.78264	0.0833321	0.401584
F03722g	-0.782358	0.0834472	0.40189
E00389g	-0.781958	0.0836108	0.402429
C17700g	-0.78076	0.0841021	0.404408
D33207g	-0.780702	0.0841261	0.404408
B12337g	-0.779943	0.0844388	0.405556
F27574g	-0.779869	0.084469	0.405556
D29081g	-0.779564	0.0845948	0.405909
D25744g	-0.779011	0.0848234	0.406755
E22859g	-0.77886	0.084886	0.406804
D18495g	-0.778601	0.0849932	0.407067
C17995g	-0.777158	0.0855924	0.409685
C07816g	-0.776433	0.0858951	0.410881
D11087g	-0.775919	0.0861098	0.411655
C32461g	-0.774939	0.0865204	0.413215
A20902g	-0.774887	0.0865424	0.413215
C22481g	-0.774191	0.086835	0.414357
D33179g	-0.773731	0.0870286	0.414463
C18730g	-0.773755	0.0870187	0.414463
D03216g	-0.773633	0.0870702	0.414463
D02206g	-0.774011	0.0869108	0.414463
E31805g	-0.773082	0.0873028	0.415316
E31754g	-0.772557	0.0875249	0.415863
C13026g	-0.77268	0.0874727	0.415863
C14125g	-0.772322	0.0876243	0.416082
F10253g	-0.771336	0.0880432	0.417325
F15827g	-0.771116	0.0881367	0.417325
A21554g	-0.771528	0.0879613	0.417325
E08900g	-0.771128	0.0881316	0.417325
E22633g	-0.771074	0.0881544	0.417325
D23653g	-0.770494	0.0884019	0.417859
F18857g	-0.770629	0.0883441	0.417859
B00711g	-0.770432	0.0884284	0.417859
D04680g	-0.769985	0.088619	0.418077
F15829g	-0.769928	0.0886436	0.418077
A05229g	-0.770003	0.0886116	0.418077
A12822g	-0.769695	0.0887433	0.418077
E08271g	-0.769807	0.0886953	0.418077
C01965g	-0.768801	0.0891263	0.418614
F15961g	-0.76883	0.0891138	0.418614
E21203g	-0.768826	0.0891158	0.418614
F09608g	-0.76898	0.0890497	0.418614
F20182g	-0.769147	0.0889778	0.418614
D22932g	-0.768559	0.0892303	0.418849
B18645g	-0.768144	0.0894087	0.41905
C01129g	-0.768084	0.0894346	0.41905
A04976g	-0.768253	0.0893617	0.41905
D17543g	-0.767408	0.0897257	0.42016
E24894g	-0.767192	0.089819	0.420344
D06744g	-0.766802	0.0899874	0.420879
A07226g	-0.766232	0.0902341	0.42178
F07401g	-0.764228	0.0911055	0.425341
E16164g	-0.764246	0.0910976	0.425341
E33888g	-0.763655	0.0913557	0.426253
D20164g	-0.763522	0.091414	0.42627
A03487g	-0.761894	0.092128	0.429342
D14260g	-0.761161	0.0924509	0.430589
F16702g	-0.760056	0.092939	0.431072
D30161g	-0.760067	0.0929344	0.431072
E18927g	-0.760516	0.0927354	0.431072
B14844g	-0.760171	0.092888	0.431072
D02221g	-0.759923	0.092998	0.431072
B04370g	-0.760634	0.0926836	0.431072
D33168g	-0.759944	0.0929885	0.431072
F39001g	-0.759966	0.092979	0.431072
E14132g	-0.759615	0.0931344	0.431447
E16325g	-0.759173	0.0933308	0.432019
D20662g	-0.759087	0.0933689	0.432019
A17957g	-0.758868	0.0934662	0.432063
D21830g	-0.758691	0.0935452	0.432063
C28551g	-0.758778	0.0935063	0.432063
F01456g	-0.758217	0.0937561	0.43278
F28064g	-0.757649	0.0940094	0.433435
C32914g	-0.757696	0.0939885	0.433435
D03805g	-0.75712	0.0942459	0.434216
D19018g	-0.75702	0.0942905	0.434216
B16735g	-0.756887	0.0943503	0.434235
C23175g	-0.755167	0.0951227	0.43753
D35435g	-0.754667	0.0953482	0.438309
E17326g	-0.753895	0.0956969	0.439652
B10182g	-0.753691	0.0957891	0.439815
D04936g	-0.753255	0.0959869	0.440464
E38243g	-0.752811	0.096188	0.440607
D15345g	-0.752894	0.0961504	0.440607
F17138g	-0.75297	0.0961158	0.440607
D16609g	-0.752447	0.0963535	0.441105
E09438g	-0.752115	0.0965047	0.441538
D05375g	-0.751677	0.096704	0.442189
E12159g	-0.751058	0.0969866	0.442233
E01057g	-0.751034	0.096998	0.442233
F31416g	-0.751481	0.0967937	0.442233
F12917g	-0.751102	0.0969666	0.442233
F07093g	-0.751313	0.0968702	0.442233
C18757g	-0.750491	0.097246	0.442536
F19841g	-0.750582	0.0972044	0.442536
F27017g	-0.750142	0.0974057	0.442536
F34304g	-0.75037	0.0973017	0.442536
F11363g	-0.750183	0.097387	0.442536
C17680g	-0.750489	0.0972471	0.442536
E27182g	-0.749935	0.0975009	0.44271
E19014g	-0.749384	0.0977539	0.442925
A18692g	-0.749699	0.097609	0.442925
D12567g	-0.749508	0.0976967	0.442925
F27667g	-0.749336	0.097776	0.442925
A09422g	-0.748959	0.0979494	0.443123
D25178g	-0.748869	0.0979907	0.443123
A15846g	-0.748981	0.0979391	0.443123
A06778g	-0.74863	0.0981006	0.443362
D26263g	-0.746989	0.0988592	0.446531
E24479g	-0.746346	0.0991572	0.447358
C14774g	-0.746354	0.0991538	0.447358
E23280g	-0.746132	0.0992568	0.447547
D24037g	-0.745866	0.0993803	0.447845
F38680g	-0.745682	0.099466	0.447971
E02203g	-0.74491	0.0998257	0.449331
F32688g	-0.744277	0.100122	0.450143
C25367g	-0.744328	0.100098	0.450143
A22415g	-0.743503	0.100484	0.45151
E04420g	-0.742643	0.100888	0.453063
E19557g	-0.742003	0.101189	0.454002
E37956g	-0.741951	0.101214	0.454002
E19337g	-0.741022	0.101653	0.455708
C32156g	-0.740558	0.101872	0.456166
D22906g	-0.740588	0.101858	0.456166
F38806g	-0.740326	0.101982	0.456264
D17895g	-0.740264	0.102011	0.456264
F10375g	-0.739801	0.102231	0.456721
A09467g	-0.739804	0.10223	0.456721
E19958g	-0.738749	0.102731	0.458694
E30028g	-0.738487	0.102856	0.458988
E41610g	-0.738244	0.102972	0.459242
C06532g	-0.738109	0.103037	0.459266
E19458g	-0.737481	0.103337	0.46034
C22322g	-0.736592	0.103763	0.461974
D00724g	-0.736295	0.103905	0.462101
B18311g	-0.736285	0.10391	0.462101
D32958g	-0.736109	0.103995	0.462213
E15659g	-0.73544	0.104317	0.46338
C24367g	-0.735028	0.104515	0.463996
F02592g	-0.733644	0.105185	0.466702
F17565g	-0.733388	0.105309	0.466987
F16451g	-0.733168	0.105416	0.467193
E04437g	-0.732852	0.10557	0.467495
A22027g	-0.732781	0.105604	0.467495
C11589g	-0.732284	0.105846	0.468298
B23420g	-0.732105	0.105933	0.468417
E34288g	-0.731763	0.1061	0.468888
F11857g	-0.731551	0.106203	0.469079
E27997g	-0.730377	0.106777	0.470909
D32854g	-0.730333	0.106799	0.470909
B28119g	-0.730539	0.106698	0.470909
E36309g	-0.729961	0.106981	0.471445
C20550g	-0.729518	0.107199	0.472137
F19381g	-0.72906	0.107424	0.472326
F27343g	-0.729169	0.107371	0.472326
F34862g	-0.729139	0.107385	0.472326
E34116g	-0.728617	0.107642	0.473018
B08699g	-0.728372	0.107763	0.473281
E17754g	-0.728205	0.107846	0.473377
D05474g	-0.727723	0.108084	0.473386
A06958g	-0.727708	0.108091	0.473386
A14414g	-0.727898	0.107997	0.473386
E18720g	-0.72802	0.107937	0.473386
C26106g	-0.727385	0.108251	0.473552
D28993g	-0.727422	0.108232	0.473552
F38161g	-0.727099	0.108393	0.473905
F30789g	-0.726871	0.108506	0.474132
C04868g	-0.726194	0.108841	0.475333
B22375g	-0.725505	0.109184	0.476562
C31315g	-0.725336	0.109268	0.476662
F01132g	-0.725147	0.109363	0.476807
A08424g	-0.724299	0.109786	0.478384
F09518g	-0.724075	0.109898	0.478605
A15311g	-0.723879	0.109996	0.478762
D26064g	-0.722793	0.110541	0.480864
F27663g	-0.72266	0.110607	0.480886
F33123g	-0.721918	0.110981	0.480896
D16679g	-0.722208	0.110835	0.480896
E12183g	-0.722519	0.110678	0.480896
A10565g	-0.721921	0.11098	0.480896
F29139g	-0.722048	0.110915	0.480896
B22638g	-0.722196	0.110841	0.480896
E18184g	-0.720593	0.11165	0.482989
B25136g	-0.72076	0.111565	0.482989
F24905g	-0.720634	0.111629	0.482989
D34213g	-0.720319	0.111789	0.48332
C25032g	-0.719953	0.111974	0.483852
F27758g	-0.71983	0.112037	0.483854
D22145g	-0.719189	0.112362	0.48499
F05089g	-0.719063	0.112426	0.484997
D12909g	-0.718836	0.112542	0.485227
D02348g	-0.718621	0.112651	0.485429
B24936g	-0.718487	0.112719	0.485455
E12793g	-0.718112	0.112911	0.48601
F14583g	-0.717699	0.113121	0.486602
B21538g	-0.717597	0.113173	0.486602
D32181g	-0.71742	0.113264	0.486637
A09010g	-0.717048	0.113454	0.486637
E13514g	-0.71702	0.113468	0.486637
E29939g	-0.717155	0.113399	0.486637
D33735g	-0.716969	0.113494	0.486637
C12024g	-0.716763	0.1136	0.486821
B18375g	-0.715631	0.114181	0.489041
B29548g	-0.715222	0.114392	0.489674
D22663g	-0.715056	0.114477	0.48977
C26533g	-0.71492	0.114547	0.4898
F06941g	-0.714403	0.114814	0.490402
E23265g	-0.714437	0.114796	0.490402
F37808g	-0.714267	0.114884	0.490432
D33640g	-0.714064	0.114989	0.49061
F12138g	-0.713885	0.115081	0.490735
D25216g	-0.713724	0.115165	0.490822
D16431g	-0.713186	0.115443	0.491732
C10173g	-0.713068	0.115505	0.491732
E37812g	-0.712335	0.115885	0.49281
E00306g	-0.71243	0.115836	0.49281
F18979g	-0.712146	0.115983	0.492958
C29762g	-0.711676	0.116228	0.49346
E14619g	-0.711756	0.116186	0.49346
D07310g	-0.711247	0.116451	0.494138
B24714g	-0.710986	0.116587	0.494447
D09417g	-0.710345	0.116922	0.495597
F25164g	-0.709806	0.117204	0.496523
E03762g	-0.709632	0.117296	0.496638
E26336g	-0.70896	0.117648	0.497859
C27382g	-0.708283	0.118004	0.499093
B26728g	-0.70807	0.118116	0.499297
E18258g	-0.706802	0.118785	0.501852
C26597g	-0.705985	0.119218	0.503407
D01930g	-0.705668	0.119386	0.503843
B18764g	-0.704425	0.120047	0.50581
E23899g	-0.704549	0.119981	0.50581
C29344g	-0.704498	0.120008	0.50581
F02008g	-0.703858	0.120349	0.506725
B01839g	-0.703773	0.120394	0.506725
F12330g	-0.703476	0.120553	0.50712
B02506g	-0.703138	0.120734	0.50733
E30759g	-0.703139	0.120733	0.50733
C05789g	-0.703011	0.120802	0.507342
A02728g	-0.702679	0.12098	0.507457
D31624g	-0.702594	0.121025	0.507457
A17450g	-0.702784	0.120924	0.507457
C14910g	-0.702472	0.121091	0.507459
E20269g	-0.701943	0.121374	0.508372
F07042g	-0.701572	0.121574	0.508934
E11768g	-0.70105	0.121854	0.509013
C13106g	-0.701329	0.121704	0.509013
E25126g	-0.701172	0.121789	0.509013
F04848g	-0.701103	0.121826	0.509013
B18741g	-0.700327	0.122244	0.510094
E33540g	-0.70039	0.12221	0.510094
B12042g	-0.699008	0.122957	0.512794
F16366g	-0.698658	0.123147	0.513035
E12211g	-0.698728	0.123109	0.513035
A02875g	-0.698381	0.123297	0.513386
D26051g	-0.697728	0.123652	0.514588
A07681g	-0.697574	0.123736	0.514661
F09846g	-0.696845	0.124133	0.516037
F09137g	-0.696656	0.124236	0.516191
B15887g	-0.696309	0.124426	0.516703
B07675g	-0.695777	0.124717	0.517634
B29844g	-0.695468	0.124886	0.51806
E34156g	-0.69492	0.125186	0.519028
C33100g	-0.694306	0.125523	0.519608
A09787g	-0.694426	0.125457	0.519608
B01889g	-0.694065	0.125656	0.519608
E12747g	-0.693815	0.125793	0.519608
E08733g	-0.693879	0.125758	0.519608
F02983g	-0.693841	0.125779	0.519608
D24751g	-0.693937	0.125726	0.519608
A03069g	-0.693532	0.125949	0.5197
E34072g	-0.6936	0.125912	0.5197
A18344g	-0.69303	0.126226	0.520565
E28259g	-0.692574	0.126478	0.520776
C11819g	-0.692677	0.126421	0.520776
C28465g	-0.69258	0.126475	0.520776
F29078g	-0.692347	0.126604	0.521017
E38050g	-0.692143	0.126716	0.521205
D24505g	-0.691878	0.126863	0.521533
E27076g	-0.691452	0.127099	0.521951
E17014g	-0.691527	0.127057	0.521951
F27465g	-0.691263	0.127204	0.522107
A16863g	-0.691102	0.127293	0.522139
B30234g	-0.691007	0.127346	0.522139
E32411g	-0.690507	0.127624	0.523002
C04882g	-0.690329	0.127723	0.523132
F01291g	-0.68989	0.127967	0.523857
D21031g	-0.689214	0.128344	0.525125
E20159g	-0.68876	0.128598	0.525885
B25988g	-0.688379	0.128811	0.526481
D13251g	-0.687786	0.129143	0.527561
F33579g	-0.687386	0.129367	0.527922
E07578g	-0.687432	0.129342	0.527922
F04110g	-0.687121	0.129516	0.528253
E30815g	-0.686851	0.129668	0.528593
E08861g	-0.686694	0.129756	0.528678
C20180g	-0.686412	0.129915	0.529047
D15696g	-0.6862	0.130035	0.529257
F03778g	-0.685492	0.130434	0.530602
E26860g	-0.685121	0.130643	0.531178
C15556g	-0.684491	0.131	0.532349
F36033g	-0.683735	0.131428	0.533811
D14156g	-0.683073	0.131805	0.534781
C13856g	-0.683171	0.131748	0.534781
F36267g	-0.68294	0.13188	0.534807
F39426g	-0.682796	0.131962	0.534862
E09357g	-0.682627	0.132058	0.534972
D06026g	-0.682493	0.132135	0.535004
A07372g	-0.682295	0.132247	0.53518
E07744g	-0.682054	0.132385	0.535459
F35746g	-0.681789	0.132536	0.535792
D11934g	-0.681321	0.132803	0.536593
D05244g	-0.681085	0.132938	0.53686
B20108g	-0.680825	0.133087	0.537182
C04672g	-0.680573	0.133231	0.537486
E07601g	-0.680159	0.133469	0.538165
A15178g	-0.679577	0.133803	0.539232
C12513g	-0.679387	0.133912	0.539393
E35503g	-0.67901	0.134128	0.539985
C14106g	-0.67876	0.134273	0.540285
D20651g	-0.677734	0.134864	0.542387
A21499g	-0.677583	0.134952	0.542457
D08382g	-0.676924	0.135333	0.543428
F30431g	-0.676989	0.135295	0.543428
E25490g	-0.676159	0.135776	0.544926
B06487g	-0.676011	0.135862	0.54499
F16199g	-0.675466	0.136179	0.545697
B21275g	-0.675471	0.136176	0.545697
C13500g	-0.674748	0.136597	0.546808
C00353g	-0.674796	0.136569	0.546808
E14561g	-0.674509	0.136736	0.547086
E38656g	-0.674375	0.136814	0.547116
A08049g	-0.674106	0.136971	0.547463
C12725g	-0.67346	0.137349	0.54869
A12225g	-0.672933	0.137658	0.549641
D15557g	-0.672674	0.137809	0.549965
C19395g	-0.67231	0.138023	0.550363
E36887g	-0.672262	0.138051	0.550363
A10966g	-0.671964	0.138226	0.55078
F12080g	-0.671589	0.138446	0.551374
E10247g	-0.671413	0.13855	0.551506
E17616g	-0.670703	0.138968	0.552447
D29053g	-0.670559	0.139053	0.552447
C15359g	-0.670569	0.139047	0.552447
F25035g	-0.670529	0.139071	0.552447
C11271g	-0.670368	0.139165	0.552542
F24635g	-0.670078	0.139337	0.552939
B11625g	-0.669642	0.139594	0.553397
E28465g	-0.669745	0.139534	0.553397
D19829g	-0.669434	0.139718	0.553603
D19039g	-0.669016	0.139965	0.554021
B23677g	-0.669133	0.139896	0.554021
C09773g	-0.667927	0.140611	0.555165
F37878g	-0.668281	0.140401	0.555165
F26474g	-0.668322	0.140377	0.555165
E20709g	-0.668028	0.140552	0.555165
A13637g	-0.66795	0.140598	0.555165
C22186g	-0.667349	0.140955	0.556241
D19775g	-0.666679	0.141355	0.557534
F20631g	-0.666204	0.141638	0.558085
B10359g	-0.666269	0.141599	0.558085
F24489g	-0.66558	0.142011	0.559273
D19110g	-0.665171	0.142256	0.559555
D29852g	-0.664969	0.142377	0.559555
E36036g	-0.664903	0.142417	0.559555
A08875g	-0.665088	0.142306	0.559555
A18590g	-0.664859	0.142443	0.559555
E31897g	-0.664602	0.142597	0.559597
B07043g	-0.664716	0.142529	0.559597
B26517g	-0.664374	0.142734	0.559852
C33193g	-0.664023	0.142945	0.560395
D23359g	-0.662349	0.143953	0.56406
B08616g	-0.662231	0.144025	0.56406
B16504g	-0.661917	0.144215	0.564396
F10652g	-0.661849	0.144256	0.564396
B05984g	-0.661242	0.144623	0.565352
C19833g	-0.661205	0.144645	0.565352
E08104g	-0.66021	0.145249	0.567428
C18787g	-0.660078	0.145329	0.567455
E25267g	-0.659627	0.145604	0.568241
A16136g	-0.659438	0.145718	0.568404
C20299g	-0.658725	0.146153	0.569528
B09072g	-0.658782	0.146118	0.569528
F39183g	-0.658115	0.146526	0.57041
F33681g	-0.658119	0.146523	0.57041
E04790g	-0.657609	0.146835	0.571326
[truncated: 5,779 more rows]

## Sheet: NaCl_common
gene (from YALI1 assembly)	TS (1.5 M NaCl)	Corrected p-value
F20589g	-3.55697	5.47266e-08
D21586g	-4.59929	1.31547e-13
C01297g	-6.00565	9.75681e-24
F15859g	-3.44119	1.79886e-07
A19924g	-3.82202	3.01398e-09
D21327g	-5.08703	9.10798e-17
B21714g	-3.23667	1.35616e-06
D08050g	-3.60708	3.22134e-08
D35575g	-2.50845	0.000582287
A05052g	-3.4973	1.024e-07
D33042g	-4.47767	7.32807e-13
F09833g	-3.97095	5.57963e-10
F10342g	-5.5544	3.76089e-20
F32204g	-6.10172	1.91323e-24
E23961g	-4.26707	1.27343e-11
F20059g	-1.89558	0.0209837
E39385g	-2.40789	0.0011357
E20049g	-3.03472	8.73939e-06
B29436g	-2.81033	5.94434e-05
E31351g	-3.08932	5.32714e-06
D21044g	-2.15305	0.00539508
D01345g	-2.65423	0.000203486
A02150g	-2.95665	1.73595e-05
E00533g	-3.58198	4.18595e-08
E08620g	-3.29804	7.66998e-07
B22020g	-3.00925	1.10659e-05
E25585g	-2.98171	1.40051e-05
D07831g	-2.54364	0.000457048
A09638g	-2.53365	0.000488628
B18368g	-4.1946	3.27804e-11
E35329g	-5.39632	5.52927e-19
F25984g	-1.86864	0.0240721
E28490g	-3.22716	1.48202e-06
D05286g	-2.4398	0.000933285
F21056g	-3.48432	1.15292e-07
C07948g	-2.40793	0.0011357
D31948g	-2.39892	0.00120785
A19862g	-1.98034	0.0138244
E13329g	-2.43403	0.0009633
A21993g	-2.30717	0.00219255
A22008g	-2.30717	0.00219255
C09137g	-2.61682	0.000268854
E03387g	-2.20563	0.00402071
F37627g	-2.29007	0.00244749
E03553g	-1.91188	0.0193412
F01275g	-3.71542	9.76821e-09
F23364g	-2.4215	0.00105384
C06724g	-2.41272	0.00111078
B13800g	-2.25322	0.00304795
F23414g	-2.65622	0.000201396
F27304g	-3.35057	4.42599e-07
D07344g	-2.20758	0.00398197
C25979g	-4.42646	1.46461e-12
E08071g	-2.18675	0.00444705
D35148g	-2.15967	0.00520349
D18577g	-2.12998	0.00613197
F26186g	-3.29451	7.91661e-07
F13134g	-2.12769	0.00620564
F28025g	-2.12472	0.00630876
B03290g	-1.9837	0.0136402
F13579g	-3.8326	2.73045e-09
E38164g	-3.53728	6.7704e-08
B20634g	-2.11437	0.00665783
F03908g	-2.1065	0.00692156
B27211g	-2.26742	0.0028032
B09931g	-3.17688	2.3567e-06
C00772g	-2.08262	0.00792889
D31672g	-2.4892	0.000662174
C10718g	-5.45858	1.90241e-19
B14418g	-4.77095	1.13143e-14
C18435g	-2.8093	5.97592e-05
D08749g	-2.82522	5.27114e-05
D07496g	-2.04109	0.0100015
E13011g	-2.58081	0.000354305
F30086g	-3.0778	5.95061e-06
E12482g	-2.76026	8.82053e-05
C11100g	-2.6615	0.000193133
C11843g	-2.96284	1.64298e-05
E14153g	-1.98741	0.0133867
F02545g	-3.80198	3.66856e-09
E26229g	-1.75879	0.0402959
F02187g	-2.36189	0.00154803
E34708g	-4.80209	7.10687e-15
D06061g	-2.64215	0.000221892
B20935g	-4.70473	2.9397e-14
E30677g	-4.38748	2.3895e-12
F24079g	-3.28894	8.30128e-07
F17265g	-2.4758	0.00072532
F16045g	-1.92684	0.0179625
F09671g	-1.91868	0.0187442
A08107g	-1.91524	0.0190852
E28903g	-4.91931	1.26963e-15
D19338g	-3.89732	1.32039e-09
E24201g	-4.47299	7.68248e-13
A01249g	-3.43034	2.00356e-07
E09381g	-2.55084	0.000433465
C29584g	-3.19036	2.07117e-06
D33901g	-2.99859	1.21641e-05
F09481g	-6.63554	4.76194e-29
F02758g	-4.86921	2.48491e-15
F36132g	-2.87223	3.59994e-05
E09779g	-3.47932	1.20184e-07
C20964g	-2.00677	0.0120846
C08065g	-1.79063	0.034534
B27485g	-3.80297	3.66266e-09
F07980g	-2.82078	5.44661e-05
E13818g	-2.57864	0.00035964
F04001g	-1.82791	0.0292478
E23912g	-3.05286	7.44489e-06
B06704g	-2.63543	0.000233415
E32241g	-2.01443	0.0115811
C32253g	-1.80756	0.0320381
D27057g	-1.79704	0.0335509
A04653g	-2.19792	0.00417791
E20544g	-1.79496	0.0338656
F18920g	-1.78404	0.0357127
A01854g	-2.16006	0.00519937
A15813g	-1.77901	0.0364674
E13472g	-1.77901	0.0364674
C25877g	-2.17701	0.00471336
B20276g	-3.11686	4.09493e-06
D24130g	-1.74401	0.0430849
E13899g	-2.86549	3.77055e-05
C32049g	-2.20245	0.00408719
C12755g	-2.35532	0.00161511
C14183g	-4.41848	1.61273e-12
F32251g	-2.85097	4.29557e-05
E04531g	-1.9627	0.0151353
C23526g	-2.32769	0.00191797
E31075g	-2.18825	0.00442673
E41185g	-2.74253	0.000100699
C05178g	-2.27422	0.0026993
B27984g	-7.03885	8.10806e-33
C30235g	-3.53219	7.12444e-08
B26550g	-1.95742	0.0154993
F31482g	-1.7415	0.0433455
C23504g	-2.74344	0.000100245
F07699g	-4.39656	2.13442e-12
C29080g	-2.47114	0.000744549
B28454g	-3.93623	8.53767e-10
F12478g	-4.88215	2.16147e-15
E41754g	-2.90936	2.62911e-05
F39743g	-4.90138	1.63878e-15
C30119g	-3.21948	1.58848e-06
A09626g	-2.73832	0.000104146
F10866g	-1.87686	0.0230829
F29168g	-3.4888	1.11996e-07
D27044g	-3.01618	1.04373e-05
E32361g	-2.00608	0.0121189
D00094g	-3.57113	4.71481e-08
C01491g	-3.85633	2.09479e-09
B29202g	-4.6791	4.21417e-14
C27012g	-4.11837	9.05427e-11
B23798g	-2.65261	0.000205122
F28765g	-4.57373	1.89548e-13
D26993g	-5.25342	5.93489e-18
D29215g	-2.37561	0.00142238
C09923g	-2.1712	0.00486957
F30034g	-2.24743	0.00313131
E12962g	-3.88301	1.52738e-09
E18025g	-1.72176	0.0473642
B03225g	-1.89609	0.0209491
F32638g	-2.93386	2.13009e-05
C24222g	-6.04942	4.66792e-24
E26320g	-2.47864	0.000711033
D32024g	-4.06787	1.60749e-10
E40782g	-3.22488	1.50938e-06
B06340g	-2.4206	0.00105529
E00907g	-1.72454	0.0467729
C13093g	-1.8634	0.0244975
E09241g	-2.91328	2.5446e-05
D31402g	-2.34745	0.00169338
A14237g	-3.8954	1.33618e-09
E04910g	-2.26891	0.00278961
D17795g	-4.09732	1.16673e-10
E40671g	-2.61978	0.000264417
E40818g	-2.26542	0.00283044
E33633g	-2.34009	0.00176868
E23659g	-4.09576	1.17283e-10
F03992g	-1.92685	0.0179625
F11889g	-2.04258	0.00992932
E16675g	-3.90523	1.20828e-09
A16988g	-2.64936	0.000210046
A17551g	-3.38449	3.18363e-07
A14783g	-1.93241	0.0175866
E15774g	-2.19058	0.00437225
F11493g	-3.65326	1.92421e-08
E15093g	-3.61023	3.1307e-08
E34290g	-4.67299	4.43832e-14
F08650g	-1.74199	0.0433275
C10232g	-3.09077	5.27664e-06
E10852g	-2.1876	0.00443806
D32812g	-3.14517	3.14789e-06
B23447g	-2.90767	2.66015e-05
B27645g	-2.122	0.00639164
B26112g	-3.74356	7.19634e-09
B22321g	-2.71953	0.00012161
E41480g	-4.25561	1.44395e-11
D19354g	-3.07125	6.32202e-06
C24434g	-2.04096	0.0100015
B15703g	-3.60535	3.25946e-08
C30255g	-4.16638	4.76446e-11
C15516g	-2.15788	0.00524832
D18673g	-1.91428	0.0191694
F26367g	-3.13472	3.46694e-06
C27207g	-3.36661	3.78106e-07
A14199g	-2.25295	0.00304795
A21841g	-2.31363	0.00210462
C11365g	-3.06592	6.56984e-06
E01033g	-1.77833	0.0365625
C13565g	-2.85001	4.3162e-05
C05507g	-2.03925	0.0100638
C16108g	-3.45224	1.61093e-07
C31848g	-5.04203	1.78436e-16
F15053g	-2.84534	4.46984e-05
A21420g	-3.35039	4.42599e-07
F24228g	-2.70863	0.000132869
F24929g	-1.92735	0.017958
E03904g	-2.80663	6.07744e-05
C13522g	-2.4119	0.00111221
F17836g	-3.27002	9.91974e-07
B21798g	-2.79621	6.62878e-05
E26930g	-2.26528	0.00283044
F29301g	-2.23489	0.00336899
F12318g	-3.20106	1.87316e-06
D16290g	-2.19293	0.00431797
F11020g	-2.45113	0.000862764
B05830g	-2.27168	0.00274352
D05594g	-3.25885	1.10061e-06
F28915g	-1.87798	0.0229921
D01188g	-1.83825	0.0279356
F29670g	-2.30461	0.00222427
B01511g	-1.80697	0.032106
E05390g	-1.73811	0.0439915
E32315g	-3.25232	1.15566e-06
E38131g	-2.23362	0.0033927
A11218g	-2.55813	0.000416979
F32675g	-2.43873	0.000938396
B06607g	-2.53086	0.000496968
F30061g	-2.49642	0.000632479
B25395g	-2.16418	0.00506333
A10529g	-1.87236	0.0236433
D24836g	-3.75254	6.50797e-09
C29141g	-2.18496	0.00448503
D31914g	-2.18922	0.00440534
E04823g	-1.87271	0.0236263
E00613g	-3.58792	3.93634e-08
C08523g	-2.41056	0.0011181
D22401g	-1.77413	0.0372074
E37687g	-1.94536	0.0164325
F09803g	-2.91824	2.43855e-05
F10760g	-2.9646	1.62981e-05
B00819g	-2.06101	0.00889228
E08709g	-2.53873	0.000472959
E08035g	-2.30245	0.0022549
C00116g	-2.20405	0.00405755
D11402g	-2.30521	0.00221946
B24252g	-2.6045	0.000293502
B06207g	-2.37317	0.00144542
A19428g	-1.71172	0.0491163
C31199g	-4.64443	6.73532e-14
F36805g	-2.3665	0.00151271
B02767g	-3.0667	6.56984e-06
B00133g	-1.85944	0.0250082
E39656g	-3.7955	3.93634e-09
D09285g	-5.50278	9.06944e-20
D27163g	-2.73587	0.000106057
E20125g	-3.47971	1.20184e-07
D11091g	-1.71941	0.0476526
B05609g	-1.91324	0.0192237
B08851g	-2.60718	0.000288778
E24028g	-1.97397	0.0142138
F16735g	-2.01262	0.0116604
B00214g	-2.83078	5.04912e-05
E06220g	-2.08224	0.00792889
F06787g	-2.50529	0.000595608
C12682g	-1.91589	0.0190369
B18134g	-4.07867	1.43232e-10
E04229g	-3.06619	6.56984e-06
F31255g	-1.99667	0.0128042
F11292g	-2.61955	0.000264417
F07504g	-2.09187	0.0075268
E13611g	-2.82645	5.23255e-05
C30964g	-2.29112	0.00243416
E27649g	-2.92262	2.34956e-05
D27385g	-2.42617	0.00101886
E18242g	-3.67407	1.51111e-08
C20853g	-3.82376	2.98263e-09
F37890g	-2.24872	0.00310898
E02648g	-2.8089	5.97592e-05
B28735g	-5.70677	2.78808e-21
B02151g	-2.55239	0.000429248
E00318g	-2.17318	0.00481256
F10731g	-2.29144	0.00243381
D15506g	-1.96421	0.0150385
E32946g	-3.04403	8.04782e-06
D25529g	-2.44574	0.000895257
E16002g	-2.12235	0.00638779
D12447g	-2.09558	0.00738152
D09168g	-1.71242	0.0489854
D13574g	-2.41222	0.00111221
E28736g	-2.7205	0.000121007
A05220g	-3.34789	4.51995e-07
D11514g	-2.11326	0.00668401
A20149g	-1.80583	0.0322338
F32659g	-2.74569	9.86127e-05
D26671g	-2.19262	0.00431877
C32609g	-4.11369	9.49237e-11
F17496g	-2.59248	0.000323536
E27826g	-2.35769	0.00159028
E26742g	-2.87761	3.46698e-05
E34686g	-3.21374	1.6775e-06
E01251g	-2.55474	0.000422307
B21819g	-2.1074	0.00690359
F18641g	-2.0389	0.0100704
B08575g	-2.28016	0.00259648
E33072g	-2.48808	0.000664962
C01876g	-2.5781	0.000360127
C33353g	-2.25851	0.00295333
A22539g	-2.13133	0.00609084
A07137g	-2.14937	0.00549206
B24214g	-3.82926	2.81497e-09
F12951g	-2.99151	1.2911e-05
E08351g	-2.52839	0.000505575
C04553g	-2.26721	0.0028032
F24126g	-1.95075	0.016011
B15928g	-1.97572	0.0141012
A19989g	-2.28741	0.00248441
D03865g	-2.16511	0.00504065
B13290g	-2.39552	0.00123669
F22073g	-2.20695	0.00399175
F27470g	-3.25375	1.145e-06
E10811g	-1.7232	0.047061
F16232g	-2.83721	4.79794e-05
B13614g	-2.36225	0.0015475
A17486g	-2.20976	0.00393696
C15307g	-3.50563	9.37879e-08
D34865g	-2.70346	0.000138528
F16005g	-2.989	1.31691e-05
D33229g	-3.28715	8.41036e-07
F34202g	-1.87688	0.0230829
D08734g	-2.07329	0.00834112
E22613g	-2.06251	0.0088198
F24509g	-5.57667	2.70324e-20
