# Supplementary material for: acCRISPR: an activity-correction method for improving the accuracy of CRISPR screens
Source: Commun Biol. 2023 Jun 8;6:617. doi: 10.1038/s42003-023-04996-8 (PMC10250353; doi:10.1038/s42003-023-04996-8)
Supplement: Supplementary file 15 — Supplementary Data 12 [file 42003_2023_4996_MOESM15_ESM.xlsx]

## Sheet: Cas9 only GO-slim (BP)
GO Term	Study #	Study Freq.	Pop. Freq.	p-value	q-value	name	gene products (from YALI1 assembly)
GO:0006464	19	0.12	0.072	0.013	0.391	cellular protein modification process	F34729g,D08429g,D17770g,F15334g,B20919g,B17518g,B30066g,F13046g,D27867g,E30073g,E17786g,E18121g,F12365g,C33353g,D10135g,B07983g,F10115g,A03289g,F03842g
GO:0006412	17	0.11	0.067	0.0261	0.392	translation	E35753g,D30922g,C15180g,C10492g,B13137g,E37455g,E11341g,C25598g,F39009g,C03582g,F19249g,D15963g,E17466g,C11930g,E38178g,E12067g,C22922g
GO:0061024	2	0.013	0.0024	0.0464	0.464	membrane organization	E05994g,E07522g
GO:0034641	44	0.29	0.23	0.0568	0.464	cellular nitrogen compound metabolic process	E35753g,D30922g,C06870g,E35410g,C10492g,B13137g,E37455g,F32232g,B10130g,C25598g,F17203g,F39009g,C03582g,D30196g,D15963g,C15964g,F01696g,E17466g,E25826g,F03883g,C11930g,E21406g,F16069g,E19483g,F24798g,F11871g,C15180g,E25490g,C14516g,D32209g,E11341g,D01305g,B19120g,B18854g,F19249g,E36206g,E14505g,C33098g,E01589g,C17932g,C26794g,E38178g,E12067g,C22922g
GO:0051186	7	0.045	0.023	0.0577	0.464	cofactor metabolic process	D30196g,F34729g,E35410g,E14505g,E01589g,F03883g,E21406g
GO:0019748	1	0.0065	0.0004	0.0605	0.464	secondary metabolic process	E36206g
GO:0007005	2	0.013	0.0027	0.0624	0.464	mitochondrion organization	E05994g,E07522g
GO:0006790	4	0.026	0.011	0.085	0.464	sulfur compound metabolic process	F34729g,E36206g,E21406g,E00760g
GO:0071554	1	0.0065	0.0008	0.117	0.464	cell wall organization or biogenesis	B26926g
GO:0009058	33	0.21	0.18	0.159	0.478	biosynthetic process	E35753g,D30922g,C06870g,E35410g,C10492g,B13137g,E37455g,F08363g,B21042g,C25598g,F17203g,F39009g,C03582g,D30196g,D15963g,C15964g,F01696g,E17466g,C11930g,C00464g,F34729g,C15180g,D22834g,E25490g,C29648g,D32209g,E11341g,F19249g,E36206g,E01589g,E38178g,E12067g,C22922g
GO:0006605	2	0.013	0.0047	0.161	0.478	protein targeting	E05994g,E07522g
GO:0006457	4	0.026	0.015	0.207	0.518	protein folding	E32816g,B17493g,C13890g,B11916g
GO:0006810	27	0.18	0.15	0.265	0.612	transport	E18802g,C06222g,C19898g,B25553g,E07522g,F28144g,E19508g,C16275g,F28590g,D26730g,F26793g,B07983g,C15445g,F09563g,A03487g,E23635g,C00694g,B11183g,E05994g,F17709g,D11479g,E31229g,B13917g,F14766g,E35181g,C23050g,C00550g
GO:0016192	5	0.032	0.024	0.308	0.66	vesicle-mediated transport	E18802g,E35181g,A03487g,B13917g,B11183g
GO:0042254	1	0.0065	0.0031	0.393	0.787	ribosome biogenesis	F27667g
GO:0055085	11	0.071	0.07	0.51	0.957	transmembrane transport	E05994g,F28590g,D26730g,B25553g,E07522g,F26793g,C15445g,C00550g,E23635g,C00694g,E31229g
GO:0006397	1	0.0065	0.0055	0.583	1	mRNA processing	C26794g
GO:0009056	5	0.032	0.034	0.614	1	catabolic process	A02568g,C24660g,F10774g,F29604g,C26764g
GO:0042592	1	0.0065	0.0063	0.633	1	homeostatic process	E21406g
GO:0006950	3	0.019	0.023	0.704	1	response to stress	B19120g,F01696g,E25826g
GO:0006399	3	0.019	0.024	0.725	1	tRNA metabolic process	C15180g,C17932g,C25598g
GO:0006520	6	0.039	0.048	0.753	1	cellular amino acid metabolic process	C15180g,F03883g,F32232g,C00464g,B10130g,C25598g
GO:0065003	1	0.0065	0.0094	0.778	1	protein-containing complex assembly	C15964g
GO:0022607	1	0.0065	0.011	0.838	1	cellular component assembly	C15964g
GO:0007165	3	0.019	0.033	0.889	1	signal transduction	D16932g,E18720g,C19898g
GO:0005975	3	0.019	0.035	0.915	1	carbohydrate metabolic process	F19899g,E14505g,E41315g
GO:0006259	3	0.019	0.038	0.938	1	DNA metabolic process	B19120g,F01696g,E25826g
GO:0006629	3	0.019	0.038	0.944	1	lipid metabolic process	F34729g,C29648g,F08363g
GO:0044281	11	0.071	0.11	0.964	1	small molecule metabolic process	F34729g,E36206g,E14505g,C15180g,E01589g,F03883g,F32232g,D32209g,C00464g,B10130g,C25598g
GO:0008150	154	1	1	1	1	biological_process	A16292g,E19036g,C19898g,B25553g,B20919g,B30066g,F08363g,D27867g,C25598g,C16485g,B11983g,B26926g,D15963g,D26730g,F03883g,F10115g,B11183g,D16932g,E05994g,E19483g,A02568g,F11871g,C15180g,D22834g,D32209g,B11916g,B19120g,F19899g,F19249g,E36206g,C12170g,C17932g,F27667g,D13238g,C00550g,E12067g,E18539g,C08548g,C06870g,E18802g,E35410g,C01416g,B13137g,D09420g,F39009g,F28144g,E19508g,C15964g,E17466g,C11930g…

## Sheet: Cas12a only GO-slim (BP)
GO Term	Study #	Study Freq.	Pop. Freq.	p-value	q-value	name	gene products (from YALI1 assembly)
GO:0006629	6	0.071	0.039	0.109	1	lipid metabolic process	F15141g,F05871g,E19263g,E39395g,E14427g,E00907g
GO:0006950	4	0.047	0.023	0.134	1	response to stress	D34078g,D09790g,E02574g,F00976g
GO:0006913	2	0.024	0.0095	0.192	1	nucleocytoplasmic transport	D01094g,F30395g
GO:0006790	2	0.024	0.011	0.242	1	sulfur compound metabolic process	E36437g,B00242g
GO:0022607	2	0.024	0.011	0.254	1	cellular component assembly	E22364g,B00242g
GO:0051186	3	0.035	0.023	0.309	1	cofactor metabolic process	E36437g,B00242g,B08123g
GO:0006259	4	0.047	0.038	0.405	1	DNA metabolic process	D34078g,D09790g,E02574g,F00976g
GO:0007165	3	0.035	0.033	0.534	1	signal transduction	D01094g,E27161g,F30395g
GO:0065003	1	0.012	0.0095	0.561	1	protein-containing complex assembly	E22364g
GO:0006810	13	0.15	0.15	0.564	1	transport	F05871g,E00824g,D27762g,F25671g,F30395g,E28300g,D23885g,F06628g,D01094g,C22751g,E33094g,E27161g,C06191g
GO:0006464	6	0.071	0.073	0.593	1	cellular protein modification process	B29446g,D24745g,F25671g,D29279g,D29549g,B04248g
GO:0006399	2	0.024	0.024	0.615	1	tRNA metabolic process	B24218g,E30942g
GO:0044281	8	0.094	0.11	0.741	1	small molecule metabolic process	F38776g,F35822g,B17871g,F26574g,F22674g,E19557g,F32363g,B08123g
GO:0006520	3	0.035	0.048	0.783	1	cellular amino acid metabolic process	F35822g,F26574g,E19557g
GO:0005975	2	0.024	0.035	0.81	1	carbohydrate metabolic process	E39395g,E17616g
GO:0055085	4	0.047	0.069	0.852	1	transmembrane transport	E28300g,D23885g,E00824g,F06628g
GO:0034641	16	0.19	0.23	0.855	1	cellular nitrogen compound metabolic process	E30942g,B17871g,F21279g,D09790g,E02574g,F00976g,F13602g,F32363g,B08123g,B24218g,F35822g,F19805g,D34078g,A05091g,B01903g,B18613g
GO:0016192	1	0.012	0.024	0.879	1	vesicle-mediated transport	D27762g
GO:0006412	3	0.035	0.067	0.932	1	translation	F19805g,F13602g,B01903g
GO:0009056	1	0.012	0.034	0.95	1	catabolic process	E19263g
GO:0009058	8	0.094	0.18	0.992	1	biosynthetic process	C08197g,F35822g,F19805g,E17616g,F13602g,F32363g,B01903g,B08123g
GO:0008150	85	1	1	1	1	biological_process	F05871g,B20802g,A09576g,D24745g,B00242g,E00824g,D27762g,F26574g,D05873g,E37574g,E02574g,C25877g,D29549g,F32363g,B04248g,E15015g,E36437g,E28300g,B24218g,B29446g,B26845g,C08197g,E14427g,F35822g,D01094g,F12649g,B29915g,D08186g,C22751g,E32908g,F22674g,E33094g,E22364g,F23191g,F25671g,D28890g,D09790g,E16919g,F15141g,E28575g,A06453g,D21543g,D23885g,D26666g,D34078g,E19557g,C06191g,B01903g,E35478g,F21279g…

## Sheet: Transposon only GO-slim (BP)
GO Term	Study #	Study Freq.	Pop. Freq.	p-value	q-value	name	gene products (from YALI1 assembly)
GO:0006950	14	0.061	0.023	0.00045	0.0126	response to stress	B02472g,E14234g,D20304g,C14079g,D26051g,E17065g,E13677g,E26860g,D25616g,F33925g,F00184g,C17050g,E04859g,C13973g
GO:0016192	12	0.052	0.024	0.00615	0.0861	vesicle-mediated transport	B09279g,C26051g,E00963g,E17069g,D34232g,D21847g,E39306g,F15311g,E27556g,F00229g,B03335g,C17680g
GO:0007165	14	0.061	0.032	0.0129	0.12	signal transduction	D30999g,E11215g,F39665g,F34521g,C29854g,A17671g,B13828g,C05570g,B24997g,B09807g,F13097g,B24424g,D17885g,D17710g
GO:0006259	17	0.074	0.046	0.0288	0.202	DNA metabolic process	B02472g,E22576g,D20304g,D04261g,C14079g,E17065g,E13677g,E26860g,B10263g,F39603g,D25616g,B24335g,F33925g,F00184g,C17050g,E04859g,C13973g
GO:0044403	1	0.0044	0.0004	0.0888	0.497	symbiont process	D03167g
GO:0006629	13	0.057	0.038	0.0896	0.497	lipid metabolic process	E05731g,D11542g,C30514g,A02833g,C05570g,B26659g,E20049g,E38912g,F13097g,F18979g,D04432g,F09433g,E32603g
GO:0009056	11	0.048	0.034	0.153	0.611	catabolic process	D15424g,D11614g,E38912g,A01628g,D20304g,F06904g,F18979g,E32603g,B29867g,E10755g,F21174g
GO:0006810	39	0.17	0.15	0.247	0.865	transport	C26051g,E00963g,F29078g,C06973g,D35356g,D21847g,A20558g,F15311g,C14169g,D24095g,E30173g,F00229g,A20528g,C30399g,D28842g,A19795g,A03356g,D17885g,E27556g,B03963g,B03335g,C17680g,D19951g,F01755g,B09279g,F09965g,B23153g,E39306g,F34521g,F39426g,B23771g,E17069g,F09314g,D34232g,B03910g,C13186g,E16390g,B25906g,D00515g
GO:0005975	9	0.039	0.035	0.393	1	carbohydrate metabolic process	D15424g,F05137g,F02508g,C17848g,E02832g,F06904g,D17620g,C26276g,F06351g
GO:0055085	17	0.074	0.069	0.404	1	transmembrane transport	F29078g,F09965g,B23153g,A20558g,D24095g,E30173g,F39426g,A20528g,D28842g,A03356g,F09314g,B03910g,B03963g,D19951g,B25906g,F01755g,D00515g
GO:0006520	11	0.048	0.047	0.516	1	cellular amino acid metabolic process	E12987g,E16068g,E16002g,D28087g,D22237g,B22549g,C00293g,D13963g,B29867g,C04882g,E10364g
GO:0042254	1	0.0044	0.0031	0.525	1	ribosome biogenesis	A12302g
GO:0007010	1	0.0044	0.0035	0.568	1	cytoskeleton organization	B09266g
GO:0006464	16	0.07	0.071	0.578	1	cellular protein modification process	E16773g,F00894g,B15346g,A04848g,C29854g,D15523g,E07790g,C17848g,C30022g,A19459g,E07121g,B27307g,A21409g,B20870g,E32568g,C07979g
GO:0006399	5	0.022	0.024	0.643	1	tRNA metabolic process	E16068g,C01800g,D28087g,C04882g,D01967g
GO:0006913	2	0.0087	0.0093	0.643	1	nucleocytoplasmic transport	F34521g,D17885g
GO:0034655	1	0.0044	0.0047	0.673	1	nucleobase-containing compound catabolic process	D15424g
GO:0044281	23	0.1	0.11	0.702	1	small molecule metabolic process	F05137g,F02508g,A01628g,E16068g,E16002g,D28087g,E05731g,D22237g,B22549g,F25066g,D15424g,E12987g,E38912g,D23995g,B24424g,F29987g,C00293g,C26276g,D13963g,E32603g,B29867g,C04882g,E10364g
GO:0034641	50	0.22	0.24	0.767	1	cellular nitrogen compound metabolic process	D28087g,E26860g,B10263g,D25616g,D16656g,B24335g,D23995g,B24424g,C26276g,C13973g,C09230g,A09444g,D26394g,E13677g,B19390g,E13280g,F33925g,C09950g,E00928g,A13100g,A01628g,B28572g,C01800g,E05731g,E00551g,E17065g,E41061g,F39603g,C32633g,D15424g,B27984g,C17050g,C04882g,E05390g,B02472g,E22576g,D20304g,E16068g,B08627g,D04261g,C14079g,D01967g,B14686g,E29330g,F00184g,F29987g,D13963g,E04859g,B29867g,D28825g
GO:0051186	4	0.017	0.022	0.772	1	cofactor metabolic process	D15424g,E05731g,C26276g,B29867g
GO:0006091	1	0.0044	0.0066	0.795	1	generation of precursor metabolites and energy	D15424g
GO:0006457	2	0.0087	0.015	0.874	1	protein folding	C23926g,C09390g
GO:0065003	1	0.0044	0.0093	0.894	1	protein-containing complex assembly	A12037g
GO:0006412	11	0.048	0.066	0.909	1	translation	C09230g,B28572g,E16068g,B08627g,D28087g,C09950g,E00928g,E00551g,C04882g,E41061g,D28825g
GO:0006790	1	0.0044	0.011	0.927	1	sulfur compound metabolic process	E10364g
GO:0022607	1	0.0044	0.011	0.934	1	cellular component assembly	A12037g
GO:0009058	30	0.13	0.19	0.993	1	biosynthetic process	B28572g,D28087g,E05731g,D22237g,E00551g,B10263g,E41061g,E20766g,D15424g,C17848g,D23995g,B24424g,C04882g,E10364g,C09230g,E22576g,E16068g,B08627g,E16002g,D04261g,B22549g,C30514g,C09950g,E00928g,F29987g,D17620g,C00293g,D04432g,B29867g,D28825g
GO:0008150	229	1	1	1	1	biological_process	B12337g,B15346g,C06973g,D28087g,F15533g,A20558g,C14169g,E26860g,E20049g,C30399g,E12987g,B24424g,B20870g,F10713g,D02206g,E14762g,F29540g,F05137g,E16002g,C30514g,E24028g,F39426g,B23771g,C07170g,A17570g,D10304g,B19390g,D26496g,E13280g,B14600g,E00928g,F01659g,C07979g,E00963g,C01800g,D35356g,E40603g,D21847g,B19520g,D03167g,A17671g,D24095g,E02183g,E30173g,F28537g,E07121g,F14729g,B03335g,C04882g,F33681g…
