# Supplementary material for: acCRISPR: an activity-correction method for improving the accuracy of CRISPR screens
Source: Commun Biol. 2023 Jun 8;6:617. doi: 10.1038/s42003-023-04996-8 (PMC10250353; doi:10.1038/s42003-023-04996-8)
Supplement: Supplementary file 18 — Supplementary Data 15 [file 42003_2023_4996_MOESM18_ESM.xlsx]

## Sheet: Cas9 Raw Library
Guide Number	Guide ID	Guide Sequence	Position	Rep #1	Rep1+1	Rep1 Norm	Rep #2	Rep2+1	Rep2 Norm	Rep #3	Rep3+1	Rep3 Norm	Avg Norm	SD
1	Nontargeting_001	AAAAAATGATGGACAAAACA	480708	69	70	13.5891	256	257	19.8107	315	316	19.8378	17.7459	3.59985		*Italicized rows had 0 or very low counts and were excluded from downstream analysis for Cutting or Fitness Scores
3	Nontargeting_003	AACGAGAGTAACCGGTCGAA	483208	100	101	19.6072	217	218	16.8044	274	275	17.2639	17.8918	1.50322
4	Nontargeting_004	AAGTACGAATGCTAGGAGCC	485708	36	37	7.18283	104	105	8.09386	103	104	6.52889	7.26853	0.785997
5	Nontargeting_005	AATGAGCTCGTACCCTTTTG	488208	85	86	16.6952	259	260	20.0419	345	346	21.7211	19.4861	2.55863
6	Nontargeting_006	AATTTACGCGCCTAAGCTCA	490708	137	138	26.79	295	296	22.817	419	420	26.3667	25.3246	2.18192
7	Nontargeting_007	ACCACTATCCTTGCATAAGA	493208	127	128	24.8487	302	303	23.3566	431	432	27.12	25.1084	1.89511
8	Nontargeting_008	ACGAAAACTTTATTAGTCGC	495708	117	118	22.9074	324	325	25.0524	399	400	25.1111	24.357	1.2557
9	Nontargeting_009	ACGGCCAAACTCCCTAAAGG	498208	132	133	25.8194	313	314	24.2045	371	372	23.3533	24.4591	1.25258
10	Nontargeting_010	ACTTTCCGATGCGGCGGCTT	500708	43	44	8.54175	99	100	7.70844	167	168	10.5467	8.93228	1.45886
11	Nontargeting_011	AGACAGCGCGTAGAAAGGCT	503208	53	54	10.4831	129	130	10.021	161	162	10.17	10.2247	0.235846
12	Nontargeting_012	AGATAAAAGCACCATGACCG	505708	48	49	9.5124	93	94	7.24593	147	148	9.29111	8.68315	1.24957
13	Nontargeting_013	AGGAATCGGTTGCTAAGGCA	508208	54	55	10.6772	175	176	13.5668	228	229	14.3761	12.8734	1.94453
14	Nontargeting_014	AGGTTCTTCCCTGGTAGGGG	510708	74	75	14.5598	209	210	16.1877	228	229	14.3761	15.0412	0.997145
15	Nontargeting_015	ATAAAGGGTGGTGTCTATAG	513208	379	380	73.7696	886	887	68.3738	1049	1050	65.9167	69.3534	4.01709
16	Nontargeting_016	ATAGGCCTTGTACGTCATTA	515708	103	104	20.1896	253	254	19.5794	338	339	21.2817	20.3502	0.862411
17	Nontargeting_017	ATCCCCCATGCATTTAACGA	708	19	20	3.88261	49	50	3.85422	45	46	2.88778	3.54154	0.56635
18	Nontargeting_018	ATCTCCTCGGCCAGCGAAAC	3208	53	54	10.4831	159	160	12.3335	171	172	10.7978	11.2048	0.990087
19	Nontargeting_019	ATGATTTGTGCTAAAGTCGA	5708	73	74	14.3657	226	227	17.4982	241	242	15.1922	15.6853	1.62342
20	Nontargeting_020	ATGTGTAGACTACCCAAAGG	8208	105	106	20.5778	228	229	17.6523	287	288	18.08	18.7701	1.58013
21	Nontargeting_021	ATTGCAGGTGTGCTATTGAA	10708	113	114	22.1309	194	195	15.0315	222	223	13.9994	17.0539	4.42696
22	Nontargeting_022	CAACCCTGGGAACCCTGAAA	13208	103	104	20.1896	268	269	20.7357	299	300	18.8333	19.9195	0.979512
23	Nontargeting_023	CACCGTGGTGCTAGCCTCCG	15708	89	90	17.4718	186	187	14.4148	237	238	14.9411	15.6092	1.63434
24	Nontargeting_024	CATAGGTTGATAACGCGACA	18208	6	7	1.35891	27	28	2.15836	42	43	2.69944	2.07224	0.674402
25	Nontargeting_025	CCAAATTGTATTCCGTATGG	20708	158	159	30.8668	268	269	20.7357	351	352	22.0978	24.5667	5.49832
26	Nontargeting_026	CCAGGTTGTCAGGATTGATA	23208	128	129	25.0429	269	270	20.8128	357	358	22.4744	22.7767	2.13117
27	Nontargeting_027	CCCACTCGCTAAGCTGGATA	25708	354	355	68.9164	777	778	59.9716	1017	1018	63.9078	64.2653	4.48308
28	Nontargeting_028	CCCTCGCGAACGGTTTCGTA	28208	204	205	39.7968	451	452	34.8421	617	618	38.7967	37.8119	2.62002
29	Nontargeting_029	CCGGATTCCTTGTGCGAGCT	30708	64	65	12.6185	178	179	13.7981	223	224	14.0622	13.4929	0.76872
30	Nontargeting_030	CCTCAGGACTCTACACCTGC	33208	36	37	7.18283	67	68	5.24174	92	93	5.83833	6.08763	0.994273
31	Nontargeting_031	CGAGGAAGGTAGGAAAGACC	35708	58	59	11.4537	98	99	7.63135	148	149	9.35389	9.47965	1.91428
32	Nontargeting_032	CGCAGCTGCAGAGCATATAG	38208	235	236	45.8148	641	642	49.4882	702	703	44.1328	46.4786	2.7387
33	Nontargeting_033	CGGAGGTGGGCGCGTTAAAC	160708	100	101	19.6072	235	236	18.1919	291	292	18.3311	18.7101	0.780044
34	Nontargeting_034	CGGTCCAATGATTGCTGGCT	163208	89	90	17.4718	167	168	12.9502	208	209	13.1206	14.5142	2.56277
35	Nontargeting_035	CTAGGGCCAGAGCCAGAGGT	165708	87	88	17.0835	237	238	18.3461	278	279	17.515	17.6482	0.641743
36	Nontargeting_036	CTATTGGGTGTCCTCGGAGC	168208	207	208	40.3792	521	522	40.238	717	718	45.0744	41.8972	2.75246
37	Nontargeting_037	CTCGTGAGTATCACTCACAG	170708	52	53	10.2889	134	135	10.4064	203	204	12.8067	11.1673	1.42092
38	Nontargeting_038	CTGTAGATCGGGCAGACCCA	173208	74	75	14.5598	139	140	10.7918	170	171	10.735	12.0289	2.19203
39	Nontargeting_039	CTTGAAGGTAATTCACAACC	175708	53	54	10.4831	164	165	12.7189	208	209	13.1206	12.1075	1.42108
40	Nontargeting_040	GAAACATACATCCTCTAACT	178208	215	216	41.9322	503	504	38.8505	707	708	44.4467	41.7431	2.80286
41	Nontargeting_041	GAAGACTTGTTCATGTATGT	180708	84	85	16.5011	244	245	18.8857	312	313	19.6494	18.3454	1.64223
42	Nontargeting_042	GACCGGCGTTACTATCCGAG	183208	292	293	56.8803	688	689	53.1111	762	763	47.8994	52.6303	4.50969
43	Nontargeting_043	GATGAGCCCGCGGAGCGGCC	185708	99	100	19.4131	210	211	16.2648	255	256	16.0711	17.2497	1.87607
44	Nontargeting_044	GCAGGTTCAAAAATTTCTAG	188208	172	173	33.5846	480	481	37.0776	508	509	31.9539	34.2054	2.61765
45	Nontargeting_045	GCCACACGATGCAACCTTGT	190708	91	92	17.86	209	210	16.1877	260	261	16.385	16.8109	0.913894
46	Nontargeting_046	GCCTCAGACAGTTTATTAAT	193208	165	166	32.2257	437	438	33.763	495	496	31.1378	32.3755	1.31898
47	Nontargeting_047	GCGGACCACCCCTTGAACTT	195708	145	146	28.3431	328	329	25.3608	424	425	26.6805	26.7948	1.49444
48	Nontargeting_048	GCTGAAAGGGTTGGGAGACA	198208	133	134	26.0135	370	371	28.5983	437	438	27.4967	27.3695	1.29708
49	Nontargeting_049	GGACCGTAACGCCGACTAGC	40708	66	67	13.0068	165	166	12.796	207	208	13.0578	12.9535	0.138769
50	Nontargeting_050	GGATTCTCGTGGGTCCCTGG	43208	66	67	13.0068	201	202	15.571	199	200	12.5556	13.7111	1.62647
51	Nontargeting_051	GGGCGCAGCGACGAGGGCGC	45708	38	39	7.5711	67	68	5.24174	88	89	5.58722	6.13335	1.25705
52	Nontargeting_052	GGGTGTGGTTGTTAAATAGG	48208	20	21	4.07674	48	49	3.77713	56	57	3.57833	3.81074	0.250899
53	Nontargeting_053	GGTATACGCTCCGTCCTACC	50708	138	139	26.9842	374	375	28.9066	544	545	34.2139	30.0349	3.74459
54	Nontargeting_054	GGTTTGCGGCGCCCCATCCT	53208	13	14	2.71783	60	61	4.70215	64	65	4.08055	3.83351	1.01496
55	Nontargeting_055	GTAGATGTGGGCATAATTGG	55708	67	68	13.2009	148	149	11.4856	169	170	10.6722	11.7862	1.29086
56	Nontargeting_056	GTCAGAAGCGGTGTAAATGC	58208	176	177	34.3611	405	406	31.2963	524	525	32.9583	32.8719	1.53426
57	Nontargeting_057	GTCTGATTCGCAGTCGAGGC	60708	97	98	19.0248	283	284	21.892	339	340	21.3444	20.7537	1.52212
58	Nontargeting_058	GTGATCTGGGCGGGTTCCAC	63208	82	83	16.1128	191	192	14.8002	209	210	13.1833	14.6988	1.46739
59	Nontargeting_059	GTGTATCTCGGTCTCCTCGA	65708	165	166	32.2257	407	408	31.4504	504	505	31.7028	31.793	0.395424
60	Nontargeting_060	GTTGCGAAACATCTGCGAGA	68208	107	108	20.9661	307	308	23.742	416	417	26.1783	23.6288	2.60795
61	Nontargeting_061	TAAATGCGTAGGGAAGGTAG	70708	122	123	23.8781	275	276	21.2753	347	348	21.8467	22.3333	1.36794
62	Nontargeting_062	TAAGCGGCCCAGTCATGTAT	73208	68	69	13.395	167	168	12.9502	202	203	12.7439	13.0297	0.332768
63	Nontargeting_063	TACCCGCAGTACCTCGGGGC	75708	41	42	8.15349	176	177	13.6439	162	163	10.2328	10.6767	2.77202
64	Nontargeting_064	TACTTAATTTTGCACGATGG	78208	32	33	6.40631	117	118	9.09596	110	111	6.96833	7.4902	1.41873
65	Nontargeting_065	TAGGACATAACAGGACGGGT	80708	30	31	6.01805	92	93	7.16885	133	134	8.41222	7.19971	1.19738
66	Nontargeting_066	TATTGAGGCACAATGAACTA	83208	104	105	20.3837	303	304	23.4336	344	345	21.6583	21.8252	1.5318
67	Nontargeting_067	TCAGCGGTAAATCGAAAGCA	85708	105	106	20.5778	284	285	21.969	358	359	22.5372	21.6947	1.00808
68	Nontargeting_068	TCCTACTGGTTTTCGGAAAT	88208	150	151	29.3137	461	462	35.613	618	619	38.8594	34.5954	4.85353
69	Nontargeting_069	TCGCCCTCCACTTCAGGTTC	90708	79	80	15.5305	292	293	22.5857	312	313	19.6494	19.2552	3.54412
70	Nontargeting_070	TCTCAGACATCGGCTTTAAC	93208	85	86	16.6952	173	174	13.4127	230	231	14.5017	14.8699	1.67197
71	Nontargeting_071	TCTTGTGAAGAGTGTCTGAA	95708	99	100	19.4131	258	259	19.9649	318	319	20.0261	19.8013	0.337649
72	Nontargeting_072	TGAGTCCTAGGCAACCGGAT	98208	36	37	7.18283	117	118	9.09596	194	195	12.2417	9.50682	2.55432
73	Nontargeting_073	TGCGTGGACGCACCAGTCTT	100708	181	182	35.3318	364	365	28.1358	493	494	31.0122	31.4933	3.62203
74	Nontargeting_074	TGGCCAGAAGGCCGTGAATC	103208	84	85	16.5011	237	238	18.3461	308	309	19.3983	18.0818	1.46658
75	Nontargeting_075	TGGGTGTATGGCGTTGACTC	105708	114	115	22.325	268	269	20.7357	403	404	25.3622	22.8076	2.35072
76	Nontargeting_076	TGTAGTGCAGCTACCATCTC	108208	107	108	20.9661	355	356	27.442	344	345	21.6583	23.3555	3.55593
77	Nontargeting_077	TTAAGCTCACTAATGGCAAT	110708	91	92	17.86	220	221	17.0356	286	287	18.0172	17.6376	0.527224
78	Nontargeting_078	TTATGCAGGGCCGCCCCGAC	113208	58	59	11.4537	160	161	12.4106	185	186	11.6767	11.847	0.500659
79	Nontargeting_079	TTCGACTCTTCTATGGTGTT	115708	175	176	34.167	470	471	36.3067	490	491	30.8239	33.7659	2.76335
80	Nontargeting_080	TTGGGAAGTTTAACTAATTT	118208	65	66	12.8126	208	209	16.1106	241	242	15.1922	14.7052	1.7021
81	Nontargeting_081	AAAATGCTTTGACCGGGGCT	120708	127	128	24.8487	348	349	26.9024	354	355	22.2861	24.6791	2.31284
82	Nontargeting_082	AAAGCGACCTGATTCAGTAA	123208	32	33	6.40631	107	108	8.32511	150	151	9.47944	8.07029	1.55233
83	Nontargeting_083	AACGTACCGAGCCATTGAGC	125708	65	66	12.8126	164	165	12.7189	197	198	12.43	12.6538	0.199441
84	Nontargeting_084	AAGTCTTAGTGGAGTCACTT	128208	136	137	26.5959	428	429	33.0692	492	493	30.9494	30.2048	3.30026
85	Nontargeting_085	AATGTGTGCTCGCCGGTATA	130708	215	216	41.9322	442	443	34.1484	451	452	28.3755	34.8187	6.80315
86	Nontargeting_086	AATTTCGGGGGTCTCATAGG	133208	57	58	11.2596	141	142	10.946	195	196	12.3044	11.5033	0.711278
87	Nontargeting_087	ACCACTGCATTACTAATGCA	135708	91	92	17.86	207	208	16.0335	301	302	18.9589	17.6175	1.47767
88	Nontargeting_088	ACGAATCATTGTGACCGGAC	138208	104	105	20.3837	228	229	17.6523	296	297	18.645	18.8937	1.38258
89	Nontargeting_089	ACTAATCATTAACGAAGTAG	140708	51	52	10.0948	173	174	13.4127	223	224	14.0622	12.5232	2.12802
90	Nontargeting_090	AGAAAAGTACTTTTAAACAC	143208	86	87	16.8894	299	300	23.1253	357	358	22.4744	20.8297	3.42792
91	Nontargeting_091	AGACATTGGCGTTGTTAGGC	145708	157	158	30.6726	352	353	27.2108	499	500	31.3889	29.7574	2.23435
92	Nontargeting_092	AGCAGCCATCCTGAACTCGC	148208	193	194	37.6613	439	440	33.9171	569	570	35.7833	35.7873	1.87212
93	Nontargeting_093	AGGACATGGTTTTTTGGGCG	150708	62	63	12.2302	177	178	13.721	240	241	15.1294	13.6936	1.4498
94	Nontargeting_094	AGTAAGTCCAAGCATCACAA	153208	98	99	19.2189	221	222	17.1127	291	292	18.3311	18.2209	1.05742
95	Nontargeting_095	ATAAGTATTGATACACTATG	155708	178	179	34.7494	535	536	41.3172	596	597	37.4783	37.8483	3.29951
96	Nontargeting_096	ATAGGGGATCAATCCCAGAA	158208	124	125	24.2663	317	318	24.5128	317	318	19.9633	22.9142	2.55847
97	Nontargeting_097	ATCGACATAAGCATCAACTC	200708	199	200	38.8261	548	549	42.3193	644	645	40.4917	40.5457	1.74722
98	Nontargeting_098	ATGAAAATCCTGTTTACATC	203208	122	123	23.8781	293	294	22.6628	411	412	25.8644	24.1351	1.61622
99	Nontargeting_099	ATGCGACTGATCGCCGGAAT	205708	71	72	13.9774	171	172	13.2585	208	209	13.1206	13.4522	0.46008
100	Nontargeting_100	ATTAACTGGTGACTCCCAGT	208208	107	108	20.9661	235	236	18.1919	261	262	16.4478	18.5353	2.27865
101	Nontargeting_101	ATTGGAGGCCAGCGACCAAG	210708	357	358	69.4988	929	930	71.6885	1148	1149	72.1317	71.1063	1.40968
102	Nontargeting_102	CAACTAGGATCAACATTATT	213208	49	50	9.70653	112	113	8.71053	131	132	8.28666	8.90124	0.728892
103	Nontargeting_103	CAGAAGTATGACTGACCCTC	215708	96	97	18.8307	275	276	21.2753	277	278	17.4522	19.1861	1.93615
104	Nontargeting_104	CATATCGTGCTTAACCGGTG	218208	72	73	14.1715	179	180	13.8752	197	198	12.43	13.4922	0.931787
105	Nontargeting_105	CCAACGAAGCCGCAACAGGT	220708	135	136	26.4018	376	377	29.0608	411	412	25.8644	27.109	1.71153
106	Nontargeting_106	CCATACGTCCATCAAGATGC	223208	39	40	7.76523	117	118	9.09596	173	174	10.9233	9.2615	1.58555
107	Nontargeting_107	CCCAGATGGCAGGTGTTGGC	225708	71	72	13.9774	170	171	13.1814	203	204	12.8067	13.3218	0.597867
108	Nontargeting_108	CCCTGTCATGGGTCTAGCCA	228208	28	29	5.62979	94	95	7.32301	96	97	6.08944	6.34742	0.875595
109	Nontargeting_109	CCGGGGGCTCCAATGGATAT	230708	46	47	9.12414	111	112	8.63345	116	117	7.345	8.36753	0.918897
110	Nontargeting_110	CCTCTAACGCTTCTTTCCCC	233208	77	78	15.1422	196	197	15.1856	256	257	16.1339	15.4872	0.560439
111	Nontargeting_111	CGAGGCGTGCTTCCTCAAAC	235708	114	115	22.325	310	311	23.9732	333	334	20.9678	22.422	1.50508
112	Nontargeting_112	CGCCAACCCCTGTGTTACAC	238208	94	95	18.4424	263	264	20.3503	294	295	18.5194	19.104	1.07995
113	Nontargeting_113	CGGCCTAAAGGTCATAGTCC	240708	146	147	28.5372	350	351	27.0566	399	400	25.1111	26.9016	1.7183
114	Nontargeting_114	CGTCATAACAAAACTACTGG	243208	141	142	27.5666	354	355	27.365	429	430	26.9944	27.3086	0.290183
115	Nontargeting_115	CTATAGTATCCGCGCTTGAC	245708	136	137	26.5959	358	359	27.6733	448	449	28.1872	27.4855	0.812114
116	Nontargeting_116	CTCAAGCTATAACTTCATAC	248208	163	164	31.8374	416	417	32.1442	445	446	27.9989	30.6602	2.30983
117	Nontargeting_117	CTCGTGGGCATATTTAATCG	250708	44	45	8.73588	89	90	6.93759	94	95	5.96389	7.21245	1.40629
118	Nontargeting_118	CTGTGCCTGATTCACACAAC	253208	95	96	18.6365	217	218	16.8044	310	311	19.5239	18.3216	1.38683
119	Nontargeting_119	CTTGATAACCACCATGGGGT	255708	288	289	56.1038	719	720	55.5007	822	823	51.6661	54.4235	2.40697
120	Nontargeting_120	GAAAGGGTCTTATCTATCCG	258208	286	287	55.7155	817	818	63.055	989	990	62.15	60.3068	4.00188
121	Nontargeting_121	GAATATATGCCACTCCGCTC	260708	88	89	17.2776	130	131	10.0981	203	204	12.8067	13.3941	3.62566
122	Nontargeting_122	GACCTCTTGCGGCCCAAGAG	263208	121	122	23.6839	293	294	22.6628	332	333	20.905	22.4172	1.40565
123	Nontargeting_123	GATGAGGATAAGGGCCCACT	265708	7	8	1.55305	29	30	2.31253	27	28	1.75778	1.87445	0.392956
124	Nontargeting_124	GCATCAACCCAACAGTACGA	268208	105	106	20.5778	172	173	13.3356	234	235	14.7528	16.2221	3.83819
125	Nontargeting_125	GCCACCGTAAGGACTTATTT	270708	46	47	9.12414	131	132	10.1751	212	213	13.3717	10.8903	2.21223
126	Nontargeting_126	GCCTTCGAGGGTTCGTCTGA	273208	25	26	5.0474	66	67	5.16465	62	63	3.955	4.72235	0.667126
127	Nontargeting_127	GCGTACTTTTGTCCTAAGAT	275708	32	33	6.40631	38	39	3.00629	52	53	3.32722	4.24661	1.87723
128	Nontargeting_128	GCTGAGCAATTTGTGTGGGG	278208	8	9	1.74718	25	26	2.00419	47	48	3.01333	2.2549	0.669275
129	Nontargeting_129	GGACGGAGGATACGTCATTT	320708	67	68	13.2009	205	206	15.8794	234	235	14.7528	14.611	1.34486
130	Nontargeting_130	GGCACCAGCCTCGGCGCTAT	323208	40	41	7.95936	96	97	7.47718	122	123	7.72166	7.7194	0.241095
131	Nontargeting_131	GGGCGCAGTCCAGGTTGACG	325708	18	19	3.68848	61	62	4.77923	46	47	2.95055	3.80609	0.919993
132	Nontargeting_132	GGTAAAATGCTCCCCGGTGA	328208	17	18	3.49435	76	77	5.9355	91	92	5.77555	5.06847	1.36557
133	Nontargeting_133	GGTGGGCTGTCAAATGTTCT	330708	21	22	4.27087	59	60	4.62506	76	77	4.83389	4.57661	0.284617
134	Nontargeting_134	GTAATGCCATGAGTCGCGAC	333208	12	13	2.5237	42	43	3.31463	35	36	2.26	2.69944	0.548839
135	Nontargeting_135	GTAGCGCGTTCGCCACCCTT	335708	58	59	11.4537	97	98	7.55427	126	127	7.97278	8.99358	2.14078
136	Nontargeting_136	GTCAGGAGCCATCGGGGCGA	338208	121	122	23.6839	267	268	20.6586	291	292	18.3311	20.8912	2.68399
137	Nontargeting_137	GTCTGCCGTACCTTAACTCT	340708	272	273	52.9977	576	577	44.4777	689	690	43.3167	46.9307	5.28615
138	Nontargeting_138	GTGCCGAACCCTCTAGCAGA	343208	37	38	7.37696	86	87	6.70634	142	143	8.97722	7.68684	1.16672
139	Nontargeting_139	GTGTTGGTATTCCCCTGAGG	345708	83	84	16.307	176	177	13.6439	246	247	15.5061	15.1523	1.36631
140	Nontargeting_140	GTTTAACCGCTCCTCCTAAA	348208	346	347	67.3633	938	939	72.3822	1092	1093	68.6161	69.4539	2.61222
141	Nontargeting_141	TAACAAACTACCTATCGACC	350708	27	28	5.43566	89	90	6.93759	92	93	5.83833	6.07053	0.777424
142	Nontargeting_142	TAATAATGATGTAATGATAA	353208	200	201	39.0203	456	457	35.2276	594	595	37.3528	37.2002	1.90095
143	Nontargeting_143	TACCCTGTATCATGGCCAAA	355708	47	48	9.31827	115	116	8.94179	205	206	12.9322	10.3974	2.20325
144	Nontargeting_144	TACTTGCTCTGGCGGGTCAT	358208	141	142	27.5666	310	311	23.9732	370	371	23.2906	24.9434	2.29718
145	Nontargeting_145	TAGGCAGCGAAGCGCTTTCT	280708	30	31	6.01805	95	96	7.4001	121	122	7.65889	7.02568	0.882173
146	Nontargeting_146	TATTTACTTCCTACACCTGG	283208	206	207	40.185	457	458	35.3046	618	619	38.8594	38.1164	2.52363
147	Nontargeting_147	TCCCAGACCTCCTCGCGAGA	285708	52	53	10.2889	123	124	9.55846	183	184	11.5511	10.4662	1.00808
148	Nontargeting_148	TCCTGTGCGACCATAGACCC	288208	25	26	5.0474	68	69	5.31882	80	81	5.085	5.15041	0.147059
149	Nontargeting_149	TCGTAGAACTGGTCACAGTT	290708	359	360	69.887	971	972	74.926	1104	1105	69.3694	71.3942	3.0696
150	Nontargeting_150	TCTCTCAGCTTAGGCGGGCC	293208	30	31	6.01805	134	135	10.4064	145	146	9.16555	8.53	2.26215
151	Nontargeting_151	TCTTTAGCCCTCACATCTGT	295708	281	282	54.7448	749	750	57.8133	973	974	61.1455	57.9012	3.20126
152	Nontargeting_152	TGATTCACGCGCCATAAATA	298208	422	423	82.1173	906	907	69.9155	1141	1142	71.6922	74.575	6.59193
153	Nontargeting_153	TGCGTTGCATTTCCGATGAC	300708	82	83	16.1128	231	232	17.8836	207	208	13.0578	15.6847	2.44122
154	Nontargeting_154	TGGCTCCTAAGGTGCCGCGG	303208	165	166	32.2257	406	407	31.3733	524	525	32.9583	32.1858	0.793248
155	Nontargeting_155	TGGTATGGAAATGTCTATAA	305708	205	206	39.9909	622	623	48.0236	718	719	45.1372	44.3839	4.06896
156	Nontargeting_156	TGTGACGGGTCTCTCAGCTA	308208	25	26	5.0474	60	61	4.70215	44	45	2.825	4.19151	1.19596
157	Nontargeting_157	TTAATAATTGTAACCACTCT	310708	164	165	32.0316	414	415	31.99	522	523	32.8328	32.2848	0.475028
158	Nontargeting_158	TTCACTTCTCAAATCTGGCT	313208	46	47	9.12414	160	161	12.4106	134	135	8.475	10.0032	2.10993
159	Nontargeting_159	TTCGATACTGCTGCATCCTA	315708	19	20	3.88261	91	92	7.09176	104	105	6.59167	5.85535	1.72664
160	Nontargeting_160	TTGTGCGACTGGGTGGGACT	318208	239	240	46.5914	611	612	47.1756	749	750	47.0833	46.9501	0.314094
161	Nontargeting_161	AAAATTGTTGGTCCCTCACC	360708	100	101	19.6072	235	236	18.1919	265	266	16.6989	18.166	1.45433
162	Nontargeting_162	AAATCCCCCAGCCCTCCGAC	363208	115	116	22.5192	417	418	32.2213	438	439	27.5594	27.4333	4.85228
163	Nontargeting_163	AACTGAATCCTCGCGTACCT	365708	46	47	9.12414	119	120	9.25012	146	147	9.22833	9.20087	0.067333
164	Nontargeting_164	AATAGGAAGTTAATGGAGTT	368208	71	72	13.9774	218	219	16.8815	245	246	15.4433	15.4341	1.45206
165	Nontargeting_165	AATGTTCATCGGTTAGGAGA	370708	62	63	12.2302	196	197	15.1856	287	288	18.08	15.1653	2.92494
166	Nontargeting_166	ACAAGTTGCGAAGCCTTCCA	373208	40	41	7.95936	95	96	7.4001	161	162	10.17	8.50982	1.4647
167	Nontargeting_167	ACCGGCCTTTCTTTTTCTAA	375708	23	24	4.65914	55	56	4.31672	51	52	3.26444	4.0801	0.726832
168	Nontargeting_168	ACGACTCCGGATTAGCCTGG	378208	40	41	7.95936	115	116	8.94179	123	124	7.78444	8.22853	0.62386
169	Nontargeting_169	ACTCAACCACCGATTAGAAT	380708	71	72	13.9774	130	131	10.0981	154	155	9.73055	11.2687	2.35302
170	Nontargeting_170	AGAACCCTCCTGAATTCACT	383208	0	1	0.194131	0	1	0.0770844	0	1	0.0627778	0.111331	0.0720626
171	Nontargeting_171	AGACCGACAACCCGAGATAC	385708	39	40	7.76523	111	112	8.63345	123	124	7.78444	8.06104	0.495815
172	Nontargeting_172	AGCCCATCCCCAGCTGTCTT	388208	5	6	1.16478	33	34	2.62087	27	28	1.75778	1.84781	0.732206
173	Nontargeting_173	AGGGTGTCCCCGGTACACTT	390708	8	9	1.74718	14	15	1.15627	27	28	1.75778	1.55374	0.344263
174	Nontargeting_174	AGTCACGCATAAACTCCGAC	393208	0	1	0.194131	0	1	0.0770844	0	1	0.0627778	0.111331	0.0720626
175	Nontargeting_175	ATAATCAATACTTAATGTTT	395708	273	274	53.1918	673	674	51.9549	895	896	56.2489	53.7985	2.21037
176	Nontargeting_176	ATAGGTTGTTCACATAGCAA	398208	67	68	13.2009	169	170	13.1043	243	244	15.3178	13.8743	1.25099
177	Nontargeting_177	ATCGACCCGAGAGTGCAGCC	400708	4	5	0.970653	22	23	1.77294	27	28	1.75778	1.50046	0.458886
178	Nontargeting_178	ATGAACCATCGCACGTTTAC	403208	80	81	15.7246	250	251	19.3482	293	294	18.4567	17.8431	1.8881
179	Nontargeting_179	ATGCGTAGGACCGATCATCA	405708	113	114	22.1309	304	305	23.5107	344	345	21.6583	22.4333	0.96252
180	Nontargeting_180	ATTCAGCAAGCCGTGTGCCA	408208	210	211	40.9616	430	431	33.2234	592	593	37.2272	37.1374	3.86988
181	Nontargeting_181	ATTGGATTCCCCACATCTGA	410708	90	91	17.6659	283	284	21.892	312	313	19.6494	19.7358	2.11436
182	Nontargeting_182	CAATCACAACCGCAGTTCAT	413208	158	159	30.8668	404	405	31.2192	450	451	28.3128	30.1329	1.5861
183	Nontargeting_183	CAGGGATCGGCTGGAGACGT	415708	22	23	4.46501	105	106	8.17094	122	123	7.72166	6.78587	2.02244
184	Nontargeting_184	CATATGGACGCCGTGGACAT	418208	123	124	24.0722	308	309	23.8191	383	384	24.1067	23.9993	0.157042
185	Nontargeting_185	CCACAGGGTCCACGTTAGTC	420708	42	43	8.34762	85	86	6.62926	124	125	7.84722	7.60803	0.883799
186	Nontargeting_186	CCATAGACTTCTCAAATTCC	423208	198	199	38.632	433	434	33.4546	593	594	37.29	36.4589	2.68689
187	Nontargeting_187	CCCAGGTTGTTGCACTGGGG	425708	18	19	3.68848	54	55	4.23964	65	66	4.14333	4.02382	0.294375
188	Nontargeting_188	CCGACGTGACATTAGCCCAC	428208	3	4	0.776523	6	7	0.539591	14	15	0.941666	0.752593	0.202103
189	Nontargeting_189	CCGTCATTCAACACACAAAA	430708	365	366	71.0518	919	920	70.9176	1211	1212	76.0867	72.6854	2.94637
190	Nontargeting_190	CCTCTACCCCTTCCAAACTT	433208	332	333	64.6455	846	847	65.2905	1013	1014	63.6567	64.5309	0.822913
191	Nontargeting_191	CGATAGTGCGACGGGTTTGA	435708	286	287	55.7155	827	828	63.8259	942	943	59.1994	59.5803	4.06857
192	Nontargeting_192	CGCCGCCCTGTGAATGATTC	438208	118	119	23.1015	386	387	29.8317	435	436	27.3711	26.7681	3.40533
193	Nontargeting_193	CGGCTGCTACTGTGGCATAG	558208	285	286	55.5214	707	708	54.5757	814	815	51.1639	53.7537	2.29211
194	Nontargeting_194	CGTGTTAGTAGCAGCAGTCG	560708	154	155	30.0903	291	292	22.5086	316	317	19.9006	24.1665	5.29328
195	Nontargeting_195	CTATATCCCGTGCACGTTGG	563208	146	147	28.5372	410	411	31.6817	560	561	35.2183	31.8124	3.34248
196	Nontargeting_196	CTCACGAACTTAATACATAG	565708	304	305	59.2098	755	756	58.2758	872	873	54.805	57.4302	2.32098
197	Nontargeting_197	CTCTCCCCTTGGTTATCAAA	568208	332	333	64.6455	918	919	70.8405	1119	1120	70.3111	68.599	3.43408
198	Nontargeting_198	CTTAACCTGTCTAAGTGGGA	570708	141	142	27.5666	350	351	27.0566	357	358	22.4744	25.6992	2.80434
199	Nontargeting_199	CTTGGAATAGAGGAGCAGTA	573208	60	61	11.842	121	122	9.40429	178	179	11.2372	10.8278	1.26936
200	Nontargeting_200	GAACAACCAGACAGCGCTAA	575708	53	54	10.4831	95	96	7.4001	187	188	11.8022	9.89512	2.25918
201	Nontargeting_201	GACACTAATTGTGGGCTGGA	578208	15	16	3.10609	38	39	3.00629	47	48	3.01333	3.0419	0.0556981
202	Nontargeting_202	GAGAAAGCACTGCCGAAAAG	580708	89	90	17.4718	247	248	19.1169	288	289	18.1428	18.2438	0.827224
203	Nontargeting_203	GATTTGATAGGTTCTTGCTC	583208	188	189	36.6907	498	499	38.4651	572	573	35.9717	37.0425	1.28341
204	Nontargeting_204	GCATCGCCCTCCCTCCACGA	585708	67	68	13.2009	150	151	11.6397	211	212	13.3089	12.7165	0.934067
205	Nontargeting_205	GCCATATTGTTGTGACAATC	588208	95	96	18.6365	150	151	11.6397	246	247	15.5061	15.2608	3.50485
206	Nontargeting_206	GCGACAGGCAGTTCGGTTAC	590708	62	63	12.2302	122	123	9.48138	196	197	12.3672	11.3596	1.62804
207	Nontargeting_207	GCGTAGTCTCACTGTCCGCG	593208	28	29	5.62979	63	64	4.9334	94	95	5.96389	5.50903	0.525751
208	Nontargeting_208	GCTGGCAACTGAGCCCCTAC	595708	23	24	4.65914	48	49	3.77713	65	66	4.14333	4.1932	0.44311
209	Nontargeting_209	GGACGTCCAATGCAAAACAA	440708	47	48	9.31827	117	118	9.09596	152	153	9.605	9.33974	0.2552
210	Nontargeting_210	GGCCAAATTCTCGATCTTTT	443208	63	64	12.4244	138	139	10.7147	172	173	10.8606	11.3332	0.947771
211	Nontargeting_211	GGGCTTTGCGGACCATCAGA	445708	0	1	0.194131	0	1	0.0770844	0	1	0.0627778	0.111331	0.0720626
212	Nontargeting_212	GGTACCCTAAAGGTATATAC	448208	5	6	1.16478	14	15	1.15627	12	13	0.816111	1.04572	0.198893
213	Nontargeting_213	GGTTCTACTACCGCTGAGGC	450708	23	24	4.65914	35	36	2.77504	42	43	2.69944	3.37787	1.11025
214	Nontargeting_214	GTACGAAACTTTATATCCTC	453208	9	10	1.94131	14	15	1.15627	46	47	2.95055	2.01604	0.899476
215	Nontargeting_215	GTAGGAGCGATAACGGGCTA	455708	53	54	10.4831	105	106	8.17094	135	136	8.53778	9.06392	1.24261
216	Nontargeting_216	GTCAGTCAGCGACGGCGGAA	458208	77	78	15.1422	214	215	16.5731	293	294	18.4567	16.724	1.66238
217	Nontargeting_217	GTGACAGACCCTCCTCCGTT	460708	87	88	17.0835	190	191	14.7231	250	251	15.7572	15.8546	1.1832
218	Nontargeting_218	GTGCTCATCTGGTTTTGTAT	463208	142	143	27.7607	387	388	29.9087	486	487	30.5728	29.4141	1.46986
219	Nontargeting_219	GTTAAGCGACGCTTGACAAT	465708	32	33	6.40631	63	64	4.9334	86	87	5.46167	5.60046	0.746201
220	Nontargeting_220	GTTTTAGCTTACCCGAATAG	468208	721	722	140.162	1980	1981	152.704	2496	2497	156.756	149.874	8.65128
221	Nontargeting_221	TAACGGTTCACGATGCGTAG	470708	171	172	33.3905	447	448	34.5338	525	526	33.0211	33.6485	0.788655
222	Nontargeting_222	TAATAGGAAGCAGAGGTTGA	473208	324	325	63.0925	625	626	48.2548	825	826	51.8544	54.4006	7.73958
223	Nontargeting_223	TACGATGATGGTACAACTAC	475708	9	10	1.94131	24	25	1.92711	22	23	1.44389	1.77077	0.283175
224	Nontargeting_224	TACTTTACCGCCTCGTATCG	478208	193	194	37.6613	505	506	39.0047	564	565	35.4694	37.3785	1.78452
225	Nontargeting_225	TAGTATGCTCCGTCCGCACC	518208	15	16	3.10609	56	57	4.39381	55	56	3.51555	3.67182	0.657927
226	Nontargeting_226	TATTTTTCTACGTCCGTTCG	520708	317	318	61.7335	940	941	72.5364	967	968	60.7689	65.0129	6.53333
227	Nontargeting_227	TCCCATTGCCGGGGCAGTAA	523208	236	237	46.009	628	629	48.4861	748	749	47.0205	47.1719	1.24546
228	Nontargeting_228	TCGAGTCTATTTGTACAGCT	525708	85	86	16.6952	198	199	15.3398	260	261	16.385	16.14	0.710158
229	Nontargeting_229	TCGTGAAGGAGCCTCCTGTC	528208	44	45	8.73588	82	83	6.398	120	121	7.59611	7.57666	1.16906
230	Nontargeting_230	TCTGACGTTATCTCCCGTCA	530708	44	45	8.73588	89	90	6.93759	167	168	10.5467	8.74005	1.80454
231	Nontargeting_231	TCTTTCGGTACCTGAATCAA	533208	167	168	32.6139	468	469	36.1526	620	621	38.985	35.9172	3.19204
232	Nontargeting_232	TGCCGGGCACCGCCGAAGGG	535708	26	27	5.24153	68	69	5.31882	64	65	4.08055	4.8803	0.693678
233	Nontargeting_233	TGCTCACCCCTTAGTTCAGG	538208	10	11	2.13544	36	37	2.85212	26	27	1.695	2.22752	0.584031
234	Nontargeting_234	TGGGCAGAGCATAGGCCGGA	540708	67	68	13.2009	139	140	10.7918	193	194	12.1789	12.0572	1.20914
235	Nontargeting_235	TGGTGGCAGTCGATTTCGGT	543208	27	28	5.43566	58	59	4.54798	35	36	2.26	4.08121	1.63848
236	Nontargeting_236	TGTTCCCGAAGTAGTCGGGG	545708	61	62	12.0361	184	185	14.2606	196	197	12.3672	12.888	1.20021
237	Nontargeting_237	TTAATTAAGACCATTCGAAT	548208	316	317	61.5394	912	913	70.378	1086	1087	68.2394	66.719	4.6113
238	Nontargeting_238	TTCATAACCTTTCGTCAGAG	550708	104	105	20.3837	353	354	27.2879	376	377	23.6672	23.7796	3.45345
239	Nontargeting_239	TTCGTTGTAATTCGTTCAAG	553208	102	103	19.9955	271	272	20.9669	354	355	22.2861	21.0828	1.14971
240	Nontargeting_240	TTTGTGCTTACAGATCTGCT	555708	182	183	35.5259	507	508	39.1589	597	598	37.5411	37.4086	1.82009
241	Nontargeting_241	AAACAAAAAGGCCGTGCCCG	598208	107	108	20.9661	272	273	21.044	272	273	17.1383	19.7162	2.2328
242	Nontargeting_242	AAATGAGGTCTTATTAACAC	600708	75	76	14.7539	179	180	13.8752	223	224	14.0622	14.2304	0.462896
243	Nontargeting_243	AAGAAGTGGGACTTCTAGTT	603208	89	90	17.4718	281	282	21.7378	350	351	22.035	20.4148	2.55312
244	Nontargeting_244	AATCCCGATGGACCGAGAGG	605708	46	47	9.12414	194	195	15.0315	216	217	13.6228	12.5928	3.08541
245	Nontargeting_245	AATTATATGTGGGCTTTCTA	608208	74	75	14.5598	175	176	13.5668	206	207	12.995	13.7072	0.791788
246	Nontargeting_246	ACACTGGTGAGCCCCATTCG	610708	81	82	15.9187	199	200	15.4169	203	204	12.8067	14.7141	1.67082
247	Nontargeting_247	ACCGGGCTTTGCCGCAACGA	613208	10	11	2.13544	28	29	2.23545	15	16	1.00444	1.79178	0.68368
248	Nontargeting_248	ACGATTACACTGACAGGGTC	615708	109	110	21.3544	301	302	23.2795	314	315	19.775	21.4696	1.75508
249	Nontargeting_249	ACTCCGCGCGCCAAGCCAAG	618208	50	51	9.90066	89	90	6.93759	118	119	7.47055	8.10294	1.57952
250	Nontargeting_250	AGAAGCACGTTAACGTCGTC	620708	135	136	26.4018	294	295	22.7399	372	373	23.4161	24.1859	1.94854
251	Nontargeting_251	AGAGCACGATAACTATTTGC	623208	95	96	18.6365	254	255	19.6565	285	286	17.9544	18.7492	0.856607
252	Nontargeting_252	AGCCGGGTAAAGATGGCCCA	625708	195	196	38.0496	466	467	35.9984	631	632	39.6755	37.9079	1.84267
253	Nontargeting_253	AGGTAACGTTGTGCGTGGAA	628208	129	130	25.237	316	317	24.4357	348	349	21.9094	23.8607	1.7367
254	Nontargeting_254	AGTCCATGTTAGGGTGCTCG	630708	147	148	28.7313	351	352	27.1337	448	449	28.1872	28.0174	0.812242
255	Nontargeting_255	ATAATGCCGGATATGTTTAT	633208	60	61	11.842	149	150	11.5627	183	184	11.5511	11.6519	0.164697
256	Nontargeting_256	ATATAACCAGGTAAAGAGCA	635708	120	121	23.4898	272	273	21.044	335	336	21.0933	21.8757	1.39806
257	Nontargeting_257	ATCGATGCGGCATCAATCAG	718208	19	20	3.88261	23	24	1.85002	71	72	4.52	3.41755	1.39442
258	Nontargeting_258	ATGAAGTAATAGATACTTGG	720708	171	172	33.3905	426	427	32.915	505	506	31.7655	32.6903	0.835436
259	Nontargeting_259	ATGGATCAGGCTTTTTAAAA	723208	34	35	6.79457	134	135	10.4064	163	164	10.2956	9.16551	2.05404
260	Nontargeting_260	ATTCGTATCAGTCCTTTAGT	725708	122	123	23.8781	297	298	22.9711	416	417	26.1783	24.3425	1.65327
261	Nontargeting_261	CAAAAGTAAGTAGGCTCATT	728208	125	126	24.4605	339	340	26.2087	358	359	22.5372	24.4021	1.83643
262	Nontargeting_262	CAATGCGCTCAATGTCCACG	730708	96	97	18.8307	257	258	19.8878	321	322	20.2144	19.6443	0.723299
263	Nontargeting_263	CAGTACATCGCCGCGAAAGA	733208	41	42	8.15349	143	144	11.1001	156	157	9.85611	9.70325	1.47927
264	Nontargeting_264	CATCAACGGGCTTTAAACCG	735708	48	49	9.5124	72	73	5.62716	113	114	7.15667	7.43208	1.95721
265	Nontargeting_265	CCACATCGGCACTCAGGTCG	738208	72	73	14.1715	206	207	15.9565	291	292	18.3311	16.153	2.08674
266	Nontargeting_266	CCATGCCAGTTGAGCCCACA	740708	69	70	13.5891	201	202	15.571	250	251	15.7572	14.9725	1.2016
267	Nontargeting_267	CCCATGATCAGCGGAGGATC	743208	30	31	6.01805	56	57	4.39381	83	84	5.27333	5.2284	0.813052
268	Nontargeting_268	CCGATCATGGAACTTTCGCA	745708	27	28	5.43566	101	102	7.86261	108	109	6.84278	6.71368	1.21861
269	Nontargeting_269	CCGTGGATATGTGGTGTGCG	748208	218	219	42.5146	456	457	35.2276	650	651	40.8683	39.5368	3.82164
270	Nontargeting_270	CCTTGAGATCAGGGCTAGTG	750708	54	55	10.6772	164	165	12.7189	201	202	12.6811	12.0257	1.16803
271	Nontargeting_271	CGATGCTCATCCATCGCCGC	753208	104	105	20.3837	248	249	19.194	298	299	18.7706	19.4494	0.836365
272	Nontargeting_272	CGCTATAAATCAGCCCTTGA	755708	106	107	20.772	238	239	18.4232	249	250	15.6944	18.2965	2.54114
273	Nontargeting_273	CGGGATGTCCAATAGGGGGG	638208	65	66	12.8126	153	154	11.871	143	144	9.04	11.2412	1.96358
274	Nontargeting_274	CGTTACTGGCGGTCTCGGTA	640708	27	28	5.43566	72	73	5.62716	105	106	6.65444	5.90575	0.655416
275	Nontargeting_275	CTATGCCGACATAGTCAGAG	643208	80	81	15.7246	198	199	15.3398	241	242	15.1922	15.4189	0.27485
276	Nontargeting_276	CTCGCGATCCTTAAGCTCTA	645708	61	62	12.0361	150	151	11.6397	182	183	11.4883	11.7214	0.282866
277	Nontargeting_277	CTGATCGAATTGGTTCATCA	648208	56	57	11.0654	117	118	9.09596	178	179	11.2372	10.4662	1.18978
278	Nontargeting_278	CTTCAAAGCAGTGGCTTCAG	650708	178	179	34.7494	383	384	29.6004	538	539	33.8372	32.729	2.74757
279	Nontargeting_279	CTTGTCACATGCGTTGTTAT	653208	146	147	28.5372	342	343	26.4399	439	440	27.6222	27.5331	1.05147
280	Nontargeting_280	GAACAATACATGAATTGGGT	655708	115	116	22.5192	270	271	20.8899	352	353	22.1606	21.8565	0.856138
281	Nontargeting_281	GACACTATTGTATCAGCCCT	658208	112	113	21.9368	301	302	23.2795	388	389	24.4206	23.2123	1.24326
282	Nontargeting_282	GAGCCACACTGTACCCTAGA	660708	53	54	10.4831	110	111	8.55636	201	202	12.6811	10.5735	2.06386
283	Nontargeting_283	GCAATAATGTGACATTCGGA	663208	104	105	20.3837	184	185	14.2606	244	245	15.3806	16.675	3.26033
284	Nontargeting_284	GCATGAAGTCTCCAGCCCTC	665708	30	31	6.01805	73	74	5.70424	81	82	5.14778	5.62336	0.440739
285	Nontargeting_285	GCCCAATCATTCTTATCGCG	668208	1	2	0.388261	29	30	2.31253	27	28	1.75778	1.48619	0.990466
286	Nontargeting_286	GCGAGCCCCCTTCCACGCGT	670708	52	53	10.2889	103	104	8.01677	141	142	8.91444	9.07338	1.14438
287	Nontargeting_287	GCGTGTCAGCAATCGGGTAG	673208	124	125	24.2663	320	321	24.7441	434	435	27.3083	25.4396	1.63592
288	Nontargeting_288	GCTGTACTAATGGATCAGGA	675708	97	98	19.0248	313	314	24.2045	325	326	20.4656	21.2316	2.67347
289	Nontargeting_289	GGAGAGAATTTCTAGCGGAT	758208	14	15	2.91196	31	32	2.4667	34	35	2.19722	2.52529	0.360954
290	Nontargeting_290	GGCGGACAGTGTGATGGCCA	760708	38	39	7.5711	102	103	7.93969	120	121	7.59611	7.7023	0.205967
291	Nontargeting_291	GGGGGGTGTGCTCACAATAC	763208	75	76	14.7539	204	205	15.8023	230	231	14.5017	15.0193	0.689728
292	Nontargeting_292	GGTACCGTATCCGAGTAAGG	765708	123	124	24.0722	266	267	20.5815	258	259	16.2594	20.3044	3.91375
293	Nontargeting_293	GGTTGGCATGCGGATTATAG	768208	31	32	6.21218	75	76	5.85841	106	107	6.71722	6.2626	0.431619
294	Nontargeting_294	GTACGACAAACCGGGCAAAT	770708	101	102	19.8013	269	270	20.8128	333	334	20.9678	20.5273	0.633464
295	Nontargeting_295	GTATTATCCATCGGGCCGAT	773208	32	33	6.40631	73	74	5.70424	83	84	5.27333	5.79463	0.571872
296	Nontargeting_296	GTCCCTGACTTGTCGGTCTC	775708	69	70	13.5891	168	169	13.0273	203	204	12.8067	13.141	0.403455
297	Nontargeting_297	GTGACTGTCCACTGGGCTGG	778208	95	96	18.6365	267	268	20.6586	284	285	17.8917	19.0623	1.43176
298	Nontargeting_298	GTGGTGTAATGCACGAGGTT	780708	82	83	16.1128	208	209	16.1106	247	248	15.5689	15.9308	0.313418
299	Nontargeting_299	GTTAGCGTGAACCAGCTAAA	783208	168	169	32.8081	388	389	29.9858	529	530	33.2722	32.022	1.77862
300	Nontargeting_300	GTTTTGGAACATCAGGCCTC	785708	104	105	20.3837	279	280	21.5836	364	365	22.9139	21.6271	1.26564
301	Nontargeting_301	TAACGTTAAGCACCACGGCG	788208	58	59	11.4537	120	121	9.32721	190	191	11.9906	10.9238	1.40852
302	Nontargeting_302	TACAAGGCGACAAGAAATGC	790708	59	60	11.6478	136	137	10.5606	177	178	11.1744	11.1276	0.545151
303	Nontargeting_303	TACGCTATGAACTATAAAAC	793208	78	79	15.3363	179	180	13.8752	306	307	19.2728	16.1614	2.79179
304	Nontargeting_304	TAGAAGTGCGTACCGTAATT	795708	94	95	18.4424	240	241	18.5773	320	321	20.1517	19.0571	0.950285
305	Nontargeting_305	TATACGGCCAATCTGAGGCT	678208	112	113	21.9368	257	258	19.8878	297	298	18.7078	20.1774	1.63387
306	Nontargeting_306	TCAAAGTAGTAAGGAATTGC	680708	37	38	7.37696	110	111	8.55636	113	114	7.15667	7.69666	0.752626
307	Nontargeting_307	TCCCCCGACTAGGTAGGGTT	683208	71	72	13.9774	231	232	17.8836	237	238	14.9411	15.6007	2.0349
308	Nontargeting_308	TCGATTATTTAGAGAAAAGG	685708	0	1	0.194131	24	25	1.92711	18	19	1.19278	1.10467	0.869842
309	Nontargeting_309	TCGTTGTTAATTCTACCATA	688208	174	175	33.9729	376	377	29.0608	498	499	31.3261	31.4533	2.4585
310	Nontargeting_310	TCTGATCCACACATTGTAAA	690708	67	68	13.2009	112	113	8.71053	158	159	9.98166	10.631	2.31453
311	Nontargeting_311	TGAACTACACCATCGCCGAC	693208	94	95	18.4424	217	218	16.8044	261	262	16.4478	17.2315	1.06371
312	Nontargeting_312	TGCGAAGGGTGGGCTCGCAC	695708	195	196	38.0496	435	436	33.6088	463	464	29.1289	33.5958	4.46038
313	Nontargeting_313	TGGAAGCACACCTATCCCGA	698208	62	63	12.2302	171	172	13.2585	217	218	13.6856	13.0581	0.748074
314	Nontargeting_314	TGGGGATATTTTTCTATTTA	700708	82	83	16.1128	184	185	14.2606	212	213	13.3717	14.5817	1.39852
315	Nontargeting_315	TGGTTCTCGAGTATAAACGG	703208	55	56	10.8713	180	181	13.9523	194	195	12.2417	12.3551	1.54361
316	Nontargeting_316	TGTTGAACGCGGTTAGGAAA	705708	21	22	4.27087	52	53	4.08547	67	68	4.26889	4.20841	0.106474
317	Nontargeting_317	TTACAGGACCGAAATCCGTC	708208	11	12	2.32957	25	26	2.00419	37	38	2.38556	2.23977	0.205929
318	Nontargeting_318	TTCATGGGGGGCTGTAGAAA	710708	21	22	4.27087	56	57	4.39381	70	71	4.45722	4.37397	0.0947446
319	Nontargeting_319	TTCTCCCTAGCTGATACCGG	713208	42	43	8.34762	92	93	7.16885	117	118	7.40778	7.64141	0.62315
320	Nontargeting_320	TTTGTTTCAAACACCAGTCG	715708	100	101	19.6072	233	234	18.0377	252	253	15.8828	17.8426	1.86987
321	Nontargeting_321	AAACCGAAGATCGAGCCCAT	798208	92	93	18.0542	262	263	20.2732	299	300	18.8333	19.0536	1.12579
322	Nontargeting_322	AACACGCCGTGTAATAGACG	800708	194	195	37.8555	433	434	33.4546	622	623	39.1105	36.8069	2.9702
323	Nontargeting_323	AAGCAGCTTGCCCACCATGC	803208	110	111	21.5485	300	301	23.2024	327	328	20.5911	21.7807	1.32103
324	Nontargeting_324	AATCCCTGACACCAAAACCT	805708	147	148	28.7313	434	435	33.5317	512	513	32.205	31.4893	2.47891
325	Nontargeting_325	AATTATGGGACTCCTGTGTG	808208	106	107	20.772	276	277	21.3524	350	351	22.035	21.3864	0.632197
326	Nontargeting_326	ACAGCCGGCTCTTCACACCA	810708	94	95	18.4424	305	306	23.5878	408	409	25.6761	22.5688	3.72296
327	Nontargeting_327	ACCTCGTCACCAAGCAGCCT	813208	101	102	19.8013	183	184	14.1835	231	232	14.5644	16.1831	3.13926
328	Nontargeting_328	ACGCATGAGGCGAACTCGCC	815708	53	54	10.4831	118	119	9.17304	168	169	10.6094	10.0885	0.795337
329	Nontargeting_329	ACTGGAAAGCACCACTACAA	818208	32	33	6.40631	95	96	7.4001	119	120	7.53333	7.11325	0.615838
330	Nontargeting_330	AGAAGCGGAGATAGGAAGGA	820708	42	43	8.34762	102	103	7.93969	131	132	8.28666	8.19132	0.220043
331	Nontargeting_331	AGAGTCCCAGGAATAAATGT	823208	169	170	33.0022	432	433	33.3775	504	505	31.7028	32.6942	0.878847
332	Nontargeting_332	AGCGAGGAATTTAGACCACA	825708	68	69	13.395	254	255	19.6565	294	295	18.5194	17.1903	3.33564
333	Nontargeting_333	AGGTCGATGGATACAAGATA	828208	92	93	18.0542	176	177	13.6439	192	193	12.1161	14.6047	3.08341
334	Nontargeting_334	AGTGTTTATTGGCTCAGGAG	830708	227	228	44.2618	534	535	41.2401	667	668	41.9355	42.4792	1.58248
335	Nontargeting_335	ATACTCCATATCTATTTGTG	833208	174	175	33.9729	391	392	30.2171	540	541	33.9628	32.7176	2.1655
336	Nontargeting_336	ATATCACCTGCGCGTTGCAG	835708	31	32	6.21218	71	72	5.55007	85	86	5.39889	5.72038	0.432568
337	Nontargeting_337	ATCGCCCAGGTTTACCTTTA	838208	195	196	38.0496	427	428	32.9921	531	532	33.3978	34.8132	2.81017
338	Nontargeting_338	ATGATATGTGGTCGGGTCTA	840708	137	138	26.79	369	370	28.5212	381	382	23.9811	26.4308	2.29128
339	Nontargeting_339	ATGTCAAGTCGGATCGTATG	843208	54	55	10.6772	119	120	9.25012	158	159	9.98166	9.96966	0.713607
340	Nontargeting_340	ATTCGTTATACCTCCCTGGC	845708	189	190	36.8848	547	548	42.2422	636	637	39.9894	39.7055	2.68997
341	Nontargeting_341	CAAAGTCTGTATAAATGAGT	848208	64	65	12.6185	137	138	10.6376	181	182	11.4256	11.5606	0.997302
342	Nontargeting_342	CAATTCTGGTCAATTAACAC	850708	106	107	20.772	257	258	19.8878	385	386	24.2322	21.6307	2.29599
343	Nontargeting_343	CAGTTTATATAAACATCGGA	853208	116	117	22.7133	291	292	22.5086	342	343	21.5328	22.2516	0.630846
344	Nontargeting_344	CATCAGACAATAAACACCGT	855708	136	137	26.5959	315	316	24.3587	414	415	26.0528	25.6691	1.16692
345	Nontargeting_345	CCAGGCACCATGAAATAACA	858208	149	150	29.1196	491	492	37.9255	625	626	39.2989	35.448	5.5234
346	Nontargeting_346	CCATTAGTATTTATTGATCC	860708	101	102	19.8013	256	257	19.8107	335	336	21.0933	20.2351	0.743252
347	Nontargeting_347	CCCGACACGTTATTTAGGAT	863208	130	131	25.4311	319	320	24.667	391	392	24.6089	24.9023	0.458861
348	Nontargeting_348	CCGCGGCCAAACGTGACTAG	865708	145	146	28.3431	327	328	25.2837	412	413	25.9272	26.518	1.61299
349	Nontargeting_349	CCGTTCCAAGGAGTGCGGTC	868208	133	134	26.0135	251	252	19.4253	361	362	22.7256	22.7214	3.29413
350	Nontargeting_350	CGAAACAAGTCCTGCGTTGG	870708	112	113	21.9368	323	324	24.9753	337	338	21.2189	22.7103	1.99412
351	Nontargeting_351	CGATTAACGTGCCAACTGCT	873208	118	119	23.1015	263	264	20.3503	314	315	19.775	21.0756	1.77794
352	Nontargeting_352	CGCTGATCCTGGCCATTGGC	875708	122	123	23.8781	227	228	17.5752	268	269	16.8872	19.4468	3.85294
353	Nontargeting_353	CGGGGGAAATCCTAATGTTC	998208	30	31	6.01805	99	100	7.70844	92	93	5.83833	6.52161	1.03175
354	Nontargeting_354	CGTTGCGTATCCACAGGGTC	1000708	54	55	10.6772	154	155	11.9481	172	173	10.8606	11.1619	0.686961
355	Nontargeting_355	CTATGTCAGTAGGGCAGTTG	1003208	89	90	17.4718	241	242	18.6544	291	292	18.3311	18.1524	0.61124
356	Nontargeting_356	CTCGGGCCGCGGTAATCCTC	1005708	103	104	20.1896	259	260	20.0419	351	352	22.0978	20.7764	1.14669
357	Nontargeting_357	CTGCGGTGTTCCAGCTGGCG	1008208	86	87	16.8894	198	199	15.3398	260	261	16.385	16.2047	0.790363
358	Nontargeting_358	CTTCAGTTAAAGCATCAACT	1010708	128	129	25.0429	277	278	21.4295	318	319	20.0261	22.1661	2.58824
359	Nontargeting_359	CTTGTCGGCGCTCCTCATTT	1013208	95	96	18.6365	173	174	13.4127	286	287	18.0172	16.6888	2.85406
360	Nontargeting_360	GAACCATCTCCCAATTGAAC	1015708	71	72	13.9774	207	208	16.0335	227	228	14.3133	14.7748	1.103
361	Nontargeting_361	GACAGGCTCATCTCTAGAAA	1018208	63	64	12.4244	234	235	18.1148	317	318	19.9633	16.8342	3.92926
362	Nontargeting_362	GATACCCGGACAAGCGTTGA	1020708	59	60	11.6478	101	102	7.86261	108	109	6.84278	8.78441	2.53169
363	Nontargeting_363	GCACAAAACAAAGAGGTGTA	1023208	160	161	31.255	439	440	33.9171	495	496	31.1378	32.1033	1.5719
364	Nontargeting_364	GCATTTCAACTATCCATATC	1025708	146	147	28.5372	407	408	31.4504	495	496	31.1378	30.3751	1.59935
365	Nontargeting_365	GCCCTGAAGTTGAATGAAAA	1028208	175	176	34.167	398	399	30.7567	426	427	26.8061	30.5766	3.68375
366	Nontargeting_366	GCGCACATCTTTACCGTGGC	1030708	24	25	4.85327	57	58	4.47089	86	87	5.46167	4.92861	0.499665
367	Nontargeting_367	GCTCCCTCATCGACAAGCCA	1033208	45	46	8.93001	69	70	5.39591	95	96	6.02667	6.78419	1.8849
368	Nontargeting_368	GCTTAGTTAGATCACCGACA	1035708	42	43	8.34762	99	100	7.70844	138	139	8.72611	8.26072	0.514371
369	Nontargeting_369	GGATAGCCCCATGAATGTGA	958208	141	142	27.5666	280	281	21.6607	336	337	21.1561	23.4611	3.56435
370	Nontargeting_370	GGGAACAACCATGTCCCGTA	960708	86	87	16.8894	237	238	18.3461	287	288	18.08	17.7718	0.775716
371	Nontargeting_371	GGGGTTGTCATTCGACGAGG	963208	115	116	22.5192	293	294	22.6628	359	360	22.6	22.594	0.0720124
372	Nontargeting_372	GGTACTCCGCTCTCGGCAAT	965708	88	89	17.2776	306	307	23.6649	381	382	23.9811	21.6412	3.78228
373	Nontargeting_373	GGTTTCCTATTAGTCGAATA	968208	131	132	25.6252	332	333	25.6691	437	438	27.4967	26.2637	1.06803
374	Nontargeting_374	GTACGAGAGGCCCTTGACAT	970708	47	48	9.31827	152	153	11.7939	144	145	9.10278	10.0717	1.4954
375	Nontargeting_375	GTCAAATCCATCACCGGAAT	973208	75	76	14.7539	226	227	17.4982	242	243	15.255	15.8357	1.46137
376	Nontargeting_376	GTCGCCATGTTCCGCCGTGC	975708	187	188	36.4966	372	373	28.7525	524	525	32.9583	32.7358	3.87684
377	Nontargeting_377	GTGAGCACCAGAACTTCCTC	978208	201	202	39.2144	499	500	38.5422	651	652	40.9311	39.5626	1.23193
378	Nontargeting_378	GTGGTTTTGCCGTTTCTGGT	980708	139	140	27.1783	428	429	33.0692	543	544	34.1511	31.4662	3.75263
379	Nontargeting_379	GTTCGATGGGGTGCTTGCGT	983208	186	187	36.3024	456	457	35.2276	649	650	40.8055	37.4452	2.95937
380	Nontargeting_380	TAAAGCTGAGTAATCAAGGC	985708	54	55	10.6772	168	169	13.0273	214	215	13.4972	12.4006	1.51087
381	Nontargeting_381	TAACTCAAAGGTGGGCAAGC	988208	53	54	10.4831	125	126	9.71263	178	179	11.2372	10.4776	0.762309
382	Nontargeting_382	TACACCAGTTGGATAAATGC	990708	177	178	34.5553	386	387	29.8317	474	475	29.8194	31.4021	2.73071
383	Nontargeting_383	TACGGCAGCGACTGTTTCAT	993208	125	126	24.4605	306	307	23.6649	383	384	24.1067	24.0773	0.39859
384	Nontargeting_384	TAGACTACGATGAGCTGATT	995708	207	208	40.3792	481	482	37.1547	555	556	34.9044	37.4794	2.75178
385	Nontargeting_385	TATAGGTCATGGTAAAAGAT	878208	135	136	26.4018	376	377	29.0608	435	436	27.3711	27.6112	1.34568
386	Nontargeting_386	TCAACCATGACTACCACACA	880708	100	101	19.6072	206	207	15.9565	343	344	21.5956	19.0531	2.86009
387	Nontargeting_387	TCCCGAAAAGTGTCCCACGT	883208	76	77	14.9481	170	171	13.1814	212	213	13.3717	13.8337	0.969726
388	Nontargeting_388	TCGCAACGTCTATATACACG	885708	67	68	13.2009	209	210	16.1877	229	230	14.4389	14.6092	1.50068
389	Nontargeting_389	TCTACGAAGACAGGCATATT	888208	203	204	39.6027	395	396	30.5254	476	477	29.945	33.3577	5.41608
390	Nontargeting_390	TCTGTTAAAAGTCAATTCTC	890708	96	97	18.8307	221	222	17.1127	291	292	18.3311	18.0915	0.88368
391	Nontargeting_391	TGAGGGTGCGGCCACACTCT	893208	187	188	36.4966	448	449	34.6109	568	569	35.7205	35.6093	0.947748
392	Nontargeting_392	TGCGATACGAATTAAGGGAA	895708	56	57	11.0654	188	189	14.5689	193	194	12.1789	12.6044	1.79009
393	Nontargeting_393	TGGACATGCTGTCTATGGGT	898208	77	78	15.1422	155	156	12.0252	198	199	12.4928	13.22	1.68097
394	Nontargeting_394	TGGGGGTGTCTATACAATCC	900708	68	69	13.395	165	166	12.796	180	181	11.3628	12.5179	1.04427
395	Nontargeting_395	TGGTTGAACCTTCGTTAGCC	903208	97	98	19.0248	268	269	20.7357	348	349	21.9094	20.5566	1.45063
396	Nontargeting_396	TGTTGCGGGTCCCCGTAAAC	905708	110	111	21.5485	226	227	17.4982	317	318	19.9633	19.67	2.04105
397	Nontargeting_397	TTACTTCACACGCACTTCGG	908208	126	127	24.6546	280	281	21.6607	359	360	22.6	22.9718	1.53118
398	Nontargeting_398	TTCCAGGAGCAGAGTTGTCC	910708	108	109	21.1602	305	306	23.5878	409	410	25.7389	23.4956	2.29071
399	Nontargeting_399	TTGCGATTGTCAGGTTTTCT	913208	124	125	24.2663	392	393	30.2942	458	459	28.815	27.7918	3.14147
400	Nontargeting_400	TTTTATAGGTACCGTCGACT	915708	95	96	18.6365	305	306	23.5878	354	355	22.2861	21.5035	2.56674
401	Nontargeting_401	AAACCGCGTCAGTCTCTGGG	918208	96	97	18.8307	235	236	18.1919	297	298	18.7078	18.5768	0.338929
402	Nontargeting_402	AACAGTGTCCCGGAATTTAT	920708	75	76	14.7539	186	187	14.4148	216	217	13.6228	14.2638	0.580489
403	Nontargeting_403	AAGGCCTGCAAGGCGGATGG	923208	103	104	20.1896	214	215	16.5731	233	234	14.69	17.1509	2.79495
404	Nontargeting_404	AATGACGAAGACCCGGTTGG	925708	80	81	15.7246	193	194	14.9544	252	253	15.8828	15.5206	0.496688
405	Nontargeting_405	AATTCTTACGCGCCCATGCT	928208	119	120	23.2957	304	305	23.5107	370	371	23.2906	23.3657	0.125668
406	Nontargeting_406	ACATCAGACGACGAGACCAA	930708	123	124	24.0722	355	356	27.442	479	480	30.1333	27.2159	3.03689
407	Nontargeting_407	ACCTGCCGTACAATTATCGC	933208	86	87	16.8894	187	188	14.4919	212	213	13.3717	14.9176	1.79709
408	Nontargeting_408	ACGCTTAACGAAATAGTCTC	935708	82	83	16.1128	179	180	13.8752	281	282	17.7033	15.8971	1.92317
409	Nontargeting_409	ACTGTGCTAAAGATCGGTGT	938208	124	125	24.2663	363	364	28.0587	509	510	32.0167	28.1139	3.87546
410	Nontargeting_410	AGAAGTCAGATTTCTTCTAA	940708	89	90	17.4718	218	219	16.8815	234	235	14.7528	16.3687	1.43019
411	Nontargeting_411	AGAGTGATAACCCGACGTAA	943208	86	87	16.8894	191	192	14.8002	228	229	14.3761	15.3552	1.34542
412	Nontargeting_412	AGCGTTTCGTCGGTGTGTAC	945708	150	151	29.3137	324	325	25.0524	384	385	24.1694	26.1785	2.75082
413	Nontargeting_413	AGGTGTAAAGCTCGGATAAA	948208	120	121	23.4898	324	325	25.0524	404	405	25.425	24.6557	1.02677
414	Nontargeting_414	AGTTATTCTATTGGCATTTC	950708	67	68	13.2009	196	197	15.1856	246	247	15.5061	14.6309	1.24873
415	Nontargeting_415	ATAGCTCTTGTTGTAGTTAA	953208	194	195	37.8555	443	444	34.2255	608	609	38.2317	36.7709	2.2124
416	Nontargeting_416	ATCAGGGGACAGGAAATCGC	955708	71	72	13.9774	188	189	14.5689	209	210	13.1833	13.9099	0.69527
417	Nontargeting_417	ATCGGTTGCACATCCGCCCA	1038208	236	237	46.009	532	533	41.086	717	718	45.0744	44.0565	2.61461
418	Nontargeting_418	ATGATGGGTCTGAAACGGCG	1040708	151	152	29.5079	359	360	27.7504	446	447	28.0617	28.44	0.93783
419	Nontargeting_419	ATGTCTGCCAATTCTACCCG	1043208	37	38	7.37696	102	103	7.93969	124	125	7.84722	7.72129	0.301759
420	Nontargeting_420	ATTCTCAGCCTTCGGTTAGC	1045708	164	165	32.0316	429	430	33.1463	577	578	36.2855	33.8211	2.20583
421	Nontargeting_421	CAAATCGGTTTTCCGGAGTG	1048208	141	142	27.5666	418	419	32.2983	457	458	28.7522	29.539	2.46207
422	Nontargeting_422	CACACAAAGTCCGTACGCCG	1050708	135	136	26.4018	337	338	26.0545	412	413	25.9272	26.1278	0.245625
423	Nontargeting_423	CATACTCGCCTGTTTCGCCG	1053208	205	206	39.9909	414	415	31.99	595	596	37.4155	36.4655	4.08418
424	Nontargeting_424	CATTCGGGGGAGTACAGCAA	1055708	54	55	10.6772	113	114	8.78762	135	136	8.53778	9.33419	1.16976
425	Nontargeting_425	CCAGGTAAAGCATCCCTTGT	1058208	31	32	6.21218	84	85	6.55217	97	98	6.15222	6.30552	0.215696
426	Nontargeting_426	CCATTGGATTCCGGATACCG	1060708	19	20	3.88261	54	55	4.23964	54	55	3.45278	3.85834	0.393993
427	Nontargeting_427	CCCTAAAGCAACTATATTGA	1063208	133	134	26.0135	289	290	22.3545	408	409	25.6761	24.6814	2.0222
428	Nontargeting_428	CCGCTCTAGCTTAGGAGGCT	1065708	167	168	32.6139	394	395	30.4483	448	449	28.1872	30.4165	2.21354
429	Nontargeting_429	CCTACTTAGCTGTAGCCCCA	1068208	217	218	42.3205	506	507	39.0818	577	578	36.2855	39.2293	3.02017
430	Nontargeting_430	CGAACGGACTCCAGATGCGG	1070708	26	27	5.24153	80	81	6.24383	74	75	4.70833	5.3979	0.779602
431	Nontargeting_431	CGATTCTTACGTCTCACTAG	1073208	186	187	36.3024	496	497	38.3109	616	617	38.7339	37.7824	1.29903
432	Nontargeting_432	CGGAGATGTCGGCCTCCTTT	1075708	124	125	24.2663	389	390	30.0629	475	476	29.8822	28.0705	3.29573
433	Nontargeting_433	CGGTCAACTTGCGATATCGA	1078208	124	125	24.2663	393	394	30.3712	439	440	27.6222	27.4199	3.05748
434	Nontargeting_434	CTACCAGACACGTATTGTTA	1080708	176	177	34.3611	350	351	27.0566	419	420	26.3667	29.2615	4.42989
435	Nontargeting_435	CTATTATCGGTCTTGATGTG	1083208	105	106	20.5778	197	198	15.2627	215	216	13.56	16.4669	3.66061
436	Nontargeting_436	CTCGTAAAAGCGGTACATTC	1085708	30	31	6.01805	78	79	6.08966	88	89	5.58722	5.89831	0.271782
437	Nontargeting_437	CTGGGTAGAAACATGGAATC	1088208	88	89	17.2776	206	207	15.9565	290	291	18.2683	17.1675	1.15986
438	Nontargeting_438	CTTCATGAACGTCAAGGGGC	1090708	59	60	11.6478	146	147	11.3314	206	207	12.995	11.9914	0.883413
439	Nontargeting_439	CTTGTGCTTGCGGACGCTAT	1093208	84	85	16.5011	226	227	17.4982	262	263	16.5106	16.8366	0.572937
440	Nontargeting_440	GAACCCCAGTACATCCATGC	1095708	133	134	26.0135	405	406	31.2963	481	482	30.2589	29.1895	2.79901
441	Nontargeting_441	GACCGCTGGACCGGCACCGT	1098208	62	63	12.2302	144	145	11.1772	198	199	12.4928	11.9667	0.696226
442	Nontargeting_442	GATATACGCCCAATCTCCTC	1100708	77	78	15.1422	190	191	14.7231	281	282	17.7033	15.8562	1.61332
443	Nontargeting_443	GCAGCCAGACCGCGATCGTG	1103208	203	204	39.6027	458	459	35.3817	583	584	36.6622	37.2155	2.16418
444	Nontargeting_444	GCATTTGCGGAGCTAAGCGT	1105708	111	112	21.7426	282	283	21.8149	325	326	20.4656	21.341	0.759038
445	Nontargeting_445	GCCGCCCCTGTAAGTACTGT	1108208	184	185	35.9142	470	471	36.3067	534	535	33.5861	35.269	1.47059
446	Nontargeting_446	GCGCCTCACCTATTAAGTCT	1110708	17	18	3.49435	66	67	5.16465	81	82	5.14778	4.60226	0.959514
447	Nontargeting_447	GCTCGGAAACCGTAATGCGG	1113208	56	57	11.0654	128	129	9.94388	137	138	8.66333	9.89089	1.20193
448	Nontargeting_448	GCTTGTATGTGTTTAGTAAA	1115708	178	179	34.7494	536	537	41.3943	663	664	41.6844	39.276	3.92288
449	Nontargeting_449	GGATCGTATAATAGAGATAG	1118208	116	117	22.7133	276	277	21.3524	311	312	19.5867	21.2174	1.56767
450	Nontargeting_450	GGGAAGGTGCCATGTGGGGG	1120708	112	113	21.9368	333	334	25.7462	383	384	24.1067	23.9299	1.91085
451	Nontargeting_451	GGGTCTATGGTATCGAATCG	1123208	222	223	43.2911	481	482	37.1547	529	530	33.2722	37.906	5.05154
452	Nontargeting_452	GGTAGATGGTAGGTGCGCAG	1125708	116	117	22.7133	272	273	21.044	348	349	21.9094	21.8889	0.834816
453	Nontargeting_453	GGTTTGCCTCGCGCCGAGAT	1128208	216	217	42.1264	633	634	48.8715	677	678	42.5633	44.5204	3.77449
454	Nontargeting_454	GTACTTCCAGCGTAATCGTC	1130708	116	117	22.7133	321	322	24.8212	453	454	28.5011	25.3452	2.92928
455	Nontargeting_455	GTCACCGAGCCACCCCCTCG	1133208	191	192	37.2731	515	516	39.7755	713	714	44.8233	40.624	3.84596
456	Nontargeting_456	GTCTGATGGGATCTCAAAAA	1135708	90	91	17.6659	190	191	14.7231	249	250	15.6944	16.0278	1.49945
457	Nontargeting_457	GTGAGCGGAACGTATCATCC	1138208	146	147	28.5372	384	385	29.6775	595	596	37.4155	31.8767	4.83051
458	Nontargeting_458	GTGTACTGCCCCACTACGTA	1140708	104	105	20.3837	254	255	19.6565	276	277	17.3894	19.1432	1.56174
460	Nontargeting_460	TAAATCACCTAAATCCTATC	1143208	58	59	11.4537	165	166	12.796	194	195	12.2417	12.1638	0.674528
461	Nontargeting_461	TAAGCGACCCGCCGCTGACA	1145708	111	112	21.7426	283	284	21.892	342	343	21.5328	21.7225	0.180442
462	Nontargeting_462	TACAGCTACTCAACCACTCA	1148208	118	119	23.1015	236	237	18.269	376	377	23.6672	21.6793	2.96688
463	Nontargeting_463	TACGGGACAGCGCGAGGGAA	1150708	72	73	14.1715	141	142	10.946	177	178	11.1744	12.0973	1.79995
464	Nontargeting_464	TAGCAAAAAGAGGAGGGTAT	1153208	76	77	14.9481	216	217	16.7273	224	225	14.125	15.2668	1.33011
465	Nontargeting_465	TATCCAGTTTGTTGTGTCCA	1155708	207	208	40.3792	600	601	46.3277	680	681	42.7517	43.1528	2.99449
466	Nontargeting_466	TCAAGTTCGATGTTCAACGA	1158208	137	138	26.79	342	343	26.4399	483	484	30.3844	27.8715	2.18332
467	Nontargeting_467	TCCCGTCATTGTGAGACTGC	1160708	70	71	13.7833	163	164	12.6418	185	186	11.6767	12.7006	1.05453
468	Nontargeting_468	TCGCACCTGGGCTGTCTCAG	1163208	140	141	27.3724	315	316	24.3587	345	346	21.7211	24.4841	2.82774
469	Nontargeting_469	TCTAGACAGAGAAGCCTAAC	1165708	115	116	22.5192	279	280	21.5836	416	417	26.1783	23.427	2.42817
470	Nontargeting_470	TCTTCAAGTGAACGGAATCA	1168208	54	55	10.6772	120	121	9.32721	164	165	10.3583	10.1209	0.705611
471	Nontargeting_471	TGAGTCACGGCTGCGTTCCG	1170708	170	171	33.1963	362	363	27.9816	466	467	29.3172	30.1651	2.70877
472	Nontargeting_472	TGCGGCCTACTCGTTTAAGT	1173208	208	209	40.5733	591	592	45.6339	683	684	42.94	43.0491	2.53208
473	Nontargeting_473	TGGCACGTGCTGAGCCCAAG	1175708	95	96	18.6365	268	269	20.7357	289	290	18.2056	19.1926	1.35363
474	Nontargeting_474	TGGGTGCTGGAGCGTCGTAC	1178208	91	92	17.86	222	223	17.1898	245	246	15.4433	16.8311	1.24765
475	Nontargeting_475	TGTAAAGCAGGGTATACCTC	1180708	109	110	21.3544	239	240	18.5002	292	293	18.3939	19.4162	1.67938
476	Nontargeting_476	TGTTGTGCTGGCGTTCCCCC	1183208	72	73	14.1715	143	144	11.1001	202	203	12.7439	12.6719	1.53696
477	Nontargeting_477	TTATACCGGGGCTGATATCC	1185708	109	110	21.3544	293	294	22.6628	352	353	22.1606	22.0592	0.660073
478	Nontargeting_478	TTCCTCCCGGGGTCAGACAG	1188208	122	123	23.8781	332	333	25.6691	319	320	20.0889	23.212	2.84911
479	Nontargeting_479	TTGCTTCTAGGTCGTTACCT	1190708	80	81	15.7246	229	230	17.7294	213	214	13.4344	15.6295	2.14906
480	Nontargeting_480	TTTTCCTTCCGTGCTGCAAG	1193208	50	51	9.90066	156	157	12.1022	154	155	9.73055	10.5778	1.32293
481	YALI1_A00014g_1	CATTAACACCAGAAGCCCGG	160911	88	89	17.2776	169	170	13.1043	177	178	11.1744	13.8521	3.11955
482	YALI1_A00014g_2	GGATAAGCTGGGTATCTCAT	130201	177	178	34.5553	500	501	38.6193	553	554	34.7789	35.9845	2.28454
483	YALI1_A00014g_3	GCTTACTTGGAAATGGGGAA	134311	49	50	9.70653	115	116	8.94179	155	156	9.79333	9.48055	0.468597
484	YALI1_A00014g_4	TTCGTGAGACACACCTCAGA	137111	131	132	25.6252	351	352	27.1337	405	406	25.4878	26.0822	0.913181
485	YALI1_A00014g_5	GGCGTCGTTCTAGTAAGAAG	141401	125	126	24.4605	249	250	19.2711	344	345	21.6583	21.7966	2.59745
486	YALI1_A00014g_6	ACTCACTTTTATTAGCCGCC	159101	227	228	44.2618	599	600	46.2506	754	755	47.3972	45.9699	1.58645
487	YALI1_A00019g_1	CGTGAAGTCATGAATATCAG	186701	134	135	26.2076	371	372	28.6754	396	397	24.9228	26.6019	1.90712
488	YALI1_A00019g_2	ACATTCTGACATCGTCACGT	201401	475	476	92.4062	1524	1525	117.554	1735	1736	108.982	106.314	12.7843
489	YALI1_A00019g_3	CAGATGGAGACGCAGTTGCG	214411	18	19	3.68848	46	47	3.62297	46	47	2.95055	3.42067	0.408445
490	YALI1_A00019g_4	AACATTCTGACATCGTCACG	201301	473	474	92.0179	1522	1523	117.399	1729	1730	108.606	106.008	12.8887
491	YALI1_A00019g_5	GGGCGCGAGTCGTTGTATAG	192301	71	72	13.9774	168	169	13.0273	205	206	12.9322	13.3123	0.577961
492	YALI1_A00019g_6	GGACTAAAAGTAGAAGCTGA	203501	32	33	6.40631	107	108	8.32511	156	157	9.85611	8.19584	1.72853
493	YALI1_A00032g_1	CGTGGCACGAGATACCCCCG	352701	187	188	36.4966	517	518	39.9297	629	630	39.55	38.6588	1.88211
494	YALI1_A00032g_2	ACTGGTATCTCGCGCCACGG	354411	78	79	15.3363	169	170	13.1043	256	257	16.1339	14.8582	1.57035
495	YALI1_A00032g_3	CACCAAACCAGATACCCCCG	350901	78	79	15.3363	158	159	12.2564	192	193	12.1161	13.2363	1.82004
496	YALI1_A00032g_4	ATCTCTTTCCATTTTCTGGA	346011	245	246	47.7561	716	717	55.2695	857	858	53.8633	52.2963	3.99428
497	YALI1_A00032g_5	AGACCACCTGACCTTATCAT	338301	169	170	33.0022	418	419	32.2983	523	524	32.8955	32.732	0.379351
498	YALI1_A00032g_6	CCACCCATGATAAGGTCAGG	338911	80	81	15.7246	193	194	14.9544	206	207	12.995	14.558	1.4073
499	YALI1_A00058g_1	GCTGAAGAGCGACAAAGTCG	601411	68	69	13.395	182	183	14.1064	226	227	14.2506	13.9173	0.458046
500	YALI1_A00058g_2	ATACGTGCCGTCGTTCTCAG	604911	150	151	29.3137	491	492	37.9255	650	651	40.8683	36.0359	6.0046
501	YALI1_A00058g_3	ATTCCTCCCTCTGAGAACGA	603901	276	277	53.7742	703	704	54.2674	771	772	48.4644	52.1687	3.21743
502	YALI1_A00058g_4	GACAAAGTCGAGGAGCGAAG	600411	61	62	12.0361	152	153	11.7939	196	197	12.3672	12.0657	0.287803
503	YALI1_A00058g_5	AGTAATATAGGGAGTTCCAG	662211	92	93	18.0542	220	221	17.0356	213	214	13.4344	16.1747	2.4272
504	YALI1_A00058g_6	GCCATGAAGTGGACTTCAAG	607211	133	134	26.0135	380	381	29.3691	437	438	27.4967	27.6264	1.68158
505	YALI1_A00102g_1	GGGCATCGTTGAAGTAAGCG	1074511	321	322	62.5101	820	821	63.2863	979	980	61.5222	62.4395	0.884142
506	YALI1_A00102g_2	GCGTTGTCGACAACCTTGAA	1057811	42	43	8.34762	118	119	9.17304	148	149	9.35389	8.95818	0.536439
507	YALI1_A00102g_3	CATCTTGGTGAGAACCATAG	1066611	155	156	30.2844	447	448	34.5338	479	480	30.1333	31.6505	2.49815
508	YALI1_A00102g_4	GTAGTCGACCTCGATGAGGG	1060611	140	141	27.3724	316	317	24.4357	499	500	31.3889	27.7323	3.49051
509	YALI1_A00102g_5	AGAAGGTCTTCTTCTCGCCA	1062811	64	65	12.6185	174	175	13.4898	253	254	15.9456	14.0179	1.72527
510	YALI1_A00102g_6	CGTCAAAGACAGTGTTGACG	1049311	121	122	23.6839	284	285	21.969	339	340	21.3444	22.3325	1.21135
511	YALI1_A00135g_1	GGTATCAGATCATTGCAGGA	1338411	171	172	33.3905	356	357	27.5191	542	543	34.0883	31.666	3.60819
512	YALI1_A00135g_2	CTGGCTGGTTTGAAAACGAT	1347901	18	19	3.68848	23	24	1.85002	28	29	1.82056	2.45302	1.07004
513	YALI1_A00135g_3	CGAGTTATCTAATCCATCGC	1351711	52	53	10.2889	156	157	12.1022	196	197	12.3672	11.5861	1.1312
514	YALI1_A00135g_4	ACTCGAAGTTAATACAAGGT	1195708	100	101	19.6072	299	300	23.1253	361	362	22.7256	21.8194	1.92618
515	YALI1_A00135g_5	GCCCCACTCTTGGCAGCATT	1344111	44	45	8.73588	54	55	4.23964	90	91	5.71278	6.22943	2.29221
516	YALI1_A00135g_6	GTTGCTATGATAGCTGCCGG	1331101	58	59	11.4537	122	123	9.48138	133	134	8.41222	9.78244	1.54293
517	YALI1_A00148g_1	GTAGGAGGAGGAGTAATCAG	1488211	186	187	36.3024	402	403	31.065	491	492	30.8867	32.7514	3.07661
518	YALI1_A00148g_2	AAGCCCCTCTCCGATCACAA	1502301	84	85	16.5011	182	183	14.1064	192	193	12.1161	14.2412	2.1956
519	YALI1_A00148g_3	ACAACGGTACCCCCACCCCA	1503901	47	48	9.31827	110	111	8.55636	138	139	8.72611	8.86692	0.399994
520	YALI1_A00148g_4	GTTGTCCAGAGAGTTCCATG	1505711	68	69	13.395	214	215	16.5731	252	253	15.8828	15.2836	1.67163
521	YALI1_A00148g_5	CATGGTCTGGATCCAGACGT	1494311	85	86	16.6952	188	189	14.5689	236	237	14.8783	15.3808	1.14877
522	YALI1_A00148g_6	GTACCGTTGTGATCGGAGAG	1502911	133	134	26.0135	332	333	25.6691	430	431	27.0572	26.2466	0.722822
523	YALI1_A00204g_1	GCTGGATGAGAATGCCCCCG	2067001	56	57	11.0654	107	108	8.32511	128	129	8.09833	9.16296	1.6515
524	YALI1_A00204g_2	TTGGCTCTCAATGCTAGCCA	2047411	34	35	6.79457	99	100	7.70844	134	135	8.475	7.65934	0.841288
525	YALI1_A00204g_3	AATGCTAGCCAGGGTAGCAG	2046511	179	180	34.9435	393	394	30.3712	554	555	34.8417	33.3855	2.6109
526	YALI1_A00204g_4	GTCTCAGTAGAGGTGACCTC	2068911	285	286	55.5214	743	744	57.3508	857	858	53.8633	55.5785	1.74443
527	YALI1_A00204g_5	AGTCTCAGTAGAGGTGACCT	2069011	282	283	54.939	739	740	57.0424	852	853	53.5494	55.1769	1.75862
528	YALI1_A00204g_6	CTCAGTAGAGGTGACCTCGG	2068711	128	129	25.0429	317	318	24.5128	301	302	18.9589	22.8382	3.37001
529	YALI1_A00241g_1	AAAGAGATGCAATTGGGCAG	2391601	82	83	16.1128	239	240	18.5002	303	304	19.0844	17.8992	1.57434
530	YALI1_A00241g_2	TGGGCAGCGGAAATCTTGGG	2392901	59	60	11.6478	108	109	8.4022	132	133	8.34944	9.46649	1.88929
531	YALI1_A00241g_3	GACCTGAAAGAGATGCAATT	2391001	66	67	13.0068	156	157	12.1022	159	160	10.0444	11.7178	1.51811
532	YALI1_A00241g_4	TTGGGCAGCGGAAATCTTGG	2392801	59	60	11.6478	106	107	8.24803	132	133	8.34944	9.4151	1.93427
533	YALI1_A00241g_5	GAACCAGTTGGCCATTAGGG	2410201	188	189	36.6907	428	429	33.0692	618	619	38.8594	36.2064	2.92534
534	YALI1_A00241g_6	GCTCTCCAGGACTCAGATGC	2401401	109	110	21.3544	266	267	20.5815	327	328	20.5911	20.8423	0.443463
535	YALI1_A00252g_1	GATACCTTCTTGGTACCAGT	2542811	68	69	13.395	190	191	14.7231	227	228	14.3133	14.1438	0.680082
536	YALI1_A00252g_2	TATCTGGGCGACAATCTCCG	2528111	111	112	21.7426	291	292	22.5086	345	346	21.7211	21.9908	0.448595
537	YALI1_A00252g_3	TGTGTAACTGAGCTGGAGCA	2532611	81	82	15.9187	193	194	14.9544	274	275	17.2639	16.0457	1.15998
538	YALI1_A00252g_4	GTTACACAAACGCCAGACTG	2533801	128	129	25.0429	357	358	27.5962	394	395	24.7972	25.8121	1.54996
539	YALI1_A00252g_5	TTACACAAACGCCAGACTGC	2533901	142	143	27.7607	413	414	31.9129	460	461	28.9405	29.5381	2.13964
540	YALI1_A00252g_6	AGAAGGTATCAAAATCGTGC	2543801	208	209	40.5733	458	459	35.3817	498	499	31.3261	35.7604	4.63522
541	YALI1_A00309g_1	GGCTGCTCAGAACTACAAGG	3037511	163	164	31.8374	412	413	31.8358	506	507	31.8283	31.8339	0.00486211
542	YALI1_A00309g_2	CCTCGGGCTCATCCACCAGA	3032101	33	34	6.60044	78	79	6.08966	56	57	3.57833	5.42281	1.61765
543	YALI1_A00309g_3	TGGTCTGGCCAACTACAACG	3062111	176	177	34.3611	474	475	36.6151	634	635	39.8639	36.9467	2.76633
544	YALI1_A00309g_4	ACAAATGACCTGGAAGCCCG	3000701	42	43	8.34762	121	122	9.40429	189	190	11.9278	9.89323	1.83948
545	YALI1_A00309g_5	GGAGTGCCAGTGGCAAACGG	3081201	46	47	9.12414	135	136	10.4835	121	122	7.65889	9.08883	1.41262
546	YALI1_A00309g_6	GACTACATCAAGATCAAGGA	3022711	109	110	21.3544	244	245	18.8857	351	352	22.0978	20.7793	1.6815
547	YALI1_A00325g_1	TGGTACTCATTCAGAGGCAG	3285301	94	95	18.4424	210	211	16.2648	290	291	18.2683	17.6585	1.21013
548	YALI1_A00325g_2	CATAATCACTCCGGGAACAG	3290011	181	182	35.3318	409	410	31.6046	525	526	33.0211	33.3192	1.88139
549	YALI1_A00325g_3	GGAAAAGATCAAAAACATCG	3261301	66	67	13.0068	153	154	11.871	171	172	10.7978	11.8918	1.10464
550	YALI1_A00325g_4	ACTTTACTGTCCAAGTTGAC	3283301	60	61	11.842	124	125	9.63555	182	183	11.4883	10.9886	1.18506
551	YALI1_A00325g_5	GCCTCCGCCACCACCTCCAG	3274111	194	195	37.8555	425	426	32.8379	633	634	39.8011	36.8315	3.59274
552	YALI1_A00325g_6	GTTGACTGGTACTCATTCAG	3284701	204	205	39.7968	634	635	48.9486	766	767	48.1505	45.632	5.06915
553	YALI1_A00375g_1	GCGATATGAGAAGCGTCACG	3748311	99	100	19.4131	240	241	18.5773	256	257	16.1339	18.0414	1.70401
554	YALI1_A00375g_2	CACGGAGGCACAATAATCCG	3753601	89	90	17.4718	212	213	16.419	269	270	16.95	16.9469	0.526401
555	YALI1_A00375g_3	GACGGGTCCGACACAAAGCA	3751801	23	24	4.65914	71	72	5.55007	103	104	6.52889	5.57937	0.93522
556	YALI1_A00375g_4	ACCCGTCTATTCTGACCGAA	3750511	21	22	4.27087	86	87	6.70634	102	103	6.46611	5.81444	1.34215
557	YALI1_A00375g_5	GGGTCCGACACAAAGCACGG	3752101	131	132	25.6252	282	283	21.8149	324	325	20.4028	22.6143	2.70146
558	YALI1_A00375g_6	ACGCTTCTCATATCGCCATT	3748701	104	105	20.3837	277	278	21.4295	331	332	20.8422	20.8851	0.524187
559	YALI1_A00406g_1	TCACGTTGACTTCTCTTCCG	4137401	181	182	35.3318	418	419	32.2983	514	515	32.3305	33.3202	1.74213
560	YALI1_A00406g_2	AGAGAAGTCAACGTGACCGG	4137011	210	211	40.9616	539	540	41.6256	647	648	40.68	41.089	0.485501
561	YALI1_A00406g_3	GTCGTTGTCGACTGTATCGA	4143201	130	131	25.4311	327	328	25.2837	400	401	25.1739	25.2962	0.129075
562	YALI1_A00406g_4	CTGGGCGTAAAGAGAAATGG	4127411	147	148	28.7313	354	355	27.365	421	422	26.4922	27.5295	1.12859
563	YALI1_A00406g_5	GCTCGAGCTGCAGATCACCA	4154501	71	72	13.9774	131	132	10.1751	136	137	8.60055	10.9177	2.76427
564	YALI1_A00406g_6	GAGACCGGAGGCAAAGGCAA	4167911	104	105	20.3837	217	218	16.8044	263	264	16.5733	17.9205	2.13635
565	YALI1_A00447g_1	CTATTGCCGCTGCTTCCGTA	4452201	132	133	25.8194	295	296	22.817	352	353	22.1606	23.599	1.95074
566	YALI1_A00447g_2	TCTGCACCCTACGGAAGCAG	4453111	72	73	14.1715	159	160	12.3335	190	191	11.9906	12.8319	1.1728
567	YALI1_A00447g_3	GCAATAGCATTGGCTTCGAC	4450911	6	7	1.35891	9	10	0.770844	11	12	0.753333	0.96103	0.344689
568	YALI1_A00447g_4	AAGTGAACGATCGCAGGTGA	4472711	70	71	13.7833	175	176	13.5668	228	229	14.3761	13.9087	0.418965
569	YALI1_A00447g_5	GCTCGGGAAGCTACTCGCGA	4458711	62	63	12.2302	186	187	14.4148	205	206	12.9322	13.1924	1.11527
570	YALI1_A00447g_6	GCGAGTAGCTTCCCGAGCCA	4458901	228	229	44.4559	462	463	35.6901	576	577	36.2228	38.7896	4.91441
571	YALI1_A00468g_1	GTTTCCCTGAATGTTCTGCA	4657901	178	179	34.7494	454	455	35.0734	581	582	36.5367	35.4531	0.952232
572	YALI1_A00468g_2	GGAAGCCTCGGACAAGAGCG	4669001	242	243	47.1737	493	494	38.0797	629	630	39.55	41.6011	4.88169
573	YALI1_A00468g_3	CAAACAGCTGGGAGATGCCG	4676101	45	46	8.93001	107	108	8.32511	136	137	8.60055	8.61856	0.302851
574	YALI1_A00468g_4	GAAGCCTCGGACAAGAGCGA	4669101	246	247	47.9503	497	498	38.388	633	634	39.8011	42.0465	5.16144
575	YALI1_A00468g_5	CCACTCGCTAGAAAACTCGG	4651001	128	129	25.0429	363	364	28.0587	489	490	30.7611	27.9542	2.86056
576	YALI1_A00468g_6	CTTCCCCTCGCTCTTGTCCG	4669811	48	49	9.5124	100	101	7.78552	116	117	7.345	8.21431	1.14556
577	YALI1_A00504g_1	CCCTGCTGACTATAAGCGGG	5010701	159	160	31.0609	344	345	26.5941	405	406	25.4878	27.7143	2.95059
578	YALI1_A00504g_2	GCAGCCGCTCAGGCCAACCA	5045511	107	108	20.9661	195	196	15.1085	274	275	17.2639	17.7795	2.96263
579	YALI1_A00504g_3	CGCCCTGCTGACTATAAGCG	5010501	102	103	19.9955	254	255	19.6565	290	291	18.2683	19.3068	0.915142
580	YALI1_A00504g_4	ATATTGGCCCTGCTGTTGAG	5022001	94	95	18.4424	243	244	18.8086	295	296	18.5822	18.6111	0.184784
581	YALI1_A00504g_5	CCACCCGGAGGCGTTCCCGG	5042511	25	26	5.0474	80	81	6.24383	88	89	5.58722	5.62615	0.599168
582	YALI1_A00504g_6	GATCCGCCAGGAGCACGGGG	5037101	33	34	6.60044	85	86	6.62926	101	102	6.40333	6.54434	0.122966
583	YALI1_A00538g_1	CCTGGGCCACTAATCCCACG	5385301	77	78	15.1422	205	206	15.8794	267	268	16.8244	15.9487	0.843263
584	YALI1_A00538g_2	TGAAGGCAACCACCGCCACG	5363711	96	97	18.8307	248	249	19.194	353	354	22.2233	20.0827	1.86274
585	YALI1_A00538g_3	TGATCCCCAGAGACACCACA	5346901	170	171	33.1963	457	458	35.3046	602	603	37.855	35.452	2.33282
586	YALI1_A00538g_4	TGCTCTCTCGGGTCTCCGAT	5380501	129	130	25.237	398	399	30.7567	447	448	28.1244	28.0394	2.76082
587	YALI1_A00538g_5	CTTCCTGTCTCCAGATCAAG	5376201	58	59	11.4537	132	133	10.2522	140	141	8.85166	10.1859	1.30229
588	YALI1_A00538g_6	GTACGAGTTGACGGAACCAA	5344001	75	76	14.7539	160	161	12.4106	184	185	11.6139	12.9261	1.63227
589	YALI1_A00558g_1	GGCCATACTGAGACCCACCG	5594311	310	311	60.3746	697	698	53.8049	860	861	54.0517	56.0771	3.72385
590	YALI1_A00558g_2	TGGATGCTGTTGAAGACCGT	5599411	87	88	17.0835	230	231	17.8065	252	253	15.8828	16.9243	0.971694
591	YALI1_A00558g_3	CATACTGAGACCCACCGTGG	5594011	170	171	33.1963	341	342	26.3629	379	380	23.8556	27.8049	4.83449
592	YALI1_A00558g_4	AGACCGTCGGCGTAGATGCG	5598111	139	140	27.1783	441	442	34.0713	492	493	30.9494	30.733	3.45159
593	YALI1_A00558g_5	GCGTGGCATGTGCAGAGACG	5596411	56	57	11.0654	122	123	9.48138	164	165	10.3583	10.3017	0.793551
594	YALI1_A00558g_6	GCCCGAACACGTCTTATGCC	5589701	188	189	36.6907	446	447	34.4567	513	514	32.2678	34.4717	2.2115
595	YALI1_A00574g_1	CTATATACATGGGGGAAACG	5719211	92	93	18.0542	211	212	16.3419	233	234	14.69	16.362	1.68217
596	YALI1_A00574g_2	CCAACATTGAAGTTGACCTG	5722601	133	134	26.0135	281	282	21.7378	384	385	24.1694	23.9736	2.14458
597	YALI1_A00574g_3	TGGCATCTTTGATACTGGAG	5732801	88	89	17.2776	180	181	13.9523	252	253	15.8828	15.7042	1.66985
598	YALI1_A00574g_4	ATAAAATTAATCTATATACA	5720311	99	100	19.4131	236	237	18.269	289	290	18.2056	18.6292	0.679585
599	YALI1_A00574g_5	AAATTAATCTATATACATGG	5720011	193	194	37.6613	514	515	39.6984	525	526	33.0211	36.7936	3.4222
600	YALI1_A00574g_6	TGGTTGTCTCGGGCTATCTA	5735611	107	108	20.9661	186	187	14.4148	218	219	13.7483	16.3764	3.98874
601	YALI1_A00601g_1	GCTCTCGTCTGACATACGGC	6014701	118	119	23.1015	224	225	17.344	369	370	23.2278	21.2244	3.36116
602	YALI1_A00601g_2	CCTTGAGCACGCCCGAGTGA	6026211	114	115	22.325	265	266	20.5044	344	345	21.6583	21.4959	0.921092
603	YALI1_A00601g_3	GTTGTTGTCCCTGGAGACGA	6036011	147	148	28.7313	389	390	30.0629	466	467	29.3172	29.3705	0.66738
604	YALI1_A00601g_4	TTTGGCTCTCGTCTGACATA	6014301	50	51	9.90066	93	94	7.24593	129	130	8.16111	8.4359	1.34853
605	YALI1_A00601g_5	GCTGGGTGTGTTCGTGCCCG	6063311	70	71	13.7833	183	184	14.1835	247	248	15.5689	14.5119	0.937001
606	YALI1_A00601g_6	CCGAAGTCCGTCTTGATCCA	6054711	95	96	18.6365	273	274	21.1211	327	328	20.5911	20.1163	1.30858
607	YALI1_A00661g_1	TACGGCTCTCAGTTTCTCCA	6573211	132	133	25.8194	313	314	24.2045	381	382	23.9811	24.6683	1.00308
608	YALI1_A00661g_2	CCACAAGACAGAAGACACGT	6595601	179	180	34.9435	390	391	30.14	465	466	29.2544	31.446	3.06115
609	YALI1_A00661g_3	GTTGGGATCGCAGCTAGGAG	6606101	144	145	28.1489	366	367	28.29	380	381	23.9183	26.7857	2.48426
610	YALI1_A00661g_4	CTTCTGTCTTGTGGGGACCG	6595011	77	78	15.1422	215	216	16.6502	265	266	16.6989	16.1638	0.885045
611	YALI1_A00661g_5	GGTGGCCTCGGCTCTGGTGG	6579911	28	29	5.62979	123	124	9.55846	173	174	10.9233	8.70386	2.7483
612	YALI1_A00661g_6	GCCCGTCTACCTGGTGGCCT	6581111	43	44	8.54175	120	121	9.32721	182	183	11.4883	9.78576	1.52587
613	YALI1_A00683g_1	GTAGAGATGACACTCTTCGA	6872301	134	135	26.2076	440	441	33.9942	410	411	25.8017	28.6678	4.61724
614	YALI1_A00683g_2	GTTACTTAATTCGAGCCAGG	6854611	29	30	5.82392	84	85	6.55217	91	92	5.77555	6.05055	0.435091
615	YALI1_A00683g_3	TCTCTGAGTCCACTTGTCGA	6866411	182	183	35.5259	490	491	37.8484	613	614	38.5455	37.3066	1.58105
616	YALI1_A00683g_4	GCTCTATGAAGAGTGCTGCT	6842401	99	100	19.4131	247	248	19.1169	298	299	18.7706	19.1002	0.321584
617	YALI1_A00683g_5	TGAGTCCACTTGTCGAAGGT	6866011	165	166	32.2257	389	390	30.0629	504	505	31.7028	31.3305	1.12844
618	YALI1_A00683g_6	AACCGGGAATAGGGGAACAA	6875811	75	76	14.7539	222	223	17.1898	260	261	16.385	16.1096	1.24108
619	YALI1_A00715g_1	ATGGTAGTAGAGGCACCAGG	7141201	151	152	29.5079	312	313	24.1274	415	416	26.1155	26.5836	2.72059
620	YALI1_A00715g_2	GGAGCTATCGATGGTAGTAG	7140201	141	142	27.5666	349	350	26.9795	375	376	23.6044	26.0502	2.13831
621	YALI1_A00715g_3	AGACTCAGTGGAGCTATCGA	7139301	61	62	12.0361	154	155	11.9481	200	201	12.6183	12.2008	0.36423
622	YALI1_A00715g_4	GAGGAGTTCGACAGGAGTAG	7136301	31	32	6.21218	57	58	4.47089	81	82	5.14778	5.27695	0.877801
623	YALI1_A00715g_5	TGGTAGTAGAGGCACCAGGA	7141301	152	153	29.702	311	312	24.0503	417	418	26.2411	26.6645	2.84952
624	YALI1_A00715g_6	AGCTCACGACAGAGGCAACG	7129901	70	71	13.7833	199	200	15.4169	215	216	13.56	14.2534	1.01378
625	YALI1_A00746g_1	CATGCGCGACGAACTCTGCG	7453111	136	137	26.5959	332	333	25.6691	355	356	22.3489	24.8713	2.23308
626	YALI1_A00746g_2	AAGAACGTCAAGCAGGTCGA	7447111	151	152	29.5079	334	335	25.8233	506	507	31.8283	29.0531	3.02824
627	YALI1_A00746g_3	TGCCTACTCTTCCTTCCGGA	7464711	16	17	3.30022	56	57	4.39381	89	90	5.65	4.44801	1.17583
628	YALI1_A00746g_4	ATGGGCTTCTGCCAACTCCG	7462811	87	88	17.0835	179	180	13.8752	205	206	12.9322	14.6303	2.17622
629	YALI1_A00746g_5	GGAGTTGGCAGAAGCCCATC	7462901	21	22	4.27087	48	49	3.77713	68	69	4.33167	4.12656	0.304133
630	YALI1_A00746g_6	TCTCGTCCTCAGACCAAGTT	7450501	71	72	13.9774	183	184	14.1835	231	232	14.5644	14.2418	0.297823
631	YALI1_A00789g_1	CACTGGACGACATCAACACG	7835711	87	88	17.0835	204	205	15.8023	275	276	17.3267	16.7375	0.818973
632	YALI1_A00789g_2	CCAACCACCACGTTGAACCG	7886201	106	107	20.772	213	214	16.4961	280	281	17.6406	18.3029	2.21357
633	YALI1_A00789g_3	AGATCGACCCGTTCTCGCCA	7888211	56	57	11.0654	111	112	8.63345	174	175	10.9861	10.2283	1.38178
634	YALI1_A00789g_4	GTTCTCGCCACGGTTCAACG	7887211	111	112	21.7426	302	303	23.3566	393	394	24.7344	23.2779	1.49745
635	YALI1_A00789g_5	GGAGAGAACGAACCGGACCG	7880701	95	96	18.6365	250	251	19.3482	276	277	17.3894	18.4581	0.991491
636	YALI1_A00789g_6	TTCTGCAGCTGGACAAGCGG	7829411	82	83	16.1128	230	231	17.8065	303	304	19.0844	17.6679	1.49064
637	YALI1_A00801g_1	GGGCAAGATCAAGTACGGCG	8032901	77	78	15.1422	241	242	18.6544	233	234	14.69	16.1622	2.17013
638	YALI1_A00801g_2	GCTCCATCACATTTCTCCGA	8028001	411	412	79.9818	1042	1043	80.399	1287	1288	80.8578	80.4129	0.43813
639	YALI1_A00801g_3	GTACGGCGCGGACGTCGGAG	8034101	170	171	33.1963	317	318	24.5128	449	450	28.25	28.6531	4.35577
640	YALI1_A00801g_4	GAGCCGTCGGAGAAATGTGA	8028611	56	57	11.0654	147	148	11.4085	198	199	12.4928	11.6556	0.745053
641	YALI1_A00801g_5	ACCAACGACGGTGTTCTCGG	8021901	150	151	29.3137	303	304	23.4336	363	364	22.8511	25.1995	3.57492
642	YALI1_A00801g_6	GCTCAAGACCCGAATGCCGG	8030201	97	98	19.0248	253	254	19.5794	289	290	18.2056	18.9366	0.691173
643	YALI1_A00829g_1	TTGCAATCCTGCTTGATGGG	8291401	89	90	17.4718	239	240	18.5002	258	259	16.2594	17.4105	1.12166
644	YALI1_A00829g_2	TCTGTGTCCGAGTCCGTGAG	8280611	171	172	33.3905	404	405	31.2192	471	472	29.6311	31.4136	1.88721
645	YALI1_A00829g_3	ATTGCCGAGCCAAACTGCGA	8274901	165	166	32.2257	375	376	28.9837	537	538	33.7744	31.6613	2.44472
646	YALI1_A00829g_4	CAACGCAGAGTCCACCCCCG	8287911	246	247	47.9503	571	572	44.0923	664	665	41.7472	44.5966	3.13213
647	YALI1_A00829g_5	GACCATGTCGCCCAAGGCGT	8272311	74	75	14.5598	86	87	6.70634	126	127	7.97278	9.74631	4.21643
648	YALI1_A00829g_6	TGGGCTGGGGAACTGCCACG	8286101	220	221	42.9029	599	600	46.2506	700	701	44.0072	44.3869	1.70586
649	YALI1_A00867g_1	GGTTTGCGCTTATTTCCGGG	8684411	114	115	22.325	383	384	29.6004	478	479	30.0705	27.332	4.34253
650	YALI1_A00867g_2	ACTTTGCCCCCAGACAACCA	8693411	82	83	16.1128	239	240	18.5002	249	250	15.6944	16.7692	1.51368
651	YALI1_A00867g_3	CAACTTGTCTGGGATTGCCG	8691401	71	72	13.9774	151	152	11.7168	218	219	13.7483	13.1475	1.2443
652	YALI1_A00867g_4	GCTACGAGTACTAGGCGCAG	8708511	92	93	18.0542	241	242	18.6544	349	350	21.9722	19.5603	2.11027
653	YALI1_A00867g_5	AGAGAGCTGTGAGGAAACAT	8743011	214	215	41.7381	487	488	37.6172	639	640	40.1778	39.8443	2.08059
654	YALI1_A00867g_6	TGTTTCCTCACAGCTCTCTT	8743101	51	52	10.0948	158	159	12.2564	197	198	12.43	11.5937	1.30102
655	YALI1_A00905g_1	CCTTGCACTTGAACGAAACA	9039601	164	165	32.0316	377	378	29.1379	477	478	30.0078	30.3924	1.48468
656	YALI1_A00905g_2	GCTGATAGTATACAAGAGAT	9043001	44	45	8.73588	116	117	9.01887	162	163	10.2328	9.32918	0.79523
657	YALI1_A00905g_3	ACCCCAGCAATGTCAAAAGG	9046001	32	33	6.40631	100	101	7.78552	113	114	7.15667	7.11617	0.690496
658	YALI1_A00905g_4	CCATGTTTCGTTCAAGTGCA	9039911	105	106	20.5778	237	238	18.3461	277	278	17.4522	18.792	1.60983
659	YALI1_A00905g_5	GATTTCAGTGCTGAGTACAG	9051501	332	333	64.6455	850	851	65.5988	1165	1166	73.1989	67.8144	4.68739
660	YALI1_A00905g_6	GCCTCCTTTTGACATTGCTG	9046411	89	90	17.4718	220	221	17.0356	294	295	18.5194	17.6756	0.762614
661	YALI1_A00911g_1	GACAGCTCTTCCAGGCCCAA	9103901	105	106	20.5778	253	254	19.5794	256	257	16.1339	18.7637	2.33157
662	YALI1_A00911g_2	CCTTTTCCGATTCTGCCCTT	9105711	52	53	10.2889	151	152	11.7168	207	208	13.0578	11.6878	1.38465
663	YALI1_A00911g_3	ATCGCTCATGATGTTCAAGA	9094701	76	77	14.9481	225	226	17.4211	287	288	18.08	16.8164	1.65121
664	YALI1_A00911g_4	TGATTGGGGACAAGTTCACA	9115911	72	73	14.1715	183	184	14.1835	241	242	15.1922	14.5158	0.585861
665	YALI1_A00911g_5	ATTGACACAGATCGGAGAAA	9101101	65	66	12.8126	148	149	11.4856	213	214	13.4344	12.5775	0.995475
666	YALI1_A00911g_6	AATCTGAATGATATTGTTCA	9097601	188	189	36.6907	556	557	42.936	747	748	46.9578	42.1948	5.17351
667	YALI1_A00947g_1	GTACAGCGAGATGTACGACA	9478811	166	167	32.4198	427	428	32.9921	466	467	29.3172	31.5764	1.97731
668	YALI1_A00947g_2	TCGTACATCTCGCTGTACGA	9479001	108	109	21.1602	231	232	17.8836	296	297	18.645	19.2296	1.71478
669	YALI1_A00947g_3	GTATCTGTCACGAGCAGTAG	9493301	338	339	65.8103	892	893	68.8363	1058	1059	66.4817	67.0428	1.58914
670	YALI1_A00947g_4	AACGCCAGCGACGCTCTCAA	9536901	46	47	9.12414	101	102	7.86261	169	170	10.6722	9.21966	1.40724
671	YALI1_A00947g_5	CAGCGCCGAAAACGTGACGA	9520301	22	23	4.46501	61	62	4.77923	94	95	5.96389	5.06937	0.790443
672	YALI1_A00947g_6	GGACGAGGTTAGCGAGCCCG	9476111	48	49	9.5124	148	149	11.4856	149	150	9.41666	10.1382	1.16783
673	YALI1_A00983g_1	GGAAAAAGTGGATCACGCAC	9813401	56	57	11.0654	251	252	19.4253	269	270	16.95	15.8136	4.29421
674	YALI1_A00983g_2	CCAGCGTCTGTACGCTGCCG	9819701	317	318	61.7335	769	770	59.355	953	954	59.89	60.3262	1.24784
675	YALI1_A00983g_3	GGTGGACGAGGGCGACGCGG	9833811	41	42	8.15349	82	83	6.398	128	129	8.09833	7.54994	0.997989
676	YALI1_A00983g_4	GACGACGACGAGGCGTTCCA	9829211	68	69	13.395	122	123	9.48138	146	147	9.22833	10.7016	2.33602
677	YALI1_A00983g_5	GATCACGCACCGGTCAGCCG	9814401	187	188	36.4966	474	475	36.6151	673	674	42.3122	38.4746	3.32398
678	YALI1_A00983g_6	CGTGCTGGAAGCCACCACCT	9816411	25	26	5.0474	80	81	6.24383	95	96	6.02667	5.77263	0.637389
679	YALI1_A01061g_1	GATCTTGCCGACGAATTCGA	10592611	44	45	8.73588	100	101	7.78552	122	123	7.72166	8.08102	0.568021
680	YALI1_A01061g_2	GGGGCTGCTGATGTGCCCAA	10601311	73	74	14.3657	115	116	8.94179	171	172	10.7978	11.3684	2.7566
681	YALI1_A01061g_3	AGAAGGAGAAGGAGGCTGCA	10545711	14	15	2.91196	29	30	2.31253	61	62	3.89222	3.0389	0.797459
682	YALI1_A01061g_4	GGTGGGCTCGGGGGTCGCAG	10597601	15	16	3.10609	58	59	4.54798	49	50	3.13889	3.59765	0.823169
683	YALI1_A01061g_5	GGAAAGAAGCAACAAAGCTA	10612111	26	27	5.24153	66	67	5.16465	81	82	5.14778	5.18465	0.049973
684	YALI1_A01061g_6	GCTGCTGATAAGAAGGCCAA	10571011	220	221	42.9029	559	560	43.1672	700	701	44.0072	43.3591	0.576628
685	YALI1_A01074g_1	ATACATTAAGAATCTGAACG	10754601	133	134	26.0135	361	362	27.9045	488	489	30.6983	28.2055	2.35686
686	YALI1_A01074g_2	AGTTCACGATAACATGGGGA	10766611	80	81	15.7246	225	226	17.4211	232	233	14.6272	15.9243	1.40759
687	YALI1_A01074g_3	GACCACATCTTCGACAACAA	10761001	104	105	20.3837	234	235	18.1148	291	292	18.3311	18.9432	1.25219
688	YALI1_A01074g_4	ATATAGTTCACGATAACATG	10767011	185	186	36.1083	493	494	38.0797	587	588	36.9133	37.0338	0.991191
689	YALI1_A01074g_5	CAAAGTCCATCAGTCCCCAT	10776311	108	109	21.1602	229	230	17.7294	295	296	18.5822	19.1573	1.78625
690	YALI1_A01074g_6	ATGGGTGTATGCAAGTTCAA	10744411	152	153	29.702	410	411	31.6817	498	499	31.3261	30.9033	1.05541
691	YALI1_A01093g_1	GCACATCCGAAACAGATCGG	10932511	80	81	15.7246	198	199	15.3398	220	221	13.8739	14.9794	0.97656
692	YALI1_A01093g_2	TTTTGGATCTTGGATCACCG	10968811	201	202	39.2144	624	625	48.1777	746	747	46.895	44.7624	4.84731
693	YALI1_A01093g_3	TCTGTTTCGGATGTGCTCGG	10932901	136	137	26.5959	332	333	25.6691	377	378	23.73	25.3317	1.46245
694	YALI1_A01093g_4	AAACCCACTGATATTCCCGT	10948611	213	214	41.544	576	577	44.4777	694	695	43.6305	43.2174	1.50987
695	YALI1_A01093g_5	AGACCGACGGGAATATCAGT	10948001	106	107	20.772	275	276	21.2753	365	366	22.9767	21.6746	1.15532
696	YALI1_A01093g_6	AAATGCGTCATGGCTTCCCA	10966801	78	79	15.3363	174	175	13.4898	222	223	13.9994	14.2752	0.953659
697	YALI1_A01122g_1	GGTAAGATCATCAAGGACCT	11206311	61	62	12.0361	170	171	13.1814	206	207	12.995	12.7375	0.614547
698	YALI1_A01122g_2	GACGACACTCGCAGACCGGA	11223101	181	182	35.3318	465	466	35.9213	523	524	32.8955	34.7162	1.60406
699	YALI1_A01122g_3	TCCTGGATCAACTACGGCGA	11219811	76	77	14.9481	210	211	16.2648	246	247	15.5061	15.573	0.660914
700	YALI1_A01122g_4	GGCGAGGCCGAGACGTCCAT	11208411	155	156	30.2844	358	359	27.6733	501	502	31.5144	29.824	1.96152
701	YALI1_A01122g_5	CGAGGTCTACCGAGCCGGCG	11210011	67	68	13.2009	121	122	9.40429	143	144	9.04	10.5484	2.30434
702	YALI1_A01122g_6	CGAGTGTCGTCTCTGTCACT	11222211	188	189	36.6907	459	460	35.4588	571	572	35.9089	36.0195	0.623343
703	YALI1_A01143g_1	GGGGAAATACAAACACGCAA	11399001	118	119	23.1015	277	278	21.4295	336	337	21.1561	21.8957	1.0532
704	YALI1_A01143g_2	AGATGTGATTTCGTCGGGAG	11405811	42	43	8.34762	79	80	6.16675	137	138	8.66333	7.7259	1.35946
705	YALI1_A01143g_3	CTCTGTTGATTGGAGAAGAA	11435501	126	127	24.6546	298	299	23.0482	482	483	30.3217	26.0082	3.82097
706	YALI1_A01143g_4	TGGCTCCCAGACGATATGAA	11401711	90	91	17.6659	148	149	11.4856	199	200	12.5556	13.9023	3.30295
707	YALI1_A01143g_5	GAGCGGTTGGAATCCAGAAA	11404111	105	106	20.5778	299	300	23.1253	322	323	20.2772	21.3268	1.5648
708	YALI1_A01143g_6	AGAAAACGCAGACTGCTCAT	11433711	181	182	35.3318	411	412	31.7588	493	494	31.0122	32.7009	2.30877
709	YALI1_A01173g_1	TCGGCCCTCAAAGTTCACAG	11712911	160	161	31.255	404	405	31.2192	460	461	28.9405	30.4716	1.32604
710	YALI1_A01173g_2	GGGAAATCAAGGTATCGGGG	11729111	53	54	10.4831	181	182	14.0294	192	193	12.1161	12.2095	1.77499
711	YALI1_A01173g_3	GTCTGAATCTTCCATTGTGG	11694901	89	90	17.4718	218	219	16.8815	217	218	13.6856	16.0129	2.03706
712	YALI1_A01173g_4	CTGAAAAGCGAGTCCCGGAG	11719801	86	87	16.8894	246	247	19.0398	316	317	19.9006	18.6099	1.55095
713	YALI1_A01173g_5	GGTCAAGGAAAAACGCTGGC	11724211	28	29	5.62979	122	123	9.48138	132	133	8.34944	7.8202	1.97958
714	YALI1_A01173g_6	CCGCACCGGCGAAAAAGCCA	11717311	69	70	13.5891	224	225	17.344	258	259	16.2594	15.7309	1.93242
715	YALI1_A01198g_1	GGATGACGACGATAATACGG	11990401	106	107	20.772	275	276	21.2753	334	335	21.0306	21.0259	0.251684
716	YALI1_A01198g_2	CTAGTTGGTCCTGTTTGCCG	12033011	78	79	15.3363	291	292	22.5086	267	268	16.8244	18.2231	3.7852
717	YALI1_A01198g_3	AATGTGCACTCGAGACCCCG	11999611	100	101	19.6072	220	221	17.0356	317	318	19.9633	18.8687	1.59745
718	YALI1_A01198g_4	ACAGCTGTGGAAACGCGACT	11987101	88	89	17.2776	222	223	17.1898	326	327	20.5283	18.3319	1.90265
719	YALI1_A01198g_5	ACTCACGTGCGAGTCATCGA	12041501	76	77	14.9481	237	238	18.3461	252	253	15.8828	16.3923	1.75538
720	YALI1_A01198g_6	GCTATTATCGACAACGTGTG	12034901	216	217	42.1264	560	561	43.2443	645	646	40.5544	41.975	1.35132
721	YALI1_A01230g_1	TTAGTAAGTGAAAATGAGGT	12336511	206	207	40.185	500	501	38.6193	654	655	41.1194	39.9746	1.2633
722	YALI1_A01230g_2	GATATTCGAGTCTTGTAAGA	12311011	119	120	23.2957	260	261	20.119	331	332	20.8422	21.419	1.66501
723	YALI1_A01230g_3	GCTGTACTGTAGTCATAATT	12313001	35	36	6.9887	106	107	8.24803	132	133	8.34944	7.86206	0.758045
724	YALI1_A01230g_4	CAGCACTACTTGAACACGAG	12332211	105	106	20.5778	242	243	18.7315	327	328	20.5911	19.9668	1.06984
725	YALI1_A01230g_5	AATTAGTCACCATCTCAATA	12318901	65	66	12.8126	212	213	16.419	240	241	15.1294	14.787	1.8274
726	YALI1_A01230g_6	TTCGAGTCTTGTAAGATGGT	12310611	179	180	34.9435	357	358	27.5962	539	540	33.9	32.1466	3.97513
727	YALI1_A01240g_1	TGTTGTTGAGGAAATGGGCG	12381201	71	72	13.9774	168	169	13.0273	213	214	13.4344	13.4797	0.476689
728	YALI1_A01240g_2	GCTGTAATGAACATAGAGAT	12399111	129	130	25.237	317	318	24.5128	332	333	20.905	23.5516	2.32045
729	YALI1_A01240g_3	GTTTGGGTCATGTCAATAGA	12395811	243	244	47.3679	582	583	44.9402	672	673	42.2494	44.8525	2.56035
730	YALI1_A01240g_4	CATAGAGATGGGTTACAAGG	12398011	259	260	50.474	736	737	56.8112	838	839	52.6705	53.3186	3.21792
731	YALI1_A01240g_5	ACATAGAGATGGGTTACAAG	12398111	256	257	49.8916	733	734	56.5799	834	835	52.4194	52.9636	3.37722
732	YALI1_A01240g_6	TAATGATGAAAAGTGAGAGG	12383701	138	139	26.9842	334	335	25.8233	422	423	26.555	26.4541	0.586984
733	YALI1_A01241g_1	GATGTTCCCATTCATCACCT	12434501	154	155	30.0903	353	354	27.2879	510	511	32.0794	29.8192	2.40726
734	YALI1_A01241g_2	TGCCAGATAGTGCCAAGACA	12442211	145	146	28.3431	434	435	33.5317	447	448	28.1244	29.9997	3.06072
735	YALI1_A01241g_3	AGACGGTCAAGAGATGACCA	12436511	27	28	5.43566	68	69	5.31882	77	78	4.89667	5.21705	0.283543
736	YALI1_A01241g_4	TGGCATTAGCCTGCATCCAA	12443701	159	160	31.0609	324	325	25.0524	442	443	27.8105	27.9746	3.0076
737	YALI1_A01241g_5	GGAGAAATGGATGCGAAGAT	12439411	84	85	16.5011	248	249	19.194	294	295	18.5194	18.0715	1.40122
738	YALI1_A01241g_6	TCAAGCCAGCGAGACATCAG	12430201	166	167	32.4198	409	410	31.6046	483	484	30.3844	31.4696	1.02438
739	YALI1_A01249g_1	GCAATATGAAGTCGTCCTGG	12480601	341	342	66.3927	791	792	61.0508	1078	1079	67.7372	65.0602	3.53674
740	YALI1_A01249g_2	GGATCCAGAATGCTTCGGGT	12470411	129	130	25.237	395	396	30.5254	461	462	29.0033	28.2552	2.72242
741	YALI1_A01249g_3	GGTCAGTCGATTCTTCCACC	12482411	13	14	2.71783	18	19	1.4646	38	39	2.44833	2.21025	0.659663
742	YALI1_A01249g_4	CCACAGAGTATGGAGAAGAT	12490811	4	5	0.970653	3	4	0.308337	25	26	1.63222	0.970404	0.661942
743	YALI1_A01249g_5	CCGATCTTCTCCATACTCTG	12490501	193	194	37.6613	468	469	36.1526	748	749	47.0205	40.2782	5.88761
744	YALI1_A01249g_6	TCAGCTCGTACAAAGAGTGG	12467111	104	105	20.3837	389	390	30.0629	372	373	23.4161	24.6209	4.95079
745	YALI1_A01260g_1	TCAAGCTTATCATCTGGCAG	12588611	216	217	42.1264	427	428	32.9921	577	578	36.2855	37.1347	4.62594
746	YALI1_A01260g_2	TCTGGCAGTGGTTAAAGACC	12587411	84	85	16.5011	211	212	16.3419	261	262	16.4478	16.4303	0.0810427
747	YALI1_A01260g_3	ATAGCTCCTCTCGCCACCGT	12580901	40	41	7.95936	67	68	5.24174	109	110	6.90555	6.70222	1.37017
748	YALI1_A01260g_4	TTAGAGAAAGAGTTTAAAGT	12604601	29	30	5.82392	76	77	5.9355	114	115	7.21944	6.32629	0.775506
749	YALI1_A01260g_5	CAGTGGTTAAAGACCCGGAA	12586911	70	71	13.7833	160	161	12.4106	211	212	13.3089	13.1676	0.697171
750	YALI1_A01260g_6	AGAGAAAGAGTTTAAAGTCG	12604801	84	85	16.5011	234	235	18.1148	322	323	20.2772	18.2977	1.89469
751	YALI1_A01267g_1	GTTCTGGTCATGTTCACCAG	12706701	170	171	33.1963	457	458	35.3046	506	507	31.8283	33.4431	1.75124
752	YALI1_A01267g_2	GGGCTGTCTGATTCTCTACG	12682601	95	96	18.6365	231	232	17.8836	287	288	18.08	18.2	0.390574
753	YALI1_A01267g_3	GGGAAACAGTCTGTAAAGAG	12698711	23	24	4.65914	30	31	2.38962	68	69	4.33167	3.79347	1.22675
754	YALI1_A01267g_4	GAGGATCTGTGGAACTCCAA	12691401	28	29	5.62979	75	76	5.85841	107	108	6.78	6.0894	0.608902
755	YALI1_A01267g_5	ATCTCGCTGTCGCTGTCAGG	12694701	123	124	24.0722	288	289	22.2774	429	430	26.9944	24.448	2.38088
756	YALI1_A01267g_6	CCAGACCTGGACCATTTGAC	12675201	90	91	17.6659	181	182	14.0294	262	263	16.5106	16.0686	1.85811
757	YALI1_A01298g_1	GGTGACTCTTTCAAGCCACC	13006111	115	116	22.5192	376	377	29.0608	487	488	30.6355	27.4052	4.30405
758	YALI1_A01298g_2	AGATCAACGTGCGAGATGGA	13013311	110	111	21.5485	304	305	23.5107	327	328	20.5911	21.8834	1.48835
759	YALI1_A01298g_3	ACAGACAGAAGAGAAGATGC	12999101	24	25	4.85327	37	38	2.92921	73	74	4.64555	4.14268	1.05601
760	YALI1_A01298g_4	ACAGAAGAGAAGATGCCGGT	12999501	127	128	24.8487	267	268	20.6586	374	375	23.5417	23.0163	2.14388
761	YALI1_A01298g_5	GTAGCAGTTTTGACAGCGAT	13009311	62	63	12.2302	107	108	8.32511	162	163	10.2328	10.2627	1.95273
762	YALI1_A01298g_6	GATGAGATCAACGTGCGAGA	13013711	40	41	7.95936	106	107	8.24803	123	124	7.78444	7.99728	0.234107
763	YALI1_A01394g_1	CGCCGACCTTGACAACCACG	13997211	42	43	8.34762	111	112	8.63345	145	146	9.16555	8.71554	0.415101
764	YALI1_A01394g_2	GAAAATGCCAACATTCACCA	13960401	199	200	38.8261	487	488	37.6172	552	553	34.7161	37.0531	2.11227
765	YALI1_A01394g_3	GGCCAGTCGTCGCTGCAGCG	14037311	104	105	20.3837	311	312	24.0503	317	318	19.9633	21.4658	2.24812
766	YALI1_A01394g_4	ACCGCTCGAGTGATTCGAAA	13990401	83	84	16.307	226	227	17.4982	255	256	16.0711	16.6254	0.764961
767	YALI1_A01394g_5	AACCAGCTCGACGAGGGCGA	13967301	33	34	6.60044	109	110	8.47928	126	127	7.97278	7.68417	0.972101
768	YALI1_A01394g_6	ATTGGTGACTGTTCGAGCCG	13952411	79	80	15.5305	284	285	21.969	275	276	17.3267	18.2754	3.32249
769	YALI1_A01430g_1	TCATCTGGCGAGGTCAACTG	14295911	113	114	22.1309	275	276	21.2753	298	299	18.7706	20.7256	1.74631
770	YALI1_A01430g_2	CTACTTGTAGATGATTGCAC	14289701	368	369	71.6342	1023	1024	78.9344	1213	1214	76.2122	75.5936	3.6892
771	YALI1_A01430g_3	TATTCGACTTTTTCACACTG	14299111	156	157	30.4785	450	451	34.765	586	587	36.8505	34.0314	3.24876
772	YALI1_A01430g_4	TTGACCTCGCCAGATGACAA	14296201	17	18	3.49435	62	63	4.85632	61	62	3.89222	4.08096	0.700324
773	YALI1_A01430g_5	TCGACTTTTTCACACTGCGG	14298811	53	54	10.4831	130	131	10.0981	186	187	11.7394	10.7735	0.85838
774	YALI1_A01430g_6	GAGGCCATTGTCATCTGGCG	14296911	128	129	25.0429	300	301	23.2024	331	332	20.8422	23.0292	2.10567
775	YALI1_A01434g_1	TCTCCATTCTCATCTCAACA	14334811	97	98	19.0248	241	242	18.6544	299	300	18.8333	18.8375	0.185229
776	YALI1_A01434g_2	GTAGGGTGTCACATCGATGG	14340101	103	104	20.1896	309	310	23.8962	370	371	23.2906	22.4588	1.98836
777	YALI1_A01434g_3	TTTGTGTCCCGCTAGCAGTG	14329101	391	392	76.0992	972	973	75.0031	1254	1255	78.7861	76.6295	1.94645
778	YALI1_A01434g_4	AGCGGGACACAAAGATACTG	14328411	150	151	29.3137	289	290	22.3545	439	440	27.6222	26.4301	3.62955
779	YALI1_A01434g_5	CTTTGTGTCCCGCTAGCAGT	14329001	389	390	75.711	959	960	74.001	1239	1240	77.8444	75.8521	1.9256
780	YALI1_A01434g_6	GCGATGACAATTGTTTTTAG	1200708	166	167	32.4198	488	489	37.6943	539	540	33.9	34.6714	2.72051
781	YALI1_A01468g_1	TGGATTCTGCTGACTAACGG	14701301	150	151	29.3137	397	398	30.6796	417	418	26.2411	28.7448	2.27327
782	YALI1_A01468g_2	GGAGGCGAGGCGATTCCGCA	14695001	42	43	8.34762	69	70	5.39591	112	113	7.09389	6.9458	1.48142
783	YALI1_A01468g_3	CCGTTAGTCAGCAGAATCCA	14701311	282	283	54.939	659	660	50.8757	899	900	56.5	54.1049	2.90344
784	YALI1_A01468g_4	ATTCTGCTGACTAACGGCGG	14701601	95	96	18.6365	208	209	16.1106	296	297	18.645	17.7974	1.46078
785	YALI1_A01468g_5	TCCTATGTATTCGATATCGA	14691401	87	88	17.0835	188	189	14.5689	311	312	19.5867	17.0797	2.50886
786	YALI1_A01468g_6	GCAGACGTGTGACTACTCGC	14686811	180	181	35.1376	418	419	32.2983	568	569	35.7205	34.3855	1.83088
787	YALI1_A01505g_1	GCGACTGTCCGCCAAACACC	15042501	69	70	13.5891	202	203	15.6481	232	233	14.6272	14.6215	1.0295
788	YALI1_A01505g_2	AGTTGCGGCTGGCCACGTTG	15034101	94	95	18.4424	237	238	18.3461	285	286	17.9544	18.2476	0.25845
789	YALI1_A01505g_3	AAAGTCGTACGACGTAACCA	15052711	234	235	45.6207	653	654	50.4132	787	788	49.4689	48.5009	2.53863
790	YALI1_A01505g_4	GGGTGGTGTCGCGCTCGTGG	15046701	119	120	23.2957	301	302	23.2795	419	420	26.3667	24.3139	1.77773
791	YALI1_A01505g_5	AAGAAGCGATGCTCCTTCAA	15029811	22	23	4.46501	46	47	3.62297	62	63	3.955	4.01432	0.424143
792	YALI1_A01505g_6	CAACGTGGTCAGCCGCAACG	15035611	104	105	20.3837	281	282	21.7378	326	327	20.5283	20.8833	0.743553
793	YALI1_A01537g_1	ACTGGAGGAACAGAAGCGCC	15385801	101	102	19.8013	247	248	19.1169	296	297	18.645	19.1877	0.58141
794	YALI1_A01537g_2	TGTGGCCGAAGCCAAGCGAC	15408601	63	64	12.4244	205	206	15.8794	207	208	13.0578	13.7872	1.83938
795	YALI1_A01537g_3	AGGAGTCTGTTCGACGACAG	15400101	35	36	6.9887	86	87	6.70634	99	100	6.27778	6.65761	0.35796
796	YALI1_A01537g_4	GGAGTCTGTTCGACGACAGC	15400201	35	36	6.9887	86	87	6.70634	100	101	6.34055	6.67853	0.324968
797	YALI1_A01537g_5	CTCTCTGGAAAAGGTCCGTG	15406801	61	62	12.0361	170	171	13.1814	207	208	13.0578	12.7584	0.628607
798	YALI1_A01537g_6	GTCGCTTCTGCTCCTCCTGT	15384011	154	155	30.0903	377	378	29.1379	470	471	29.5683	29.5988	0.476912
799	YALI1_A01577g_1	GGACTCGTCCCACTCTCAGG	15742211	65	66	12.8126	187	188	14.4919	265	266	16.6989	14.6678	1.9491
800	YALI1_A01577g_2	CCGATGATTCTGTTGATCCG	15747201	124	125	24.2663	264	265	20.4274	382	383	24.0439	22.9125	2.15509
801	YALI1_A01577g_3	GCTCAAGTCGGGCGACGACA	15750011	36	37	7.18283	87	88	6.78342	101	102	6.40333	6.78986	0.389791
802	YALI1_A01577g_4	TTTCTGCTCCGCCTGAGAGT	15741101	131	132	25.6252	386	387	29.8317	471	472	29.6311	28.3627	2.3728
803	YALI1_A01577g_5	GATCACAAGCTGCTTGAGAG	15759401	43	44	8.54175	106	107	8.24803	137	138	8.66333	8.48437	0.213515
804	YALI1_A01577g_6	GCTGATTGAGCGGGTGCGGG	15753611	61	62	12.0361	149	150	11.5627	192	193	12.1161	11.905	0.299127
805	YALI1_A01602g_1	ATGTCCGTCGATTTTCTGAG	16016901	170	171	33.1963	463	464	35.7671	549	550	34.5278	34.4971	1.28568
806	YALI1_A01602g_2	TTTCTGGCGTCGTATGCCGA	15981611	105	106	20.5778	174	175	13.4898	269	270	16.95	17.0059	3.54437
807	YALI1_A01602g_3	GTTTGAGACGATTGGCCAGT	15975101	110	111	21.5485	240	241	18.5773	299	300	18.8333	19.6531	1.64649
808	YALI1_A01602g_4	CTCACCGCTCAGAAAATCGA	16017611	112	113	21.9368	355	356	27.442	393	394	24.7344	24.7044	2.75276
809	YALI1_A01602g_5	GGGTGTCCCGCAACGTTGAG	15985501	103	104	20.1896	216	217	16.7273	258	259	16.2594	17.7254	2.14679
810	YALI1_A01602g_6	GCACAACGATCTCTGGAGTG	16010711	148	149	28.9255	343	344	26.517	435	436	27.3711	27.6045	1.22107
811	YALI1_A01618g_1	TGGTGCATATCCTAGTTGCG	16211711	109	110	21.3544	258	259	19.9649	381	382	23.9811	21.7668	2.03964
812	YALI1_A01618g_2	AAGTCCTTAGAAGCTCTCTA	16198301	108	109	21.1602	270	271	20.8899	294	295	18.5194	20.1898	1.45292
813	YALI1_A01618g_3	GATCACGGTGTCATGTCATG	16216801	14	15	2.91196	64	65	5.01048	88	89	5.58722	4.50322	1.40792
814	YALI1_A01618g_4	TTAAACTCCACAGTAGCTCC	1203208	32	33	6.40631	109	110	8.47928	78	79	4.95944	6.61501	1.76917
815	YALI1_A01618g_5	AAGGACTTCTCCAAACATGA	16197111	76	77	14.9481	217	218	16.8044	267	268	16.8244	16.1923	1.07759
816	YALI1_A01618g_6	TGTCATGTCATGTGGCATAT	16217601	119	120	23.2957	301	302	23.2795	328	329	20.6539	22.4097	1.52059
817	YALI1_A01628g_1	GCTGATTGACGCCTACTGCT	16288601	66	67	13.0068	157	158	12.1793	235	236	14.8156	13.3339	1.34821
818	YALI1_A01628g_2	GATGAACGTGGTCAACCGCC	16293401	71	72	13.9774	182	183	14.1064	228	229	14.3761	14.1533	0.203442
819	YALI1_A01628g_3	ACCACGTTCATCACAAACCC	16292611	7	8	1.55305	38	39	3.00629	38	39	2.44833	2.33589	0.733119
820	YALI1_A01628g_4	GCGTCCTGTTCGAAGCTCAT	16304001	499	500	97.0653	1337	1338	103.139	1461	1462	91.7811	97.3284	5.68347
821	YALI1_A01628g_5	CCTTGACGTCTTTCAGTTCG	16314111	300	301	58.4333	730	731	56.3487	912	913	57.3161	57.366	1.04322
822	YALI1_A01628g_6	ATGAACGTGGTCAACCGCCG	16293501	71	72	13.9774	184	185	14.2606	230	231	14.5017	14.2466	0.26241
823	YALI1_A01670g_1	CACCCAGCAGTAACACCACA	16714201	157	158	30.6726	326	327	25.2066	387	388	24.3578	26.7457	3.42724
824	YALI1_A01670g_2	GTGCGTAAGGAAGATCCAAG	16707111	192	193	37.4672	468	469	36.1526	598	599	37.6039	37.0746	0.801383
825	YALI1_A01670g_3	TGTTCGTCACATGATCGTGT	16733201	192	193	37.4672	461	462	35.613	602	603	37.855	36.9784	1.19828
826	YALI1_A01670g_4	GGAAAGAGCATCTAGCCCTG	16716011	48	49	9.5124	93	94	7.24593	150	151	9.47944	8.74592	1.29914
827	YALI1_A01670g_5	GTGTACTTCACGGTGACAAT	16727611	81	82	15.9187	223	224	17.2669	235	236	14.8156	16.0004	1.22771
828	YALI1_A01670g_6	ACTTGTTCAAACGAAGGTAG	16721611	214	215	41.7381	505	506	39.0047	563	564	35.4067	38.7165	3.17554
829	YALI1_A01717g_1	GTACTCGGCCCCAATGTCCG	17173401	197	198	38.4379	536	537	41.3943	531	532	33.3978	37.7433	4.04326
830	YALI1_A01717g_2	GCAAACTCGGACCCAATGGA	17149411	149	150	29.1196	435	436	33.6088	497	498	31.2633	31.3306	2.24535
831	YALI1_A01717g_3	CGATTGGTGTGGTTACAGAG	17163711	492	493	95.7064	1104	1105	85.1782	1559	1560	97.9333	92.9393	6.8129
832	YALI1_A01717g_4	CCCAGGTCGCCCAAGTCGAG	17151301	28	29	5.62979	73	74	5.70424	91	92	5.77555	5.7032	0.0728883
833	YALI1_A01717g_5	GATTCAAGACAGTCAAGGAG	17145811	135	136	26.4018	310	311	23.9732	385	386	24.2322	24.8691	1.33365
834	YALI1_A01717g_6	GTCCGGGGTCTCTTTTTCGG	17174901	123	124	24.0722	415	416	32.0671	438	439	27.5594	27.8996	4.00829
835	YALI1_A01732g_1	CGAGCTTCGTGAGTACCTGT	17320701	118	119	23.1015	245	246	18.9628	383	384	24.1067	22.057	2.7264
836	YALI1_A01732g_2	TTGAGTTTCCCGACATCTGT	17310301	54	55	10.6772	154	155	11.9481	179	180	11.3	11.3084	0.635487
837	YALI1_A01732g_3	CGGAGCCCAGAAAGCCTGGG	17315301	33	34	6.60044	75	76	5.85841	78	79	4.95944	5.8061	0.821749
838	YALI1_A01732g_4	AGCCCTGACTCTGTAAAAGT	17324611	32	33	6.40631	59	60	4.62506	81	82	5.14778	5.39305	0.915605
839	YALI1_A01732g_5	TGAAGCACAAAGCTCCTCCC	17317011	46	47	9.12414	151	152	11.7168	199	200	12.5556	11.1322	1.78886
840	YALI1_A01732g_6	AGCAGAGGAGAGTGAAAGTG	1198208	40	41	7.95936	137	138	10.6376	146	147	9.22833	9.27511	1.33976
841	YALI1_A01736g_1	TCTCGGGCGTTTCTGGACAA	17351311	140	141	27.3724	462	463	35.6901	484	485	30.4472	31.1699	4.20565
842	YALI1_A01736g_2	CTTGTCCAGAAACGCCCGAG	17351201	97	98	19.0248	228	229	17.6523	291	292	18.3311	18.3361	0.686256
843	YALI1_A01736g_3	CCCAGCCTCGAAAGTTTCGG	17346511	47	48	9.31827	77	78	6.01258	99	100	6.27778	7.20288	1.83678
844	YALI1_A01736g_4	GCCGAAGAATACGCTACCCG	17359401	40	41	7.95936	106	107	8.24803	109	110	6.90555	7.70431	0.706643
845	YALI1_A01736g_5	TCGGGTAGCGTATTCTTCGG	17359511	109	110	21.3544	278	279	21.5065	332	333	20.905	21.2553	0.312769
846	YALI1_A01736g_6	GGTACACAAGTAGAGTGTGG	17362211	90	91	17.6659	288	289	22.2774	282	283	17.7661	19.2365	2.63399
847	YALI1_A01766g_1	GCTCATGTCCGAGCGTACGA	17640111	39	40	7.76523	155	156	12.0252	138	139	8.72611	9.5055	2.23436
848	YALI1_A01766g_2	CGTCCAGGTGACGCTCAGAT	17621911	267	268	52.027	621	622	47.9465	860	861	54.0517	51.3417	3.10975
849	YALI1_A01766g_3	GCTTCTCCATTGGGGTTGGG	17599001	35	36	6.9887	85	86	6.62926	83	84	5.27333	6.2971	0.904639
850	YALI1_A01766g_4	AACAGATTGAGCATTCCGGT	17634701	140	141	27.3724	451	452	34.8421	497	498	31.2633	31.1593	3.73594
851	YALI1_A01766g_5	CGAGTGCCCGGAATCATCAT	17614011	60	61	11.842	146	147	11.3314	186	187	11.7394	11.6376	0.270089
852	YALI1_A01766g_6	TTCCGGGCACTCGAACCAGT	17614701	48	49	9.5124	115	116	8.94179	134	135	8.475	8.9764	0.519567
853	YALI1_A01777g_1	AGGTGATCTGGAACTCGTAG	17820001	235	236	45.8148	556	557	42.936	599	600	37.6667	42.1392	4.13212
854	YALI1_A01777g_2	AACTCGTAGGGGCTGCCGAA	17821101	43	44	8.54175	132	133	10.2522	136	137	8.60055	9.13151	0.971011
855	YALI1_A01777g_3	ACGAACTTGTTGACTCCAAC	17768501	21	22	4.27087	40	41	3.16046	67	68	4.26889	3.90007	0.640526
856	YALI1_A01777g_4	GAATCAGGTCAACTGTGGGT	17765001	197	198	38.4379	450	451	34.765	660	661	41.4961	38.233	3.3702
857	YALI1_A01777g_5	AGGGGCTGCCGAACGGCGCA	17821801	30	31	6.01805	85	86	6.62926	83	84	5.27333	5.97355	0.679056
858	YALI1_A01777g_6	AAGGTGATCTGGAACTCGTA	17819901	233	234	45.4266	554	555	42.7818	597	598	37.5411	41.9165	4.01332
859	YALI1_A01794g_1	ACAGCGAGTAGAGAATCACG	17975511	118	119	23.1015	374	375	28.9066	351	352	22.0978	24.702	3.67576
860	YALI1_A01794g_2	AAGATCATCACCAAACGCGA	17969901	44	45	8.73588	103	104	8.01677	138	139	8.72611	8.49292	0.412384
861	YALI1_A01794g_3	GGACCGCCACTGGAAACAGT	17963511	24	25	4.85327	53	54	4.16256	72	73	4.58278	4.53287	0.34805
862	YALI1_A01794g_4	TGTCCAGGCTCGATGCGCTG	17966211	140	141	27.3724	323	324	24.9753	395	396	24.86	25.7359	1.41843
863	YALI1_A01794g_5	AACATCACCTTTGAAAGCAG	17980101	202	203	39.4085	419	420	32.3754	622	623	39.1105	36.9648	3.97733
864	YALI1_A01794g_6	TTGCGGAGCACCACACTGGT	18001111	229	230	44.6501	477	478	36.8463	643	644	40.4289	40.6418	3.90621
865	YALI1_A01824g_1	GAACTGTCGGTACAGAGCCA	18367901	186	187	36.3024	363	364	28.0587	456	457	28.6894	31.0169	4.58829
866	YALI1_A01824g_2	CACCTTTGCCGATTTGTACG	18364511	124	125	24.2663	365	366	28.2129	435	436	27.3711	26.6168	2.0786
867	YALI1_A01824g_3	GCTGTACGCCAAGGGCCACA	18353411	30	31	6.01805	118	119	9.17304	159	160	10.0444	8.41184	2.11838
868	YALI1_A01824g_4	ACTCCTGTCGAATCTTGGTT	18359701	165	166	32.2257	423	424	32.6838	505	506	31.7655	32.225	0.459112
869	YALI1_A01824g_5	CTGTACCGACAGTTCCTGCG	18367411	21	22	4.27087	154	155	11.9481	123	124	7.78444	8.00113	3.84319
870	YALI1_A01824g_6	GACCTCGTACAAATCGGCAA	18364001	81	82	15.9187	168	169	13.0273	237	238	14.9411	14.629	1.47077
871	YALI1_A01842g_1	TTCCGGATCCAAGAAGAGCG	18439511	22	23	4.46501	63	64	4.9334	70	71	4.45722	4.61854	0.272702
872	YALI1_A01842g_2	CTTTCCGGATCCAAGAAGAG	18439711	102	103	19.9955	315	316	24.3587	395	396	24.86	23.0714	2.67559
873	YALI1_A01842g_3	GTTGGTAGTATCCGAGCGAG	18430211	97	98	19.0248	243	244	18.8086	302	303	19.0217	18.9517	0.123937
874	YALI1_A01842g_4	TTGGTAGTATCCGAGCGAGA	18430111	100	101	19.6072	257	258	19.8878	316	317	19.9006	19.7985	0.165801
875	YALI1_A01842g_5	TGTGGGGTATAGGGGAGCTT	18453811	76	77	14.9481	234	235	18.1148	269	270	16.95	16.671	1.60172
876	YALI1_A01842g_6	ACACCTGAACCCAACGAAAA	18455501	22	23	4.46501	94	95	7.32301	86	87	5.46167	5.7499	1.45064
877	YALI1_A01854g_1	GCACTTTTACAACCGTCCCT	18555411	145	146	28.3431	389	390	30.0629	475	476	29.8822	29.4294	0.945111
878	YALI1_A01854g_2	ATCAGAACAGTGGTTATCCG	18558711	236	237	46.009	473	474	36.538	718	719	45.1372	42.5614	5.2346
879	YALI1_A01854g_3	TTCATCTTTTATCAGAACAG	18559711	143	144	27.9548	384	385	29.6775	415	416	26.1155	27.9159	1.78128
880	YALI1_A01854g_4	AAAGTGCATCGGTCATTCCA	18556701	79	80	15.5305	172	173	13.3356	222	223	13.9994	14.2885	1.12562
881	YALI1_A01854g_5	TGGCTATAGGGGCTGTATGG	18565611	41	42	8.15349	121	122	9.40429	128	129	8.09833	8.55204	0.73859
882	YALI1_A01854g_6	GCGTATAGACACTGGCTATA	18566811	82	83	16.1128	171	172	13.2585	215	216	13.56	14.3105	1.56818
883	YALI1_A01864g_1	GACAAGAGCCGCTAACAGCA	18640401	106	107	20.772	266	267	20.5815	309	310	19.4611	20.2715	0.708284
884	YALI1_A01864g_2	GTACTGGATGGCCTTATCGG	18622701	228	229	44.4559	643	644	49.6423	711	712	44.6978	46.2653	2.92706
885	YALI1_A01864g_3	GGTCCTGCTCCAGAATAAAC	18617501	109	110	21.3544	296	297	22.8941	367	368	23.1022	22.4502	0.954718
886	YALI1_A01864g_4	CGTCGTTGAGAGAAACTACC	18615401	103	104	20.1896	253	254	19.5794	316	317	19.9006	19.8899	0.30522
887	YALI1_A01864g_5	AAGGCCATCGTGTCAAAGGG	18630011	59	60	11.6478	118	119	9.17304	176	177	11.1117	10.6442	1.30195
888	YALI1_A01864g_6	TGGTCCTGCTCCAGAATAAA	18617401	129	130	25.237	330	331	25.5149	411	412	25.8644	25.5388	0.314407
889	YALI1_A01868g_1	CGGGCAGGTGATCAGACGAG	18665801	119	120	23.2957	253	254	19.5794	331	332	20.8422	21.2391	1.88965
890	YALI1_A01868g_2	TGGAACTGACATGAACACCA	18672201	143	144	27.9548	383	384	29.6004	495	496	31.1378	29.5643	1.59178
891	YALI1_A01868g_3	GCACAGTTAACTCTGTTTCG	18663801	16	17	3.30022	39	40	3.08337	26	27	1.695	2.69287	0.870952
892	YALI1_A01868g_4	GGTGAAAAATCGGCGAAAGT	18680611	39	40	7.76523	106	107	8.24803	100	101	6.34055	7.45127	0.991736
893	YALI1_A01868g_5	GATGTCATTTCCCAATTGAT	18675201	51	52	10.0948	141	142	10.946	197	198	12.43	11.1569	1.18181
894	YALI1_A01868g_6	TGTCTGTGAGCGTCGATGGA	18689811	167	168	32.6139	329	330	25.4378	499	500	31.3889	29.8136	3.83867
895	YALI1_A01888g_1	ACAAAAGCACTGGTGCCACG	18856111	44	45	8.73588	123	124	9.55846	132	133	8.34944	8.88126	0.617482
896	YALI1_A01888g_2	GTCCCAGTATCGTTTCACCA	18852601	36	37	7.18283	100	101	7.78552	130	131	8.22389	7.73075	0.522683
897	YALI1_A01888g_3	CCACGGAGTTGTCTTCCACG	18854301	79	80	15.5305	236	237	18.269	249	250	15.6944	16.498	1.53595
898	YALI1_A01888g_4	CTACATCGACAAGAGCTACG	18863911	46	47	9.12414	79	80	6.16675	126	127	7.97278	7.75456	1.49072
899	YALI1_A01888g_5	CGACTTTCTGTGGAAAAACG	18867811	142	143	27.7607	424	425	32.7609	436	437	27.4339	29.3185	2.98566
900	YALI1_A01888g_6	CTACACAATGGGACTCAAGG	18848311	40	41	7.95936	102	103	7.93969	121	122	7.65889	7.85264	0.168087
901	YALI1_A01905g_1	TGTAGCCTCTGAGATCAGCA	19033401	58	59	11.4537	160	161	12.4106	235	236	14.8156	12.8933	1.73212
902	YALI1_A01905g_2	ATGATCTCGGAAAAGTCCGG	19031411	94	95	18.4424	165	166	12.796	228	229	14.3761	15.2048	2.913
903	YALI1_A01905g_3	ATAGGCGTAAACAGGTTTGA	19048501	65	66	12.8126	141	142	10.946	252	253	15.8828	13.2138	2.49273
904	YALI1_A01905g_4	TGGTCTTCCGAGCAAACCGA	19026011	73	74	14.3657	258	259	19.9649	301	302	18.9589	17.7631	2.98497
905	YALI1_A01905g_5	TCAATGGCGCAAACACGATG	19043501	11	12	2.32957	12	13	1.0021	30	31	1.94611	1.75926	0.683177
906	YALI1_A01905g_6	GTGACCCATTATGCCCAGCG	19037411	36	37	7.18283	144	145	11.1772	127	128	8.03555	8.79854	2.10367
907	YALI1_A02022g_1	TCTGGAGTCGACAGTAACTG	20239611	56	57	11.0654	173	174	13.4127	157	158	9.91889	11.4657	1.78095
908	YALI1_A02022g_2	AGTGGTATGAGTATATAGAG	20224811	129	130	25.237	350	351	27.0566	402	403	25.2994	25.8643	1.03301
909	YALI1_A02022g_3	GTTGCCGCGATGCGACTACG	1208208	83	84	16.307	218	219	16.8815	281	282	17.7033	16.9639	0.701819
910	YALI1_A02022g_4	AGATCAGAAGTGGATCCGTC	20248411	61	62	12.0361	174	175	13.4898	138	139	8.72611	11.4173	2.44137
911	YALI1_A02022g_5	TTGCCGCGATGCGACTACGT	1210708	64	65	12.6185	148	149	11.4856	130	131	8.22389	10.776	2.28162
912	YALI1_A02022g_6	AATCAAGCATGTGAGGTGGT	20242101	94	95	18.4424	184	185	14.2606	283	284	17.8289	16.844	2.25819
913	YALI1_A02037g_1	GCGAGAGACACGAAATACGA	20370911	165	166	32.2257	389	390	30.0629	419	420	26.3667	29.5518	2.96277
914	YALI1_A02037g_2	CCAATGCTCACTCAAAGACG	20351711	104	105	20.3837	273	274	21.1211	351	352	22.0978	21.2009	0.859806
915	YALI1_A02037g_3	CCAAAGAACCCGAAACCAAT	20360311	103	104	20.1896	239	240	18.5002	309	310	19.4611	19.3836	0.847329
916	YALI1_A02037g_4	GACATACACTGAGCCAGCCG	20345701	28	29	5.62979	99	100	7.70844	87	88	5.52444	6.28756	1.23165
917	YALI1_A02037g_5	CTTTGCGAGAGAAAAGGCCC	20347711	115	116	22.5192	260	261	20.119	390	391	24.5461	22.3948	2.21616
918	YALI1_A02037g_6	TCTGTCCGTTTTCCCCCGAT	20358501	95	96	18.6365	301	302	23.2795	348	349	21.9094	21.2752	2.38557
919	YALI1_A02075g_1	GTGACTGGAGAACCACCGCT	20724211	48	49	9.5124	136	137	10.5606	170	171	10.735	10.2693	0.661287
920	YALI1_A02075g_2	TTGGTCCTCATGGTGCCTAG	20722401	167	168	32.6139	442	443	34.1484	511	512	32.1422	32.9682	1.04894
921	YALI1_A02075g_3	AATTGGGTGCATTTGATCGA	20727411	383	384	74.5462	964	965	74.3864	1245	1246	78.2211	75.7179	2.16931
922	YALI1_A02075g_4	GGCCAAGGTCAAAATAGAGG	20708111	94	95	18.4424	253	254	19.5794	337	338	21.2189	19.7469	1.39579
923	YALI1_A02075g_5	GTCCTCATGGTGCCTAGCGG	20722701	18	19	3.68848	32	33	2.54378	75	76	4.77111	3.66779	1.11381
924	YALI1_A02075g_6	CCAAGTACTGATACTATTGG	20710711	320	321	62.3159	742	743	57.2737	898	899	56.4372	58.6756	3.18024
925	YALI1_A02083g_1	AATGCTCGACGAAGGAACCG	1205708	202	203	39.4085	520	521	40.161	647	648	40.68	40.0832	0.639295
926	YALI1_A02083g_2	CTGCTTCTCTAGTCGCACCA	20807501	130	131	25.4311	321	322	24.8212	359	360	22.6	24.2841	1.49002
927	YALI1_A02083g_3	GATCATGGAGATGGAGCTGA	20816411	112	113	21.9368	276	277	21.3524	302	303	19.0217	20.7703	1.54227
928	YALI1_A02083g_4	CATTCCCCAGAGTGAAGCCA	20809511	69	70	13.5891	129	130	10.021	176	177	11.1117	11.5739	1.82845
929	YALI1_A02083g_5	CTCTTCTCTCAACACCCAGA	20824511	68	69	13.395	179	180	13.8752	176	177	11.1117	12.794	1.47656
930	YALI1_A02083g_6	CCTTCTCATCGTCCTCAAGA	20821801	123	124	24.0722	429	430	33.1463	427	428	26.8689	28.0291	4.64697
931	YALI1_A02096g_1	GAAAACCACAGCATACACCG	20973901	80	81	15.7246	256	257	19.8107	267	268	16.8244	17.4532	2.11438
932	YALI1_A02096g_2	GCGTTATTCGAAACTCATTG	20989501	100	101	19.6072	249	250	19.2711	332	333	20.905	19.9278	0.862834
933	YALI1_A02096g_3	CTAGACTAGGTATAAACCAT	20981901	39	40	7.76523	63	64	4.9334	93	94	5.90111	6.19991	1.43937
934	YALI1_A02096g_4	ACTCCGTACCCCGTGATCCA	20975911	168	169	32.8081	406	407	31.3733	458	459	28.815	30.9988	2.02272
935	YALI1_A02096g_5	TTCGTGGTACGTATGCTTAG	20998301	144	145	28.1489	381	382	29.4462	566	567	35.595	31.0634	3.97773
936	YALI1_A02096g_6	ATTGCGGCCATGAATGATGA	20991101	81	82	15.9187	166	167	12.8731	213	214	13.4344	14.0754	1.62083
937	YALI1_A02113g_1	TCTATTTTTGGCGTTAACGA	21131901	56	57	11.0654	147	148	11.4085	204	205	12.8694	11.7811	0.957989
938	YALI1_A02113g_2	GCGGGCATGATGATATGTGT	21111811	233	234	45.4266	517	518	39.9297	668	669	41.9983	42.4515	2.77632
939	YALI1_A02113g_3	GAATACGTCAAACCATCCAT	21127611	50	51	9.90066	157	158	12.1793	226	227	14.2506	12.1102	2.17577
940	YALI1_A02113g_4	GGGTCCAATGAAAGCTCCGA	21125701	185	186	36.1083	497	498	38.388	581	582	36.5367	37.011	1.21162
941	YALI1_A02113g_5	TTTCCAAAGCTGTATTCGGC	21113611	79	80	15.5305	143	144	11.1001	210	211	13.2461	13.2922	2.21551
942	YALI1_A02113g_6	CCATCCATCGGAGCTTTCAT	21126411	90	91	17.6659	254	255	19.6565	285	286	17.9544	18.4256	1.07571
943	YALI1_A02131g_1	ATTGCTCTGGATATCCCTGC	21315311	94	95	18.4424	141	142	10.946	210	211	13.2461	14.2115	3.84033
944	YALI1_A02131g_2	CTCTGGATATCCCTGCCGGA	21314911	30	31	6.01805	97	98	7.55427	116	117	7.345	6.97244	0.833122
945	YALI1_A02131g_3	TATCGAATGCCAGCATGTAG	21287801	113	114	22.1309	297	298	22.9711	349	350	21.9722	22.3581	0.536818
946	YALI1_A02131g_4	ATCAATGCCGACAAGCCATC	21313101	120	121	23.4898	321	322	24.8212	401	402	25.2367	24.5159	0.912564
947	YALI1_A02131g_5	GAGTGCTTCGGCGATATCAA	21292101	28	29	5.62979	122	123	9.48138	106	107	6.71722	7.27613	1.98569
948	YALI1_A02131g_6	GTTCGAGGCCAAGGAAGGAG	21299811	193	194	37.6613	438	439	33.84	543	544	34.1511	35.2175	2.12214
949	YALI1_A02150g_1	CGTCGAAGTCGGTTTCCGAC	21517811	244	245	47.562	614	615	47.4069	893	894	56.1233	50.3641	4.98826
950	YALI1_A02150g_2	GTTTCTTGCTGTATAGAACG	21531611	191	192	37.2731	583	584	45.0173	614	615	38.6083	40.2996	4.13984
951	YALI1_A02150g_3	CTGAGCGTCCTGAATCCTGG	21505311	49	50	9.70653	115	116	8.94179	126	127	7.97278	8.8737	0.868881
952	YALI1_A02150g_4	GTGAGAGAAATCAGACCCGG	21513711	46	47	9.12414	88	89	6.86051	116	117	7.345	7.77655	1.19192
953	YALI1_A02150g_5	GTATTCTGCTGGAGGTTCGT	21539611	66	67	13.0068	117	118	9.09596	198	199	12.4928	11.5318	2.12512
954	YALI1_A02150g_6	GTCGGAAACCGACTTCGACG	21517801	80	81	15.7246	181	182	14.0294	219	220	13.8111	14.5217	1.04744
955	YALI1_A02190g_1	ATACCTCTGAAGATACAAAC	21885101	145	146	28.3431	420	421	32.4525	464	465	29.1917	29.9958	2.16952
956	YALI1_A02190g_2	AGAATGGAACGAAAGCCGCC	21876211	57	58	11.2596	148	149	11.4856	170	171	10.735	11.16	0.385058
957	YALI1_A02190g_3	GATACCTCTGAAGATACAAA	21885001	143	144	27.9548	421	422	32.5296	460	461	28.9405	29.8083	2.40768
958	YALI1_A02190g_4	GACGGTGGCGATGTCTCACT	21901201	143	144	27.9548	349	350	26.9795	547	548	34.4022	29.7789	4.03354
959	YALI1_A02190g_5	TGTAGCGTGTATCAAGAGAA	21877811	72	73	14.1715	168	169	13.0273	235	236	14.8156	14.0048	0.905734
960	YALI1_A02190g_6	TTGCCCGTTTGTATCTTCAG	21885711	50	51	9.90066	133	134	10.3293	161	162	10.17	10.1333	0.216662
961	YALI1_A02198g_1	TTTTCTGGCAAACAAACCAA	22002601	127	128	24.8487	305	306	23.5878	440	441	27.685	25.3738	2.09846
962	YALI1_A02198g_2	GTAGGTGGACAGAGGCAGTT	21995811	117	118	22.9074	254	255	19.6565	329	330	20.7167	21.0935	1.6579
963	YALI1_A02198g_3	GGACCCATGACAAGTCTGGG	22007701	3	4	0.776523	26	27	2.08128	24	25	1.56944	1.47575	0.657405
964	YALI1_A02198g_4	TGGCAAACAAACCAACGGAA	22003101	59	60	11.6478	128	129	9.94388	147	148	9.29111	10.2943	1.21681
965	YALI1_A02198g_5	CAACTCTGCCGACATTTACG	21998601	172	173	33.5846	374	375	28.9066	524	525	32.9583	31.8165	2.53941
966	YALI1_A02198g_6	TCGCCTCCCAGACTTGTCAT	22008311	215	216	41.9322	548	549	42.3193	720	721	45.2628	43.1714	1.82146
967	YALI1_A02263g_1	GTTGCGACACGGACGCCACG	22672511	20	21	4.07674	35	36	2.77504	77	78	4.89667	3.91615	1.06989
968	YALI1_A02263g_2	CTATTGATAGTTATCCCGTT	22632201	284	285	55.3272	686	687	52.957	868	869	54.5539	54.2794	1.20875
969	YALI1_A02263g_3	TGATAGTTATCCCGTTCGGT	22632601	82	83	16.1128	207	208	16.0335	247	248	15.5689	15.9051	0.293851
970	YALI1_A02263g_4	CTGTTTGGCGAAATGCATGT	22691611	68	69	13.395	151	152	11.7168	187	188	11.8022	12.3047	0.945217
971	YALI1_A02263g_5	CTTCACAACCAACAACACGG	22663501	111	112	21.7426	309	310	23.8962	475	476	29.8822	25.1737	4.21749
972	YALI1_A02263g_6	CTTGGCTGTGGCGGTTCCCG	22689211	159	160	31.0609	480	481	37.0776	537	538	33.7744	33.971	3.01315
973	YALI1_A02301g_1	GTCTAAATATCGGCGAGCCA	1213208	46	47	9.12414	103	104	8.01677	119	120	7.53333	8.22475	0.815542
974	YALI1_A02301g_2	CTGCGAGTCTACCAAACCCG	23004701	338	339	65.8103	749	750	57.8133	902	903	56.6883	60.104	4.97373
975	YALI1_A02301g_3	CGCTGTTTCGGAGCATAAAG	23024301	249	250	48.5327	642	643	49.5652	799	800	50.2222	49.44	0.851705
976	YALI1_A02301g_4	GCTGCGAGTCTACCAAACCC	23004601	312	313	60.7629	710	711	54.807	825	826	51.8544	55.8081	4.53782
977	YALI1_A02301g_5	GTTTCGGAGCATAAAGAGGC	23024701	38	39	7.5711	119	120	9.25012	135	136	8.53778	8.453	0.842719
978	YALI1_A02301g_6	CGTCTTCTTCGGCGTCAGGA	23011001	266	267	51.8329	737	738	56.8883	867	868	54.4911	54.4041	2.52881
979	YALI1_A02335g_1	GTCGAGTTAAGAACCTGGCG	23354511	65	66	12.8126	171	172	13.2585	231	232	14.5644	13.5452	0.910415
980	YALI1_A02335g_2	AACAGACCCAATCTGCACCA	23373511	117	118	22.9074	324	325	25.0524	363	364	22.8511	23.6036	1.25499
981	YALI1_A02335g_3	AATTCGATCCTGCACAAACA	23377411	718	719	139.58	1941	1942	149.698	2615	2616	164.227	151.168	12.389
982	YALI1_A02335g_4	TCTCAAGGACAACTATTGGC	23386601	122	123	23.8781	407	408	31.4504	529	530	33.2722	29.5336	4.98179
983	YALI1_A02335g_5	CTACTCTCAAGGACAACTAT	23386201	105	106	20.5778	238	239	18.4232	233	234	14.69	17.897	2.97898
984	YALI1_A02335g_6	ATTGGCAGGACGATTCGTGG	23388001	134	135	26.2076	344	345	26.5941	387	388	24.3578	25.7198	1.19531
985	YALI1_A02365g_1	GCCTCTGCCTGAGATTGCAG	23690201	12	13	2.5237	54	55	4.23964	64	65	4.08055	3.61463	0.948118
986	YALI1_A02365g_2	GATTGCGTCTGCTTGTAGCG	23676611	49	50	9.70653	108	109	8.4022	129	130	8.16111	8.75661	0.83144
987	YALI1_A02365g_3	ATGGAGCGACTTGTTGACCG	23661311	13	14	2.71783	28	29	2.23545	27	28	1.75778	2.23702	0.480028
988	YALI1_A02365g_4	GCTCATGTACGGCACAGTTG	23672201	105	106	20.5778	237	238	18.3461	329	330	20.7167	19.8802	1.3304
989	YALI1_A02365g_5	GCAATCTCAGGCAGAGGCGG	23690011	67	68	13.2009	149	150	11.5627	195	196	12.3044	12.356	0.82033
990	YALI1_A02365g_6	CCTGCAATCTCAGGCAGAGG	23690311	135	136	26.4018	315	316	24.3587	388	389	24.4206	25.0603	1.16214
991	YALI1_A02394g_1	GTCTCGACGAGCTAGAGCGA	23959511	203	204	39.6027	563	564	43.4756	667	668	41.9355	41.6713	1.94994
992	YALI1_A02394g_2	CTACAGCATCACGTACGTGA	23983601	51	52	10.0948	106	107	8.24803	143	144	9.04	9.12761	0.926495
993	YALI1_A02394g_3	CGTCTCGACGAGCTAGAGCG	23959611	203	204	39.6027	563	564	43.4756	664	665	41.7472	41.6085	1.94019
994	YALI1_A02394g_4	CGCAATGGCTCCATTAAGCA	23949911	48	49	9.5124	102	103	7.93969	154	155	9.73055	9.06088	0.977088
995	YALI1_A02394g_5	ACTCGTGGTGCTTTGTGACG	23955111	324	325	63.0925	854	855	65.9071	1164	1165	73.1361	67.3786	5.18097
996	YALI1_A02394g_6	AGTCTGCTGCTGAGGTCAAC	23956801	134	135	26.2076	320	321	24.7441	462	463	29.0661	26.6726	2.19821
997	YALI1_A02426g_1	GATAATGGAGAGACTCACAC	24243211	117	118	22.9074	263	264	20.3503	345	346	21.7211	21.6596	1.27968
998	YALI1_A02426g_2	GAGAGCGTCATGTTTCAGGG	24221811	142	143	27.7607	309	310	23.8962	397	398	24.9856	25.5475	1.9926
999	YALI1_A02426g_3	CAGCAAGGAACAAGTCGGCG	24248611	44	45	8.73588	121	122	9.40429	161	162	10.17	9.43672	0.717609
1000	YALI1_A02426g_4	CATGAAACTGAAAGAACTGG	24256101	125	126	24.4605	303	304	23.4336	371	372	23.3533	23.7491	0.617326
1001	YALI1_A02426g_5	GAGAGACTCACACCGGCGCA	24242511	111	112	21.7426	232	233	17.9607	274	275	17.2639	18.9891	2.40998
1002	YALI1_A02426g_6	CATGGGGAAATACAGATGAG	24252411	134	135	26.2076	354	355	27.365	459	460	28.8778	27.4835	1.33901
1003	YALI1_A02443g_1	CGTACTACATGACAACAACG	24426511	135	136	26.4018	307	308	23.742	420	421	26.4294	25.5244	1.54368
1004	YALI1_A02443g_2	GGAAAAGGCCATTTGGCACG	24410101	124	125	24.2663	272	273	21.044	443	444	27.8733	24.3946	3.41645
1005	YALI1_A02443g_3	GTGATCGGAGGAATCAACAA	24424311	51	52	10.0948	109	110	8.47928	175	176	11.0489	9.87432	1.29891
1006	YALI1_A02443g_4	TGCAACATAAACACGCAGGT	24430611	62	63	12.2302	111	112	8.63345	137	138	8.66333	9.84234	2.06803
1007	YALI1_A02443g_5	GTCGTTCGTCGAAATTGACC	24413611	70	71	13.7833	209	210	16.1877	253	254	15.9456	15.3055	1.32385
1008	YALI1_A02443g_6	CAACTTCTGCTGAGTAAACA	24417411	121	122	23.6839	294	295	22.7399	390	391	24.5461	23.6566	0.903418
1009	YALI1_A02461g_1	GGACGATGTTACAGGCCACG	24603311	232	233	45.2324	526	527	40.6235	729	730	45.8278	43.8946	2.84845
1010	YALI1_A02461g_2	GGTCGGTACTTTTCGACCCA	24606201	65	66	12.8126	175	176	13.5668	226	227	14.2506	13.5433	0.719253
1011	YALI1_A02461g_3	TGTAACATCGTCCAGAGTGT	24604001	45	46	8.93001	105	106	8.17094	130	131	8.22389	8.44161	0.423792
1012	YALI1_A02461g_4	GCGTGGTCACTACTCCCTCG	24601501	62	63	12.2302	170	171	13.1814	268	269	16.8872	14.0996	2.46053
1013	YALI1_A02461g_5	GACGATGTTACAGGCCACGA	24603211	233	234	45.4266	527	528	40.7005	732	733	46.0161	44.0477	2.9137
1014	YALI1_A02461g_6	CATCGTCCAGAGTGTCGGGT	24604501	156	157	30.4785	430	431	33.2234	448	449	28.1872	30.6297	2.52147
1015	YALI1_A02470g_1	TCCAGCCTTGAGTAATGCAG	24752311	176	177	34.3611	343	344	26.517	500	501	31.4517	30.7766	3.96538
1016	YALI1_A02470g_2	TCACGTTGCCCAGAAACGCC	24710711	74	75	14.5598	170	171	13.1814	206	207	12.995	13.5787	0.854719
1017	YALI1_A02470g_3	ACCACCGGCGTGGTGCCGGT	24732111	84	85	16.5011	128	129	9.94388	180	181	11.3628	12.6026	3.44995
1018	YALI1_A02470g_4	CATCGCCAACAACCAGCCCG	24735001	24	25	4.85327	95	96	7.4001	81	82	5.14778	5.80038	1.3932
1019	YALI1_A02470g_5	GTCTGTGGATCCTAATTCTG	24706401	118	119	23.1015	375	376	28.9837	433	434	27.2455	26.4436	3.02197
1020	YALI1_A02470g_6	GTGCGTCGTAGTACTCGAGG	24724711	229	230	44.6501	625	626	48.2548	854	855	53.675	48.86	4.5428
1021	YALI1_A02499g_1	GGGCCCTTGGACGAAAGCGT	25011411	73	74	14.3657	168	169	13.0273	260	261	16.385	14.5926	1.69034
1022	YALI1_A02499g_2	GTGATTGGCCCGTCGTAGCG	24993511	97	98	19.0248	196	197	15.1856	261	262	16.4478	16.8861	1.95676
1023	YALI1_A02499g_3	GTCCTCGTCAGTCATAAGAT	25006411	98	99	19.2189	286	287	22.1232	347	348	21.8467	21.0629	1.60293
1024	YALI1_A02499g_4	GGACCCACGCTTTCGTCCAA	25010801	65	66	12.8126	189	190	14.646	219	220	13.8111	13.7566	0.917918
1025	YALI1_A02499g_5	GGAGTTTGAACGTCTCCAGA	25001401	43	44	8.54175	150	151	11.6397	138	139	8.72611	9.63587	1.73785
1026	YALI1_A02499g_6	GAGCGATCCGAACTGGTGAT	24995011	224	225	43.6794	490	491	37.8484	625	626	39.2989	40.2756	3.0357
1027	YALI1_A02546g_1	CTAGAAGTGCCAAATCCAGA	25396001	94	95	18.4424	203	204	15.7252	246	247	15.5061	16.5579	1.6357
1028	YALI1_A02546g_2	ATTCTCGTTCGCCAAACCCG	25436311	181	182	35.3318	380	381	29.3691	468	469	29.4428	31.3812	3.42147
1029	YALI1_A02546g_3	TTTGGCTCCAAACGACAACG	25351801	271	272	52.8035	764	765	58.9695	898	899	56.4372	56.0701	3.09935
1030	YALI1_A02546g_4	TCATTCGGTACCAAGAAGGA	25361211	23	24	4.65914	32	33	2.54378	91	92	5.77555	4.32616	1.64141
1031	YALI1_A02546g_5	GTTCCAAATGAGAATCCAGA	25411001	150	151	29.3137	489	490	37.7713	611	612	38.42	35.1684	5.08062
1032	YALI1_A02546g_6	CTTCATGTCGTCAGACTTGG	25445701	87	88	17.0835	210	211	16.2648	251	252	15.82	16.3894	0.640904
1033	YALI1_A02552g_1	GTACGCGGAATGTATCAAGG	25557201	96	97	18.8307	240	241	18.5773	293	294	18.4567	18.6216	0.190887
1034	YALI1_A02552g_2	GGTCTGAACGGGAGGCCCCG	25539211	86	87	16.8894	225	226	17.4211	210	211	13.2461	15.8522	2.27253
1035	YALI1_A02552g_3	AGTCCGAAAGGGACAGAGCG	25533601	5	6	1.16478	20	21	1.61877	16	17	1.06722	1.28359	0.294344
1036	YALI1_A02552g_4	ACATGCTGTACGACATGCTG	25552701	96	97	18.8307	197	198	15.2627	286	287	18.0172	17.3702	1.86991
1037	YALI1_A02552g_5	GATTGATGTCAAGGTCTGAA	1215708	89	90	17.4718	236	237	18.269	288	289	18.1428	17.9612	0.42852
1038	YALI1_A02552g_6	GCCTCGTTGAGCACCTTGCG	25529511	83	84	16.307	203	204	15.7252	255	256	16.0711	16.0344	0.292611
1039	YALI1_A02561g_1	TCAGAAAGAGGGATACAAGG	25592811	180	181	35.1376	463	464	35.7671	563	564	35.4067	35.4372	0.315855
1040	YALI1_A02561g_2	GGGCTGCGCTTTCAGAAAGA	25593911	162	163	31.6433	429	430	33.1463	463	464	29.1289	31.3062	2.02981
1041	YALI1_A02561g_3	GATGGGCATGGGAAAGTGCG	25597911	28	29	5.62979	68	69	5.31882	85	86	5.39889	5.44917	0.161466
1042	YALI1_A02561g_4	GCCTTTCCAACCAGTCTGAT	25611301	28	29	5.62979	80	81	6.24383	107	108	6.78	6.21787	0.575544
1043	YALI1_A02561g_5	TGGACAAGACCATCAGCCTG	25595911	186	187	36.3024	386	387	29.8317	502	503	31.5772	32.5704	3.34778
1044	YALI1_A02561g_6	TTTCTATGTGTCCAGCAAAA	25608111	273	274	53.1918	909	910	70.1468	1058	1059	66.4817	63.2734	8.92118
1045	YALI1_A02568g_1	GTACTCGTCCAGAAAAGCTG	25722811	140	141	27.3724	320	321	24.7441	505	506	31.7655	27.9607	3.5475
1046	YALI1_A02568g_2	GCAGTCCTCCAACGACGGCG	25695901	52	53	10.2889	146	147	11.3314	180	181	11.3628	10.9944	0.611133
1047	YALI1_A02568g_3	AAAACATCAAGGTCGAGCGG	25693701	227	228	44.2618	665	666	51.3382	902	903	56.6883	50.7628	6.23322
1048	YALI1_A02568g_4	ACATTCTGTCGGCATGGCAA	25709801	66	67	13.0068	143	144	11.1001	213	214	13.4344	12.5138	1.24278
1049	YALI1_A02568g_5	CGAAAAACATCAAGGTCGAG	25693401	36	37	7.18283	104	105	8.09386	163	164	10.2956	8.52408	1.60034
1050	YALI1_A02568g_6	GTTTTAACATCAATGAAACG	25686701	40	41	7.95936	142	143	11.0231	178	179	11.2372	10.0732	1.83378
1051	YALI1_A02615g_1	GCGCAATTCATCAAAAAGCG	26102511	165	166	32.2257	421	422	32.5296	572	573	35.9717	33.5757	2.08056
1052	YALI1_A02615g_2	GAGCTTTGTGACAAATGTGG	26085301	216	217	42.1264	463	464	35.7671	584	585	36.725	38.2062	3.4286
1053	YALI1_A02615g_3	GCTTCTTGAGATGTGTAATG	26098401	88	89	17.2776	299	300	23.1253	391	392	24.6089	21.6706	3.87607
1054	YALI1_A02615g_4	AGAAGCTGTCGCGAAACACA	26097011	83	84	16.307	195	196	15.1085	194	195	12.2417	14.5524	2.08894
1055	YALI1_A02615g_5	AAACGGCCCGAGCACCGCCA	26093811	145	146	28.3431	401	402	30.9879	492	493	30.9494	30.0935	1.51601
1056	YALI1_A02615g_6	GGCTCGTCGAGAATCATGGA	26144201	155	156	30.2844	415	416	32.0671	501	502	31.5144	31.2886	0.912555
1057	YALI1_A02653g_1	GTAGCCGTCCAAAAGCAATG	26571611	134	135	26.2076	404	405	31.2192	409	410	25.7389	27.7219	3.03778
1058	YALI1_A02653g_2	CATGTTTTTGTGCATCACGG	26576401	119	120	23.2957	348	349	26.9024	367	368	23.1022	24.4334	2.1404
1059	YALI1_A02653g_3	ACACTCTTCGGCCCTCTCCA	26554801	44	45	8.73588	151	152	11.7168	142	143	8.97722	9.80997	1.65578
1060	YALI1_A02653g_4	GGTAGCCGTCCAAAAGCAAT	26571711	134	135	26.2076	401	402	30.9879	405	406	25.4878	27.5611	2.98945
1061	YALI1_A02653g_5	GGTGTGGTTCCAGAGCCACA	26569511	112	113	21.9368	261	262	20.1961	303	304	19.0844	20.4058	1.43767
1062	YALI1_A02653g_6	GCAAAAGATGAAGACCACAA	26583211	162	163	31.6433	378	379	29.215	532	533	33.4605	31.4396	2.1301
1063	YALI1_A02682g_1	GGGCTTATAACGCCAACGAG	26908401	212	213	41.3498	511	512	39.4672	619	620	38.9222	39.9131	1.27375
1064	YALI1_A02682g_2	TCGTTCATATCCCCAACGGG	26838201	55	56	10.8713	111	112	8.63345	153	154	9.66778	9.72418	1.12
1065	YALI1_A02682g_3	TCAGATTTAACAATGGCCAG	26892801	21	22	4.27087	22	23	1.77294	52	53	3.32722	3.12368	1.26134
1066	YALI1_A02682g_4	CCACACGGAAAAGCGATACA	26898201	41	42	8.15349	102	103	7.93969	112	113	7.09389	7.72902	0.560334
1067	YALI1_A02682g_5	TGACACTTCTGACTTGACCA	26850411	147	148	28.7313	364	365	28.1358	457	458	28.7522	28.5398	0.35002
1068	YALI1_A02682g_6	TTTGCCGTCAGATTTAACAA	26892101	111	112	21.7426	317	318	24.5128	331	332	20.8422	22.3659	1.91303
1069	YALI1_A02728g_1	GCGTCCACGAGAGCCCCAGG	27289511	112	113	21.9368	276	277	21.3524	276	277	17.3894	20.2262	2.47401
1070	YALI1_A02728g_2	TTATACCCGGTTCTGCGACG	27307801	88	89	17.2776	196	197	15.1856	232	233	14.6272	15.6968	1.3972
1071	YALI1_A02728g_3	ACACTTTTCCGTGACCGGCA	27295801	48	49	9.5124	164	165	12.7189	162	163	10.2328	10.8214	1.68234
1072	YALI1_A02728g_4	ACATGGAGCAGGTTGAACAC	27338501	162	163	31.6433	365	366	28.2129	518	519	32.5817	30.8126	2.2998
1073	YALI1_A02728g_5	CATAGTTGCATGCGGAGACG	27343111	67	68	13.2009	110	111	8.55636	177	178	11.1744	10.9772	2.32853
1074	YALI1_A02728g_6	CCTCTTGTCCCGGCTGAATA	27313211	46	47	9.12414	110	111	8.55636	123	124	7.78444	8.48832	0.672436
1075	YALI1_A02775g_1	CGACAACTCCGCCACCACCG	27816301	66	67	13.0068	119	120	9.25012	174	175	10.9861	11.081	1.88011
1076	YALI1_A02775g_2	CCTTGTCGACCAGGTATCGT	27829511	21	22	4.27087	63	64	4.9334	97	98	6.15222	5.11883	0.954282
1077	YALI1_A02775g_3	TCTGTCGCACAGACAGGTCG	27851711	134	135	26.2076	364	365	28.1358	504	505	31.7028	28.6821	2.788
1078	YALI1_A02775g_4	ATGACCTGCTCAGCCTTCGG	27835311	94	95	18.4424	222	223	17.1898	314	315	19.775	18.4691	1.2928
1079	YALI1_A02775g_5	GCCATCTCGAACCTCAATGA	27848611	78	79	15.3363	200	201	15.494	249	250	15.6944	15.5082	0.179486
1080	YALI1_A02775g_6	CGAATCGTCGCTTCTGGGCG	27824111	24	25	4.85327	115	116	8.94179	107	108	6.78	6.85835	2.04539
1081	YALI1_A02813g_1	GGTGGTGTGGACTTATTGAT	28110911	172	173	33.5846	401	402	30.9879	512	513	32.205	32.2592	1.29919
1082	YALI1_A02813g_2	AAAAGGACATCAAAAAGCTG	28128011	50	51	9.90066	148	149	11.4856	188	189	11.865	11.0837	1.04199
1083	YALI1_A02813g_3	GGTTGCAGCCGTCAGAGACA	28120711	68	69	13.395	182	183	14.1064	215	216	13.56	13.6872	0.372367
1084	YALI1_A02813g_4	GGGTGCATCTGTTCAACAAG	28108811	160	161	31.255	494	495	38.1568	615	616	38.6711	36.0276	4.14118
1085	YALI1_A02813g_5	ACCCAGCCGTTCATCATCCA	28102911	37	38	7.37696	96	97	7.47718	102	103	6.46611	7.10675	0.557071
1086	YALI1_A02813g_6	CCACCCGACATGGTCTATAA	28112401	211	212	41.1557	512	513	39.5443	614	615	38.6083	39.7694	1.28853
1087	YALI1_A02819g_1	CCGAACTACAGGGTGAAGCG	28206911	98	99	19.2189	290	291	22.4316	363	364	22.8511	21.5005	1.98702
1088	YALI1_A02819g_2	TGCGCCGCGTCCGAACTACA	28207911	6	7	1.35891	14	15	1.15627	19	20	1.25556	1.25691	0.101331
1089	YALI1_A02819g_3	TTCACCCTGTAGTTCGGACG	28207201	71	72	13.9774	177	178	13.721	291	292	18.3311	15.3432	2.5908
1090	YALI1_A02819g_4	CCCCGCTTCACCCTGTAGTT	28206601	172	173	33.5846	424	425	32.7609	488	489	30.6983	32.3479	1.48679
1091	YALI1_A02819g_5	CAAAAAAAAGCGACAGCCGA	28223711	15	16	3.10609	68	69	5.31882	56	57	3.57833	4.00108	1.16537
1092	YALI1_A02819g_6	TCGGCTGTCGCTTTTTTTTG	28223701	129	130	25.237	399	400	30.8337	444	445	27.9361	28.0023	2.79897
1093	YALI1_A02833g_1	ACGTTGGTGGACGAATCCAG	28367211	608	609	118.226	1695	1696	130.735	2000	2001	125.618	124.86	6.28917
1094	YALI1_A02833g_2	CATGCAGCGGTTCATCCAAG	28388701	30	31	6.01805	58	59	4.54798	47	48	3.01333	4.52645	1.50247
1095	YALI1_A02833g_3	CTTGGGGGTGATGTGCCAGC	28392811	26	27	5.24153	38	39	3.00629	46	47	2.95055	3.73279	1.3069
1096	YALI1_A02833g_4	CTTTCGCTCGAGAATGAAGG	28379311	116	117	22.7133	400	401	30.9108	425	426	26.7433	26.7891	4.09896
1097	YALI1_A02833g_5	AGTGGTACCACTTTACCACT	28390511	45	46	8.93001	142	143	11.0231	157	158	9.91889	9.95732	1.04706
1098	YALI1_A02833g_6	TTTCGCTCGAGAATGAAGGT	28379211	119	120	23.2957	404	405	31.2192	428	429	26.9317	27.1488	3.96621
1099	YALI1_A02875g_1	GTCATGGCCGAACTATGGAG	28756001	133	134	26.0135	371	372	28.6754	391	392	24.6089	26.4326	2.06539
1100	YALI1_A02875g_2	GAGCTGAGCAGCTGAAGCCG	28768111	112	113	21.9368	292	293	22.5857	391	392	24.6089	23.0438	1.39371
1101	YALI1_A02875g_3	CTCTGTCTATTGGTGATCCG	28774801	108	109	21.1602	268	269	20.7357	281	282	17.7033	19.8664	1.88528
1102	YALI1_A02875g_4	CAAGCACCGTCGAACAACCG	28766101	73	74	14.3657	224	225	17.344	219	220	13.8111	15.1736	1.89996
1103	YALI1_A02875g_5	CATGGTCGATAGGAAGAGCA	28760811	29	30	5.82392	84	85	6.55217	82	83	5.21055	5.86222	0.671628
1104	YALI1_A02875g_6	GGAGTGTCAATCACCGAGAG	28770201	93	94	18.2483	263	264	20.3503	297	298	18.7078	19.1021	1.10509
1105	YALI1_A02895g_1	TTAGAACCAGCACTGGACGG	28975511	85	86	16.6952	194	195	15.0315	242	243	15.255	15.6606	0.902999
1106	YALI1_A02895g_2	CCGCTGGTCGACAAATTCCC	28964401	270	271	52.6094	658	659	50.7986	750	751	47.1461	50.1847	2.78291
1107	YALI1_A02895g_3	ATTCGAATCACTGGCCCAAG	28968201	148	149	28.9255	348	349	26.9024	475	476	29.8822	28.57	1.52135
1108	YALI1_A02895g_4	CCGGGGAATTTGTCGACCAG	28964711	43	44	8.54175	81	82	6.32092	138	139	8.72611	7.86293	1.3386
1109	YALI1_A02895g_5	TGTTTTTCGGCCCTTTCTGA	28959411	139	140	27.1783	350	351	27.0566	464	465	29.1917	27.8089	1.19909
1110	YALI1_A02895g_6	GGAAACCCATAGCTCCGCTT	28969911	61	62	12.0361	190	191	14.7231	177	178	11.1744	12.6446	1.85093
1111	YALI1_A02947g_1	GGCTGCTTATGAACACCATT	29454011	130	131	25.4311	329	330	25.4378	340	341	21.4072	24.0921	2.32514
1112	YALI1_A02947g_2	GCTGCCAGAAGAAGTGCCGA	29473511	137	138	26.79	349	350	26.9795	415	416	26.1155	26.6284	0.454109
1113	YALI1_A02947g_3	GGCGAATATTGGTAGCCGAA	29452201	15	16	3.10609	18	19	1.4646	43	44	2.76222	2.44431	0.865693
1114	YALI1_A02947g_4	CAAAAAAGAGATGGTAACGG	29465111	56	57	11.0654	157	158	12.1793	170	171	10.735	11.3266	0.75675
1115	YALI1_A02947g_5	CTGTGTGCCCAAAAAAGAGA	29466011	83	84	16.307	218	219	16.8815	251	252	15.82	16.3361	0.531341
1116	YALI1_A02947g_6	CATTGATGCATCGCCAGTGT	29459711	154	155	30.0903	306	307	23.6649	422	423	26.555	26.77	3.21807
1117	YALI1_A02974g_1	CGAAGAAGATTACAACTCAG	29686711	60	61	11.842	204	205	15.8023	227	228	14.3133	13.9859	2.00037
1118	YALI1_A02974g_2	CCCGATCGAGACTAGCTAGT	29735001	31	32	6.21218	51	52	4.00839	64	65	4.08055	4.76704	1.25205
1119	YALI1_A02974g_3	TCAGTCGGCAGAATACACTG	29732311	144	145	28.1489	348	349	26.9024	473	474	29.7567	28.2693	1.43091
1120	YALI1_A02974g_4	CACCAACGAAGAAAGCGACG	29745611	56	57	11.0654	101	102	7.86261	157	158	9.91889	9.61565	1.62281
1121	YALI1_A02974g_5	TGAGTTGTAATCTTCTTCGG	29686801	262	263	51.0564	600	601	46.3277	729	730	45.8278	47.7373	2.88526
1122	YALI1_A02974g_6	CGACTGCCCGTTCCTGTGCG	29695101	170	171	33.1963	333	334	25.7462	484	485	30.4472	29.7966	3.76746
1123	YALI1_A02977g_1	GTGTAAGGAGAAATGAGGGA	29788211	36	37	7.18283	58	59	4.54798	100	101	6.34055	6.02379	1.34569
1124	YALI1_A02977g_2	ATCACGCTATCGCACTAGCG	29785601	146	147	28.5372	364	365	28.1358	441	442	27.7478	28.1403	0.394736
1125	YALI1_A02977g_3	CTCCTTACACCGCATGACGT	29789201	164	165	32.0316	522	523	40.3151	595	596	37.4155	36.5874	4.20342
1126	YALI1_A02977g_4	TCGCAGCTGGAGACCCCAGG	29795211	68	69	13.395	122	123	9.48138	147	148	9.29111	10.7225	2.31642
1127	YALI1_A02977g_5	GTTCAGCAACCGACGTCATG	29790411	162	163	31.6433	411	412	31.7588	434	435	27.3083	30.2368	2.53678
1128	YALI1_A02977g_6	ACCGCCAGCGACGGCCAAAA	29797801	171	172	33.3905	324	325	25.0524	407	408	25.6133	28.0187	4.6605
1129	YALI1_A02998g_1	ACTGCGGGTCGGAAGTCGAG	29989601	66	67	13.0068	207	208	16.0335	229	230	14.4389	14.4931	1.51412
1130	YALI1_A02998g_2	GAGCCCATCTCTAAGCTGAA	30002401	165	166	32.2257	447	448	34.5338	488	489	30.6983	32.4859	1.93093
1131	YALI1_A02998g_3	TGGAGATGATTAGAAGACGG	29996911	26	27	5.24153	70	71	5.47299	76	77	4.83389	5.1828	0.323573
1132	YALI1_A02998g_4	TGGTGGAGATGATTAGAAGA	29997211	33	34	6.60044	113	114	8.78762	131	132	8.28666	7.89157	1.14586
1133	YALI1_A02998g_5	GGATGTGACTATTGTCTGCG	30011301	31	32	6.21218	63	64	4.9334	127	128	8.03555	6.39371	1.55902
1134	YALI1_A02998g_6	TAGCCCTTCAGCTTAGAGAT	30003011	51	52	10.0948	144	145	11.1772	217	218	13.6856	11.6525	1.84196
1135	YALI1_A03017g_1	ACGACTCAATTGAACTCCTA	30189201	26	27	5.24153	41	42	3.23754	62	63	3.955	4.14469	1.01537
1136	YALI1_A03017g_2	CAACAAGTAGAGTCTAGAGC	30178901	122	123	23.8781	278	279	21.5065	309	310	19.4611	21.6152	2.21049
1137	YALI1_A03017g_3	GGGCTTTGAAGTTGAGTGGT	30198711	25	26	5.0474	40	41	3.16046	76	77	4.83389	4.34725	1.03332
1138	YALI1_A03017g_4	TGATGGTTTGGTGTAAGATT	30200811	206	207	40.185	521	522	40.238	761	762	47.8367	42.7532	4.40244
1139	YALI1_A03017g_5	AAGCGAGGTCGGTGATGGTT	30202011	8	9	1.74718	38	39	3.00629	50	51	3.20167	2.65171	0.789418
1140	YALI1_A03017g_6	GTTGCAAGCGAGGTCGGTGA	30202511	75	76	14.7539	163	164	12.6418	196	197	12.3672	13.2543	1.30593
1141	YALI1_A03029g_1	GAGTTGGAGTTGGATCCGTA	30324611	317	318	61.7335	846	847	65.2905	1057	1058	66.4189	64.481	2.44531
1142	YALI1_A03029g_2	AACGACTACGACGACAACCG	30298501	117	118	22.9074	307	308	23.742	390	391	24.5461	23.7318	0.819391
1143	YALI1_A03029g_3	AACCTCCAACAGCTTCCCTA	30322801	33	34	6.60044	58	59	4.54798	75	76	4.77111	5.30651	1.12612
1144	YALI1_A03029g_4	GGTTGCCGTAGGAGTCGTTT	30301711	55	56	10.8713	153	154	11.871	215	216	13.56	12.1008	1.35899
1145	YALI1_A03029g_5	ACTCGTTTCGGCCCTCGTTT	30304411	176	177	34.3611	358	359	27.6733	440	441	27.685	29.9065	3.85785
1146	YALI1_A03029g_6	AACGACTCCTACGGCAACCA	30301801	21	22	4.27087	64	65	5.01048	65	66	4.14333	4.4749	0.468195
1147	YALI1_A03069g_1	TGTACTCAGAGGCCTCCACG	30628001	197	198	38.4379	465	466	35.9213	546	547	34.3394	36.2329	2.0669
1148	YALI1_A03069g_2	GGATCGGGTCGAGTCCGACG	30686901	9	10	1.94131	13	14	1.07918	32	33	2.07167	1.69738	0.539333
1149	YALI1_A03069g_3	GCCTCTGTCCAACACCGCGT	30688611	12	13	2.5237	27	28	2.15836	56	57	3.57833	2.75346	0.737342
1150	YALI1_A03069g_4	AGATGCATGGCAACGAAACG	30679911	13	14	2.71783	50	51	3.9313	60	61	3.82944	3.49286	0.673125
1151	YALI1_A03069g_5	TGCATCGGCGATATGTTCCA	30663501	70	71	13.7833	213	214	16.4961	240	241	15.1294	15.1363	1.3564
1152	YALI1_A03069g_6	GGATGTGGTGGTGGACCACG	30629811	70	71	13.7833	139	140	10.7918	198	199	12.4928	12.356	1.50042
1153	YALI1_A03081g_1	GGGCTGGAACCAATTCAACG	30864311	130	131	25.4311	296	297	22.8941	333	334	20.9678	23.0976	2.23863
1154	YALI1_A03081g_2	CTCCGTAGATGAGACCTGGG	30876901	51	52	10.0948	125	126	9.71263	158	159	9.98166	9.9297	0.19631
1155	YALI1_A03081g_3	GTCGAGGCGGTGCTAAAGGT	30866311	6	7	1.35891	11	12	0.925012	9	10	0.627778	0.970568	0.367691
1156	YALI1_A03081g_4	GAGTTTGTGCCCTTTTGCGA	30872311	113	114	22.1309	351	352	27.1337	456	457	28.6894	25.9847	3.42692
1157	YALI1_A03081g_5	CTCCGAGTAATGTTGGACGT	30874001	53	54	10.4831	144	145	11.1772	179	180	11.3	10.9868	0.44052
1158	YALI1_A03081g_6	AGACGGAAACCCGGTCGAGG	30867611	20	21	4.07674	69	70	5.39591	64	65	4.08055	4.51773	0.760521
1159	YALI1_A03091g_1	GTTCCCCGAGTTCTACGCGG	30936801	97	98	19.0248	256	257	19.8107	292	293	18.3939	19.0765	0.70981
1160	YALI1_A03091g_2	GATCGTTCCAAGACTCAGAG	30931311	168	169	32.8081	459	460	35.4588	538	539	33.8372	34.0347	1.33635
1161	YALI1_A03091g_3	CCCGTTCCCCGAGTTCTACG	30936501	28	29	5.62979	73	74	5.70424	81	82	5.14778	5.49394	0.302086
1162	YALI1_A03091g_4	GACACGGACCGAATGTTCCG	30928511	102	103	19.9955	274	275	21.1982	382	383	24.0439	21.7458	2.07903
1163	YALI1_A03091g_5	GCTTGATTTCGAGCTCGGGA	30933511	51	52	10.0948	129	130	10.021	219	220	13.8111	11.309	2.16724
1164	YALI1_A03091g_6	ATGAGATCGATGTTGCCGAA	30921701	170	171	33.1963	461	462	35.613	565	566	35.5322	34.7805	1.37253
1165	YALI1_A03116g_1	AGATGCGAGCCCATTCCAAT	31134001	199	200	38.8261	500	501	38.6193	590	591	37.1017	38.1824	0.941606
1166	YALI1_A03116g_2	TCAGGCACAGACATACTTGC	31158411	28	29	5.62979	66	67	5.16465	65	66	4.14333	4.97926	0.760373
1167	YALI1_A03116g_3	CCTCGAGGCGGCCGATACGA	31131011	174	175	33.9729	315	316	24.3587	416	417	26.1783	28.17	5.10717
1168	YALI1_A03116g_4	TGCGAGCCCATTCCAATAGG	31134301	131	132	25.6252	246	247	19.0398	344	345	21.6583	22.1078	3.31563
1169	YALI1_A03116g_5	GATCCACGAGTCGTGTCAAT	31153011	50	51	9.90066	92	93	7.16885	123	124	7.78444	8.28465	1.43296
1170	YALI1_A03116g_6	CATCTCGACACGCAGCCTCG	31132511	118	119	23.1015	287	288	22.2003	438	439	27.5594	24.2871	2.86954
1171	YALI1_A03137g_1	ATTTTCGTCAACACGTCGAG	31365511	218	219	42.5146	596	597	46.0194	673	674	42.3122	43.6154	2.08436
1172	YALI1_A03137g_2	ACATCTGTACCTCAAACACC	31359911	104	105	20.3837	279	280	21.5836	332	333	20.905	20.9574	0.601669
1173	YALI1_A03137g_3	TTTTCGTCAACACGTCGAGC	31365411	221	222	43.097	600	601	46.3277	676	677	42.5005	43.9751	2.05914
1174	YALI1_A03137g_4	GCTTACGTGGGTCATCACTC	31349111	43	44	8.54175	104	105	8.09386	161	162	10.17	8.9352	1.09256
1175	YALI1_A03137g_5	CTTTGCGGACCTGCAAGTTG	31372201	46	47	9.12414	117	118	9.09596	256	257	16.1339	11.4513	4.05524
1176	YALI1_A03137g_6	GGTCCGCAAAGGCATCGCAA	31371311	145	146	28.3431	362	363	27.9816	445	446	27.9989	28.1079	0.203884
1177	YALI1_A03153g_1	GTATTTCTTGAAAACAGGGA	1218208	256	257	49.8916	711	712	54.8841	751	752	47.2089	50.6615	3.89509
1178	YALI1_A03153g_2	GGAGGGATCCTGGTAGACAT	31585811	124	125	24.2663	289	290	22.3545	358	359	22.5372	23.0527	1.05502
1179	YALI1_A03153g_3	ATCCTGGTAGACATTGGCCT	31585211	152	153	29.702	368	369	28.4441	448	449	28.1872	28.7778	0.810633
1180	YALI1_A03153g_4	GTTTTCAAGAAATACACAGT	1220708	59	60	11.6478	134	135	10.4064	178	179	11.2372	11.0971	0.632467
1181	YALI1_A03153g_5	GATCGAAAAAGGCGGTCTGG	31594311	195	196	38.0496	485	486	37.463	595	596	37.4155	37.6427	0.353174
1182	YALI1_A03153g_6	CTCGATAGAGAGGCACAATG	31580811	62	63	12.2302	127	128	9.8668	180	181	11.3628	11.1533	1.19556
1183	YALI1_A03170g_1	GTTGCGGTCGAGCCCAGCGA	31727401	114	115	22.325	195	196	15.1085	211	212	13.3089	16.9141	4.77157
1184	YALI1_A03170g_2	CTTCAAGAAGAACTTCCCCC	31730901	57	58	11.2596	157	158	12.1793	192	193	12.1161	11.8517	0.513742
1185	YALI1_A03170g_3	GACACTGCTGGGCTGCACAA	31717801	33	34	6.60044	88	89	6.86051	58	59	3.70389	5.72161	1.75223
1186	YALI1_A03170g_4	AGTGGCTGATTGACACTGCT	31716701	69	70	13.5891	183	184	14.1835	240	241	15.1294	14.3007	0.776805
1187	YALI1_A03170g_5	AGTGTCAATCAGCCACTTGA	31716411	41	42	8.15349	109	110	8.47928	182	183	11.4883	9.3737	1.83855
1188	YALI1_A03170g_6	GGTTGCGGTCGAGCCCAGCG	31727301	113	114	22.1309	192	193	14.8773	211	212	13.3089	16.7724	4.70642
1189	YALI1_A03183g_1	GAGCGACTAGGCACTCTCGA	31848901	85	86	16.6952	170	171	13.1814	223	224	14.0622	14.6463	1.82827
1190	YALI1_A03183g_2	TGACCCAGCTCAAGTACAAC	31840001	205	206	39.9909	496	497	38.3109	596	597	37.4783	38.5934	1.27989
1191	YALI1_A03183g_3	GGCACTCTCGAGGGTTCTGG	31849801	6	7	1.35891	22	23	1.77294	31	32	2.00889	1.71358	0.329028
1192	YALI1_A03183g_4	TGCGTGTGGTACTCTCACAA	31846501	68	69	13.395	145	146	11.2543	239	240	15.0667	13.2387	1.91098
1193	YALI1_A03183g_5	GAGACAAGACCATCTGCGTG	31845101	43	44	8.54175	170	171	13.1814	182	183	11.4883	11.0705	2.34789
1194	YALI1_A03183g_6	GACCCAGCTCAAGTACAACC	31840101	207	208	40.3792	496	497	38.3109	598	599	37.6039	38.7647	1.44221
1195	YALI1_A03210g_1	GCTGATTTCCGCCCACCGCT	32100311	50	51	9.90066	123	124	9.55846	153	154	9.66778	9.70897	0.17478
1196	YALI1_A03210g_2	GCACGTTGGCGGAGGCCGAG	32098501	197	198	38.4379	441	442	34.0713	447	448	28.1244	33.5445	5.17685
1197	YALI1_A03210g_3	AACAAGCTCTATCGACACAG	32079211	56	57	11.0654	248	249	19.194	251	252	15.82	15.3598	4.08377
1198	YALI1_A03210g_4	AGACAGCTCGGCTACCAAGG	32092001	95	96	18.6365	225	226	17.4211	268	269	16.8872	17.6483	0.896522
1199	YALI1_A03210g_5	GACCTGTACCTGACGCACGA	32084611	54	55	10.6772	120	121	9.32721	130	131	8.22389	9.40943	1.22871
1200	YALI1_A03210g_6	GTGTCGATAGAGCTTGTTGT	32079401	152	153	29.702	364	365	28.1358	502	503	31.5772	29.805	1.72302
1201	YALI1_A03258g_1	CTTGAAGTAGGAGAACCCCT	32566701	70	71	13.7833	178	179	13.7981	230	231	14.5017	14.0277	0.410548
1202	YALI1_A03258g_2	GTTCTCCTACTTCAAGCTGG	32566311	185	186	36.1083	377	378	29.1379	506	507	31.8283	32.3582	3.51528
1203	YALI1_A03258g_3	ATTGTCTACGGACTGACCCA	32568611	334	335	65.0338	859	860	66.2926	1023	1024	64.2844	65.2036	1.01478
1204	YALI1_A03258g_4	TTGTCTACGGACTGACCCAG	32568511	336	337	65.422	865	866	66.7551	1032	1033	64.8494	65.6755	0.977776
1205	YALI1_A03258g_5	TTGTAAACGTCGAGAGCGAG	32562511	70	71	13.7833	154	155	11.9481	217	218	13.6856	13.139	1.0325
1206	YALI1_A03258g_6	AACGCCATCATGCCTGGCCA	32574911	12	13	2.5237	18	19	1.4646	31	32	2.00889	1.99906	0.529616
1207	YALI1_A03278g_1	TTACCCTGCTTGGAGGTAAG	32797211	129	130	25.237	354	355	27.365	429	430	26.9944	26.5321	1.13682
1208	YALI1_A03278g_2	GGTTGAACATGTACCCGGAA	32791111	133	134	26.0135	347	348	26.8254	380	381	23.9183	25.5857	1.49998
1209	YALI1_A03278g_3	GTCGGTAAGACCACTTCCAA	32802601	3	4	0.776523	13	14	1.07918	24	25	1.56944	1.14172	0.400143
1210	YALI1_A03278g_4	GTTGATAATGAATCGACCCT	32804511	123	124	24.0722	259	260	20.0419	414	415	26.0528	23.389	3.06311
1211	YALI1_A03278g_5	GGTAACAAGAACTTCTACAA	32798701	68	69	13.395	135	136	10.4835	182	183	11.4883	11.7889	1.47887
1212	YALI1_A03278g_6	TCACAAGCCTCCAGACCGGC	32809511	76	77	14.9481	286	287	22.1232	287	288	18.08	18.3838	3.59721
1213	YALI1_A03289g_1	GATGACTACGAGATCCACAA	32901411	263	264	51.2505	542	543	41.8568	804	805	50.5361	47.8811	5.22943
1214	YALI1_A03289g_2	GAGAAGATTGTGCTCAAGAA	32906811	59	60	11.6478	164	165	12.7189	169	170	10.6722	11.6797	1.02372
1215	YALI1_A03289g_3	GTTCCAGGTTTGATCCGTTG	32899701	205	206	39.9909	498	499	38.4651	657	658	41.3078	39.9213	1.42261
1216	YALI1_A03289g_4	TGTCTACCTGAAGACACTAT	32913411	141	142	27.5666	303	304	23.4336	389	390	24.4833	25.1612	2.14822
1217	YALI1_A03289g_5	CTTCAAGGACCATATCACTC	32903611	90	91	17.6659	206	207	15.9565	349	350	21.9722	18.5315	3.09989
1218	YALI1_A03289g_6	GATCCACAACGGATCAAACC	32900311	38	39	7.5711	132	133	10.2522	186	187	11.7394	9.85425	2.11248
1219	YALI1_A03300g_1	ATATCCGGTCGCCATGGCAA	33035911	161	162	31.4492	374	375	28.9066	473	474	29.7567	30.0375	1.29432
1220	YALI1_A03300g_2	ACAGGTATATCCGGTCGCCA	33036511	23	24	4.65914	54	55	4.23964	72	73	4.58278	4.49385	0.223439
1221	YALI1_A03300g_3	AAAGGACTCACCCAACCAAT	33017601	52	53	10.2889	114	115	8.8647	145	146	9.16555	9.43973	0.750653
1222	YALI1_A03300g_4	TTTCATCAAGAACATGTAGG	33033411	294	295	57.2685	753	754	58.1216	913	914	57.3789	57.5897	0.463961
1223	YALI1_A03300g_5	GATGGTTTTGGGCAGGTCGA	33023511	54	55	10.6772	162	163	12.5648	209	210	13.1833	12.1418	1.30552
1224	YALI1_A03300g_6	GTGGGAAATCTACAAGACGT	33048501	61	62	12.0361	125	126	9.71263	206	207	12.995	11.5812	1.6878
1225	YALI1_A03322g_1	TCTGTCTCTTCACAGCCCAT	33234001	84	85	16.5011	232	233	17.9607	274	275	17.2639	17.2419	0.730025
1226	YALI1_A03322g_2	TATGTGGACTTGCCACCAAT	33235811	95	96	18.6365	208	209	16.1106	269	270	16.95	17.2324	1.28642
1227	YALI1_A03322g_3	GTTGGAAAGGAAGTCCTGGA	33250011	84	85	16.5011	190	191	14.7231	168	169	10.6094	13.9446	3.02201
1228	YALI1_A03322g_4	TCATGAAGTAGGAGAAGAGA	33243511	85	86	16.6952	220	221	17.0356	336	337	21.1561	18.2957	2.48306
1229	YALI1_A03322g_5	CTTCACTCCTTACCTCAAGA	33239001	213	214	41.544	570	571	44.0152	685	686	43.0655	42.8749	1.24659
1230	YALI1_A03322g_6	TGAGGTAAGGAGTGAAGTCG	33238711	79	80	15.5305	238	239	18.4232	311	312	19.5867	17.8468	2.08863
1231	YALI1_A03351g_1	CGTGGAAATGAGAGATAGCG	33511611	89	90	17.4718	252	253	19.5023	319	320	20.0889	19.021	1.37336
1232	YALI1_A03351g_2	GGAGACCGTGGACACTCACG	33505311	152	153	29.702	292	293	22.5857	372	373	23.4161	25.2346	3.89108
1233	YALI1_A03351g_3	GGAAATGAGAGATAGCGAGG	33511311	0	1	0.194131	1	2	0.154169	6	7	0.439444	0.262581	0.154466
1234	YALI1_A03351g_4	GATGTTTGGAGTCTTGTCGG	33496101	129	130	25.237	315	316	24.3587	423	424	26.6178	25.4045	1.13883
1235	YALI1_A03351g_5	ATTCGCTTGGTTCTTGCTAG	33493201	44	45	8.73588	146	147	11.3314	136	137	8.60055	9.55595	1.53908
1236	YALI1_A03351g_6	CGGCCACCCAGGACTTTGTG	33485311	96	97	18.8307	336	337	25.9774	418	419	26.3039	23.704	4.22358
1237	YALI1_A03356g_1	GACGATTGAAAAGTTCCGAC	33568701	66	67	13.0068	157	158	12.1793	209	210	13.1833	12.7898	0.536008
1238	YALI1_A03356g_2	TTTGAGGTCGGCGAGCCACT	33586011	57	58	11.2596	195	196	15.1085	255	256	16.0711	14.1464	2.54597
1239	YALI1_A03356g_3	GCTTGTGTCGAATTCGTCCT	33574411	45	46	8.93001	90	91	7.01468	98	99	6.215	7.38656	1.39519
1240	YALI1_A03356g_4	TGATTGCCTCGCTCTTTGGA	33624401	97	98	19.0248	196	197	15.1856	282	283	17.7661	17.3255	1.95715
1241	YALI1_A03356g_5	CAAGCTCTATGAGGTCTACA	33575901	68	69	13.395	159	160	12.3335	185	186	11.6767	12.4684	0.867081
1242	YALI1_A03356g_6	GTTGCTGGTTTCGTCATGCA	33610201	154	155	30.0903	452	453	34.9192	504	505	31.7028	32.2374	2.45848
1243	YALI1_A03396g_1	TCTGTTCAGGGGAAGCCGAA	33959301	52	53	10.2889	115	116	8.94179	158	159	9.98166	9.73746	0.705991
1244	YALI1_A03396g_2	CGTCTCTGTCAAAGTCACGT	33935301	50	51	9.90066	98	99	7.63135	138	139	8.72611	8.75271	1.13489
1245	YALI1_A03396g_3	GCCTCGTCGTCATCACGACG	33954701	15	16	3.10609	37	38	2.92921	42	43	2.69944	2.91158	0.203895
1246	YALI1_A03396g_4	CGTCGTCCCGGTCATCTCGA	33944301	167	168	32.6139	404	405	31.2192	532	533	33.4605	32.4312	1.13181
1247	YALI1_A03396g_5	GGTCGTCCCGGTCGTCCCGT	33939201	45	46	8.93001	125	126	9.71263	136	137	8.60055	9.08106	0.571219
1248	YALI1_A03396g_6	CAGCCTCGTCGTCATCACGA	33954501	198	199	38.632	437	438	33.763	536	537	33.7117	35.3689	2.82607
1249	YALI1_A03402g_1	GTTGATGGTCTTGTGTCGCA	34036811	99	100	19.4131	220	221	17.0356	336	337	21.1561	19.2016	2.06835
1250	YALI1_A03402g_2	GGGAGCGCAGAGGCTGTCCA	34031011	92	93	18.0542	208	209	16.1106	210	211	13.2461	15.8036	2.41868
1251	YALI1_A03402g_3	GATCGGGAGACTTCTTTCGT	34042611	6	7	1.35891	17	18	1.38752	20	21	1.31833	1.35492	0.0347651
1252	YALI1_A03402g_4	GAGTCGTGCCCTCAGCGAAA	34044801	70	71	13.7833	166	167	12.8731	191	192	12.0533	12.9032	0.865367
1253	YALI1_A03402g_5	TGTGGGCTTGGGGAGCGCAG	34032011	86	87	16.8894	250	251	19.3482	276	277	17.3894	17.8757	1.29952
1254	YALI1_A03402g_6	TTCGTCGGTAAGGCACAGGT	34041111	286	287	55.7155	722	723	55.732	971	972	61.02	57.4892	3.0578
1255	YALI1_A03422g_1	GCGCCAAGAAGATTCTGGAG	34203511	97	98	19.0248	258	259	19.9649	334	335	21.0306	20.0067	1.00353
1256	YALI1_A03422g_2	ACCACCTGATCGATGCCCAA	34216501	82	83	16.1128	259	260	20.0419	299	300	18.8333	18.3294	2.01244
1257	YALI1_A03422g_3	TGATGACCGTCTTGTCCTTG	34210001	369	370	71.8283	942	943	72.6906	1136	1137	71.3783	71.9657	0.666822
1258	YALI1_A03422g_4	GGGCATCGATCAGGTGGTGT	34216311	130	131	25.4311	270	271	20.8899	362	363	22.7883	23.0364	2.28077
1259	YALI1_A03422g_5	GCAGCAGCAGGTTTTGGTAC	34222601	38	39	7.5711	89	90	6.93759	128	129	8.09833	7.53567	0.581179
1260	YALI1_A03422g_6	CTGATCGATGCCCAATGGCG	34217001	56	57	11.0654	156	157	12.1022	160	161	10.1072	11.0916	0.997771
1261	YALI1_A03442g_1	ACAGGGTTCTCGTTAAGGCG	34433901	185	186	36.1083	421	422	32.5296	517	518	32.5189	33.7189	2.06926
1262	YALI1_A03442g_2	GTTCAGATCGGCTTTGATAA	34443311	142	143	27.7607	399	400	30.8337	509	510	32.0167	30.2037	2.19683
1263	YALI1_A03442g_3	GTTGTTGAATGAAGAGGGGA	34422511	85	86	16.6952	266	267	20.5815	295	296	18.5822	18.6197	1.94342
1264	YALI1_A03442g_4	AGGGGAATAGTCGATAAAAG	34435901	118	119	23.1015	291	292	22.5086	387	388	24.3578	23.3227	0.944189
1265	YALI1_A03442g_5	ATCTGTTGTTGAATGAAGAG	34422911	116	117	22.7133	275	276	21.2753	271	272	17.0756	20.3547	2.92944
1266	YALI1_A03442g_6	GATTGAAGTTAGTCGCCGAC	34432101	159	160	31.0609	402	403	31.065	537	538	33.7744	31.9668	1.56548
1267	YALI1_A03450g_1	TGGACTCCAGCAAACACGCG	34549911	55	56	10.8713	143	144	11.1001	202	203	12.7439	11.5718	1.0215
1268	YALI1_A03450g_2	CGACCATTCATATTCAGAGG	34540711	203	204	39.6027	538	539	41.5485	557	558	35.03	38.727	3.34629
1269	YALI1_A03450g_3	GCGACCATTCATATTCAGAG	34540811	199	200	38.8261	530	531	40.9318	541	542	34.0255	37.9278	3.53967
1270	YALI1_A03450g_4	TCACCCCCTCTGAATATGAA	34540101	105	106	20.5778	339	340	26.2087	403	404	25.3622	24.0496	3.03625
1271	YALI1_A03450g_5	TTACACAGAAGTATAGCCGT	34528601	82	83	16.1128	148	149	11.4856	196	197	12.3672	13.3219	2.45692
1272	YALI1_A03450g_6	TCTTCCAGATGCTCAACTGA	34517211	105	106	20.5778	261	262	20.1961	300	301	18.8961	19.89	0.881663
1273	YALI1_A03487g_1	GCGCAAATCGACGATACCGT	34866611	360	361	70.0812	978	979	75.4656	1258	1259	79.0372	74.8613	4.50849
1274	YALI1_A03487g_2	GTACGGGTCGTACGGCATGG	34874601	73	74	14.3657	210	211	16.2648	263	264	16.5733	15.7346	1.19552
1275	YALI1_A03487g_3	GCTTCCGACGAGGCGCCAAC	34854811	67	68	13.2009	212	213	16.419	214	215	13.4972	14.3724	1.7786
1276	YALI1_A03487g_4	CTTGAAGTCCTTGAGCCACA	34851201	117	118	22.9074	345	346	26.6712	382	383	24.0439	24.5408	1.93047
1277	YALI1_A03487g_5	GTTCTCTCGCATGATGCCCA	34864701	62	63	12.2302	183	184	14.1835	223	224	14.0622	13.492	1.0944
1278	YALI1_A03487g_6	ATGCCGTACGACCCGTACGC	34874411	107	108	20.9661	270	271	20.8899	355	356	22.3489	21.4016	0.821241
1279	YALI1_A03507g_1	GATTCGCCAATGGTAGCGGG	35071411	284	285	55.3272	731	732	56.4258	916	917	57.5672	56.4401	1.12006
1280	YALI1_A03507g_2	GGATTCGCCAATGGTAGCGG	35071511	281	282	54.7448	724	725	55.8862	905	906	56.8767	55.8359	1.06679
1281	YALI1_A03507g_3	ATTGGATTCGCCAATGGTAG	35071811	40	41	7.95936	107	108	8.32511	140	141	8.85166	8.37871	0.448562
1282	YALI1_A03507g_4	GGGCTGGGACACACGTCTGG	35083211	41	42	8.15349	103	104	8.01677	173	174	10.9233	9.0312	1.64006
1283	YALI1_A03507g_5	TCGAGAAAACCTCGTCTGAG	35092511	6	7	1.35891	27	28	2.15836	44	45	2.825	2.11409	0.734044
1284	YALI1_A03507g_6	GCGTTATCGGGTCTTGGCCC	35085211	79	80	15.5305	194	195	15.0315	209	210	13.1833	14.5817	1.2365
1285	YALI1_A03512g_1	TCGGCACTACCTACTTCGGG	35146001	87	88	17.0835	180	181	13.9523	246	247	15.5061	15.514	1.56563
1286	YALI1_A03512g_2	TGGTTGTCCAGGGTGTCGGG	35122611	117	118	22.9074	254	255	19.6565	318	319	20.0261	20.8633	1.77984
1287	YALI1_A03512g_3	GAGTGTGTAGGAGAGAGTTG	35135311	52	53	10.2889	136	137	10.5606	152	153	9.605	10.1515	0.492381
1288	YALI1_A03512g_4	TCTCCTACACACTCCCAGCA	35135901	174	175	33.9729	475	476	36.6922	562	563	35.3439	35.3363	1.35966
1289	YALI1_A03512g_5	TAGCCAACCAGAAACGACAA	35153211	18	19	3.68848	76	77	5.9355	79	80	5.02222	4.88207	1.13004
1290	YALI1_A03512g_6	GCGTTTTGCGTCATGAGTGT	35141501	157	158	30.6726	497	498	38.388	526	527	33.0839	34.0482	3.94704
1291	YALI1_A03549g_1	GCAGTATCTGATGAACGCGG	35471901	302	303	58.8216	780	781	60.2029	862	863	54.1772	57.7339	3.15666
1292	YALI1_A03549g_2	GTGAGTCCAAACGAATCGCC	35485801	162	163	31.6433	381	382	29.4462	460	461	28.9405	30.01	1.43688
1293	YALI1_A03549g_3	CACGAGTCTGAAAAACGGCT	35476211	3	4	0.776523	16	17	1.31043	20	21	1.31833	1.1351	0.310559
1294	YALI1_A03549g_4	TGCAGTATCTGATGAACGCG	35471801	301	302	58.6275	775	776	59.8175	859	860	53.9889	57.4779	3.07964
1295	YALI1_A03549g_5	CTGAGTGCGGAAATCTGCTG	35483011	105	106	20.5778	239	240	18.5002	372	373	23.4161	20.8314	2.46772
1296	YALI1_A03549g_6	TGCCCCACGAGTCTGAAAAA	35476711	116	117	22.7133	313	314	24.2045	373	374	23.4789	23.4656	0.745692
1297	YALI1_A03567g_1	GGAGGTAACACTGAGTACAT	35701011	65	66	12.8126	143	144	11.1001	197	198	12.43	12.1143	0.898839
1298	YALI1_A03567g_2	TCAGGTGCGACGTCATATTG	35678401	116	117	22.7133	257	258	19.8878	279	280	17.5778	20.0596	2.57207
1299	YALI1_A03567g_3	GCGAAACGAAATCTACTGGA	35693301	15	16	3.10609	38	39	3.00629	57	58	3.64111	3.25116	0.34137
1300	YALI1_A03567g_4	AGAAGAAGAGAAGTGCTGTC	35688011	43	44	8.54175	116	117	9.01887	136	137	8.60055	8.72039	0.260158
1301	YALI1_A03567g_5	GATCCAGCTTGCCAGACAAT	35683301	215	216	41.9322	603	604	46.559	739	740	46.4555	44.9822	2.6419
1302	YALI1_A03567g_6	AGTCGACACACAGCCCCAAA	35676211	100	101	19.6072	196	197	15.1856	247	248	15.5689	16.7872	2.44967
1303	YALI1_A03579g_1	TATGAAGCGGATGTACGGCG	35827111	115	116	22.5192	266	267	20.5815	366	367	23.0394	22.0467	1.29528
1305	YALI1_A03579g_3	CCATTACAACTCCCAATAAG	35802501	360	361	70.0812	796	797	61.4362	912	913	57.3161	62.9445	6.51482
1306	YALI1_A03579g_4	GTATAAAATCACAAAACGAC	35809411	87	88	17.0835	287	288	22.2003	292	293	18.3939	19.2259	2.65793
1307	YALI1_A03579g_5	GGGTGCTTCAGATATGGGAC	35804501	127	128	24.8487	325	326	25.1295	425	426	26.7433	25.5739	1.02248
1308	YALI1_A03579g_6	ATAAGGGGTGCTTCAGATAT	35804001	102	103	19.9955	234	235	18.1148	256	257	16.1339	18.0814	1.931
1309	YALI1_A03599g_1	TGAGTGATCCGGCCAATAGA	35988301	117	118	22.9074	347	348	26.8254	376	377	23.6672	24.4667	2.07772
1310	YALI1_A03599g_2	GCAAACATCATGTCCCTGCG	35993711	97	98	19.0248	306	307	23.6649	350	351	22.035	21.5749	2.35402
1311	YALI1_A03599g_3	CGACAGCTTGACTCACCCGA	35975211	70	71	13.7833	154	155	11.9481	195	196	12.3044	12.6786	0.973131
1312	YALI1_A03599g_4	AGTGCCATCGGGTCCTCGCA	35992101	80	81	15.7246	191	192	14.8002	203	204	12.8067	14.4438	1.49125
1313	YALI1_A03599g_5	AAGCACAAAGGCAACCCTGA	35984211	113	114	22.1309	320	321	24.7441	428	429	26.9317	24.6022	2.40353
1314	YALI1_A03599g_6	GTCGGTTCTTAATCAGATGA	35978911	159	160	31.0609	362	363	27.9816	440	441	27.685	28.9092	1.86935
1315	YALI1_A03624g_1	GTGAAGTCGATTTTTGGCAG	36242101	102	103	19.9955	369	370	28.5212	446	447	28.0617	25.5261	4.7952
1316	YALI1_A03624g_2	GGGGGCGTCCATCTCCAGCA	36216801	78	79	15.3363	147	148	11.4085	176	177	11.1117	12.6188	2.3581
1317	YALI1_A03624g_3	GCAGGCGATTCGCATCGTAG	36222411	154	155	30.0903	357	358	27.5962	516	517	32.4561	30.0475	2.43023
1318	YALI1_A03624g_4	TCGAACACGTCGTCGTCGGA	227890415	248	249	48.3385	492	493	38.0026	711	712	44.6978	43.6796	5.24265
1319	YALI1_A03624g_5	GATCGACAGACCCATCAAGT	36236511	26	27	5.24153	80	81	6.24383	110	111	6.96833	6.15123	0.867119
1320	YALI1_A03624g_6	GTACTGTGTACTGGGTCCGG	36207801	40	41	7.95936	109	110	8.47928	92	93	5.83833	7.42566	1.39903
1321	YALI1_A03669g_1	CCAGGCTGAGAACTTCACGG	36652811	149	150	29.1196	357	358	27.5962	496	497	31.2005	29.3055	1.80935
1322	YALI1_A03669g_2	GTATGCTGCACGCTGATTGG	36640601	157	158	30.6726	492	493	38.0026	601	602	37.7922	35.4892	4.17254
1323	YALI1_A03669g_3	ATATTCGCCGCATTGAGGAA	36690811	849	850	165.011	2229	2230	171.898	2626	2627	164.917	167.275	4.00363
1324	YALI1_A03669g_4	TGTGGATAGAACGTACCGGG	36671811	33	34	6.60044	92	93	7.16885	74	75	4.70833	6.15921	1.28823
1325	YALI1_A03669g_5	TGTTTTGCGTTCTAGTGTCG	36645111	195	196	38.0496	523	524	40.3922	733	734	46.0789	41.5069	4.12907
1326	YALI1_A03669g_6	AAATAATCAGATGCGTTACG	36686111	234	235	45.6207	676	677	52.1861	769	770	48.3389	48.7152	3.29885
1327	YALI1_A03688g_1	GCTTCATTCCGATGACACCA	36873001	79	80	15.5305	229	230	17.7294	285	286	17.9544	17.0714	1.33926
1328	YALI1_A03688g_2	ATAGAAGTAGGAAAAGCCCT	36866801	69	70	13.5891	193	194	14.9544	228	229	14.3761	14.3065	0.685264
1329	YALI1_A03688g_3	ATGAAGCCTCTCCAGATCCG	36871711	77	78	15.1422	213	214	16.4961	263	264	16.5733	16.0705	0.804889
1330	YALI1_A03688g_4	TATGCTCTCAGCATGTTCCC	36875611	112	113	21.9368	243	244	18.8086	370	371	23.2906	21.3453	2.29878
1331	YALI1_A03688g_5	GGGGTATCAGAGTCGTTTGG	36878001	32	33	6.40631	69	70	5.39591	76	77	4.83389	5.54537	0.796796
1332	YALI1_A03688g_6	TTCTTCGCAGACAATGGGGG	36880301	59	60	11.6478	229	230	17.7294	255	256	16.0711	15.1495	3.1438
1333	YALI1_A03721g_1	TGTTCCATCCCATAGACGGC	37202211	87	88	17.0835	200	201	15.494	220	221	13.8739	15.4838	1.60483
1334	YALI1_A03721g_2	GAGAGCATCATCCACAACAA	37163611	117	118	22.9074	252	253	19.5023	276	277	17.3894	19.9331	2.78409
1335	YALI1_A03721g_3	GACGCCAATGGACTTTTCCG	37176611	44	45	8.73588	99	100	7.70844	149	150	9.41666	8.62033	0.859956
1336	YALI1_A03721g_4	GCAGGATCGATTCTGGAGGG	37192111	124	125	24.2663	351	352	27.1337	403	404	25.3622	25.5874	1.44689
1337	YALI1_A03721g_5	TTTCGGGCGAAGACAAGGAC	37195611	33	34	6.60044	106	107	8.24803	115	116	7.28222	7.3769	0.827863
1338	YALI1_A03721g_6	TCGAGATCATCTCCAAACAG	37168401	228	229	44.4559	477	478	36.8463	651	652	40.9311	40.7444	3.80823
1339	YALI1_A03757g_1	GTTTGTGTCTTTCACGACCG	37551811	173	174	33.7787	439	440	33.9171	531	532	33.3978	33.6979	0.268952
1340	YALI1_A03757g_2	CTTCCCCGTGAAGCATGCCG	37558111	30	31	6.01805	75	76	5.85841	71	72	4.52	5.46549	0.822698
1341	YALI1_A03757g_3	GTCGATGCGTTTATTCCCCG	37525611	20	21	4.07674	53	54	4.16256	73	74	4.64555	4.29495	0.306648
1342	YALI1_A03757g_4	CTGCGACCAAGGAGTCCAAG	37554611	130	131	25.4311	344	345	26.5941	367	368	23.1022	25.0425	1.77809
1343	YALI1_A03757g_5	TAATTGTGCGAAACCTGCCG	37533311	15	16	3.10609	25	26	2.00419	32	33	2.07167	2.39398	0.617625
1344	YALI1_A03757g_6	AGGTTTCGCACAATTAGTCG	37533701	345	346	67.1692	731	732	56.4258	970	971	60.9572	61.5174	5.39359
1345	YALI1_A03763g_1	TGAGAGTTGATGGCCACCAG	37652611	85	86	16.6952	236	237	18.269	284	285	17.8917	17.6186	0.821638
1346	YALI1_A03763g_2	GGACGCGCTCTCAGACGACG	37656701	50	51	9.90066	135	136	10.4835	174	175	10.9861	10.4567	0.543216
1347	YALI1_A03763g_3	TGTACAACCTGACTCAGCTG	37647901	109	110	21.3544	341	342	26.3629	376	377	23.6672	23.7948	2.50668
1348	YALI1_A03763g_4	GGACGACTATTTATTCGACT	37654601	34	35	6.79457	84	85	6.55217	117	118	7.40778	6.91817	0.440991
1349	YALI1_A03763g_5	GCTCGTAAAGAACTGACTGA	37668201	79	80	15.5305	195	196	15.1085	284	285	17.8917	16.1769	1.49995
1350	YALI1_A03763g_6	AGATACACCATGAAGTTCAA	37637601	89	90	17.4718	235	236	18.1919	289	290	18.2056	17.9564	0.419773
1351	YALI1_A03803g_1	CCAGAAGTCAGCATGAGCCG	37983511	35	36	6.9887	87	88	6.78342	114	115	7.21944	6.99719	0.218133
1352	YALI1_A03803g_2	GGCTCATGCTGACTTCTGGG	37983601	160	161	31.255	392	393	30.2942	405	406	25.4878	29.0123	3.08993
1353	YALI1_A03803g_3	GGCCTGACTGTCTCTCCCAG	37970611	2	3	0.582392	8	9	0.693759	6	7	0.439444	0.571865	0.127484
1354	YALI1_A03803g_4	TTCCTACCAGAGCCATATGG	37968001	108	109	21.1602	332	333	25.6691	338	339	21.2817	22.7037	2.56885
1355	YALI1_A03803g_5	TGTTTCCTACCAGAGCCATA	37967701	53	54	10.4831	151	152	11.7168	186	187	11.7394	11.3131	0.718935
1356	YALI1_A03803g_6	CAAAAAGGCTGAGGTCCAGC	37973711	110	111	21.5485	338	339	26.1316	406	407	25.5506	24.4102	2.49529
1357	YALI1_A03809g_1	GCTCCAAAGCCATCTCCGGG	38125811	30	31	6.01805	79	80	6.16675	103	104	6.52889	6.2379	0.262745
1358	YALI1_A03809g_2	AGTCCCACGTATCCTTCCTG	38101311	132	133	25.8194	273	274	21.1211	395	396	24.86	23.9335	2.48238
1359	YALI1_A03809g_3	ACAGGACATTCCCCATGACG	38115601	31	32	6.21218	82	83	6.398	101	102	6.40333	6.33784	0.108855
1360	YALI1_A03809g_4	ACAACCGCAGGAAGGATACG	38100601	72	73	14.1715	194	195	15.0315	231	232	14.5644	14.5891	0.430489
1361	YALI1_A03809g_5	TCCCGAGTTTGAAATCCCCC	38124001	59	60	11.6478	167	168	12.9502	180	181	11.3628	11.9869	0.846283
1362	YALI1_A03809g_6	GCTGAAGAACAACCGCAGGA	38099801	116	117	22.7133	281	282	21.7378	300	301	18.8961	21.1157	1.98316
1363	YALI1_A03815g_1	AACGTCTTCCTTGTACGCCG	38138301	77	78	15.1422	282	283	21.8149	289	290	18.2056	18.3875	3.34006
1364	YALI1_A03815g_2	ACTTGCTGTGCAAAGGCCCG	38140311	77	78	15.1422	167	168	12.9502	196	197	12.3672	13.4865	1.46317
1365	YALI1_A03815g_3	ACATGATCTACAGCACCGAC	38135701	13	14	2.71783	36	37	2.85212	38	39	2.44833	2.67276	0.205632
1366	YALI1_A03815g_4	TGGTGGCGTAAACAGTGACT	38163301	119	120	23.2957	351	352	27.1337	346	347	21.7839	24.0711	2.75791
1367	YALI1_A03815g_5	CTGGTGAAGGTGATGTTCCA	38148701	109	110	21.3544	297	298	22.9711	373	374	23.4789	22.6015	1.10945
1368	YALI1_A03815g_6	ATGCGTTTACCCCCCAGTCG	38151001	82	83	16.1128	193	194	14.9544	253	254	15.9456	15.6709	0.626166
1369	YALI1_A03837g_1	CTGAACCGAGACGACCCCAA	38335411	56	57	11.0654	207	208	16.0335	179	180	11.3	12.7997	2.80308
1370	YALI1_A03837g_2	GAGTGCATGTCCATTCTCAA	38342911	176	177	34.3611	403	404	31.1421	478	479	30.0705	31.8579	2.23306
1371	YALI1_A03837g_3	TCGAATCTCAATGGGCACGA	38367101	273	274	53.1918	751	752	57.9674	799	800	50.2222	53.7938	3.90755
1372	YALI1_A03837g_4	CACTCATCGTGGTTGATCCA	38344401	120	121	23.4898	334	335	25.8233	436	437	27.4339	25.5823	1.98305
1373	YALI1_A03837g_5	GCAGAATGTACGCGTCTCGA	38350801	188	189	36.6907	531	532	41.0089	650	651	40.8683	39.5226	2.45354
1374	YALI1_A03837g_6	GGTAGTCGATACCAATCACC	38359801	109	110	21.3544	203	204	15.7252	221	222	13.9367	17.0054	3.87102
1375	YALI1_A03842g_1	TATTCCAGACCCCTGTCAGA	38426711	167	168	32.6139	411	412	31.7588	413	414	25.99	30.1209	3.60293
1376	YALI1_A03842g_2	CGCGGTCACATGATTGGCCG	38416111	115	116	22.5192	278	279	21.5065	357	358	22.4744	22.1667	0.572163
1377	YALI1_A03842g_3	TGTGCGAGTCCCTCTGACAG	38425501	46	47	9.12414	139	140	10.7918	138	139	8.72611	9.54735	1.09595
1378	YALI1_A03842g_4	GGTGGATATCGTTGTCGCCG	38414101	79	80	15.5305	232	233	17.9607	261	262	16.4478	16.6463	1.22721
1379	YALI1_A03842g_5	GGGCAAGTCGCAACAGACAA	38437501	28	29	5.62979	88	89	6.86051	101	102	6.40333	6.29788	0.6221
1380	YALI1_A03842g_6	AAGCAACAGAGCACACAGCG	38435401	39	40	7.76523	90	91	7.01468	136	137	8.60055	7.79349	0.793316
1381	YALI1_A03857g_1	TATGCACGTGGAGTTGAGCG	38594211	132	133	25.8194	302	303	23.3566	437	438	27.4967	25.5575	2.08243
1382	YALI1_A03857g_2	CGCTTCATATAGGTCACGGG	38576711	64	65	12.6185	184	185	14.2606	221	222	13.9367	13.6053	0.869776
1383	YALI1_A03857g_3	GCCCGTCGAGAAAAGGTACG	38584111	34	35	6.79457	78	79	6.08966	62	63	3.955	5.61308	1.47856
1384	YALI1_A03857g_4	GGAGCGCAAAAATATGCACG	38595411	32	33	6.40631	100	101	7.78552	71	72	4.52	6.23728	1.63931
1385	YALI1_A03857g_5	ATCTGCTCTAGAATCTCCAG	38586611	89	90	17.4718	233	234	18.0377	341	342	21.47	18.9932	2.16358
1386	YALI1_A03857g_6	TGTCTTCTTGTCTTGCCAGT	38574311	146	147	28.5372	349	350	26.9795	475	476	29.8822	28.4663	1.45264
1387	YALI1_A03883g_1	TGTATGTCTGCATCACCGGG	38818901	383	384	74.5462	931	932	71.8426	1096	1097	68.8672	71.752	2.84057
1388	YALI1_A03883g_2	GGACAAGACCACATTCACCA	38815911	121	122	23.6839	298	299	23.0482	332	333	20.905	22.5457	1.45603
1389	YALI1_A03883g_3	GGCCGAGTAGTTGAACACCG	38813901	19	20	3.88261	41	42	3.23754	35	36	2.26	3.12672	0.816964
1390	YALI1_A03883g_4	GTTATGCACGACGGTGGCGA	38811801	21	22	4.27087	66	67	5.16465	105	106	6.65444	5.36332	1.20414
1391	YALI1_A03883g_5	ACAAAACCACACTTCAACCA	38822511	148	149	28.9255	347	348	26.8254	412	413	25.9272	27.226	1.53876
1392	YALI1_A03883g_6	CGACATATTGTTATGCACGA	38810901	136	137	26.5959	310	311	23.9732	421	422	26.4922	25.6871	1.48517
1393	YALI1_A03900g_1	CGAGTTTCAGAGACTCCAAT	39004211	129	130	25.237	345	346	26.6712	372	373	23.4161	25.1081	1.63137
1394	YALI1_A03900g_2	CACTGCGAAAACTTACCCGA	39023511	115	116	22.5192	281	282	21.7378	424	425	26.6805	23.6458	2.65702
1395	YALI1_A03900g_3	AGTTTTCGCAGTGTGCTCCA	39024201	126	127	24.6546	297	298	22.9711	355	356	22.3489	23.3249	1.19286
1396	YALI1_A03900g_4	TTGGGGTCTGGGAACCACGA	39027411	146	147	28.5372	325	326	25.1295	409	410	25.7389	26.4685	1.81725
1397	YALI1_A03900g_5	GGTCCTTACCCGAATCGTTG	39029111	181	182	35.3318	515	516	39.7755	624	625	39.2361	38.1145	2.42493
1398	YALI1_A03900g_6	GGAGTACTTCAACAAACCGT	39021601	63	64	12.4244	185	186	14.3377	202	203	12.7439	13.1686	1.02495
1399	YALI1_A03907g_1	GCGACTCTCTGCCAATATAG	39101711	145	146	28.3431	399	400	30.8337	527	528	33.1467	30.7745	2.40234
1400	YALI1_A03907g_2	AGTAAAGGCCCCATTATCAG	39105811	145	146	28.3431	419	420	32.3754	486	487	30.5728	30.4304	2.01994
1401	YALI1_A03907g_3	GTCACAGTCTCCACGAATAT	39098611	127	128	24.8487	255	256	19.7336	379	380	23.8556	22.8126	2.71236
1402	YALI1_A03907g_4	CTCGTTTTCGACCGTTCCGT	39082111	92	93	18.0542	283	284	21.892	330	331	20.7794	20.2419	1.97458
1403	YALI1_A03907g_5	TACTGGGTCTCTACGTCCAC	39087501	90	91	17.6659	270	271	20.8899	307	308	19.3356	19.2971	1.61233
1404	YALI1_A03907g_6	CAACGCAACATCCTACGGAA	39080701	33	34	6.60044	110	111	8.55636	128	129	8.09833	7.75171	1.02299
1405	YALI1_A03937g_1	GCAGGTACAGATCGACCAAC	39389701	75	76	14.7539	203	204	15.7252	261	262	16.4478	15.6423	0.84996
1406	YALI1_A03937g_2	GTACCTGCTGAATCGTGTAC	39388511	134	135	26.2076	311	312	24.0503	388	389	24.4206	24.8928	1.1536
1407	YALI1_A03937g_3	CGACTGGAACCGGTTCAAAA	39409801	306	307	59.5981	928	929	71.6114	1148	1149	72.1317	67.7804	7.09083
1408	YALI1_A03937g_4	CTGGACGTAGTGACGCTGCG	39386611	32	33	6.40631	78	79	6.08966	75	76	4.77111	5.7557	0.86725
1409	YALI1_A03937g_5	GTGTGCGAATGACAGCAAGT	39377001	58	59	11.4537	168	169	13.0273	230	231	14.5017	12.9942	1.52425
1410	YALI1_A03937g_6	GGAACTGTGGGTGATTCTGG	39401101	137	138	26.79	351	352	27.1337	376	377	23.6672	25.8636	1.90991
1411	YALI1_A03964g_1	CTTGCAAGGAGGATATCAAG	39620611	105	106	20.5778	217	218	16.8044	257	258	16.1967	17.8596	2.37357
1412	YALI1_A03964g_2	GTCGTTCGACACTTGCAAGG	39621711	68	69	13.395	151	152	11.7168	204	205	12.8694	12.6604	0.858398
1413	YALI1_A03964g_3	TGAAGAGGACTCCGACGCGG	39615711	58	59	11.4537	118	119	9.17304	152	153	9.605	10.0772	1.21146
1414	YALI1_A03964g_4	CGTCAAGCGAAAGATCGAGG	39638811	58	59	11.4537	149	150	11.5627	142	143	8.97722	10.6645	1.46227
1415	YALI1_A03964g_5	CTTTCGCTTGACGGTCACCT	39639501	61	62	12.0361	126	127	9.78971	219	220	13.8111	11.879	2.0153
1416	YALI1_A03964g_6	CGCTTCTGTTTCTTGGACAG	39633301	62	63	12.2302	132	133	10.2522	156	157	9.85611	10.7795	1.27187
1417	YALI1_A04006g_1	TGTCCGACTCTGCTCCCACC	40093301	106	107	20.772	204	205	15.8023	328	329	20.6539	19.0761	2.83577
1418	YALI1_A04006g_2	CACGAGAGTAGAGTCCTGGA	40079811	82	83	16.1128	177	178	13.721	225	226	14.1878	14.6739	1.26785
1419	YALI1_A04006g_3	GTCAGAAGAGACTGGGACCA	40077611	19	20	3.88261	35	36	2.77504	26	27	1.695	2.78422	1.09384
1420	YALI1_A04006g_4	CCTGAGACTGGGCGTAAAAG	40074211	38	39	7.5711	121	122	9.40429	148	149	9.35389	8.77643	1.04415
1421	YALI1_A04006g_5	GACAACTTCATTGCTCGAAA	40087201	25	26	5.0474	60	61	4.70215	96	97	6.08944	5.27966	0.722225
1422	YALI1_A04006g_6	GTGGGTGTCGAAGGCAGAGG	40084911	216	217	42.1264	618	619	47.7152	753	754	47.3344	45.7253	3.12262
1423	YALI1_A04022g_1	GCATCGGTAGATCTTGGCGT	40265911	116	117	22.7133	317	318	24.5128	414	415	26.0528	24.4263	1.67142
1424	YALI1_A04022g_2	GTTGGCGTATCCCAGTCGGA	40264111	105	106	20.5778	285	286	22.0461	418	419	26.3039	22.976	2.9741
1425	YALI1_A04022g_3	AATAATCTCGGGCGAAACAC	40249411	107	108	20.9661	269	270	20.8128	333	334	20.9678	20.9156	0.0890098
1426	YALI1_A04022g_4	CATTGTTGAGGAGACTTCCG	40234801	137	138	26.79	306	307	23.6649	373	374	23.4789	24.6446	1.86032
1427	YALI1_A04022g_5	GCCATCATCGGCAAACTTGA	40238311	48	49	9.5124	105	106	8.17094	123	124	7.78444	8.48926	0.906894
1428	YALI1_A04022g_6	GTCATTTTGCGTGTGTCGTA	40223811	75	76	14.7539	185	186	14.3377	212	213	13.3717	14.1544	0.709122
1429	YALI1_A04044g_1	GGAGCCGGTGACCTTGAGAA	40474511	89	90	17.4718	199	200	15.4169	230	231	14.5017	15.7968	1.52105
1430	YALI1_A04044g_2	TTTTCAGCAACCAAGAAGCT	40448911	21	22	4.27087	77	78	6.01258	73	74	4.64555	4.97634	0.916759
1431	YALI1_A04044g_3	AATGGTCTTGACAAAGCGCT	40478411	6	7	1.35891	18	19	1.4646	27	28	1.75778	1.5271	0.206645
1432	YALI1_A04044g_4	CGTGCCTTCTCAGCAAGTTA	40482401	150	151	29.3137	461	462	35.613	597	598	37.5411	34.1559	4.30287
1433	YALI1_A04044g_5	GTCTTCTTACTCTACTTCGC	40444501	198	199	38.632	545	546	42.0881	729	730	45.8278	42.1826	3.59882
1434	YALI1_A04044g_6	AAAAGACTGGAAATTGGAGC	40476011	234	235	45.6207	652	653	50.3361	676	677	42.5005	46.1524	3.94474
1435	YALI1_A04071g_1	ACACCCGTGACAGTTTTGCG	40707201	253	254	49.3092	608	609	46.9444	748	749	47.0205	47.758	1.34387
1436	YALI1_A04071g_2	AGTACAACCGGCCTATCAAG	40711011	156	157	30.4785	352	353	27.2108	400	401	25.1739	27.6211	2.67601
1437	YALI1_A04071g_3	CTATCAAGCGGCAGGTCGGG	40709811	161	162	31.4492	341	342	26.3629	428	429	26.9317	28.2479	2.78693
1438	YALI1_A04071g_4	ACTTGACTATCAAGTACAAC	40712211	52	53	10.2889	153	154	11.871	150	151	9.47944	10.5465	1.2164
1439	YALI1_A04071g_5	TTCGGGGGCTGCTTTTGGGG	40701601	64	65	12.6185	136	137	10.5606	204	205	12.8694	12.0162	1.26682
1440	YALI1_A04071g_6	TAGGGAGGCTCCGTTTCAAT	40664901	140	141	27.3724	363	364	28.0587	432	433	27.1828	27.538	0.460837
1441	YALI1_A04109g_1	GTTGGAAGACACGGAAAAGG	41024401	112	113	21.9368	234	235	18.1148	293	294	18.4567	19.5028	2.11484
1442	YALI1_A04109g_2	GATTGAGCACGTGAACCGCA	41040211	99	100	19.4131	200	201	15.494	240	241	15.1294	16.6788	2.37493
1443	YALI1_A04109g_3	ACTCTGCGAGACACAAAGGC	41029011	80	81	15.7246	209	210	16.1877	212	213	13.3717	15.0947	1.51002
1444	YALI1_A04109g_4	TGGAATCACTGGAGTCCGAG	41021911	139	140	27.1783	274	275	21.1982	393	394	24.7344	24.3703	3.00663
1445	YALI1_A04109g_5	TGACATTGAATACGTTGCCG	41002411	36	37	7.18283	78	79	6.08966	77	78	4.89667	6.05639	1.14345
1446	YALI1_A04109g_6	GGTTCGTAGAGGGAACCACT	41020101	43	44	8.54175	112	113	8.71053	130	131	8.22389	8.49206	0.2471
1447	YALI1_A04119g_1	ACGAGGACACATCCTCAAAG	41212711	224	225	43.6794	466	467	35.9984	567	568	35.6578	38.4452	4.53616
1448	YALI1_A04119g_2	TTCCGAGAAGAATTCCAACG	41214411	67	68	13.2009	193	194	14.9544	205	206	12.9322	13.6958	1.09818
1449	YALI1_A04119g_3	AGTGAAACCGAAAAACGCTC	41193501	0	1	0.194131	0	1	0.0770844	0	1	0.0627778	0.111331	0.0720626
1450	YALI1_A04119g_4	GAGAGCACAAAGATCCACCA	41206011	67	68	13.2009	214	215	16.5731	295	296	18.5822	16.1187	2.71929
1451	YALI1_A04119g_5	GATTGTCGAGAACACAAAGC	41198901	145	146	28.3431	415	416	32.0671	582	583	36.5994	32.3365	4.13477
1452	YALI1_A04119g_6	CCAGCTTCTTCACGATGCCA	41204001	123	124	24.0722	235	236	18.1919	306	307	19.2728	20.5123	3.12998
1453	YALI1_A04164g_1	GTAGACAGCAATAAAATCAA	41631901	21	22	4.27087	39	40	3.08337	98	99	6.215	4.52308	1.58097
1454	YALI1_A04164g_2	CGTCCATCGCCAGCAACCAG	41625911	36	37	7.18283	107	108	8.32511	110	111	6.96833	7.49209	0.729345
1455	YALI1_A04164g_3	GTATAAATGACACGATCTGA	41637401	48	49	9.5124	167	168	12.9502	212	213	13.3717	11.9447	2.11699
1456	YALI1_A04164g_4	TGGGTTTCACAGGAGCAACG	41628501	37	38	7.37696	103	104	8.01677	116	117	7.345	7.57958	0.378959
1457	YALI1_A04164g_5	GGAGCAACGAGGTATTTGAG	41629601	82	83	16.1128	166	167	12.8731	231	232	14.5644	14.5168	1.6204
1458	YALI1_A04164g_6	ACTCTCAACGAACCGGTCTA	41654701	215	216	41.9322	532	533	41.086	678	679	42.6261	41.8814	0.771322
1459	YALI1_A04178g_1	GCGACTGGTCAAACGCGACG	41808901	68	69	13.395	204	205	15.8023	175	176	11.0489	13.4154	2.37677
1460	YALI1_A04178g_2	GCAAGGCAACTGACACCCAG	41824301	195	196	38.0496	437	438	33.763	577	578	36.2855	36.0327	2.15448
1461	YALI1_A04178g_3	GTTACCAGAAGGAAATGCAG	41800101	129	130	25.237	411	412	31.7588	509	510	32.0167	29.6708	3.84196
1462	YALI1_A04178g_4	GCAGTGACACTCCTGGGCCA	41792311	73	74	14.3657	222	223	17.1898	230	231	14.5017	15.3524	1.59271
1463	YALI1_A04178g_5	ATAGACTTGCCGGTGCCAGC	41842911	68	69	13.395	166	167	12.8731	203	204	12.8067	13.0249	0.322226
1464	YALI1_A04178g_6	GTCACTGCACACCTAAGACG	41793501	156	157	30.4785	469	470	36.2297	531	532	33.3978	33.3686	2.87568
1465	YALI1_A04261g_1	TTACGACGACGATAAAGACG	42656201	38	39	7.5711	124	125	9.63555	131	132	8.28666	8.49777	1.04829
1466	YALI1_A04261g_2	TGGACGGTAGAGAAATGGAG	42678411	101	102	19.8013	174	175	13.4898	276	277	17.3894	16.8935	3.18487
1467	YALI1_A04261g_3	TCTTTCTCTGTATTTTTGGG	42624511	77	78	15.1422	161	162	12.4877	200	201	12.6183	13.4161	1.4963
1468	YALI1_A04261g_4	AGTTGATCGGTTTCTTGCCG	42626801	0	1	0.194131	16	17	1.31043	17	18	1.13	0.878188	0.599241
1469	YALI1_A04261g_5	CATCGAATCTCTCTGAACCC	42688401	92	93	18.0542	210	211	16.2648	269	270	16.95	17.0896	0.902812
1470	YALI1_A04261g_6	ACCTCCGGAGATGAAAAAGG	42693911	139	140	27.1783	410	411	31.6817	540	541	33.9628	30.9409	3.45237
1471	YALI1_A04309g_1	GCATCTCTGTAACAAACAAG	43137111	714	715	138.803	1562	1563	120.483	2071	2072	130.076	129.787	9.16368
1472	YALI1_A04309g_2	ACACTTGGATGACAGCGGCG	43116901	47	48	9.31827	131	132	10.1751	181	182	11.4256	10.3063	1.05975
1473	YALI1_A04309g_3	TTACCCGTAAGTCCACCACA	43139911	41	42	8.15349	108	109	8.4022	139	140	8.78889	8.44819	0.320187
1474	YALI1_A04309g_4	TCTAGACACTTGGATGACAG	43116401	130	131	25.4311	257	258	19.8878	346	347	21.7839	22.3676	2.81739
1475	YALI1_A04309g_5	GTAAGTCCACCACAAGGTGT	43139311	217	218	42.3205	526	527	40.6235	718	719	45.1372	42.6937	2.2799
1476	YALI1_A04309g_6	TAGCATGTCGTAGTACTCGG	43125011	133	134	26.0135	303	304	23.4336	365	366	22.9767	24.1413	1.63742
1477	YALI1_A04332g_1	GGTCTCGAAGAAGGGCCATA	43311901	108	109	21.1602	270	271	20.8899	283	284	17.8289	19.9597	1.85025
1478	YALI1_A04332g_2	GACAGTGGAGGTCTTCACAC	43315411	264	265	51.4446	712	713	54.9612	915	916	57.5044	54.6367	3.0429
1479	YALI1_A04332g_3	AGAAAGGCCAGATTCCTGGA	43322701	14	15	2.91196	13	14	1.07918	19	20	1.25556	1.7489	1.01109
1480	YALI1_A04332g_4	GTTCCACCGCTTCGTCAAAA	43298601	66	67	13.0068	218	219	16.8815	242	243	15.255	15.0477	1.94566
1481	YALI1_A04332g_5	GCGGGAAGCGTCGGAAAACG	43308211	32	33	6.40631	111	112	8.63345	113	114	7.15667	7.39881	1.13314
1482	YALI1_A04332g_6	GGGCTCAGATGAAGAGACAG	43316911	154	155	30.0903	362	363	27.9816	481	482	30.2589	29.4436	1.2689
1483	YALI1_A04341g_1	TTTCCAGTAAGTCCTCCGCA	43460311	185	186	36.1083	496	497	38.3109	513	514	32.2678	35.5623	3.05835
1484	YALI1_A04341g_2	GGTGCAGAGCGACAAGCACG	43463201	206	207	40.185	476	477	36.7692	527	528	33.1467	36.7003	3.5197
1485	YALI1_A04341g_3	AAGACGGGCTTGTAACTCGA	43456111	56	57	11.0654	110	111	8.55636	132	133	8.34944	9.32375	1.5119
1486	YALI1_A04341g_4	GTGCTCGTCTAATTGTTGCT	43438501	107	108	20.9661	265	266	20.5044	306	307	19.2728	20.2478	0.87536
1487	YALI1_A04341g_5	ACTACAATTCCCACTCCCTG	43458501	132	133	25.8194	333	334	25.7462	377	378	23.73	25.0985	1.18574
1488	YALI1_A04341g_6	TTCGAGAAAAAGTCACCGAG	43430701	83	84	16.307	188	189	14.5689	304	305	19.1472	16.6744	2.31114
1489	YALI1_A04385g_1	GCTTGTGAGCAGGTTTGGCG	43950011	123	124	24.0722	268	269	20.7357	309	310	19.4611	21.423	2.38114
1490	YALI1_A04385g_2	GAGTGTCCTGGGACAAAAGT	43922711	115	116	22.5192	288	289	22.2774	306	307	19.2728	21.3564	1.80855
1491	YALI1_A04385g_3	GGAGGGAGTGGTCCATCGGA	43928611	46	47	9.12414	107	108	8.32511	119	120	7.53333	8.32753	0.795407
1492	YALI1_A04385g_4	GGGGATTCCAAAGTCCGCAA	43932511	196	197	38.2437	585	586	45.1714	728	729	45.765	43.0601	4.1816
1493	YALI1_A04385g_5	GGGGGATTCCAAAGTCCGCA	43932611	195	196	38.0496	580	581	44.786	723	724	45.4511	42.7622	4.09479
1494	YALI1_A04385g_6	CTCAATGACGTTCTGAACAA	43934501	122	123	23.8781	243	244	18.8086	317	318	19.9633	20.8833	2.65701
1495	YALI1_A04415g_1	GCCAGAGCAAGAAGATCCCG	44147301	161	162	31.4492	390	391	30.14	427	428	26.8689	29.486	2.35913
1496	YALI1_A04415g_2	GACGACTTCATCGCTCTGCA	44126311	98	99	19.2189	226	227	17.4982	259	260	16.3222	17.6798	1.45687
1497	YALI1_A04415g_3	GAGACATGCAGCGCAAGTCG	44124111	31	32	6.21218	97	98	7.55427	120	121	7.59611	7.12085	0.787211
1498	YALI1_A04415g_4	GCGATGCCCGTATTTCAGCC	44139911	45	46	8.93001	128	129	9.94388	142	143	8.97722	9.2837	0.572219
1499	YALI1_A04415g_5	GCGATGAAGTCGTCCGGTAG	44126901	94	95	18.4424	313	314	24.2045	343	344	21.5956	21.4142	2.88532
1500	YALI1_A04415g_6	CAACTACAACAGCCACAAAG	44133911	178	179	34.7494	474	475	36.6151	581	582	36.5367	35.967	1.05525
1501	YALI1_A04462g_1	CGATTACAAGACAAGTACAT	44695711	304	305	59.2098	699	700	53.9591	912	913	57.3161	56.8283	2.65916
1502	YALI1_A04462g_2	TCTTCACTCCGAGCTGACCT	44750901	63	64	12.4244	155	156	12.0252	223	224	14.0622	12.8372	1.07947
1503	YALI1_A04462g_3	CTATCTCTATGAACATCTGT	44756711	208	209	40.5733	471	472	36.3838	591	592	37.1644	38.0405	2.22791
1504	YALI1_A04462g_4	ACTCTTCACCGAAATCTGCA	44730911	51	52	10.0948	122	123	9.48138	160	161	10.1072	9.89446	0.357797
1505	YALI1_A04462g_5	CAGTAGTTCTCGTTCAGCGG	44707001	165	166	32.2257	384	385	29.6775	433	434	27.2455	29.7162	2.4903
1506	YALI1_A04462g_6	ACGAGCATCCCAGGTCAGCT	44752011	31	32	6.21218	94	95	7.32301	115	116	7.28222	6.93914	0.629894
1507	YALI1_A04495g_1	AGACGTGTACAAGCAAATGG	44952911	146	147	28.5372	344	345	26.5941	554	555	34.8417	29.991	4.31169
1508	YALI1_A04495g_2	GCAATAACAATGGCAACAGC	44936811	142	143	27.7607	298	299	23.0482	428	429	26.9317	25.9135	2.5158
1509	YALI1_A04495g_3	TCAGAAATTGAGACAAAAAG	44947211	118	119	23.1015	276	277	21.3524	399	400	25.1111	23.1883	1.88087
1510	YALI1_A04495g_4	TGGACTGGAACGGCACTAGA	44955301	47	48	9.31827	106	107	8.24803	153	154	9.66778	9.07802	0.739737
1511	YALI1_A04495g_5	CTGTTGTGGCTGTTATTGAG	44938701	344	345	66.9751	899	900	69.3759	1105	1106	69.4322	68.5944	1.40266
1512	YALI1_A04495g_6	GCTGTTGTGGCTGTTATTGA	44938601	339	340	66.0044	870	871	67.1405	1097	1098	68.93	67.3583	1.47489
1513	YALI1_A04533g_1	GTATTTGTATCCGGGGGCCG	45331201	57	58	11.2596	100	101	7.78552	95	96	6.02667	8.35725	2.66289
1514	YALI1_A04533g_2	ATACAAATACCCCATCATCG	45330211	304	305	59.2098	738	739	56.9653	868	869	54.5539	56.9097	2.32849
1515	YALI1_A04533g_3	CGTGGTTCTCAACATCTCGT	45317611	69	70	13.5891	189	190	14.646	222	223	13.9994	14.0782	0.532826
1516	YALI1_A04533g_4	TCTCATTAACGCGCTGTCCG	45333211	111	112	21.7426	282	283	21.8149	398	399	25.0483	22.8686	1.88803
1517	YALI1_A04533g_5	GCGGACAGCGCGTTAATGAG	45333101	131	132	25.6252	272	273	21.044	415	416	26.1155	24.2616	2.79727
1518	YALI1_A04533g_6	GGTCAAGTACGTGCAGGGCT	45324211	134	135	26.2076	352	353	27.2108	391	392	24.6089	26.0091	1.31226
1519	YALI1_A04561g_1	CTGCGAGCCGATGGTCAGAG	45603501	113	114	22.1309	237	238	18.3461	321	322	20.2144	20.2305	1.89246
1520	YALI1_A04561g_2	GCACTCCATCGATCTCCACT	45598901	157	158	30.6726	427	428	32.9921	563	564	35.4067	33.0238	2.36717
1521	YALI1_A04561g_3	GTCCTTGTCGAGCGACAGAG	45607401	103	104	20.1896	332	333	25.6691	356	357	22.4117	22.7568	2.75601
1522	YALI1_A04561g_4	CTTGATGGCGTCTCGAAGGG	45610401	56	57	11.0654	167	168	12.9502	201	202	12.6811	12.2322	1.01939
1523	YALI1_A04561g_5	AGAGAACATTGCGCAATACG	45592611	210	211	40.9616	482	483	37.2317	677	678	42.5633	40.2522	2.73566
1524	YALI1_A04561g_6	CCTGAGCGACACGACCCGAG	45600711	77	78	15.1422	184	185	14.2606	259	260	16.3222	15.2417	1.0344
1525	YALI1_A04576g_1	GCATGGCGTCGAACGACGCG	45738401	29	30	5.82392	76	77	5.9355	110	111	6.96833	6.24258	0.630988
1526	YALI1_A04576g_2	GGTGGTGGTCAACGACACGA	45751611	76	77	14.9481	137	138	10.6376	202	203	12.7439	12.7765	2.15539
1527	YALI1_A04576g_3	TGCAAATATGGGACACGGCG	45748711	0	1	0.194131	22	23	1.77294	20	21	1.31833	1.09513	0.812726
1528	YALI1_A04576g_4	TGGTCAACGACACGACGGTG	45751111	148	149	28.9255	461	462	35.613	577	578	36.2855	33.608	4.06911
1529	YALI1_A04576g_5	GCAGGAGCGATTCCGAAGCA	45746511	181	182	35.3318	442	443	34.1484	683	684	42.94	37.4734	4.77106
1530	YALI1_A04576g_6	GGAACTTGTTGTTGACGTAG	45758201	90	91	17.6659	201	202	15.571	232	233	14.6272	15.9547	1.55524
1531	YALI1_A04620g_1	TTAGCAAGTACACGTTGAGG	46225011	169	170	33.0022	435	436	33.6088	450	451	28.3128	31.6413	2.89846
1532	YALI1_A04620g_2	GCTAAACGTGGGGAATGAAG	46226501	32	33	6.40631	36	37	2.85212	66	67	4.20611	4.48818	1.79381
1533	YALI1_A04620g_3	GGCTCTGGAGGAGGATAACG	46229501	75	76	14.7539	235	236	18.1919	260	261	16.385	16.4436	1.71974
1534	YALI1_A04620g_4	ACGTGTACTTGCTAAACGTG	46225501	49	50	9.70653	124	125	9.63555	158	159	9.98166	9.77458	0.182818
1535	YALI1_A04620g_5	CGTGAGCTCCAGTTTTTGTC	46219211	107	108	20.9661	313	314	24.2045	431	432	27.12	24.0969	3.07835
1536	YALI1_A04620g_6	AGCTCACGCGATGGTTCGAG	46220401	182	183	35.5259	427	428	32.9921	523	524	32.8955	33.8045	1.49155
1537	YALI1_A04653g_1	ACAGCTCCCAGGAGTCTTGT	46550611	97	98	19.0248	208	209	16.1106	240	241	15.1294	16.755	2.02604
1538	YALI1_A04653g_2	TGCTCGAAAGACTTGCGCTT	46535111	98	99	19.2189	357	358	27.5962	320	321	20.1517	22.3223	4.59111
1539	YALI1_A04653g_3	TGGTTGGTTTCGTCATCGGA	46542511	110	111	21.5485	288	289	22.2774	361	362	22.7256	22.1838	0.594077
1540	YALI1_A04653g_4	ACTCAACCTCTTCCAGACTG	46563001	91	92	17.86	220	221	17.0356	260	261	16.385	17.0936	0.739215
1541	YALI1_A04653g_5	AGAGGTCAGCATCAAATTCG	46544511	182	183	35.5259	554	555	42.7818	605	606	38.0433	38.7837	3.68418
1542	YALI1_A04653g_6	GGAGTCTTGTCGGATGGCTA	46549611	210	211	40.9616	514	515	39.6984	615	616	38.6711	39.777	1.14725
1543	YALI1_A04661g_1	CCATGTGGATAAGAAAACCG	46638301	90	91	17.6659	177	178	13.721	261	262	16.4478	15.9449	2.01994
1544	YALI1_A04661g_2	GCCCGAATGTTTGAAACACA	46635601	31	32	6.21218	78	79	6.08966	106	107	6.71722	6.33969	0.332641
1545	YALI1_A04661g_3	TTTACACCAAATTTCGGGCG	46622301	118	119	23.1015	296	297	22.8941	372	373	23.4161	23.1372	0.262848
1546	YALI1_A04661g_4	TGTACGTTCTTACCGGGCTT	46630611	27	28	5.43566	53	54	4.16256	101	102	6.40333	5.33385	1.12385
1547	YALI1_A04661g_5	TGCTCGCTGCAAAGTCCTCG	46627511	115	116	22.5192	308	309	23.8191	359	360	22.6	22.9794	0.728292
1548	YALI1_A04661g_6	CTGGACCCCAGATATATCCC	46640311	130	131	25.4311	230	231	17.8065	372	373	23.4161	22.2179	3.95101
1549	YALI1_A04676g_1	GTATATCACGGCGTGCCAGG	46786001	66	67	13.0068	244	245	18.8857	243	244	15.3178	15.7367	2.96177
1550	YALI1_A04676g_2	TCTCATCGTAGTCAACCAGA	46781811	119	120	23.2957	298	299	23.0482	400	401	25.1739	23.8393	1.16242
1551	YALI1_A04676g_3	GTTCAGCTAATGAAGCAGAA	46777701	15	16	3.10609	28	29	2.23545	58	59	3.70389	3.01514	0.738433
1552	YALI1_A04676g_4	GGACGCCGAGAATCAGGTGA	46770701	228	229	44.4559	660	661	50.9528	817	818	51.3522	48.9203	3.87142
1553	YALI1_A04676g_5	GTGTATATCACGGCGTGCCA	46785801	112	113	21.9368	360	361	27.8275	373	374	23.4789	24.4144	3.05474
1554	YALI1_A04676g_6	ATTCTGCTTCATTAGCTGAA	46777811	99	100	19.4131	203	204	15.7252	336	337	21.1561	18.7648	2.77288
1555	YALI1_A04715g_1	AGAGAAGAGGAAGGAGAACG	47156401	82	83	16.1128	254	255	19.6565	271	272	17.0756	17.615	1.83238
1556	YALI1_A04715g_2	GATTGAAGAGGTGCGCCAAA	47170501	57	58	11.2596	157	158	12.1793	171	172	10.7978	11.4122	0.703313
1557	YALI1_A04715g_3	TTTTGGCGCACCTCTTCAAT	47170611	726	727	141.133	1733	1734	133.664	2142	2143	134.533	136.443	4.0845
1558	YALI1_A04715g_4	GCAGTGTTATCTAGACGCGC	47174101	89	90	17.4718	194	195	15.0315	279	280	17.5778	16.6937	1.44049
1559	YALI1_A04715g_5	GCAACAAGCTGTCTGCCTAC	47182101	205	206	39.9909	383	384	29.6004	554	555	34.8417	34.811	5.19533
1560	YALI1_A04715g_6	GCTCCATCTCCTCAACCTTT	47172311	48	49	9.5124	124	125	9.63555	145	146	9.16555	9.43783	0.243708
1561	YALI1_A04742g_1	GGAGCTGCCGAAACTCAACA	47433201	88	89	17.2776	251	252	19.4253	270	271	17.0128	17.9052	1.32304
1562	YALI1_A04742g_2	GATCCAAGCCGAGGGAACAG	47507301	76	77	14.9481	170	171	13.1814	214	215	13.4972	13.8756	0.94213
1563	YALI1_A04742g_3	TTATCAATGACAACTGTCGA	47520311	427	428	83.0879	1120	1121	86.4116	1309	1310	82.2389	83.9128	2.20526
1564	YALI1_A04742g_4	ATCTGCACAGATCCAAGCCG	47506401	64	65	12.6185	187	188	14.4919	240	241	15.1294	14.0799	1.30517
1565	YALI1_A04742g_5	GTATTCACAGGCTCGTTTGA	47483401	53	54	10.4831	171	172	13.2585	191	192	12.0533	11.9316	1.39172
1566	YALI1_A04742g_6	TGGACGGTGGACATTGCCGA	47460601	87	88	17.0835	194	195	15.0315	237	238	14.9411	15.6854	1.21167
1567	YALI1_A04781g_1	AGACTGTCCGAATTCAGCAG	47811311	69	70	13.5891	210	211	16.2648	300	301	18.8961	16.25	2.65351
1568	YALI1_A04781g_2	GTATGATCTGTCGAAGAAAC	47827211	125	126	24.4605	317	318	24.5128	348	349	21.9094	23.6276	1.48818
1569	YALI1_A04781g_3	AACCGGAGAAGGAAAGGTGG	47825511	50	51	9.90066	122	123	9.48138	189	190	11.9278	10.4366	1.3083
1570	YALI1_A04781g_4	TACCAAGGTTGATCCTGGAA	47829911	80	81	15.7246	186	187	14.4148	241	242	15.1922	15.1105	0.658713
1571	YALI1_A04781g_5	TCTGTCGAAGAAACCGGAGA	47826611	66	67	13.0068	193	194	14.9544	290	291	18.2683	15.4098	2.66019
1572	YALI1_A04781g_6	TGCCCTTCCAGGATCAACCT	47829401	101	102	19.8013	221	222	17.1127	283	284	17.8289	18.2476	1.39236
1573	YALI1_A04795g_1	CAAACGCGCCACAAATACCA	47926701	158	159	30.8668	330	331	25.5149	421	422	26.4922	27.6246	2.84997
1574	YALI1_A04795g_2	TTTGCGCAGCTCTAAATGGA	47925111	59	60	11.6478	168	169	13.0273	198	199	12.4928	12.3893	0.695508
1575	YALI1_A04795g_3	AGTTAGCTCTTTCTGGAACG	47939811	58	59	11.4537	156	157	12.1022	206	207	12.995	12.1837	0.773862
1576	YALI1_A04795g_4	CTCTCAGCCATGTTTTCAGT	47949001	41	42	8.15349	117	118	9.09596	146	147	9.22833	8.82592	0.586097
1577	YALI1_A04795g_5	CGAAATGCTGTGATTCAGCC	47933111	94	95	18.4424	248	249	19.194	298	299	18.7706	18.8023	0.376804
1578	YALI1_A04795g_6	GCAAACGCGCCACAAATACC	47926601	159	160	31.0609	328	329	25.3608	421	422	26.4922	27.638	3.01786
1579	YALI1_A04815g_1	GCACAGCAACTACTCAAGAA	48141811	201	202	39.2144	411	412	31.7588	547	548	34.4022	35.1251	3.78002
1580	YALI1_A04815g_2	AGGTGAGTACTAGTGGCAAG	48144011	106	107	20.772	213	214	16.4961	253	254	15.9456	17.7379	2.642
1581	YALI1_A04815g_3	TGATAAGCCTTTCAGAGAGG	48107311	263	264	51.2505	688	689	53.1111	863	864	54.24	52.8672	1.5096
1582	YALI1_A04815g_4	TGAAAGGCTTATCAAGAGTG	48107901	230	231	44.8442	518	519	40.0068	765	766	48.0878	44.3129	4.0666
1583	YALI1_A04815g_5	GCTGAGCCTTGCTCTTCGTG	48133711	133	134	26.0135	302	303	23.3566	442	443	27.8105	25.7269	2.24079
1584	YALI1_A04815g_6	TCTTGATCCACCTCTCTGAA	48106301	126	127	24.6546	322	323	24.8983	319	320	20.0889	23.2139	2.70909
1585	YALI1_A04817g_1	GGAGAAGGACGAATTGAGCG	48196001	87	88	17.0835	163	164	12.6418	247	248	15.5689	15.0981	2.25795
1586	YALI1_A04817g_2	ACCAGGTGTACTCAGCCTCG	48183001	247	248	48.1444	681	682	52.5715	853	854	53.6122	51.4427	2.90343
1587	YALI1_A04817g_3	AGCCACGACCCGCGACCCCG	48184811	9	10	1.94131	18	19	1.4646	20	21	1.31833	1.57475	0.325765
1588	YALI1_A04817g_4	TCAGGTGCTCATGATTTCGT	48189701	189	190	36.8848	563	564	43.4756	613	614	38.5455	39.6353	3.42786
1589	YALI1_A04817g_5	TCCTTCTCCACGCCTCCCTT	48194911	81	82	15.9187	174	175	13.4898	229	230	14.4389	14.6158	1.2241
1590	YALI1_A04817g_6	CTCTTCCCACGTTTCTCGCA	48200711	30	31	6.01805	56	57	4.39381	90	91	5.71278	5.37488	0.863233
1591	YALI1_A04848g_1	CCAAATCGTCGTTCAAACAG	48453211	106	107	20.772	288	289	22.2774	386	387	24.295	22.4481	1.7677
1592	YALI1_A04848g_2	GTTCAGCCTGCGCATATGAG	48428711	68	69	13.395	151	152	11.7168	197	198	12.43	12.5139	0.842239
1593	YALI1_A04848g_3	CCTGGCAGCACACACCCCGG	48436911	62	63	12.2302	164	165	12.7189	181	182	11.4256	12.1249	0.653085
1594	YALI1_A04848g_4	GGAATGCAATTTCTTCGTCG	48463601	91	92	17.86	246	247	19.0398	347	348	21.8467	19.5822	2.04791
1595	YALI1_A04848g_5	GTTGCATTACCCCAAACACC	48438711	61	62	12.0361	154	155	11.9481	209	210	13.1833	12.3892	0.689171
1596	YALI1_A04848g_6	AAGAGATCACGTTCCCCCAA	48472111	81	82	15.9187	200	201	15.494	239	240	15.0667	15.4931	0.426026
1597	YALI1_A04859g_1	ATGCCCACTGTAGATCGGGG	48608801	35	36	6.9887	103	104	8.01677	125	126	7.91	7.63849	0.56526
1598	YALI1_A04859g_2	TCGGAACTTTACTTACCAAG	48599301	93	94	18.2483	229	230	17.7294	266	267	16.7617	17.5798	0.754519
1599	YALI1_A04859g_3	TAAGCAGTACGAGTACCACT	48601111	38	39	7.5711	115	116	8.94179	96	97	6.08944	7.53411	1.42653
1600	YALI1_A04859g_4	CATGCCACCCCGATCTACAG	48609511	211	212	41.1557	411	412	31.7588	505	506	31.7655	34.8933	5.42337
1601	YALI1_A04859g_5	CCAATGCCCACTGTAGATCG	48608501	292	293	56.8803	780	781	60.2029	905	906	56.8767	57.9866	1.91936
1602	YALI1_A04859g_6	GGCGATATGGAGCTCGGCAC	48617811	61	62	12.0361	158	159	12.2564	250	251	15.7572	13.3499	2.0877
1603	YALI1_A04864g_1	GGGAAATGAGAAACGCGCTG	48657011	20	21	4.07674	59	60	4.62506	77	78	4.89667	4.53282	0.417671
1604	YALI1_A04864g_2	CCCATTCAAGTATAGCTCGA	48665411	131	132	25.6252	299	300	23.1253	380	381	23.9183	24.223	1.27751
1605	YALI1_A04864g_3	CCCCATTTTTCGCATCTGAG	48658701	18	19	3.68848	64	65	5.01048	76	77	4.83389	4.51095	0.717731
1606	YALI1_A04864g_4	CGTCGAGCTATACTTGAATG	48665201	168	169	32.8081	436	437	33.6859	542	543	34.0883	33.5274	0.654664
1607	YALI1_A04864g_5	CCTCTCAGATGCGAAAAATG	48659011	62	63	12.2302	136	137	10.5606	205	206	12.9322	11.9077	1.21829
1608	YALI1_A04864g_6	TTCAAGTCGTGCTCGGTATG	48669701	117	118	22.9074	297	298	22.9711	337	338	21.2189	22.3658	0.993781
1609	YALI1_A04884g_1	GCTGTGGATCCAGTTCTGAA	48822501	190	191	37.079	397	398	30.6796	522	523	32.8328	33.5304	3.25623
1610	YALI1_A04884g_2	GTGGATCCAGTTCTGAAGGG	48822801	73	74	14.3657	166	167	12.8731	212	213	13.3717	13.5368	0.75987
1611	YALI1_A04884g_3	AGGGCGGTACCACTTCTAGG	48824401	0	1	0.194131	0	1	0.0770844	0	1	0.0627778	0.111331	0.0720626
1612	YALI1_A04884g_4	CTTCTAGGTGGATTGACCAT	48825601	7	8	1.55305	53	54	4.16256	43	44	2.76222	2.82594	1.30592
1613	YALI1_A04884g_5	CTAGGTGGATTGACCATGGG	48825901	137	138	26.79	311	312	24.0503	339	340	21.3444	24.0616	2.72281
1614	YALI1_A04884g_6	ATTCGACAGTGTCTTGAGCA	48830411	232	233	45.2324	597	598	46.0965	788	789	49.5317	46.9535	2.27414
1615	YALI1_A04893g_1	TGTCTAGTCAACGTGCTGGT	48962701	159	160	31.0609	342	343	26.4399	517	518	32.5189	30.0066	3.17366
1616	YALI1_A04893g_2	GCACAGCCTATCAAAGTGCC	48971101	171	172	33.3905	428	429	33.0692	479	480	30.1333	32.1977	1.79497
1617	YALI1_A04893g_3	GCACAGTAATAAAGGCGTGG	48953811	88	89	17.2776	183	184	14.1835	251	252	15.82	15.7604	1.54791
1618	YALI1_A04893g_4	TCGCACAGTAATAAAGGCGT	48954011	72	73	14.1715	184	185	14.2606	274	275	17.2639	15.232	1.76022
1619	YALI1_A04893g_5	TTCGCACAGTAATAAAGGCG	48954111	72	73	14.1715	183	184	14.1835	273	274	17.2011	15.1854	1.74567
1620	YALI1_A04893g_6	ACAGCATTATGATTGCGTTC	48984701	71	72	13.9774	147	148	11.4085	164	165	10.3583	11.9147	1.86189
1621	YALI1_A04927g_1	GGAACCGAGTTTTTTCCCGG	49259011	100	101	19.6072	253	254	19.5794	314	315	19.775	19.6539	0.10581
1622	YALI1_A04927g_2	CTGCTTGAGAGGCAGTCGGT	49273601	65	66	12.8126	207	208	16.0335	242	243	15.255	14.7004	1.68056
1623	YALI1_A04927g_3	CTTTCCTCCGGGAAAAAACT	49258301	429	430	83.4762	1318	1319	101.674	1558	1559	97.8705	94.3403	9.59893
1624	YALI1_A04927g_4	CCAACAAGTGGTGGTACGAG	49254111	35	36	6.9887	164	165	12.7189	196	197	12.3672	10.6916	3.21163
1625	YALI1_A04927g_5	CTAACTACTCCAACAAGTGG	49255011	265	266	51.6388	607	608	46.8673	745	746	46.8322	48.4461	2.76499
1626	YALI1_A04927g_6	GAACTGGCTCGACTTCCACA	49251311	125	126	24.4605	273	274	21.1211	317	318	19.9633	21.8483	2.33509
1627	YALI1_A04976g_1	ATTTGGTGTATGATTTCGAG	49758001	83	84	16.307	200	201	15.494	222	223	13.9994	15.2668	1.17042
1628	YALI1_A04976g_2	CTGCAAAACCCACATCTTGA	49743311	82	83	16.1128	239	240	18.5002	281	282	17.7033	17.4388	1.21548
1629	YALI1_A04976g_3	CCGACCAGATCATCTTTCAG	49741011	185	186	36.1083	413	414	31.9129	561	562	35.2811	34.4341	2.22224
1630	YALI1_A04976g_4	CCGCTGAAAGATGATCTGGT	49740701	80	81	15.7246	261	262	20.1961	274	275	17.2639	17.7282	2.27163
1631	YALI1_A04976g_5	GTGTTCGCGACTGTCAACCA	49748301	176	177	34.3611	421	422	32.5296	575	576	36.16	34.3502	1.81522
1632	YALI1_A04976g_6	ACAGTCGCGAACACTACTCG	49747711	110	111	21.5485	419	420	32.3754	471	472	29.6311	27.8517	5.62853
1633	YALI1_A04983g_1	CATTTGGGTGAGATTTACGA	49844701	173	174	33.7787	389	390	30.0629	566	567	35.595	33.1455	2.81988
1634	YALI1_A04983g_2	CGGTGAGGAAGAGATACAAA	49846701	54	55	10.6772	108	109	8.4022	134	135	8.475	9.18479	1.29296
1635	YALI1_A04983g_3	CGTAAATCTCACCCAAATGA	49844611	90	91	17.6659	240	241	18.5773	314	315	19.775	18.6727	1.05778
1636	YALI1_A04983g_4	AATTTAGGAAGCATCCAAAG	49834411	120	121	23.4898	213	214	16.4961	298	299	18.7706	19.5855	3.56738
1637	YALI1_A04983g_5	GGGGTGTACTTTGTAGTTGG	49855101	651	652	126.573	1564	1565	120.637	2092	2093	131.394	126.201	5.38804
1638	YALI1_A04983g_6	AGGTGACTGGGGCTGTATAG	49863001	310	311	60.3746	657	658	50.7215	838	839	52.6705	54.5889	5.10448
1639	YALI1_A04990g_1	CCTACTCCCACCAAGCCTAG	49915311	421	422	81.9231	880	881	67.9113	1046	1047	65.7283	71.8543	8.78795
1640	YALI1_A04990g_2	TCTTGAATCCCGAGCCGAAA	49903301	21	22	4.27087	90	91	7.01468	101	102	6.40333	5.89629	1.44046
1641	YALI1_A04990g_3	TCCGAGCGCAGCTCAGATAA	1223208	85	86	16.6952	173	174	13.4127	226	227	14.2506	14.7862	1.70556
1642	YALI1_A04990g_4	CCCACAGCATCAATTCGAAT	49900301	201	202	39.2144	491	492	37.9255	560	561	35.2183	37.4527	2.03955
1643	YALI1_A04990g_5	CGGTTTCGACCATTTCGGCT	49904511	31	32	6.21218	109	110	8.47928	155	156	9.79333	8.1616	1.81159
1644	YALI1_A04990g_6	GATAACGGTTTCGACCATTT	49905011	91	92	17.86	178	179	13.7981	276	277	17.3894	16.3492	2.2218
1645	YALI1_A05003g_1	GCCTTTGATCGCCCTCGCCA	50040601	135	136	26.4018	407	408	31.4504	417	418	26.2411	28.0311	2.96231
1646	YALI1_A05003g_2	GATCGCCCTCGCCACGGCCG	50041201	92	93	18.0542	228	229	17.6523	340	341	21.4072	19.0379	2.06171
1647	YALI1_A05003g_3	CATGGAGTTTGCATCGGGCG	50044711	32	33	6.40631	82	83	6.398	118	119	7.47055	6.75829	0.616853
1648	YALI1_A05003g_4	GCCGTGGCGAGGGCGATCAA	50041011	72	73	14.1715	174	175	13.4898	202	203	12.7439	13.4684	0.714066
1649	YALI1_A05003g_5	CTGGACGACGAAGACATCCC	50053901	68	69	13.395	174	175	13.4898	194	195	12.2417	13.0421	0.694856
1650	YALI1_A05003g_6	CAAGGACATTGCAAAGACCC	50052001	34	35	6.79457	86	87	6.70634	99	100	6.27778	6.5929	0.276445
1651	YALI1_A05031g_1	GTGTCCGTAGATGTAAAAGG	50293001	122	123	23.8781	235	236	18.1919	344	345	21.6583	21.2428	2.86577
1652	YALI1_A05031g_2	CTTCTGGCGTTCCTCAACCA	50307511	61	62	12.0361	177	178	13.721	222	223	13.9994	13.2522	1.06232
1653	YALI1_A05031g_3	GATTCCACCCAGCCATACCT	50299601	129	130	25.237	282	283	21.8149	425	426	26.7433	24.5984	2.52552
1654	YALI1_A05031g_4	TCTGCTCATCTGTCTGGCCG	50297111	49	50	9.70653	166	167	12.8731	174	175	10.9861	11.1886	1.59296
1655	YALI1_A05031g_5	CATGACTGAGAACGTGTGGG	50289911	64	65	12.6185	210	211	16.2648	205	206	12.9322	13.9385	2.02073
1656	YALI1_A05031g_6	AGGACTTGCAAGTGTATCGA	50302911	57	58	11.2596	126	127	9.78971	184	185	11.6139	10.8877	0.967267
1657	YALI1_A05052g_1	TCAGATGCCGAGTTTTCAGA	50591201	99	100	19.4131	244	245	18.8857	248	249	15.6317	17.9768	2.048
1658	YALI1_A05052g_2	GCAGGCTTGCCCCCACCAGG	50533611	145	146	28.3431	347	348	26.8254	432	433	27.1828	27.4504	0.793464
1659	YALI1_A05052g_3	GGAGCCTCGAAAAGCGAAAG	50539801	65	66	12.8126	139	140	10.7918	176	177	11.1117	11.572	1.08622
1660	YALI1_A05052g_4	CGAAAAGCGAAAGCGGCCAA	50540501	81	82	15.9187	237	238	18.3461	244	245	15.3806	16.5484	1.57988
1661	YALI1_A05052g_5	GCCTTCCTACTTTTGTTGTA	50609001	121	122	23.6839	337	338	26.0545	428	429	26.9317	25.5567	1.68011
1662	YALI1_A05052g_6	GGCTTGTGCGAAACCCTCAA	50572711	109	110	21.3544	241	242	18.6544	224	225	14.125	18.0446	3.65306
1663	YALI1_A05091g_1	GTAATGACGTAGGGGAAAGG	50912301	49	50	9.70653	143	144	11.1001	145	146	9.16555	9.99075	0.998122
1664	YALI1_A05091g_2	TCAATCAAAAGAGTATCCAA	50893401	83	84	16.307	193	194	14.9544	183	184	11.5511	14.2708	2.45051
1665	YALI1_A05091g_3	AATGTTGATGTAGTCGAGCG	50899901	164	165	32.0316	397	398	30.6796	462	463	29.0661	30.5924	1.48465
1666	YALI1_A05091g_4	CCTGAGTTAGTAATGACGTA	50911401	84	85	16.5011	250	251	19.3482	223	224	14.0622	16.6372	2.6456
1667	YALI1_A05091g_5	TCCCAAGGCCAAGAGAAGAA	50890811	22	23	4.46501	68	69	5.31882	67	68	4.26889	4.68424	0.558245
1668	YALI1_A05091g_6	AGTCGAGCGAGGTTGGGGGT	50901001	200	201	39.0203	477	478	36.8463	588	589	36.9761	37.6142	1.21939
1669	YALI1_A05116g_1	TGTCCTCAGGAGACACCTCG	51167311	106	107	20.772	214	215	16.5731	304	305	19.1472	18.8308	2.11723
1670	YALI1_A05116g_2	GGTGTCTCCTGAGGACACGG	51167601	261	262	50.8622	720	721	55.5778	929	930	58.3833	54.9411	3.80075
1671	YALI1_A05116g_3	GGGTCTGCCCGCCAACCTCG	51165501	30	31	6.01805	88	89	6.86051	135	136	8.53778	7.13878	1.2827
1672	YALI1_A05116g_4	AACTTGGCCTTGGCAGGACG	51163211	63	64	12.4244	151	152	11.7168	160	161	10.1072	11.4161	1.18747
1673	YALI1_A05116g_5	GTGGCCGATGAGGAGAATGG	51176101	11	12	2.32957	30	31	2.38962	54	55	3.45278	2.72399	0.631865
1674	YALI1_A05116g_6	CCTGCCAAGGCCAAGTTCAA	51163501	23	24	4.65914	66	67	5.16465	73	74	4.64555	4.82311	0.295859
1675	YALI1_A05143g_1	AACAGCTTACCTATGCTCCG	51419211	258	259	50.2798	753	754	58.1216	863	864	54.24	54.2138	3.92095
1676	YALI1_A05143g_2	TGGAAAAGAACCACAAGGCG	51423511	46	47	9.12414	120	121	9.32721	138	139	8.72611	9.05915	0.305774
1677	YALI1_A05143g_3	TGCTCCCGAAAATTGTTGGA	51410001	53	54	10.4831	104	105	8.09386	120	121	7.59611	8.72434	1.54329
1678	YALI1_A05143g_4	CTAGTATGAGTACTGTCCCT	51407011	179	180	34.9435	521	522	40.238	582	583	36.5994	37.2603	2.70843
1679	YALI1_A05143g_5	CGGTTTCTCCCTCGGAGCAT	51418001	62	63	12.2302	169	170	13.1043	145	146	9.16555	11.5	2.06843
1680	YALI1_A05143g_6	TTTCTCAGAGTTGTCGTACA	51414801	117	118	22.9074	228	229	17.6523	307	308	19.3356	19.9651	2.68352
1681	YALI1_A05168g_1	CATACAGTGTACACACACGT	51797511	87	88	17.0835	258	259	19.9649	270	271	17.0128	18.0204	1.68434
1682	YALI1_A05168g_2	GTTGGAGACATCATGATCGG	51793401	148	149	28.9255	323	324	24.9753	422	423	26.555	26.8186	1.98822
1683	YALI1_A05168g_3	AATACCCAAGAGCGAAGAGT	51674601	198	199	38.632	565	566	43.6298	689	690	43.3167	41.8595	2.79945
1684	YALI1_A05168g_4	ATACAGTGTACACACACGTC	51797411	88	89	17.2776	259	260	20.0419	272	273	17.1383	18.1526	1.63767
1685	YALI1_A05168g_5	TATGTTGGAGACATCATGAT	51793101	44	45	8.73588	106	107	8.24803	181	182	11.4256	9.46982	1.71119
1686	YALI1_A05168g_6	GTGTTTCAAATGTTAATGAG	51786111	139	140	27.1783	347	348	26.8254	430	431	27.0572	27.0203	0.17934
1687	YALI1_A05210g_1	CGTTATTATTCTGGCCCTGG	52099711	49	50	9.70653	164	165	12.7189	160	161	10.1072	10.8442	1.63585
1688	YALI1_A05210g_2	AGTGCGGTCGAAGAACGCGC	52087801	170	171	33.1963	426	427	32.915	521	522	32.77	32.9605	0.216774
1689	YALI1_A05210g_3	TCAGAAGAGACACAACCGCC	52097901	19	20	3.88261	56	57	4.39381	72	73	4.58278	4.2864	0.362229
1690	YALI1_A05210g_4	TGTTTCCACACACCATGGCA	52080701	137	138	26.79	347	348	26.8254	441	442	27.7478	27.1211	0.543041
1691	YALI1_A05210g_5	TCTGTGTCACTCTCCACGCC	52084601	85	86	16.6952	172	173	13.3356	235	236	14.8156	14.9488	1.68378
1692	YALI1_A05210g_6	GGAGAGTGACACAGATCACC	52084111	10	11	2.13544	28	29	2.23545	22	23	1.44389	1.93826	0.431046
1693	YALI1_A05220g_1	GTAGATACCGGCGACAAAAC	52194201	19	20	3.88261	43	44	3.39171	78	79	4.95944	4.07792	0.801907
1694	YALI1_A05220g_2	AGGCACATCGCCAAAGTCGT	52189401	70	71	13.7833	195	196	15.1085	280	281	17.6406	15.5108	1.95985
1695	YALI1_A05220g_3	AGCATGTTTCGCACAAAGAA	52198201	14	15	2.91196	23	24	1.85002	36	37	2.32278	2.36159	0.53203
1696	YALI1_A05220g_4	TCGGGCCCGAATCAGAGCGG	52200801	258	259	50.2798	733	734	56.5799	899	900	56.5	54.4533	3.6145
1697	YALI1_A05220g_5	GGTTTTGTCGCCGGTATCTA	52194311	53	54	10.4831	133	134	10.3293	180	181	11.3628	10.725	0.557615
1698	YALI1_A05220g_6	GTCGGGCCCGAATCAGAGCG	52200701	256	257	49.8916	734	735	56.657	896	897	56.3117	54.2867	3.81024
1699	YALI1_A05229g_1	AGAGCTCAAGACTAGCACAG	52308901	259	260	50.474	667	668	51.4924	808	809	50.7872	50.9178	0.52161
1700	YALI1_A05229g_2	TGTCTGCTTGTAAGATGCAG	52316311	70	71	13.7833	264	265	20.4274	299	300	18.8333	17.6813	3.46862
1701	YALI1_A05229g_3	AGATGCAGCGGTATTCACGG	52315111	123	124	24.0722	340	341	26.2858	403	404	25.3622	25.2401	1.11183
1702	YALI1_A05229g_4	AGACAGAGCGGGCTCCGCCA	52302301	67	68	13.2009	238	239	18.4232	258	259	16.2594	15.9612	2.62389
1703	YALI1_A05229g_5	TTCAACTGCGACACAAGAAA	52295601	107	108	20.9661	324	325	25.0524	325	326	20.4656	22.1614	2.51621
1704	YALI1_A05229g_6	AAGATGCAGCGGTATTCACG	52315211	110	111	21.5485	307	308	23.742	360	361	22.6628	22.6511	1.09679
1705	YALI1_A05254g_1	ACAGCGCTCGAGAAAACGAG	52536811	22	23	4.46501	79	80	6.16675	96	97	6.08944	5.57373	0.960964
1706	YALI1_A05254g_2	TCTTTTTGCCAATCACGCCG	52519301	44	45	8.73588	127	128	9.8668	158	159	9.98166	9.52811	0.688495
1707	YALI1_A05254g_3	TGTGGACAACAAGATGACCG	52510611	85	86	16.6952	178	179	13.7981	200	201	12.6183	14.3706	2.09787
1708	YALI1_A05254g_4	GCAGAAAAGGAAAGAAGGCG	52543111	51	52	10.0948	141	142	10.946	210	211	13.2461	11.429	1.63023
1709	YALI1_A05254g_5	GATCTGGAGGATCTGAACGC	52539611	60	61	11.842	115	116	8.94179	143	144	9.04	9.94125	1.6468
1710	YALI1_A05254g_6	GACTCCTGTTTACGACGCAT	52505511	158	159	30.8668	357	358	27.5962	447	448	28.1244	28.8625	1.75576
1711	YALI1_A05259g_1	GCTCAAAGATCTGCAAACCG	52632001	110	111	21.5485	270	271	20.8899	360	361	22.6628	21.7004	0.89616
1712	YALI1_A05259g_2	GCAGTCCTACCAAAAGGGCA	52623001	116	117	22.7133	282	283	21.8149	381	382	23.9811	22.8364	1.08835
1713	YALI1_A05259g_3	CTCAGACATATTCGAACCCG	52634011	2	3	0.582392	12	13	1.0021	9	10	0.627778	0.737422	0.230336
1714	YALI1_A05259g_4	GGGCAAGGCCGCCTTAGCCG	52624501	71	72	13.9774	122	123	9.48138	159	160	10.0444	11.1677	2.44947
1715	YALI1_A05259g_5	ATGACTCTGTGTGAGCAGCG	52615901	93	94	18.2483	214	215	16.5731	245	246	15.4433	16.7549	1.41128
1716	YALI1_A05259g_6	GAGACTTCCAGAGTGCGTCG	52611611	110	111	21.5485	265	266	20.5044	398	399	25.0483	22.3671	2.37998
1717	YALI1_A05284g_1	AGAGCTCCTTGGTAAGAGAC	52829101	81	82	15.9187	204	205	15.8023	236	237	14.8783	15.5331	0.570038
1718	YALI1_A05284g_2	GTTCTCGAGAAAGAATACGT	52834901	82	83	16.1128	180	181	13.9523	257	258	16.1967	15.4206	1.27229
1719	YALI1_A05284g_3	ACGAACAGAACAGTTGCGAT	52833111	19	20	3.88261	35	36	2.77504	62	63	3.955	3.53755	0.661346
1720	YALI1_A05284g_4	GAACCGAATCTCCATTGCCG	52825211	114	115	22.325	258	259	19.9649	323	324	20.34	20.8766	1.2683
1721	YALI1_A05284g_5	ACTGAGCGCGCGTGTCAGAA	52838701	116	117	22.7133	296	297	22.8941	350	351	22.035	22.5474	0.452906
1722	YALI1_A05284g_6	GCGCTCAGTTGCTCGTCTGC	52837611	250	251	48.7268	633	634	48.8715	791	792	49.72	49.1061	0.536552
1723	YALI1_A05335g_1	GCAGGAGCATAGGTGTTGGA	53296701	97	98	19.0248	308	309	23.8191	343	344	21.5956	21.4798	2.39923
1724	YALI1_A05335g_2	CTTGCAATCCCCGAAACGAA	53331211	39	40	7.76523	100	101	7.78552	117	118	7.40778	7.65284	0.212475
1725	YALI1_A05335g_3	GCTTGGAGCCCGACACAGAA	53288701	114	115	22.325	277	278	21.4295	308	309	19.3983	21.0509	1.49961
1726	YALI1_A05335g_4	TATGCGGAATTGCACAACAG	53317401	184	185	35.9142	351	352	27.1337	518	519	32.5817	31.8765	4.43251
1727	YALI1_A05335g_5	TGCTTTGGCTGGAGCCACCG	53327111	22	23	4.46501	61	62	4.77923	87	88	5.52444	4.92289	0.544134
1728	YALI1_A05335g_6	GCACTGTCTGTGGGGTCACG	53304001	112	113	21.9368	269	270	20.8128	313	314	19.7122	20.8206	1.11229
1729	YALI1_A05355g_1	CCAGGTGGATGAGTTTCGAG	53574811	94	95	18.4424	259	260	20.0419	286	287	18.0172	18.8339	1.06761
1730	YALI1_A05355g_2	TTGAGAGGAGCTTTGCCCAA	53580911	91	92	17.86	291	292	22.5086	342	343	21.5328	20.6338	2.45123
1731	YALI1_A05355g_3	TTGGGTTCTCAATCACCAGG	53576311	38	39	7.5711	116	117	9.01887	77	78	4.89667	7.16221	2.0913
1732	YALI1_A05355g_4	TACGAATTCGAGTTGTTCGT	53561511	29	30	5.82392	58	59	4.54798	104	105	6.59167	5.65452	1.03232
1733	YALI1_A05355g_5	CTTCGCCATTCGAAAGGCCA	53558911	145	146	28.3431	300	301	23.2024	413	414	25.99	25.8452	2.5734
1734	YALI1_A05355g_6	CCACTCGAAACTCATCCACC	53574501	175	176	34.167	395	396	30.5254	507	508	31.8911	32.1945	1.83965
1735	YALI1_A05366g_1	ATTCCAGTCCGGCGTACACG	53668901	147	148	28.7313	389	390	30.0629	542	543	34.0883	30.9609	2.7891
1736	YALI1_A05366g_2	TTGTACATCCTCGTGTACGC	53670011	140	141	27.3724	278	279	21.5065	416	417	26.1783	25.0191	3.1
1737	YALI1_A05366g_3	ACACCTTTCTTCGATCAAAG	53681801	28	29	5.62979	77	78	6.01258	90	91	5.71278	5.78505	0.20137
1738	YALI1_A05366g_4	CCATACAATGAATTCGCCAG	53688301	134	135	26.2076	275	276	21.2753	323	324	20.34	22.6076	3.15257
1739	YALI1_A05366g_5	ACCACGTCGTCAGCATCTGG	53729411	299	300	58.2392	684	685	52.8028	840	841	52.7961	54.6127	3.14064
1740	YALI1_A05366g_6	AAATGCCGCCACAAAACAAG	53674301	80	81	15.7246	210	211	16.2648	269	270	16.95	16.3131	0.614134
1741	YALI1_A05407g_1	TGAGATCGTGGAACTGACCG	54091911	104	105	20.3837	223	224	17.2669	352	353	22.1606	19.9371	2.47721
1742	YALI1_A05407g_2	GCTTGTCAAGGAGTCCAACG	54085601	25	26	5.0474	36	37	2.85212	84	85	5.33611	4.41188	1.35848
1743	YALI1_A05407g_3	GGTGGAGTCTTTGTGCACCA	54082301	5	6	1.16478	25	26	2.00419	19	20	1.25556	1.47484	0.460671
1744	YALI1_A05407g_4	CTATACACTCGTCCAAGTCG	54076611	59	60	11.6478	103	104	8.01677	191	192	12.0533	10.5726	2.22272
1745	YALI1_A05407g_5	ACACTCGTCCAAGTCGAGGT	54076211	151	152	29.5079	302	303	23.3566	373	374	23.4789	25.4478	3.51667
1746	YALI1_A05407g_6	TTGGGCAGTATCCTCCTATG	54095211	275	276	53.5801	647	648	49.9507	738	739	46.3928	49.9745	3.59371
1747	YALI1_A05459g_1	GCAAAGTTAACCTTGCATAA	54566101	206	207	40.185	549	550	42.3964	690	691	43.3794	41.987	1.63608
1748	YALI1_A05459g_2	GTAGATTCTCCGTCCTCCAA	54514201	221	222	43.097	536	537	41.3943	514	515	32.3305	38.9406	5.78745
1749	YALI1_A05459g_3	TGTAACAACACAGAAACGTG	54561611	88	89	17.2776	213	214	16.4961	306	307	19.2728	17.6822	1.43188
1750	YALI1_A05459g_4	CGTGTTTGACGAGCTTCAGT	54525701	98	99	19.2189	281	282	21.7378	377	378	23.73	21.5622	2.26065
1751	YALI1_A05459g_5	GGGCACACATCCGACATCGG	54537501	74	75	14.5598	165	166	12.796	216	217	13.6228	13.6595	0.882471
1752	YALI1_A05459g_6	GATCTGGAGCGGGTAGGACG	54568501	75	76	14.7539	161	162	12.4877	220	221	13.8739	13.7052	1.14251
1753	YALI1_A05473g_1	GTTTTTTTGTGTCCTTTGGG	54738811	140	141	27.3724	367	368	28.367	474	475	29.8194	28.5196	1.23062
1754	YALI1_A05473g_2	GTGTCGTACATGGCGAGCCA	54759501	60	61	11.842	133	134	10.3293	179	180	11.3	11.1571	0.766391
1755	YALI1_A05473g_3	GGACACAAAAAAACCGCCGA	54739401	1	2	0.388261	5	6	0.462506	6	7	0.439444	0.430071	0.0379997
1756	YALI1_A05473g_4	CTCCTTGGCCAGATTCTTGA	54750611	91	92	17.86	220	221	17.0356	283	284	17.8289	17.5749	0.467225
1757	YALI1_A05473g_5	CGACTTCCGACCCGTCAACT	54741701	141	142	27.5666	351	352	27.1337	425	426	26.7433	27.1479	0.411795
1758	YALI1_A05473g_6	GATTCTTGATGGTTGATTTG	54749511	112	113	21.9368	262	263	20.2732	280	281	17.6406	19.9502	2.16624
1759	YALI1_A05491g_1	TATGTCGACCAGGAGAACAA	54901911	45	46	8.93001	146	147	11.3314	127	128	8.03555	9.43232	1.70437
1760	YALI1_A05491g_2	TCAGATGCAACAACGTACTG	54897611	172	173	33.5846	477	478	36.8463	563	564	35.4067	35.2792	1.63459
1761	YALI1_A05491g_3	GACCTCTTCGGTCACCTCTG	54891001	0	1	0.194131	0	1	0.0770844	0	1	0.0627778	0.111331	0.0720626
1762	YALI1_A05491g_4	GTTCTTGCAGAAACGGTTTG	54914901	97	98	19.0248	199	200	15.4169	265	266	16.6989	17.0469	1.82896
1763	YALI1_A05491g_5	TGGGGCAAGACCGAGTACCA	54909711	90	91	17.6659	119	120	9.25012	212	213	13.3717	13.4292	4.20818
1764	YALI1_A05491g_6	GACCAAGAGCGCAACCGCAG	54892711	117	118	22.9074	263	264	20.3503	320	321	20.1517	21.1365	1.53691
1765	YALI1_A05527g_1	CGACACCGTCTCCAGCCAGA	55292511	62	63	12.2302	178	179	13.7981	198	199	12.4928	12.8404	0.839744
1766	YALI1_A05527g_2	CGAATTCTCGGAAACGACAG	55326601	90	91	17.6659	265	266	20.5044	279	280	17.5778	18.5827	1.66486
1767	YALI1_A05527g_3	CTACTTTCGCCACCACGAGG	55297101	166	167	32.4198	524	525	40.4693	615	616	38.6711	37.1867	4.22505
1768	YALI1_A05527g_4	GATTTTGCCGGAAAAGACGC	55309011	13	14	2.71783	49	50	3.85422	105	106	6.65444	4.40883	2.02606
1769	YALI1_A05527g_5	GGCCTGACAGAAGACCTCGA	55362001	104	105	20.3837	291	292	22.5086	343	344	21.5956	21.496	1.06595
1770	YALI1_A05527g_6	CGCCGGCCCCAATCACGTGG	55307311	160	161	31.255	383	384	29.6004	489	490	30.7611	30.5388	0.849415
1771	YALI1_A05571g_1	AATCTCCTACACAGGTACCA	55692511	156	157	30.4785	358	359	27.6733	452	453	28.4383	28.8634	1.45011
1772	YALI1_A05571g_2	TCCGGGCTTGAAAACAACCG	55690501	117	118	22.9074	321	322	24.8212	356	357	22.4117	23.3801	1.27239
1773	YALI1_A05571g_3	CATAATTGCCCCCTGAGTAG	55686111	127	128	24.8487	404	405	31.2192	377	378	23.73	26.5993	4.03984
1774	YALI1_A05571g_4	TGAATCGATCACCAACGGAT	55695511	26	27	5.24153	63	64	4.9334	98	99	6.215	5.46331	0.668965
1775	YALI1_A05571g_5	CACCTCGTAGTCCTTCACAC	55699201	97	98	19.0248	312	313	24.1274	340	341	21.4072	21.5198	2.55316
1776	YALI1_A05571g_6	ACCCCACTCCTCTACTCAGG	55685001	91	92	17.86	261	262	20.1961	261	262	16.4478	18.168	1.89304
1777	YALI1_A05583g_1	TTTTGGATGTCGCTGTAGGA	55866101	31	32	6.21218	139	140	10.7918	155	156	9.79333	8.93244	2.40813
1778	YALI1_A05583g_2	AATGTCTCGTGAGCTAAGTA	55858211	137	138	26.79	386	387	29.8317	480	481	30.1961	28.9393	1.87019
1779	YALI1_A05583g_3	TACAAGTAGCACGATCGCAT	55840801	20	21	4.07674	63	64	4.9334	65	66	4.14333	4.38449	0.476532
1780	YALI1_A05583g_4	CCGAAATGTCTCGCGAGCTA	55861011	145	146	28.3431	408	409	31.5275	538	539	33.8372	31.2359	2.75865
1781	YALI1_A05583g_5	TATGCGATCGTGCTACTTGT	55840911	36	37	7.18283	105	106	8.17094	127	128	8.03555	7.79644	0.535696
1782	YALI1_A05583g_6	TCACAGTTTCAAAACAACTT	55836901	33	34	6.60044	127	128	9.8668	150	151	9.47944	8.64889	1.78455
1783	YALI1_A05592g_1	ATACCACGAGATATGAGTGT	55913901	100	101	19.6072	273	274	21.1211	320	321	20.1517	20.2933	0.766838
1784	YALI1_A05592g_2	ATACTTTGGTTGTATCGTAG	55905201	153	154	29.8961	360	361	27.8275	442	443	27.8105	28.5114	1.19925
1785	YALI1_A05592g_3	CTTTCGAGCCAAGCACGGAT	55928611	485	486	94.3475	1297	1298	100.056	1502	1503	94.355	96.2527	3.29336
1786	YALI1_A05592g_4	TGTTTTGTCCGATCCGTGCT	55927501	52	53	10.2889	133	134	10.3293	215	216	13.56	11.3927	1.87701
1787	YALI1_A05592g_5	CTCCCGACACTCATATCTCG	55914511	94	95	18.4424	186	187	14.4148	265	266	16.6989	16.5187	2.01986
1788	YALI1_A05592g_6	CATCTTGTGTGTTTGAGAGG	55902101	163	164	31.8374	434	435	33.5317	588	589	36.9761	34.1151	2.61854
1789	YALI1_A05605g_1	GCTCGCCGCAGAAAATGCTG	56063811	79	80	15.5305	159	160	12.3335	268	269	16.8872	14.9171	2.33801
1790	YALI1_A05605g_2	GGACGACGACGGGCTCAACG	56070901	54	55	10.6772	181	182	14.0294	210	211	13.2461	12.6509	1.75356
1791	YALI1_A05605g_3	GTTGCCGGAGACTTTTGTAT	56081811	55	56	10.8713	162	163	12.5648	224	225	14.125	12.5204	1.62729
1792	YALI1_A05605g_4	TGACATGGATCAGTTCCACA	56074201	230	231	44.8442	583	584	45.0173	720	721	45.2628	45.0414	0.210335
1793	YALI1_A05605g_5	TGTTGCCGCAGCATTTTCTG	56063001	51	52	10.0948	163	164	12.6418	193	194	12.1789	11.6385	1.35678
1794	YALI1_A05605g_6	TCTGCGGCGAGCCCCCCACG	56064601	50	51	9.90066	138	139	10.7147	158	159	9.98166	10.199	0.448449
1795	YALI1_A05662g_1	GGTAAAGGCGAGTCGGACCG	56611501	169	170	33.0022	324	325	25.0524	429	430	26.9944	28.3497	4.14455
1796	YALI1_A05662g_2	GTGCGTAAGGAATATCCAAG	56623301	126	127	24.6546	292	293	22.5857	326	327	20.5283	22.5895	2.06313
1797	YALI1_A05662g_3	TGAAGTACACGAAGAGCACG	56603011	168	169	32.8081	431	432	33.3004	616	617	38.7339	34.9475	3.28836
1798	YALI1_A05662g_4	GTACTTCACTGAGACAATGG	56604201	218	219	42.5146	510	511	39.3901	624	625	39.2361	40.3803	1.84999
1799	YALI1_A05662g_5	GAAGTACACGAAGAGCACGC	56602911	173	174	33.7787	431	432	33.3004	627	628	39.4244	35.5012	3.40602
1800	YALI1_A05662g_6	CATGTGACGCACTAGAGCAG	56599101	32	33	6.40631	104	105	8.09386	132	133	8.34944	7.61654	1.05585
1801	YALI1_A05701g_1	ATGTCCGACGATTCACGAAA	57003511	123	124	24.0722	408	409	31.5275	497	498	31.2633	28.9543	4.23012
1802	YALI1_A05701g_2	CAGCGATTTGAACTGACTCG	56998001	166	167	32.4198	403	404	31.1421	523	524	32.8955	32.1525	0.906786
1803	YALI1_A05701g_3	CTCCCGGCAGTAGTCTCGGA	57011301	2	3	0.582392	26	27	2.08128	38	39	2.44833	1.704	0.988528
1804	YALI1_A05701g_4	GGTGAAGTCATTCCAAGTCG	56989701	175	176	34.167	434	435	33.5317	607	608	38.1689	35.2892	2.51403
1805	YALI1_A05701g_5	GTAGTCTCGGAGGGTCTTTG	57012201	103	104	20.1896	178	179	13.7981	301	302	18.9589	17.6489	3.39115
1806	YALI1_A05701g_6	GTGAAGTCATTCCAAGTCGT	56989801	176	177	34.3611	436	437	33.6859	611	612	38.42	35.489	2.56067
1807	YALI1_A05737g_1	GTTTGCACCCAGACTTAGAA	57340711	41	42	8.15349	86	87	6.70634	126	127	7.97278	7.61087	0.788538
1808	YALI1_A05737g_2	GATGAGTTCCACCAGTTCAG	57361201	341	342	66.3927	773	774	59.6633	999	1000	62.7778	62.9446	3.36779
1809	YALI1_A05737g_3	ATGAGTTCCACCAGTTCAGG	57361301	365	366	71.0518	835	836	64.4425	1075	1076	67.5489	67.6811	3.30663
1810	YALI1_A05737g_4	TGGTGAAAAATATAGAGCTG	57369201	83	84	16.307	176	177	13.6439	208	209	13.1206	14.3572	1.70875
1811	YALI1_A05737g_5	TTCCATAGCACACTCTCGGT	57345601	101	102	19.8013	241	242	18.6544	278	279	17.515	18.6569	1.14317
1812	YALI1_A05737g_6	TCTACGACGTCAGCAGCCTG	57343411	95	96	18.6365	262	263	20.2732	352	353	22.1606	20.3568	1.76349
1813	YALI1_A05774g_1	CTTCCAGCAGACTACATCCA	57713911	94	95	18.4424	233	234	18.0377	350	351	22.035	19.505	2.20032
1814	YALI1_A05774g_2	CATACTCCTCGACGAAGACA	57707301	101	102	19.8013	254	255	19.6565	317	318	19.9633	19.8071	0.153488
1815	YALI1_A05774g_3	TCGAAGCAGCTTCTGTACTG	57722401	77	78	15.1422	167	168	12.9502	237	238	14.9411	14.3445	1.21169
1816	YALI1_A05774g_4	TGAGCTGCTCGAGGATCAGG	57694711	32	33	6.40631	71	72	5.55007	84	85	5.33611	5.76417	0.566312
1817	YALI1_A05774g_5	GCAGCAGCAGCCATAACACA	57745011	122	123	23.8781	309	310	23.8962	346	347	21.7839	23.186	1.21433
1818	YALI1_A05774g_6	TCTTCCCTGGAAGCTGGAAC	57725501	118	119	23.1015	238	239	18.4232	357	358	22.4744	21.3331	2.53947
1819	YALI1_A05795g_1	CATCAACTGGGACAACGACG	57933011	403	404	78.4288	1004	1005	77.4698	1199	1200	75.3333	77.0773	1.58462
1820	YALI1_A05795g_2	TACATGGATCCCCAGAACAG	57938901	117	118	22.9074	281	282	21.7378	389	390	24.4833	23.0428	1.37777
1821	YALI1_A05795g_3	ACAGGCACATAAGTTTTCGG	57950601	49	50	9.70653	122	123	9.48138	170	171	10.735	9.9743	0.668331
1822	YALI1_A05795g_4	CGAGTTTTCAAACACCACAA	57916601	123	124	24.0722	329	330	25.4378	413	414	25.99	25.1667	0.987233
1823	YALI1_A05795g_5	TGGAAGGAGTCGTTCAGACG	57952601	34	35	6.79457	97	98	7.55427	92	93	5.83833	6.72906	0.859842
1824	YALI1_A05795g_6	GGAATTCTGCCGCTGTTCTG	57940111	90	91	17.6659	265	266	20.5044	268	269	16.8872	18.3525	1.90386
1825	YALI1_A05798g_1	AGACTGGCAGTATAAACACA	57968801	91	92	17.86	154	155	11.9481	225	226	14.1878	14.6653	2.98476
1826	YALI1_A05798g_2	AGTGATCCCGGCGCTAAAAA	1230708	67	68	13.2009	176	177	13.6439	159	160	10.0444	12.2964	1.96281
1827	YALI1_A05798g_3	TAGTCTAGCCACTAGTGCGG	57964301	138	139	26.9842	355	356	27.442	446	447	28.0617	27.496	0.54077
1828	YALI1_A05798g_4	CGCACTAGTGGCTAGACTAA	57964211	14	15	2.91196	35	36	2.77504	50	51	3.20167	2.96289	0.217826
1829	YALI1_A05798g_5	CGTATGTGATAAGAGTAGAC	57967201	50	51	9.90066	148	149	11.4856	162	163	10.2328	10.5397	0.835835
1830	YALI1_A05798g_6	TGGGGATCATGGTATCTCAG	57975501	108	109	21.1602	242	243	18.7315	291	292	18.3311	19.4076	1.53096
1831	YALI1_A05813g_1	TTACTCCTAAAAAGGATCAG	58145901	87	88	17.0835	269	270	20.8128	340	341	21.4072	19.7678	2.34362
1832	YALI1_A05813g_2	TGAAGTTCCTCAACAGGAAG	58138811	108	109	21.1602	342	343	26.4399	442	443	27.8105	25.1369	3.51142
1833	YALI1_A05813g_3	CCAAGACCATAGAAAGTGAG	58158201	105	106	20.5778	273	274	21.1211	331	332	20.8422	20.8471	0.271666
1834	YALI1_A05813g_4	CCTGTTGAGGAACTTCATGG	58139101	110	111	21.5485	238	239	18.4232	291	292	18.3311	19.4343	1.83157
1835	YALI1_A05813g_5	GGAATCCTGACATCGTTATG	58148001	45	46	8.93001	75	76	5.85841	100	101	6.34055	7.04299	1.65189
1836	YALI1_A05813g_6	GACCTGGCTTTTCACACTGA	58136111	136	137	26.5959	268	269	20.7357	392	393	24.6717	24.0011	2.9871
1837	YALI1_A05821g_1	GTTTTACCCCGGAATCGGCA	58224301	38	39	7.5711	69	70	5.39591	122	123	7.72166	6.89622	1.30149
1838	YALI1_A05821g_2	GAGCGAACGACAGGAGAGCG	58235701	164	165	32.0316	387	388	29.9087	530	531	33.335	31.7584	1.72938
1839	YALI1_A05821g_3	TCGAGTTGTGGAAGGTTCCG	58227001	145	146	28.3431	371	372	28.6754	438	439	27.5594	28.1926	0.572982
1840	YALI1_A05821g_4	TTCCAGGTGTAACGAATCCG	58218611	253	254	49.3092	579	580	44.7089	713	714	44.8233	46.2805	2.62356
1841	YALI1_A05821g_5	GACAAGTCACGTGATACCAA	58238801	56	57	11.0654	103	104	8.01677	180	181	11.3628	10.1483	1.85196
1842	YALI1_A05821g_6	GGTGGTGCTGAGCGAACGAC	58234801	216	217	42.1264	548	549	42.3193	629	630	39.55	41.3319	1.54618
1843	YALI1_A05836g_1	TGACATCTCCGTCCATTGAA	58390701	210	211	40.9616	526	527	40.6235	581	582	36.5367	39.3739	2.46293
1844	YALI1_A05836g_2	ATAGGTTCGTCGAGGATACA	58358001	141	142	27.5666	331	332	25.592	411	412	25.8644	26.341	1.07006
1845	YALI1_A05836g_3	TTGCAAGTCGAACTCAACAA	58361901	214	215	41.7381	625	626	48.2548	854	855	53.675	47.8893	5.97684
1846	YALI1_A05836g_4	TGCAAGTCGAACTCAACAAA	58362001	217	218	42.3205	634	635	48.9486	865	866	54.3655	48.5449	6.03267
1847	YALI1_A05836g_5	CCTACCATCCGAGAGAAGAT	58408611	61	62	12.0361	141	142	10.946	193	194	12.1789	11.7203	0.67439
1848	YALI1_A05836g_6	ATTTGTCACCCTTCAATGGA	58391811	138	139	26.9842	296	297	22.8941	410	411	25.8017	25.2266	2.10481
1849	YALI1_A05844g_1	GGTAGACCATGTCGTCCAAT	58438501	160	161	31.255	367	368	28.367	473	474	29.7567	29.7929	1.44434
1850	YALI1_A05844g_2	AAGACCGACTACCATCCCAT	58440311	123	124	24.0722	324	325	25.0524	435	436	27.3711	25.4986	1.6941
1851	YALI1_A05844g_3	GGTGTCTACAGAAATCAAGC	58489211	8	9	1.74718	34	35	2.69795	76	77	4.83389	3.09301	1.58082
1852	YALI1_A05844g_4	AATCGAGAGTACCAGTCGTC	58491301	98	99	19.2189	285	286	22.0461	326	327	20.5283	20.5978	1.41488
1853	YALI1_A05844g_5	GACCATGTCGTCCAATGGGA	58438901	272	273	52.9977	763	764	58.8925	853	854	53.6122	55.1674	3.24056
1854	YALI1_A05844g_6	TCGTCCAATGGGATGGTAGT	58439601	136	137	26.5959	358	359	27.6733	420	421	26.4294	26.8995	0.675233
1855	YALI1_A05869g_1	GCTGTCCCAGGACTGAGGCG	1225708	108	109	21.1602	296	297	22.8941	316	317	19.9006	21.3183	1.503
1856	YALI1_A05869g_2	GCATTGTTGACTTATCCCTA	58692211	149	150	29.1196	324	325	25.0524	480	481	30.1961	28.1227	2.71288
1857	YALI1_A05869g_3	CACATTCTCTCAACTACGAT	58684501	44	45	8.73588	157	158	12.1793	167	168	10.5467	10.4873	1.72249
1858	YALI1_A05869g_4	GAATGTGCCAATATGACCCT	58683211	169	170	33.0022	482	483	37.2317	578	579	36.3483	35.5274	2.23107
1859	YALI1_A05869g_5	AGAATGTGCCAATATGACCC	58683311	169	170	33.0022	481	482	37.1547	572	573	35.9717	35.3762	2.13931
1860	YALI1_A05869g_6	GTGCTGTCCCAGGACTGAGG	1235708	279	280	54.3566	753	754	58.1216	800	801	50.285	54.2544	3.91931
1861	YALI1_A05884g_1	AGAATTGAAGAATTCAGCCG	58806911	114	115	22.325	304	305	23.5107	382	383	24.0439	23.2932	0.879832
1862	YALI1_A05884g_2	AGGGGGTTCAAAAAGATGAG	58820111	113	114	22.1309	282	283	21.8149	359	360	22.6	22.1819	0.395039
1863	YALI1_A05884g_3	ACATGACGCCCGACTTTGCT	58814201	21	22	4.27087	33	34	2.62087	69	70	4.39444	3.76206	0.990232
1864	YALI1_A05884g_4	ACTTCTCAAAGTCGGCAACG	58823211	107	108	20.9661	326	327	25.2066	401	402	25.2367	23.8031	2.45697
1865	YALI1_A05884g_5	ACTGTCAGGTATGACGGCCG	58829211	91	92	17.86	210	211	16.2648	258	259	16.2594	16.7948	0.922551
1866	YALI1_A05884g_6	GGAGAAGTTGACCACGACCT	58827201	250	251	48.7268	644	645	49.7194	775	776	48.7155	49.0539	0.576366
1867	YALI1_A05904g_1	GCAGAGACCGGACGGAGACG	59031901	48	49	9.5124	94	95	7.32301	132	133	8.34944	8.39495	1.0954
1868	YALI1_A05904g_2	AGCTGACTAGCGAGCTCCAG	59020711	53	54	10.4831	181	182	14.0294	169	170	10.6722	11.7282	1.99509
1869	YALI1_A05904g_3	GGGCAATCCGCGTCTCCGTC	59032911	14	15	2.91196	25	26	2.00419	51	52	3.26444	2.72687	0.650194
1870	YALI1_A05904g_4	GCTCTCAGGGAGGCCTGCGA	59034911	33	34	6.60044	127	128	9.8668	122	123	7.72166	8.06297	1.65971
1871	YALI1_A05904g_5	CATCTTGAGCTCATTGAACA	59024601	165	166	32.2257	446	447	34.4567	569	570	35.7833	34.1552	1.79788
1872	YALI1_A05904g_6	CTCTGCTGTGATTTGTGATG	59030511	169	170	33.0022	460	461	35.5359	530	531	33.335	33.9577	1.37685
1873	YALI1_A05927g_1	ACACACCGCGATATACAACT	59260501	173	174	33.7787	403	404	31.1421	472	473	29.6939	31.5382	2.07104
1874	YALI1_A05927g_2	ACAGATGGAGCGAGTCAACA	59247311	192	193	37.4672	421	422	32.5296	589	590	37.0389	35.6786	2.73548
1875	YALI1_A05927g_3	CCATCTGTCCATCTGCTTCA	59248501	229	230	44.6501	613	614	47.3298	743	744	46.7067	46.2288	1.40232
1876	YALI1_A05927g_4	CTGTACCGAGTTGTATATCG	59261311	74	75	14.5598	171	172	13.2585	232	233	14.6272	14.1485	0.771498
1877	YALI1_A05927g_5	TAGATTGGACAGATTAAGTG	59252111	58	59	11.4537	152	153	11.7939	177	178	11.1744	11.474	0.310232
1878	YALI1_A05927g_6	CTTGTCATCTCTGTCAAAGG	59266711	77	78	15.1422	206	207	15.9565	283	284	17.8289	16.3092	1.37764
1879	YALI1_A05947g_1	GTACATTGCGAAGAGCAGCT	59456001	155	156	30.2844	363	364	28.0587	458	459	28.815	29.0527	1.13172
1880	YALI1_A05947g_2	CAGTCAAGTGAGAAGGCCAG	59451111	59	60	11.6478	132	133	10.2522	194	195	12.2417	11.3806	1.0213
1881	YALI1_A05947g_3	CACGACCCAAACACCCTACA	59469611	16	17	3.30022	24	25	1.92711	38	39	2.44833	2.55855	0.69316
1882	YALI1_A05947g_4	GGTCGTGGATGTCGGAGCGT	59470901	66	67	13.0068	151	152	11.7168	144	145	9.10278	11.2755	1.98906
1883	YALI1_A05947g_5	ATGAATGGTTGGTAGTGCGT	59458301	153	154	29.8961	361	362	27.9045	443	444	27.8733	28.558	1.15895
1884	YALI1_A05947g_6	ATTTGGGCTCTGGGAGTTCG	59475301	40	41	7.95936	123	124	9.55846	151	152	9.54222	9.02001	0.918591
1885	YALI1_A05987g_1	AGTCAGGCATAATCTCCTGG	59905601	141	142	27.5666	365	366	28.2129	424	425	26.6805	27.4867	0.769282
1886	YALI1_A05987g_2	GCAATTTTTCGACGTTCACG	59913901	140	141	27.3724	440	441	33.9942	521	522	32.77	31.3789	3.52327
1887	YALI1_A05987g_3	GCGCCGTTGGACTTGAAGGT	1228208	13	14	2.71783	37	38	2.92921	91	92	5.77555	3.80753	1.70763
1888	YALI1_A05987g_4	CCTGTTCCAGACCTAGTATG	59908801	149	150	29.1196	487	488	37.6172	584	585	36.725	34.4873	4.66988
1889	YALI1_A05987g_5	AGCACCAGTGGTTAGCCCAA	59895111	60	61	11.842	73	74	5.70424	99	100	6.27778	7.94133	3.3902
1890	YALI1_A05987g_6	ACAAATTCTTGAAATCCCTT	59893301	63	64	12.4244	239	240	18.5002	255	256	16.0711	15.6652	3.05821
1891	YALI1_A06052g_1	ACAGAAAGTAGAACGTGCCG	60527111	173	174	33.7787	425	426	32.8379	539	540	33.9	33.5056	0.581342
1892	YALI1_A06052g_2	CTACTTTCTGTTCAGCCACG	60528001	136	137	26.5959	322	323	24.8983	497	498	31.2633	27.5858	3.29598
1893	YALI1_A06052g_3	TTGACAACCAGGCCAAACGA	60537111	291	292	56.6862	751	752	57.9674	930	931	58.4461	57.6999	0.909967
1894	YALI1_A06052g_4	TTCTTCGTCCGGCGTCCACG	60529811	104	105	20.3837	287	288	22.2003	382	383	24.0439	22.2093	1.8301
1895	YALI1_A06052g_5	GTTCTCATTGTGCCTCATGA	60543101	64	65	12.6185	177	178	13.721	253	254	15.9456	14.095	1.69477
1896	YALI1_A06052g_6	TGTGTCCATGTCGATAGCGA	60541111	218	219	42.5146	616	617	47.5611	743	744	46.7067	45.5941	2.70092
1897	YALI1_A06073g_1	GCAACCGTACCCCAACCAGG	60725811	64	65	12.6185	140	141	10.8689	161	162	10.17	11.2191	1.26126
1898	YALI1_A06073g_2	CTGCTGTCGTTGTTCCCCAA	60713111	141	142	27.5666	341	342	26.3629	472	473	29.6939	27.8744	1.68672
1899	YALI1_A06073g_3	GACGCTGTCAGAGCAGGACG	60707511	18	19	3.68848	34	35	2.69795	45	46	2.88778	3.0914	0.525723
1900	YALI1_A06073g_4	GCGTCTGGATGACGTTGCCA	60709001	51	52	10.0948	105	106	8.17094	135	136	8.53778	8.9345	1.02144
1901	YALI1_A06073g_5	TATCGTAGCCCGCCTGGTTG	60724601	32	33	6.40631	116	117	9.01887	134	135	8.475	7.96673	1.37845
1902	YALI1_A06073g_6	GCTATCAAGCTGTACGCTCG	60720611	53	54	10.4831	146	147	11.3314	191	192	12.0533	11.2893	0.785985
1903	YALI1_A06099g_1	TGCTCTGATGAGATCAACCA	60961301	204	205	39.7968	573	574	44.2464	721	722	45.3255	43.1229	2.93061
1904	YALI1_A06099g_2	TCTCGGTCGTTTTCGAACAG	60980901	89	90	17.4718	166	167	12.8731	297	298	18.7078	16.3509	3.0746
1905	YALI1_A06099g_3	AACTCGTTCAAAGCATACGC	60965311	25	26	5.0474	93	94	7.24593	121	122	7.65889	6.65074	1.4038
1906	YALI1_A06099g_4	AATGAGGGTCGTCACTAACA	60996701	76	77	14.9481	269	270	20.8128	354	355	22.2861	19.349	3.88185
1907	YALI1_A06099g_5	CGGAGTGTTTTCGCAGACCG	60963311	73	74	14.3657	238	239	18.4232	317	318	19.9633	17.5841	2.89163
1908	YALI1_A06099g_6	ACTAGTGTCTATCGTAGAGA	60958811	82	83	16.1128	197	198	15.2627	263	264	16.5733	15.983	0.664896
1909	YALI1_A06102g_1	AATCAATTCTCACCGCCGAC	61019111	91	92	17.86	233	234	18.0377	254	255	16.0083	17.302	1.1239
1910	YALI1_A06102g_2	AAATCATGCATATCAAAAGG	1233208	180	181	35.1376	454	455	35.0734	552	553	34.7161	34.9757	0.227113
1911	YALI1_A06102g_3	GCGTAAATATACCTGCAACC	61035011	44	45	8.73588	115	116	8.94179	115	116	7.28222	8.31996	0.904588
1912	YALI1_A06102g_4	AGATCAGTGTAGAGAAACGT	61030901	246	247	47.9503	582	583	44.9402	761	762	47.8367	46.909	1.70602
1913	YALI1_A06102g_5	ATTTTGGATATCCTACAACA	61012201	60	61	11.842	157	158	12.1793	155	156	9.79333	11.2715	1.29123
1914	YALI1_A06102g_6	CAGATCAGTGTAGAGAAACG	61030801	243	244	47.3679	579	580	44.7089	760	761	47.7739	46.6169	1.66477
1915	YALI1_A06104g_1	TCGTGCTTGTAAAAGTACAG	61066101	101	102	19.8013	281	282	21.7378	332	333	20.905	20.8147	0.971385
1916	YALI1_A06104g_2	ACACCGAACATAGTACGCGT	61068911	231	232	45.0383	500	501	38.6193	694	695	43.6305	42.4294	3.37389
1917	YALI1_A06104g_3	AGCACGAATACCTTGTAGAA	61064811	33	34	6.60044	99	100	7.70844	71	72	4.52	6.27629	1.61875
1918	YALI1_A06104g_4	TCACGTTGCGTCATAAATGG	61053101	162	163	31.6433	441	442	34.0713	577	578	36.2855	34	2.32195
1919	YALI1_A06104g_5	ACAACGAGAGACTCATGGCT	61072301	4	5	0.970653	18	19	1.4646	16	17	1.06722	1.16749	0.261796
1920	YALI1_A06104g_6	GTTTCACGTTGCGTCATAAA	61052801	37	38	7.37696	71	72	5.55007	133	134	8.41222	7.11309	1.4492
1921	YALI1_A06116g_1	TACCGACGAAGAGATCGCCG	61180901	54	55	10.6772	121	122	9.40429	133	134	8.41222	9.4979	1.13538
1922	YALI1_A06116g_2	CCAGCTGTCTTCCTTGAGCG	61169711	116	117	22.7133	273	274	21.1211	362	363	22.7883	22.2076	0.94165
1923	YALI1_A06116g_3	TCTTGATACTGACTTCGGCG	61186011	142	143	27.7607	368	369	28.4441	519	520	32.6444	29.6164	2.64451
1924	YALI1_A06116g_4	GGCCTCGGCGATCTCTTCGT	61181411	71	72	13.9774	178	179	13.7981	251	252	15.82	14.5318	1.11918
1925	YALI1_A06116g_5	GGGCTTCTGTCTTCCTTGGG	61173311	87	88	17.0835	262	263	20.2732	345	346	21.7211	19.6926	2.37269
1926	YALI1_A06116g_6	CCTTGGGCGGATCCTGAGAG	61172011	112	113	21.9368	324	325	25.0524	427	428	26.8689	24.6194	2.49442
1927	YALI1_A06128g_1	GGATCTAGATCTGATCCCCG	61295201	252	253	49.1151	720	721	55.5778	771	772	48.4644	51.0524	3.93258
1928	YALI1_A06128g_2	GCCGTGACCAGGAATGGCGG	61329311	47	48	9.31827	106	107	8.24803	158	159	9.98166	9.18265	0.874739
1929	YALI1_A06128g_3	GCTGGTTCGATTCCAGGCGT	61298801	6	7	1.35891	32	33	2.54378	38	39	2.44833	2.11701	0.658263
1930	YALI1_A06128g_4	GACACTGGCGAAAACACTGG	61301001	125	126	24.4605	275	276	21.2753	373	374	23.4789	23.0715	1.63119
1931	YALI1_A06128g_5	TACACTTTCTCTGTGATCAA	61312101	59	60	11.6478	169	170	13.1043	151	152	9.54222	11.4315	1.79089
1932	YALI1_A06128g_6	GCTGCCGTGACCAGGAATGG	61329611	84	85	16.5011	274	275	21.1982	335	336	21.0933	19.5975	2.68211
1933	YALI1_A06149g_1	GCGTCTGGCTCTAAAGTCCG	61519901	146	147	28.5372	446	447	34.4567	602	603	37.855	33.6163	4.7154
1934	YALI1_A06149g_2	CGTCTGGCTCTAAAGTCCGA	61520001	147	148	28.7313	449	450	34.688	607	608	38.1689	33.8627	4.77259
1935	YALI1_A06149g_3	CTTGGAGAAGGGATCAAGAG	61509611	141	142	27.5666	393	394	30.3712	515	516	32.3933	30.1104	2.42394
1936	YALI1_A06149g_4	CTGTGCCAGCGGCCGACACG	61499111	7	8	1.55305	7	8	0.616675	13	14	0.878889	1.0162	0.483051
1937	YALI1_A06149g_5	GATTTAAGTCGCAACTGCAC	61502101	64	65	12.6185	174	175	13.4898	165	166	10.4211	12.1765	1.58136
1938	YALI1_A06149g_6	AACGACATCAGCCCGAATCG	61496501	254	255	49.5033	654	655	50.4903	803	804	50.4733	50.1556	0.564986
1939	YALI1_A06169g_1	TCAACTTGTACAGGACACCA	61676711	263	264	51.2505	697	698	53.8049	861	862	54.1144	53.0566	1.57178
1940	YALI1_A06169g_2	GAACAGGTGGATATCAGCCG	61674701	145	146	28.3431	302	303	23.3566	386	387	24.295	25.3315	2.64993
1941	YALI1_A06169g_3	ACAGACGGAAAGGTTTCCAG	61687811	1	2	0.388261	3	4	0.308337	1	2	0.125556	0.274051	0.134667
1942	YALI1_A06169g_4	TGCTGAGTGCGACAAACAGA	61689311	106	107	20.772	273	274	21.1211	329	330	20.7167	20.8699	0.219294
1943	YALI1_A06169g_5	GCGATGCTGGACTTTCGACT	61679811	16	17	3.30022	51	52	4.00839	81	82	5.14778	4.15213	0.932127
1944	YALI1_A06169g_6	GCAAAGGAGTTGTAAATGCC	61691001	66	67	13.0068	194	195	15.0315	213	214	13.4344	13.8242	1.06714
1945	YALI1_A06174g_1	GTAGTGTCTGGGTATTAACA	61752311	246	247	47.9503	679	680	52.4174	683	684	42.94	47.7692	4.74128
1946	YALI1_A06174g_2	TCTCATCTAGCATCTTGCTG	61730601	81	82	15.9187	220	221	17.0356	236	237	14.8783	15.9442	1.07888
1947	YALI1_A06174g_3	GTTTCTTCGACAATGACACT	61735401	248	249	48.3385	680	681	52.4945	799	800	50.2222	50.3517	2.08099
1948	YALI1_A06174g_4	TCAGATCTGAGTTGAAACAA	61739711	48	49	9.5124	126	127	9.78971	155	156	9.79333	9.69848	0.161161
1949	YALI1_A06174g_5	CGTTTCTTCGACAATGACAC	61735301	246	247	47.9503	682	683	52.6486	793	794	49.8455	50.1481	2.36375
1950	YALI1_A06174g_6	CATCTTGCTGGGGACCCCGA	61731601	27	28	5.43566	83	84	6.47509	80	81	5.085	5.66525	0.722924
1951	YALI1_A06196g_1	CAGCCCATATGTGAACGCTT	61984211	83	84	16.307	280	281	21.6607	299	300	18.8333	18.9337	2.67828
1952	YALI1_A06196g_2	ACCTCACGATGTATACTCCG	61968401	484	485	94.1534	1205	1206	92.9637	1414	1415	88.8305	91.9826	2.79378
1953	YALI1_A06196g_3	GCAAGAGTCACGTGTAGACA	61979201	69	70	13.5891	152	153	11.7939	165	166	10.4211	11.9347	1.58871
1954	YALI1_A06196g_4	CCTCACGATGTATACTCCGT	61968501	460	461	89.4942	1172	1173	90.42	1359	1360	85.3778	88.4307	2.68409
1955	YALI1_A06196g_5	GCCACAAGCCGCGATCGGCA	61976001	34	35	6.79457	130	131	10.0981	124	125	7.84722	8.24662	1.68757
1956	YALI1_A06196g_6	ACAAGCCGCGATCGGCAGGG	61976301	48	49	9.5124	128	129	9.94388	197	198	12.43	10.6288	1.57476
1957	YALI1_A06207g_1	GTACGGGTCCATACGCCCAG	62091701	188	189	36.6907	376	377	29.0608	480	481	30.1961	31.9825	4.11671
1958	YALI1_A06207g_2	CCAAATGAGACAGTCAGCGA	62075401	134	135	26.2076	336	337	25.9774	417	418	26.2411	26.1421	0.14355
1959	YALI1_A06207g_3	GCTTTGTCTGTCGGTAAAAG	62096011	87	88	17.0835	260	261	20.119	299	300	18.8333	18.6786	1.52366
1960	YALI1_A06207g_4	TCCAAATGAGACAGTCAGCG	62075301	132	133	25.8194	334	335	25.8233	412	413	25.9272	25.8566	0.0611703
1961	YALI1_A06207g_5	GTATTTCTGCATTTTCCCCT	62093511	54	55	10.6772	127	128	9.8668	184	185	11.6139	10.7193	0.874304
1962	YALI1_A06207g_6	TGTACGGGTCCATACGCCCA	62091601	187	188	36.4966	373	374	28.8296	480	481	30.1961	31.8407	4.08955
1963	YALI1_A06220g_1	AGAGCAGAGGAGCAAATGGA	62217011	36	37	7.18283	127	128	9.8668	135	136	8.53778	8.52914	1.342
1964	YALI1_A06220g_2	GCAAGTTTCTGCGCGCATAG	62219001	74	75	14.5598	205	206	15.8794	243	244	15.3178	15.2523	0.662221
1965	YALI1_A06220g_3	GCAGAGCGCAATTGTCCGGT	62232511	0	1	0.194131	1	2	0.154169	0	1	0.0627778	0.137026	0.0673336
1966	YALI1_A06220g_4	CAGTCCACCGGGCAACCCAC	62230701	15	16	3.10609	54	55	4.23964	54	55	3.45278	3.5995	0.580844
1967	YALI1_A06220g_5	AGAACGGACGACGAAGTCTT	62208901	29	30	5.82392	51	52	4.00839	70	71	4.45722	4.76318	0.945646
1968	YALI1_A06220g_6	TGGAGTAGACGAGATCAACC	62228101	252	253	49.1151	694	695	53.5736	849	850	53.3611	52.0166	2.51505
1969	YALI1_A06229g_1	ACAGTACCAGAACCGAGGCG	62328001	79	80	15.5305	174	175	13.4898	255	256	16.0711	15.0304	1.36137
1970	YALI1_A06229g_2	GAGGAACAGTACCAGAACCG	62327501	103	104	20.1896	293	294	22.6628	319	320	20.0889	20.9804	1.45785
1971	YALI1_A06229g_3	GCTCAAAAAGGGACACCTGG	62322601	61	62	12.0361	177	178	13.721	229	230	14.4389	13.3987	1.2334
1972	YALI1_A06229g_4	CACCATGGAGAGAATGGTGA	62299711	133	134	26.0135	287	288	22.2003	396	397	24.9228	24.3789	1.96393
1973	YALI1_A06229g_5	TCACGGCCTGGGCCTCGCCT	62329511	38	39	7.5711	139	140	10.7918	214	215	13.4972	10.62	2.96679
1974	YALI1_A06229g_6	TTGTCGGGAGTGCGAGTGCA	62304101	176	177	34.3611	441	442	34.0713	465	466	29.2544	32.5623	2.86834
1975	YALI1_A06287g_1	GTGTGTGTATTTGCTCCCGA	62840401	130	131	25.4311	341	342	26.3629	375	376	23.6044	25.1328	1.40319
1976	YALI1_A06287g_2	TTGAGGAGTGGATTTCTCAG	62810311	129	130	25.237	334	335	25.8233	402	403	25.2994	25.4532	0.321977
1977	YALI1_A06287g_3	ACTTTGCCAGGTACTCCATG	62835401	53	54	10.4831	142	143	11.0231	225	226	14.1878	11.898	2.00133
1978	YALI1_A06287g_4	GCTGAACAAGAGAGACCGTC	62842211	47	48	9.31827	132	133	10.2522	184	185	11.6139	10.3948	1.15443
1979	YALI1_A06287g_5	ACTAGAGCTGGTCGTACCAG	62869801	18	19	3.68848	66	67	5.16465	63	64	4.01778	4.2903	0.774902
1980	YALI1_A06287g_6	GCTACCTGTCTACTCACATG	62832001	54	55	10.6772	149	150	11.5627	204	205	12.8694	11.7031	1.10285
1981	YALI1_A06311g_1	TCGAGATACTCATACTCACG	63138111	334	335	65.0338	748	749	57.7362	1049	1050	65.9167	62.8955	4.48988
1982	YALI1_A06311g_2	AGAGCCTGTGAGTCCCCCAG	63118511	227	228	44.2618	630	631	48.6402	672	673	42.2494	45.0505	3.26759
1983	YALI1_A06311g_3	CACCGACTGAGAGGACTCAA	63145211	16	17	3.30022	76	77	5.9355	88	89	5.58722	4.94098	1.43157
1984	YALI1_A06311g_4	CCTTGAGTCCTCTCAGTCGG	63145001	184	185	35.9142	517	518	39.9297	683	684	42.94	39.5946	3.52488
1985	YALI1_A06311g_5	GCTCTGGCACTTTGCTCTGG	63148601	67	68	13.2009	157	158	12.1793	180	181	11.3628	12.2477	0.920958
1986	YALI1_A06311g_6	CACCCTTGAGTCCTCTCAGT	63144701	113	114	22.1309	306	307	23.6649	386	387	24.295	23.3636	1.11307
1987	YALI1_A06361g_1	GTTACACCGAATGGACAGCG	63590611	53	54	10.4831	96	97	7.47718	132	133	8.34944	8.76989	1.54642
1988	YALI1_A06361g_2	GACCATGATGACCCACAGCG	63569701	147	148	28.7313	432	433	33.3775	487	488	30.6355	30.9148	2.33565
1989	YALI1_A06361g_3	GCAATCACCCTCAGACGTCG	63602201	51	52	10.0948	150	151	11.6397	140	141	8.85166	10.1954	1.39676
1990	YALI1_A06361g_4	ATCTGTGGTGATGAACTGGT	63533701	151	152	29.5079	346	347	26.7483	450	451	28.3128	28.1896	1.38391
1991	YALI1_A06361g_5	ATTGTGGTGCCATACAAGGA	63585711	106	107	20.772	248	249	19.194	306	307	19.2728	19.7463	0.889178
1992	YALI1_A06361g_6	TGAACGCCCGCAACTTGACG	63608001	106	107	20.772	347	348	26.8254	375	376	23.6044	23.7339	3.02877
1993	YALI1_A06381g_1	CATCATTGCTGGATACGTCG	63811811	313	314	60.957	682	683	52.6486	893	894	56.1233	56.5763	4.17268
1994	YALI1_A06381g_2	TATTCTACACAACCTCAACG	63795611	54	55	10.6772	156	157	12.1022	151	152	9.54222	10.7739	1.28275
1995	YALI1_A06381g_3	ATAGTGAAGTCATCGTGACG	63797301	153	154	29.8961	262	263	20.2732	458	459	28.815	26.3281	5.2715
1996	YALI1_A06381g_4	CCAGATGCCGAAACACTATG	63801311	71	72	13.9774	242	243	18.7315	263	264	16.5733	16.4274	2.3804
1997	YALI1_A06381g_5	GTTGTTGTAGAGACCTTGAC	63806201	159	160	31.0609	389	390	30.0629	489	490	30.7611	30.6283	0.512083
1998	YALI1_A06381g_6	GTGATGTGTGTCCATAGTAA	63803301	83	84	16.307	179	180	13.8752	232	233	14.6272	14.9365	1.24504
1999	YALI1_A06384g_1	GTAGGCGTATCTCAGCTATA	63847501	60	61	11.842	136	137	10.5606	117	118	7.40778	9.93677	2.28196
2000	YALI1_A06384g_2	GGACTGTCTGATGTCGATGA	1238208	257	258	50.0857	685	686	52.8799	795	796	49.9711	50.9789	1.64729
2001	YALI1_A06384g_3	GTATCTCAGCTATATGGAGA	63848101	72	73	14.1715	188	189	14.5689	234	235	14.7528	14.4978	0.297086
2002	YALI1_A06384g_4	GTGACTGGACTGATCAGGAA	63875411	84	85	16.5011	279	280	21.5836	373	374	23.4789	20.5212	3.60817
[truncated: 45,590 more rows]

## Sheet: Cas12a Raw Library
Guide No.	Guide ID	Guide Sequence	Position	Rep #1	Rep1+1	Rep1 Norm	Rep #2	Rep2+1	Rep2 Norm	Rep #3	Rep3+1	Rep3 Norm	Avg Norm	SD				Other excluded sgRNA because of improper design	Sequence of sgRNA excluded
1	NT_Yali_001	CGCGGCCATAACACCTTAGCCGTCT	2857008	149	150	19.7437	166	167	22.8145	218	219	27.0782	23.2121	3.68341		*Italicized rows had 0 or very low counts and were excluded from downstream analysis for Cutting or Fitness Scores		YALI1_A00014g_1	CAAAAAGGTGCAGTAGGAGATATTG
2	NT_Yali_002	TTTAAGAGGTCCGGGCAGCATACGC	2860008	89	90	11.8462	60	61	8.33344	83	84	10.3862	10.1886	1.76469				YALI1_A00019g_3	TCTGTCTGCATGGTGCATCCACTAT
3	NT_Yali_003	AAAGCGGCGCACTTCAGGCATAAAA	2863008	115	116	15.2684	99	100	13.6614	163	164	20.2777	16.4025	3.4509				YALI1_A00574g_1	AACTGTACTTGTAGTCACGGCGATC
4	NT_Yali_004	TTCTAGCCTACCCTTAAGCTTGTCG	2866008	104	105	13.8206	100	101	13.798	141	142	17.5576	15.0587	2.1641				YALI1_A00574g_3	AACGCTCAGTTCTGTTGCTCAGTCG
5	NT_Yali_005	AGTCTGTTACGCTGGCCTCTATATT	2869008	174	175	23.0343	140	141	19.2625	130	131	16.1975	19.4981	3.42448				YALI1_A00911g_3	TACTTGTTCCCTGTGAACTTGTCCC
6	NT_Yali_006	GTCAAAGCGGGGTGTCAAGCGGGGG	2617008	136	137	18.0325	120	121	16.5303	116	117	14.4664	16.3431	1.7904				YALI1_A00911g_4	GGTGAATTGATGATTTGTACTTGTT
7	NT_Yali_007	CCTCAAGTTATGCGCGGCATCTAAT	2620008	162	163	21.4548	183	184	25.1369	151	152	18.794	21.7952	3.18514				YALI1_A01074g_1	GAAAAAATGAGGTTCTTGATAACGG
8	NT_Yali_008	TGGGCCACGCGACGTTACTCTGATG	2623008	174	175	23.0343	158	159	21.7216	218	219	27.0782	23.9447	2.79195				YALI1_A01074g_3	CCGGATACATTAAGAATCTGAACGT
9	NT_Yali_009	ACTAAGCCTTGCGAGGGCCATCCTA	2626008	176	177	23.2975	166	167	22.8145	173	174	21.5142	22.5421	0.922344				YALI1_A01074g_5	CAAATACCGATGGGGACTGATGGAC
10	NT_Yali_010	CCACGCGGTACGAGAGTCCAATTCA	2629008	114	115	15.1368	161	162	22.1314	180	181	22.3797	19.8826	4.1119				YALI1_A01430g_1	GCTCGTATTCGACTTTTTCACACTG
11	NT_Yali_011	GACTTAGTAACACCCTCCAAAAGAG	2632008	81	82	10.7932	46	47	6.42085	41	42	5.19308	7.46904	2.94353				YALI1_A01732g_4	ACTCTCCTCTGCTCTTGATTTTTCA
12	NT_Yali_012	TATTAGGCGTGGCTCGTCCGCAGAC	2635008	150	151	19.8753	107	108	14.7543	167	168	20.7723	18.4673	3.24669				YALI1_A01777g_1	CATTCGAGGTCATGCTTCAAAGGCT
13	NT_Yali_013	CTAGATTGCCTTCGTGTGCAGAATA	2638008	168	169	22.2445	163	164	22.4047	212	213	26.3363	23.6618	2.31757				YALI1_A01777g_5	AGTGTCTCGAGCCTTTGAAGCATGA
14	NT_Yali_014	ACTTAGCTATAGAAATCGAATCACT	2641008	145	146	19.2172	129	130	17.7598	169	170	21.0196	19.3322	1.63295				YALI1_A01777g_6	AAGCATGACCTCGAATGGAAACTCA
15	NT_Yali_015	ATCGTGCGGATGCGGCAGGGGCCCT	2644008	173	174	22.9026	152	153	20.9019	184	185	22.8743	22.2263	1.14703				YALI1_A01824g_7	TGGACAAGTTCCTGAAGAACCGTGC
16	NT_Yali_016	CCTAGTGAGCGCGATCAAGTCGCAG	2647008	142	143	18.8223	154	155	21.1751	163	164	20.2777	20.0917	1.1874				YALI1_A01854g_2	CAACCGTCCCTGGGCCTGATACACA
17	NT_Yali_017	TCCCGTTACCTCTAATTGGCTTAAC	2650008	126	127	16.7163	99	100	13.6614	130	131	16.1975	15.525	1.6347				YALI1_A01868g_2	ACCAATATCACAACACCAACCAACA
18	NT_Yali_018	CCTAATGCCGGGTACAGTGAATATC	2653008	119	120	15.7949	111	112	15.3007	134	135	16.692	15.9292	0.705311				YALI1_A01868g_3	GCCGATTTTTCACCAATATCACAAC
19	NT_Yali_019	CATCCCCCGGAACTTGCTCAGTTTT	2656008	165	166	21.8496	105	106	14.4811	84	85	10.5098	15.6135	5.75411				YALI1_A02113g_5	GCGTTAACGAGGGAGTTGATCGGGA
20	NT_Yali_020	GTATGTCGCATAGATGATAAATCAT	2659008	232	233	30.6685	276	277	37.842	185	186	22.9979	30.5028	7.42343				YALI1_A02301g_8	GTGTCCCTGGCTCGCCGATATTTAG
21	NT_Yali_021	CACCTAAATGAGACTGAGAAAGGCA	2662008	182	183	24.0873	185	186	25.4102	193	194	23.9871	24.4948	0.794274				YALI1_A02552g_5	CAGGATTGATGTCAAGGTCTGAACG
22	NT_Yali_022	ATCCTAGCCTGGTGCAGCTATTCGC	2665008	127	128	16.8479	209	210	28.6889	166	167	20.6487	22.0618	6.04565				YALI1_A02819g_1	TTTGCCAGGGGGGGGGGGGGATGTT
23	NT_Yali_023	CCAGTCTTTACTTTGGCCGGCGAAT	2668008	191	192	25.2719	150	151	20.6287	212	213	26.3363	24.079	3.03507				YALI1_A02833g_1	TGGCCGAAAGGAGAGCACCTCTCCC
24	NT_Yali_024	TTATAGTCAATGTCAAACCGCTATA	2671008	57	58	7.63421	54	55	7.51376	52	53	6.55317	7.23371	0.592435				YALI1_A02833g_5	GGCCAGAAAAGAGCGCCTTGGGGTT
25	NT_Yali_025	CGGCTGTCTAAAATTATAAATGATT	2674008	97	98	12.8992	77	78	10.6559	103	104	12.8591	12.138	1.28375				YALI1_A02947g_5	CACTTGATCGGCGGCCAATAATGCT
26	NT_Yali_026	CGTAATTCCTTCCCCTAGGACGTGT	2677008	93	94	12.3727	92	93	12.7051	89	90	11.128	12.0686	0.831338				YALI1_A02977g_3	TATGAAACCGGGCTGTCAGCCACAC
27	NT_Yali_027	GCGCGAGAATTTAGATGTTAGTGGC	2680008	176	177	23.2975	161	162	22.1314	178	179	22.1324	22.5204	0.672953				YALI1_A03153g_1	TTGAAAACAGGGACGGGACCGCCAG
28	NT_Yali_028	GTCAGCCCTCGCCAGTCTTCAACTG	2683008	147	148	19.4804	90	91	12.4319	99	100	12.3645	14.7589	4.08907				YALI1_A03153g_3	AAGAAATACACAGTCGGCTCTAAGG
29	NT_Yali_029	TCCGTATTGCGCTACTGAACACCAC	2686008	93	94	12.3727	105	106	14.4811	146	147	18.1758	15.0098	2.93746				YALI1_A03599g_1	CGTGAGATTGGTGAGTACGTGGTCG
30	NT_Yali_030	CGTCCTTTAAAGTGCGATATCACTT	2689008	164	165	21.718	114	115	15.7106	139	140	17.3103	18.2463	3.11118				YALI1_A03815g_4	CCCCCCAGTCGGGGCGTGACGAAGT
31	NT_Yali_031	AATTTAAGAGGACTTAGGAGCGACT	2692008	142	143	18.8223	114	115	15.7106	121	122	15.0847	16.5392	2.00184				YALI1_A04044g_4	ACTCCGAAAAAGCTCCAGATCAGAA
32	NT_Yali_032	TAGCTAGCCTAGTGACTCGGATATC	2695008	98	99	13.0308	108	109	14.8909	136	137	16.9393	14.9537	1.95502				YALI1_A05168g_3	AAATGTTAATGAGGGGCGTACAAAC
33	NT_Yali_033	CGCGTATAAGCTGTAATGAAACTAG	2698008	52	53	6.97609	57	58	7.9236	98	99	12.2408	9.04684	2.80636				YALI1_A05168g_7	TACGCCCCTCATTAACATTTGAAAC
34	NT_Yali_034	GTGAGCGCTAGCAGCTAGGATTTTG	2701008	128	129	16.9795	125	126	17.2133	201	202	24.9762	19.723	4.55091				YALI1_A05220g_2	GGAAAACTTTGAGACCGGGCTGGGG
35	NT_Yali_035	ATAACCAATGCATGGACTATTAAAC	2704008	116	117	15.4	91	92	12.5685	100	101	12.4881	13.4855	1.65849				YALI1_A05284g_1	CCCTTCTGACACGCGCGCTCAGTTG
36	NT_Yali_036	GGGCGTTTATCAACAGTTGTAGATC	2707008	102	103	13.5573	138	139	18.9893	142	143	17.6812	16.7426	2.83503				YALI1_A05583g_7	TTGTACGGGTGTACTTTGCGATACC
37	NT_Yali_037	TGCACCGCTACACCAGGTCGGCCGA	2710008	111	112	14.7419	87	88	12.022	115	116	14.3428	13.7022	1.46875				YALI1_A05583g_8	TTTTTCTTGTACGGGTGTACTTTGC
38	NT_Yali_038	AGTACCCGTGTGGTAATCGCTTACC	2713008	166	167	21.9813	156	157	21.4484	156	157	19.4122	20.9473	1.35584				YALI1_A05592g_6	CTGTTGTTGGACTCCATCTGTCGAT
39	NT_Yali_039	CAATCCCCCGATCTCAACTATTGGC	2716008	118	119	15.6633	124	125	17.0767	193	194	23.9871	18.909	4.45414				YALI1_A05798g_1	GCGCCGGGATCACTGAAGACGGACA
40	NT_Yali_040	AGCGCGTCATCCCGTGCTCAATTGC	2719008	54	55	7.23934	71	72	9.83619	102	103	12.7354	9.93698	2.74942				YALI1_A05844g_8	AACGCCAGTGTTTCCAGCTGCTGAG
41	NT_Yali_041	TAGAGCGTACCTTGCAAAGGTGTAG	2722008	219	220	28.9574	159	160	21.8582	230	231	28.5619	26.4592	3.98946				YALI1_A05987g_4	TCAAGGACGACGACGACGACAACAA
42	NT_Yali_042	ATCCACTTAGCCACTCTGGGCCTGA	2725008	113	114	15.0052	156	157	21.4484	117	118	14.5901	17.0145	3.8454				YALI1_A06102g_2	ATATGCATGATTTTGGGGCCACAGG
43	NT_Yali_043	AGGCGTTTAGGAGTAATACGACGCC	2728008	64	65	8.55558	88	89	12.1586	106	107	13.23	11.3147	2.4488				YALI1_A06102g_7	CTGTGGCCCCAAAATCATGCATATC
44	NT_Yali_044	AATACTAGTTCCAGAAGCACGAAAG	2731008	73	74	9.7402	125	126	17.2133	124	125	15.4556	14.1364	3.90732				YALI1_A06104g_2	ACGTTGCGTCATAAATGGTGGCAAG
45	NT_Yali_045	TTCGCGACCTACTAGCCGGCACTTG	2734008	144	145	19.0855	83	84	11.4756	135	136	16.8157	15.7923	3.90685				YALI1_A06174g_3	AAAAAAAAACTTGGCCAGTTGTTGA
46	NT_Yali_046	CGTAGTCCTATGGCAAGCCCTGAAA	2737008	77	78	10.2667	97	98	13.3881	177	178	22.0088	15.2212	6.08187				YALI1_A06473g_3	AGCAGATGCAGAAGATGAACTTTTA
47	NT_Yali_047	CTGTGTAAGACACTGCCCTCGTACG	2740008	186	187	24.6138	95	96	13.1149	176	177	21.8851	19.8713	6.00812				YALI1_A06634g_1	ACGGTAAAAACGCTCACTAGTATCC
48	NT_Yali_048	AAGATGCCTAGGCCTGTGAACGGCC	2743008	195	196	25.7984	219	220	30.055	202	203	25.0999	26.9844	2.68205				YALI1_A06634g_7	GCCGACCTGGGGTAGGATACTAGTG
49	NT_Yali_049	TGCGGACTTACTTTTGAATCTTTTT	2746008	185	186	24.4821	162	163	22.268	157	158	19.5359	22.0953	2.47764				YALI1_A06735g_2	ACTGCCTGCTACAATCTCCTCCTCC
50	NT_Yali_050	ACTAGGTCGTTGTCCCGCTTCATTA	2749008	90	91	11.9778	86	87	11.8854	89	90	11.128	11.6637	0.46624				YALI1_A06751g_7	TCAACTACCGAACTGGGGTAAAGAC
51	NT_Yali_051	CCGCATGGCGGCAGCTCGCCCGCAT	2752008	102	103	13.5573	128	129	17.6232	101	102	12.6118	14.5974	2.66269				YALI1_A06761g_3	CTGATCGAATTGACCAGCCTCATTT
52	NT_Yali_052	GCTAACGTACTTAATCAGTTATGAG	2755008	67	68	8.95046	54	55	7.51376	101	102	12.6118	9.69199	2.62866				YALI1_A07376g_2	GCCTGTCGCGAGATCAAAGCCTGAC
53	NT_Yali_053	GGGGCGTGACCTTGTCTTGATTCAC	2758008	128	129	16.9795	94	95	12.9783	159	160	19.7832	16.5803	3.41995				YALI1_A07557g_1	GTACGATTTGATACGATACGACAAC
54	NT_Yali_054	TGCCGCAAGCACGGTTTGATTAGAT	2761008	105	106	13.9522	107	108	14.7543	131	132	16.3211	15.0092	1.20486				YALI1_A07557g_2	ATACGATACGACAACGATACTACGC
55	NT_Yali_055	GTATACGGTAACAAAGAATGTGGCT	2764008	103	104	13.6889	74	75	10.246	150	151	18.6704	14.2018	4.23552				YALI1_A07730g_2	CCTTCAGCTAACACCACCAACCTCA
56	NT_Yali_056	CAGTTATTTTACACAGCGTTGCAAG	2767008	168	169	22.2445	128	129	17.6232	142	143	17.6812	19.183	2.65154				YALI1_A07766g_1	CTCCGGTCCCAGAAAACAAGGCTGA
57	NT_Yali_057	TGCGGCATCAAGCGGGGCGTGTGAC	2770008	144	145	19.0855	202	203	27.7326	227	228	28.191	25.003	5.12984				YALI1_A07766g_4	GGACTCTGTTTCAGCCTTGTTTTCT
58	NT_Yali_058	CGTAACGCGCACTGGCGCAATTTTG	2773008	179	180	23.6924	138	139	18.9893	125	126	15.5792	19.4203	4.07371				YALI1_A07766g_5	AGCCTTGTTTTCTGGGACCGGAGCA
59	NT_Yali_059	ATAAGTCCTGCCCGAGTCCGGGTCC	2776008	151	152	20.0069	180	181	24.7271	231	232	28.6856	24.4732	4.34491				YALI1_A08197g_4	GCCACAATCCAAGGCAGGGTCAGAC
60	NT_Yali_060	GGTGCCCTAAGGCGCTGCAGTTCTG	2779008	167	168	22.1129	128	129	17.6232	127	128	15.8265	18.5209	3.23789				YALI1_A08532g_1	AAGGAAAGACGAAGTTGATATTCAG
61	NT_Yali_061	ATAGCGGACGCGAACAAGCGATCGT	2782008	96	97	12.7676	107	108	14.7543	114	115	14.2191	13.9137	1.02799				YALI1_A08532g_5	TCGCTGAATATCAACTTCGTCTTTC
62	NT_Yali_062	CTAAGCCGTAGGACTTTAGCGGTAG	2785008	189	190	25.0086	129	130	17.7598	184	185	22.8743	21.8809	3.72512				YALI1_A08759g_4	CAAGGATTGAGTCTTTTCAAAAAAC
63	NT_Yali_063	CCGTGTTATCGATCCGTGTTGCGCC	2788008	198	199	26.1932	142	143	19.5358	111	112	13.8482	19.8591	6.17886				YALI1_A08931g_4	TACGTAATGCCATTCTACCTACCTA
64	NT_Yali_064	GGGTACCAGCGTCGCCTGCTAAAGT	2791008	111	112	14.7419	108	109	14.8909	185	186	22.9979	17.5436	4.72419				YALI1_A09654g_3	TTCCTCAAAAATGACAAGCATATGT
65	NT_Yali_065	CGAGGGGCGCATCGGTTTGGATCTG	2794008	143	144	18.9539	140	141	19.2625	88	89	11.0044	16.4069	4.6813				YALI1_A10072g_4	CAAAACTAATCCCAAAGGCACCACT
66	NT_Yali_066	GTCCGAGCAAATGATCTACGTCAGA	2797008	141	142	18.6907	177	178	24.3172	128	129	15.9502	19.6527	4.26569				YALI1_A10199g_6	TGAGTCTTCTTCCACGACGCAGTCG
67	NT_Yali_067	GGGCGCATACCCTTGCCCGCCTAAT	2800008	110	111	14.6103	111	112	15.3007	95	96	11.8699	13.927	1.81462				YALI1_A10448g_1	TTTCTCAACATATTAACGACATTTT
68	NT_Yali_068	TGATCCCCGTTTGGGTTACCGGCCC	2803008	104	105	13.8206	92	93	12.7051	136	137	16.9393	14.4883	2.19469				YALI1_A11165g_3	GTTGTCGGGACACGGGCTGGTTAGC
69	NT_Yali_069	CTAGCGGGGTCCGTTTCAGGCGTGG	2806008	153	154	20.2701	117	118	16.1204	185	186	22.9979	19.7962	3.46317				YALI1_A11270g_4	TCGCCGGGGTTCGCCCGCCACCTTG
70	NT_Yali_070	TACTTACTCGCCCGCGCCCTACTTA	2809008	46	47	6.18634	88	89	12.1586	58	59	7.29504	8.54667	3.17678				YALI1_A11270g_8	GAGCATCCCTCTGAGGTCCAGCAAG
71	NT_Yali_071	ATGGGACCACGGCCCCGCATACGGA	2812008	96	97	12.7676	149	150	20.4921	178	179	22.1324	18.464	5.00099				YALI1_A11557g_3	TGATATCTTCCCTTTCCTGTTGATT
72	NT_Yali_072	CGCCCGCCTATTCTTATTGAACGGA	2815008	112	113	14.8736	158	159	21.7216	190	191	23.6162	20.0704	4.59924				YALI1_A11557g_4	CTGTTGATTGCAGTCATCACCGGCT
73	NT_Yali_073	TAGCATTTAGCAGTATTACTCTATG	2818008	75	76	10.0034	94	95	12.9783	123	124	15.332	12.7712	2.67028				YALI1_A11568g_2	GCTTCCAATGGCTGTACCTTTGACT
74	NT_Yali_074	TTCCTTCGGCGCGAAGCCATGTATA	2821008	97	98	12.8992	79	80	10.9291	123	124	15.332	13.0534	2.20547				YALI1_A11876g_1	GGCTGAAACAACAAATGGGGGTTGT
75	NT_Yali_075	TGCGCGCGGCAGCGGGTAGGGAGGA	2824008	120	121	15.9265	140	141	19.2625	99	100	12.3645	15.8512	3.44965				YALI1_A11876g_3	CATTATTACAACCCCCATTTGTTGT
76	NT_Yali_076	TAAGAGCCCGGACAACATGGAGGCA	2827008	101	102	13.4257	143	144	19.6724	103	104	12.8591	15.319	3.78073				YALI1_A11876g_4	TTGTTTCAGCCGAAATTTCAGCCGA
77	NT_Yali_077	CCCTAGTCCTCATGCCCCTTGAGCG	2830008	182	183	24.0873	214	215	29.372	173	174	21.5142	24.9911	4.0061				YALI1_A11905g_5	GTGAAATACCTCTGAGAATACCCTT
78	NT_Yali_078	GCTCCCTGCCTGCCCACTGGTCCTT	2833008	186	187	24.6138	149	150	20.4921	160	161	19.9068	21.6709	2.56535				YALI1_A12138g_1	TAAGTAGGCTACCGAGAGATGTCAG
79	NT_Yali_079	GTATAATGAGCTTTCCGTTTATCGA	2836008	101	102	13.4257	71	72	9.83619	137	138	17.063	13.4416	3.61342				YALI1_A12138g_2	ATTGAATCTACATTTGTAAGTAGGC
80	NT_Yali_080	GTGCTAAGTCCCAGTCGGTGGAACG	2839008	147	148	19.4804	149	150	20.4921	163	164	20.2777	20.0834	0.533094				YALI1_A12167g_5	ATCCGAGGAGGCGATCGAGGAGGGT
81	NT_Yali_081	TATTCCTAGCCTGGAGAAGATATCC	2842008	167	168	22.1129	154	155	21.1751	140	141	17.4339	20.2406	2.47551				YALI1_A12294g_2	CTGTGGTATCATACACTATACAAGC
82	NT_Yali_082	CGCGGAAGGGACCATTTGACGAAAA	2845008	112	113	14.8736	110	111	15.1641	148	149	18.4231	16.1536	1.9708				YALI1_A12822g_2	CAGGGACTGAAGTGTCGCCGCTCAA
83	NT_Yali_083	TAACACGCATAGGAGTGCGTTGAAA	2848008	134	135	17.7693	152	153	20.9019	152	153	18.9177	19.1963	1.58479				YALI1_A13330g_1	GCGCACCGCCCTGGGCACATTCACA
84	NT_Yali_084	ACGCTAGGTGTATGTATCAGAAGTA	2851008	93	94	12.3727	96	97	13.2515	109	110	13.6009	13.075	0.632852				YALI1_A13334g_2	ACAACGTCCCGGAAGTCCGAAGTAG
85	NT_Yali_085	CCCGGAACTAAGGATGGCAGTCTTA	2854008	64	65	8.55558	73	74	10.1094	128	129	15.9502	11.5384	3.89891				YALI1_A13349g_4	TGTATCTCAAGCAAGAAACTGCTGT
86	NT_Yali_086	GGGACCAGCTAAATCCCTTAGCGGA	2968008	139	140	18.4274	125	126	17.2133	131	132	16.3211	17.3206	1.05724				YALI1_A13566g_7	GGATCACACTTGAAGGTCTGTCGAA
87	NT_Yali_087	GCCTCGATTAGACCCAAAAGACCGG	2971008	131	132	17.3744	166	167	22.8145	139	140	17.3103	19.1664	3.15951				YALI1_A13566g_8	TTGTATTTGGGATCACACTTGAAGG
88	NT_Yali_088	GGTCTAATCATAATAATCGCAATCG	2974008	145	146	19.2172	201	202	27.596	215	216	26.7073	24.5068	4.60247				YALI1_A13591g_1	GAGGAGACGAGTTGGTGAGGAGACC
89	NT_Yali_089	TCCCGTACTGCCCGGGAGCTATCTT	2977008	126	127	16.7163	95	96	13.1149	161	162	20.0305	16.6206	3.45876				YALI1_A13785g_3	CTGCACCAAGGTATTCTCAGTCTGA
90	NT_Yali_090	GGAGCCGTCCCCTTGATCGTACTGG	2980008	152	153	20.1385	145	146	19.9456	116	117	14.4664	18.1835	3.22053				YALI1_A14131g_5	CAGGCAATGGACCACGTGTGTGTTG
91	NT_Yali_091	GTAGGACACTATCTAACCAGTGTCA	2983008	146	147	19.3488	104	105	14.3444	112	113	13.9719	15.8884	3.00259				YALI1_A14131g_6	TGTTTTTGCAGGCAATGGACCACGT
92	NT_Yali_092	CGTCCGGTCGTAATCCGCCAAAAGA	2986008	166	167	21.9813	145	146	19.9456	160	161	19.9068	20.6112	1.18665				YALI1_A14150g_5	CACATACTCGACTGACAACTGACAT
93	NT_Yali_093	CCGCACTAGTTAGCTGAATTGCGTG	2989008	106	107	14.0838	105	106	14.4811	133	134	16.5684	15.0444	1.33467				YALI1_A14483g_6	TTTGAGCCGTTGAACATGGCTAATA
94	NT_Yali_094	ACGCAAATCACTAAGCGTATCACTA	2992008	66	67	8.81883	42	43	5.87439	45	46	5.68766	6.79363	1.75636				YALI1_A14483g_7	GTAAACCGGCGCAGGGCCAACTTTC
95	NT_Yali_095	GATTCGCATTGAGGATTTGGATACC	2995008	163	164	21.5864	178	179	24.4539	172	173	21.3905	22.4769	1.71487				YALI1_A14596g_5	GTGCTCTTGTCTAGGTACTGAATCG
96	NT_Yali_096	CCTCCTACATAGGGCGACAAGGATA	2998008	115	116	15.2684	144	145	19.809	110	111	13.7246	16.2673	3.16282				YALI1_A15045g_1	GAACCTGCAATCGAACAACTTGGTG
97	NT_Yali_097	CACTTACTGATCTGCAATTCCAAAC	3001008	114	115	15.1368	126	127	17.3499	147	148	18.2994	16.9287	1.62284				YALI1_A15863g_2	ACGCCCTTCTCCATGGGCTCGAGCG
98	NT_Yali_098	ATGATCGCAGTGGAGTGGACTAAAG	3004008	141	142	18.6907	123	124	16.9401	127	128	15.8265	17.1524	1.44382				YALI1_A15863g_6	GCAGATTCGCAACACAGTGCCGTTG
99	NT_Yali_099	AGTCTTAAACCTTCCTCCAACATCA	3007008	147	148	19.4804	135	136	18.5795	144	145	17.9285	18.6628	0.779303				YALI1_A16020g_1	GTCAGGGAGTAATTGCACCTACTCA
100	NT_Yali_100	ACGCCAGATAGATATCCTCGTAGTG	3010008	55	56	7.37096	43	44	6.011	46	47	5.8113	6.39776	0.848715				YALI1_A16031g_1	CAGTACATACAGTACATACTTGCAA
101	NT_Yali_101	CCGTATGGCTGTAAATACCTTACAA	3013008	127	128	16.8479	83	84	11.4756	96	97	11.9935	13.439	2.96354				YALI1_A16145g_6	AACTCGGTCCAGTCAACTCGAGGTT
102	NT_Yali_102	GACCGTAATTTTTTATCAAGACGTG	3016008	118	119	15.6633	114	115	15.7106	138	139	17.1866	16.1868	0.866167				YALI1_A16314g_2	ACAATCTGGCATGTAGCTACTGCAC
103	NT_Yali_103	GTAGGCGCGGCCCTAGTTAGGGCAC	3019008	165	166	21.8496	124	125	17.0767	182	183	22.627	20.5178	3.00529				YALI1_A16745g_5	GATCAATAACCGGCAGCAGAGCCGC
104	NT_Yali_104	AGTCTGCGATATATCTCAGTTCACT	3022008	155	156	20.5334	118	119	16.257	119	120	14.8374	17.2093	2.965				YALI1_A16809g_4	TGGCTGTGAACTTGACGACTACATT
105	NT_Yali_105	CGACTAGTCTATAACTTCAGTCCTC	3025008	197	198	26.0616	138	139	18.9893	185	186	22.9979	22.683	3.54666				YALI1_A16843g_2	ACACGCTGGTGCACAAGGTGGTGAC
106	NT_Yali_106	GCAGTAATAGAGTTCGCCGACTGCA	3028008	121	122	16.0582	148	149	20.3554	167	168	20.7723	19.062	2.60971				YALI1_A16944g_1	TCATGAGATGAAACCTTTCATTGTG
107	NT_Yali_107	GGCCCTACTTCAAGCTAGGGGTAAA	3031008	188	189	24.877	144	145	19.809	218	219	27.0782	23.9214	3.72763				YALI1_A16944g_2	ATTGTGAGTGTGAGTGTGAGTGTGA
108	NT_Yali_108	TCCTAGGCCAGTTCCCCCTCGAGGA	3034008	73	74	9.7402	87	88	12.022	94	95	11.7463	11.1695	1.24545				YALI1_A16950g_6	GTTGTGGACCAGATGTTATTGGGGT
109	NT_Yali_109	GCCTGTAATAGTCACGCGCTTTGAT	3037008	69	70	9.2137	89	90	12.2952	109	110	13.6009	11.7033	2.25272				YALI1_A16950g_7	AATGGTTCGATTTGGTTGTGGACCA
110	NT_Yali_110	TTACCGATGGACCGTCGATGTCACT	3040008	179	180	23.6924	198	199	27.1861	175	176	21.7615	24.2133	2.74959				YALI1_A16952g_6	AGGGATATACAGTACATACTCCGAG
111	NT_Yali_111	CACCGTCTAAGTCTCCTCATTGATT	3043008	135	136	17.9009	90	91	12.4319	146	147	18.1758	16.1695	3.23983				YALI1_A17177g_4	CAGAGTGATCGTTTTGTTTGCGTTC
112	NT_Yali_112	GCGTGTTGACTCCTGATACATTTCC	3046008	110	111	14.6103	169	170	23.2243	77	78	9.64429	15.8263	6.8712				YALI1_A17177g_5	CCGAACGCAAACAAAACGATCACTC
113	NT_Yali_113	TAGGGGACGCGTTTGATGTTATTCG	3049008	153	154	20.2701	158	159	21.7216	129	130	16.0738	19.3552	2.93295				YALI1_A17239g_5	TTACCTCTAGCTAGCGTAGCAAGGG
114	NT_Yali_114	GCCATCGTGGGAATAATGTGGTCGG	3052008	69	70	9.2137	79	80	10.9291	111	112	13.8482	11.3303	2.34316				YALI1_A18133g_1	ATATGCACCCTGCCACAGGGACTAT
115	NT_Yali_115	AGCCTAGTTACAGTTAACTGTCAGC	3055008	87	88	11.5829	143	144	19.6724	116	117	14.4664	15.2406	4.09991				YALI1_A18204g_6	AGTCAGCCGCTCGTTGGATGAATAT
116	NT_Yali_116	TTTAGTACTGTTCGAGTTTCAATGG	3058008	109	110	14.4787	81	82	11.2023	87	88	10.8807	12.1872	1.99094				YALI1_A18219g_4	CCAGAAGGTCAATTACCAGATCCAA
117	NT_Yali_117	CCGCAAGGTGGTAGGGCCACCTACC	3061008	126	127	16.7163	83	84	11.4756	111	112	13.8482	14.0134	2.62427				YALI1_A18426g_2	CGATTTGTTTTTTTTTAGCAGGCTT
118	NT_Yali_118	TACGCCCTAACCCTATCGTTATTGC	2872008	89	90	11.8462	92	93	12.7051	105	106	13.1063	12.5525	0.643777				YALI1_A18426g_3	TTTTTTTTTAGCAGGCTTGTTGCCT
119	NT_Yali_119	TAGTCACGTAACACAATCTCTTAGT	2875008	134	135	17.7693	127	128	17.4866	158	159	19.6595	18.3051	1.18143				YALI1_A18463g_6	GTGGTCTCCAGACTTCGACAACAGC
120	NT_Yali_120	GCATAGTACGCGCGTTATCGTGATT	2878008	140	141	18.559	155	156	21.3117	148	149	18.4231	19.4313	1.62995				YALI1_A18470g_4	ATCTAGATGGATATGTTCCCCGTGG
121	NT_Yali_121	TGAACGGACTACTCCAAAAGGAGTA	2881008	86	87	11.4513	91	92	12.5685	89	90	11.128	11.7159	0.755798				YALI1_A18557g_1	GACCTGAACGTTCTTGGAACCAATG
122	NT_Yali_122	TCCTAAGAGTACACACACGACATGT	2884008	165	166	21.8496	79	80	10.9291	150	151	18.6704	17.1497	5.61684				YALI1_A18675g_2	GCTCCTTGACTCTTGTAGATGACTC
123	NT_Yali_123	CGCGGGCCGAAGTAATGTCAGGGCA	2887008	75	76	10.0034	77	78	10.6559	84	85	10.5098	10.3897	0.34239				YALI1_A18692g_6	GTTATTTCCTCCTCCATCACGTGAC
124	NT_Yali_124	CCTAGGGAATATCCAGACACCGCTG	2890008	95	96	12.6359	155	156	21.3117	106	107	13.23	15.7259	4.8466				YALI1_A18719g_4	TAGAGCCGTCCCCACATGTCGACTC
125	NT_Yali_125	CTAATACCTAGAGGAGTGCAGCGAG	2893008	94	95	12.5043	159	160	21.8582	140	141	17.4339	17.2655	4.67922				YALI1_A18728g_2	GGTTGATGGAAATCAGATGAAAAGA
126	NT_Yali_126	AGGTTAGGCTACACGATCGGAAATA	2896008	123	124	16.3214	136	137	18.7161	83	84	10.3862	15.1412	4.28854				YALI1_A18728g_5	ATCTGATTTCCATCAACCCAAAAGA
127	NT_Yali_127	TTATGCCGACTCTGGCAGTCCAAAT	2899008	111	112	14.7419	94	95	12.9783	114	115	14.2191	13.9798	0.905847				YALI1_A19798g_1	CCTACTTTGGTCGATTCCCCTCTTT
128	NT_Yali_128	GAAGCGTAATCGTTCGTTAGTGCTA	2902008	222	223	29.3522	183	184	25.1369	245	246	30.4166	28.3019	2.79215				YALI1_A19924g_3	AAGATTAACAAAAACTCCCGCCAGG
129	NT_Yali_129	TCTAGGGACCGCACGCACAGTTAGC	2905008	144	145	19.0855	135	136	18.5795	150	151	18.6704	18.7785	0.269791				YALI1_A19924g_5	TTAATCTTCAAAACCTCGGCACTTG
130	NT_Yali_130	CGCGTGCCTATTAACGTCTCTTTGT	2908008	112	113	14.8736	144	145	19.809	150	151	18.6704	17.7843	2.58427				YALI1_A20063g_4	AAATCTCCTCTTCCTTCGAAAAGGA
131	NT_Yali_131	CCACGCTAGGTAATCATTGGTCCGA	2911008	172	173	22.771	137	138	18.8527	164	165	20.4014	20.675	1.97344				YALI1_A20063g_7	AAAAGCCTGGTACTTGGTTCGGTCA
132	NT_Yali_132	GCCGGCGCGAGCTCCCTAAGAGAGT	2914008	105	106	13.9522	114	115	15.7106	129	130	16.0738	15.2455	1.1347				YALI1_A20063g_8	GAAGGAAGAGGAGATTTCAAAAGCC
133	NT_Yali_133	TAAAGGCTCCCCATTACATCTTACA	2917008	174	175	23.0343	147	148	20.2188	195	196	24.2344	22.4958	2.06121				YALI1_A20408g_1	CTACGACAATGTGCGAGTGAGCAAC
134	NT_Yali_134	CGAATAATCGTGTGCACAGGATGTA	2920008	85	86	11.3197	147	148	20.2188	139	140	17.3103	16.2829	4.53765				YALI1_A20441g_1	CTCGACTTCGGAACTGAAGAAGACC
135	NT_Yali_135	ACCATCCGGCGTAATAATTGGGTTA	2923008	86	87	11.4513	108	109	14.8909	150	151	18.6704	15.0042	3.61086				YALI1_A20760g_6	ACGCCGAGGCGAGGCTTGTACAAGT
136	NT_Yali_136	GTCCGCGCCTAGCGATCACCTGCTA	2926008	94	95	12.5043	151	152	20.7653	150	151	18.6704	17.3133	4.29443				YALI1_A20839g_3	CATTATCGCCATATTTGTTAGTTGC
137	NT_Yali_137	AAGCGCTTACGCAGTTGTCGACTCG	2929008	149	150	19.7437	164	165	22.5413	152	153	18.9177	20.4009	1.8991				YALI1_A21012g_1	AAACGCGGCCAAGACAGCACATGGA
138	NT_Yali_138	GGATTAACATAGTTTGGGCCCAAGG	2932008	176	177	23.2975	141	142	19.3992	160	161	19.9068	20.8678	2.11942				YALI1_A21012g_2	AAAAGAGCCTGTGTGGTCTGGGATG
139	NT_Yali_139	GTCGTGCTCCCGGTACCGCCCGGAG	2935008	218	219	28.8257	176	177	24.1806	200	201	24.8526	25.953	2.51045				YALI1_A21499g_7	GCTTGACCCGCTTGCATGTCCACTT
140	NT_Yali_140	CAGTTCTAAGATGCCTAGCTATCAT	2938008	157	158	20.7966	133	134	18.3062	112	113	13.9719	17.6916	3.45366				YALI1_B00101g_3	ACTCAAACGTCCATGCCACCTGGTT
141	NT_Yali_141	TGGTACGCGATTGCCGTCCGGCCCT	2941008	130	131	17.2428	123	124	16.9401	154	155	19.1649	17.7826	1.20666				YALI1_B00101g_4	AGTCAAATTGGTCAGGCGCTGGTGC
142	NT_Yali_142	CCGCTCCGCGAGACATCATGATATG	2944008	119	120	15.7949	104	105	14.3444	133	134	16.5684	15.5693	1.12902				YALI1_B00121g_4	ATGGGAGCAGCTCTGACGTCATCCT
143	NT_Yali_143	CTTATGAGGTGAAAGTCTTAGGTCA	2947008	156	157	20.665	147	148	20.2188	116	117	14.4664	18.4501	3.45716				YALI1_B00121g_5	CCCCACAGACTGTACCAGTCATAGG
144	NT_Yali_144	GATAAGGCTTAATCCGTGTTAAGCC	2950008	137	138	18.1642	124	125	17.0767	207	208	25.7181	20.3197	4.70671				YALI1_B00719g_6	AGCTTTGACATTTCGCATTTCACAT
145	NT_Yali_145	GATTAGTAGATTTCCCTAAATAACC	2953008	128	129	16.9795	83	84	11.4756	115	116	14.3428	14.266	2.7528				YALI1_B00908g_5	CGTAAATGTCAGTTCCGACCAATCG
146	NT_Yali_146	ACTATTGAACTCTCGACTACCGCAA	2956008	128	129	16.9795	115	116	15.8472	105	106	13.1063	15.311	1.99149				YALI1_B00977g_1	TTTATTCCTTTTACTTTTGGCTCCC
147	NT_Yali_147	ATCCCACCCCGCACTTCTTGAGTTA	2959008	105	106	13.9522	61	62	8.47005	79	80	9.89158	10.7713	2.84496				YALI1_B00977g_2	TTCCTTTTACTTTTGGCTCCCAAAA
148	NT_Yali_148	GCGAACTCCTGAGCTAGTCGACTGT	2962008	158	159	20.9283	153	154	21.0385	144	145	17.9285	19.9651	1.76461				YALI1_B00977g_3	CTTTTGGCTCCCAAAACTTTGGCCA
149	NT_Yali_149	CTATAGAACTTACTGTGTGTGTTAT	2965008	148	149	19.612	164	165	22.5413	182	183	22.627	21.5934	1.71648				YALI1_B00977g_4	GCTCCCAAAACTTTGGCCACCCCTG
150	NT_Yali_150	TATTAGCGGATTACCTTCTACGGGC	3064008	92	93	12.2411	178	179	24.4539	120	121	14.961	17.2186	6.41177				YALI1_B00977g_5	GGAGCCAAAAGTAAAAGGAATAAAC
151	NT_Yali_151	GGGTGACGAATGCAGGCATTAGGAG	3067008	178	179	23.5608	108	109	14.8909	189	190	23.4925	20.6481	4.98596				YALI1_B00977g_6	CAGGGGTGGCCAAAGTTTTGGGAGC
152	NT_Yali_152	GTCCGTAGGAGGACCAGTCAAATGC	3070008	88	89	11.7146	77	78	10.6559	111	112	13.8482	12.0729	1.62606				YALI1_B01014g_4	GGTCAAATTCACTCGGTTCGACTCT
153	NT_Yali_153	AAGCCTCGCGGGTATTGATTGTAAT	3073008	124	125	16.453	175	176	24.044	145	146	18.0521	19.5164	4.00172				YALI1_B01060g_2	AACACCTGATGCAACGAACGTTCCC
154	NT_Yali_154	TGCTCGTGAATAGAATAGTATTAAG	3076008	119	120	15.7949	69	70	9.56296	103	104	12.8591	12.739	3.11771				YALI1_B01060g_4	TACATGACTCGATATGCAACACGAA
155	NT_Yali_155	GCAGCTCGCTAATTCAAACATCCGG	3079008	118	119	15.6633	114	115	15.7106	141	142	17.5576	16.3105	1.08026				YALI1_B01065g_1	TTCGTCTCTGTTCATTACGAAACTG
156	NT_Yali_156	GCCCTGCGTAACGAGCTTTTTCCCT	3082008	168	169	22.2445	132	133	18.1696	156	157	19.4122	19.9421	2.08848				YALI1_B01065g_5	GTAATGAACAGAGACGAATAAAAAG
157	NT_Yali_157	CTAGGTTACCCGGTTCATACGCGAC	3085008	53	54	7.10771	80	81	11.0657	99	100	12.3645	10.1793	2.73819				YALI1_B01069g_7	GAAGCGCCACAGACGAATCGGGTTT
158	NT_Yali_158	CGCGACTTCCTGTTGATAGCAAGAT	3088008	148	149	19.612	107	108	14.7543	205	206	25.4708	19.9457	5.36606				YALI1_B01292g_1	AACCGGCGGGATCGGTCATGTGACC
159	NT_Yali_159	GTAACGTTAGTTGTCTTAAGGGCGA	3091008	156	157	20.665	85	86	11.7488	134	135	16.692	16.3686	4.46691				YALI1_B01334g_3	GGGCCCGCAACTTCATAGTCATCCG
160	NT_Yali_160	GTCGGACAACCGGTCGCGCGGTTCT	3094008	120	121	15.9265	139	140	19.1259	176	177	21.8851	18.9792	2.982				YALI1_B01344g_3	GGCTGAAAAAATATCGGGGGAAGCG
161	NT_Yali_161	CTAGCACTTGACGGCTGCAGTCACT	3097008	93	94	12.3727	80	81	11.0657	71	72	8.90242	10.7803	1.75265				YALI1_B01352g_1	GGCCTTCCCTTCTCCTTCTGTGTAA
162	NT_Yali_162	TTGTTCACGCTAAGCTCTCGGGGTG	3100008	108	109	14.3471	179	180	24.5905	224	225	27.8201	22.2525	7.03421				YALI1_B01485g_4	GTTACTTCAACTTCACCATAGCCTC
163	NT_Yali_163	CCTAATTATGAATTCGCGGCCGGAT	3103008	91	92	12.1094	122	123	16.8035	114	115	14.2191	14.3774	2.35102				YALI1_B01550g_2	TTAAGGTTAGGGGAGGTCGCGTTTC
164	NT_Yali_164	TCCTGTATAAACTTCCAAGAACCCG	3106008	84	85	11.1881	84	85	11.6122	86	87	10.7571	11.1858	0.427541				YALI1_B01568g_4	ATTGCATCCTGTACAGACTACTCAT
165	NT_Yali_165	AACCTATCTTACATAGCGATCGCCA	3109008	95	96	12.6359	116	117	15.9838	112	113	13.9719	14.1972	1.68527				YALI1_B01719g_2	ATGTTGTAGAAGAGACCTTGACAGA
166	NT_Yali_166	CCTAGTGACAGGTTTGGAACGGACC	3112008	63	64	8.42396	104	105	14.3444	93	94	11.6226	11.4637	2.96344				YALI1_B01760g_1	TATTGCGTCACCGCCCACCGCCTCG
167	NT_Yali_167	GCGGGGCTAATCTAGATAAAACTCC	3115008	130	131	17.2428	82	83	11.3389	126	127	15.7029	14.7615	3.06243				YALI1_B01826g_1	TCAATATTACCAACGACACCCCGAA
168	NT_Yali_168	TAAAAACTCGCGTGTTTGTTGGCTC	3118008	177	178	23.4291	168	169	23.0877	195	196	24.2344	23.5837	0.588755				YALI1_B01892g_1	GATCGGCAGACAACTGGGCCGTACT
169	NT_Yali_169	GGATAGCTGACGCGTCGCACGGCTT	3121008	130	131	17.2428	100	101	13.798	92	93	11.499	14.1799	2.8909				YALI1_B01892g_2	ACAGACTATCACCATTCAGATTGAA
170	NT_Yali_170	GGCCTTAGATACGTGCACCATGGAG	3124008	164	165	21.718	123	124	16.9401	182	183	22.627	20.4284	3.05493				YALI1_B01903g_5	GCAACGGGTGGATCGTCGGTTGATA
171	NT_Yali_171	CGTTCCGGCATGGATGGTTCGATAA	3127008	77	78	10.2667	85	86	11.7488	125	126	15.5792	12.5316	2.74141				YALI1_B02073g_4	GCGTGAGCAGACCACGAGTACGTAG
172	NT_Yali_172	TACGGCCCTCGGCCTTCTCAGAGCC	3130008	199	200	26.3249	156	157	21.4484	173	174	21.5142	23.0958	2.79664				YALI1_B02082g_6	TGGAGTCCGACATCCCTCAGTCGGG
173	NT_Yali_173	GCGCCGGATGGTAGAGAGACTATGC	3133008	127	128	16.8479	124	125	17.0767	126	127	15.7029	16.5425	0.736077				YALI1_B02151g_1	ACCCCCCTCATAGCTCCGTCCCGTA
174	NT_Yali_174	ATAGGTAGAATCTCCTTCTCTACCG	3136008	124	125	16.453	144	145	19.809	172	173	21.3905	19.2175	2.52133				YALI1_B02487g_2	CCAGCGTTGATTCTGTCCCAGAAGT
175	NT_Yali_175	GCTCGCGTAGTGAACCCCCGTGACG	3139008	130	131	17.2428	155	156	21.3117	165	166	20.525	19.6932	2.15826				YALI1_B03290g_1	ATCAACTTTGAATTGGAGCATCATC
176	NT_Yali_176	CATTCATTGCGCTTTTGAACGCCCC	3142008	179	180	23.6924	140	141	19.2625	177	178	22.0088	21.6546	2.23606				YALI1_B03324g_5	GTGGAGGAGAAGGGGTCGCTTATGG
177	NT_Yali_177	TATGGGTTAACCTGGGTACAACCCG	3145008	149	150	19.7437	117	118	16.1204	158	159	19.6595	18.5079	2.06801				YALI1_B03324g_6	GTTTTCGTGGAGGAGAAGGGGTCGC
178	NT_Yali_178	CCAATTCGTAGGGGTTTATATTAAC	3148008	58	59	7.76584	93	94	12.8417	107	108	13.3536	11.3204	3.08896				YALI1_B03335g_2	GACGCTCGAGCGAGACGCCCGAACA
179	NT_Yali_179	CTAGCTTTCGAAGTTCCTATGAGTG	3151008	119	120	15.7949	115	116	15.8472	102	103	12.7354	14.7925	1.78169				YALI1_B03335g_6	AACCGAGAGTTGGTCAAGAATTTCG
180	NT_Yali_180	TTCGCTTCGGGCGCGCGCATTTAGG	3154008	142	143	18.8223	142	143	19.5358	142	143	17.6812	18.6797	0.93546				YALI1_B03335g_7	GATTTCAACCGAGAGTTGGTCAAGA
181	NT_Yali_181	GTCTAGTACGTTACCTTGAATGTGA	3157008	82	83	10.9248	103	104	14.2078	105	106	13.1063	12.7463	1.67085				YALI1_B03644g_1	CTGGAAACGATGGGGAACCTACGTT
182	NT_Yali_182	TTAGCGCCCGCGCGACGTCAAGTTC	3160008	170	171	22.5078	195	196	26.7763	194	195	24.1107	24.4649	2.1562				YALI1_B03644g_6	CAGTAAACTTTTCGCTCGCGGTCCT
183	NT_Yali_183	CGGGGCCTTAACGTCCGTCGGCGGT	3163008	87	88	11.5829	96	97	13.2515	131	132	16.3211	13.7185	2.40336				YALI1_B04200g_6	CCTTCTGGATAGTCTCCCGATCAGA
184	NT_Yali_184	GTGAGTTTACTCTTTAGCGTGCCGC	3166008	152	153	20.1385	109	110	15.0275	79	80	9.89158	15.0192	5.12348				YALI1_B04228g_6	ATCATCAAGTTCTTGGCAAGGGCGT
185	NT_Yali_185	TTAACCGTACATTTTCTTAGCACGA	3169008	115	116	15.2684	75	76	10.3826	114	115	14.2191	13.2901	2.57198				YALI1_B04579g_4	TTTGTACGACGGTAGGTTCTTGGAG
186	NT_Yali_186	CTTCGAGATAGGTCTGTGGGATTGT	3172008	166	167	21.9813	147	148	20.2188	163	164	20.2777	20.8259	1.00097				YALI1_B04579g_5	TACGACGGTAGGTTCTTGGAGCGGA
187	NT_Yali_187	TGCGCCGAACCGACCGCGGAGATTT	3175008	123	124	16.3214	71	72	9.83619	60	61	7.54233	11.2333	4.55325				YALI1_B04663g_1	CCACAACATCGTTATACGTGCGCTT
188	NT_Yali_188	TCGCGGGTTCACTGTGGTGCGGATA	3178008	93	94	12.3727	72	73	9.9728	88	89	11.0044	11.1166	1.20387				YALI1_B04690g_5	GTCTCGGAGTCAACCATGGCACTTG
189	NT_Yali_189	TACGCCGGTTATGTCCTACCGTTTG	3181008	130	131	17.2428	144	145	19.809	151	152	18.794	18.6153	1.29241				YALI1_B04753g_3	CTCAGTTCCTGAATATGTGAAGACA
190	NT_Yali_190	TTGTGCAACACGGCAGTACATTATT	3184008	54	55	7.23934	83	84	11.4756	66	67	8.2842	8.9997	2.20688				YALI1_B04759g_2	ATTGTTCTGGACGCCGATGAGCAGC
191	NT_Yali_191	GTACAATAAGCTTGCCTAACCACGT	3187008	142	143	18.8223	141	142	19.3992	165	166	20.525	19.5822	0.866002				YALI1_B04759g_8	TGTAGAAATCCTCAGCATTGGAATC
192	NT_Yali_192	ACAGCGTATATCCCCTGCGTGTGAC	3190008	197	198	26.0616	205	206	28.1424	201	202	24.9762	26.3934	1.60896				YALI1_B04853g_2	ATTACTATTTCCGCCGCCCTGACCG
193	NT_Yali_193	GGCGCGGCGACCACCTCGAAGGCTG	3193008	125	126	16.5847	114	115	15.7106	138	139	17.1866	16.494	0.742191				YALI1_B04947g_5	GCCTCTTCTTGACCTGTCTGTATAG
194	NT_Yali_194	CGGGGTATGACGTGCATCATATTGG	3196008	125	126	16.5847	147	148	20.2188	149	150	18.5467	18.4501	1.81901				YALI1_B04947g_6	TTTGGCCTCTTCTTGACCTGTCTGT
195	NT_Yali_195	CGCGGCCGGACTGGGCACGTCCGTC	3199008	100	101	13.2941	145	146	19.9456	162	163	20.1541	17.7979	3.90185				YALI1_B05005g_6	GGATATCTTCACTCAACCGTCTGCG
196	NT_Yali_196	ATTCCGCGGTGCGTTAAATGAGAGC	3202008	188	189	24.877	106	107	14.6177	161	162	20.0305	19.8417	5.13227				YALI1_B05438g_5	AATTGCACCTTGAGTCGGGTCTGAA
197	NT_Yali_197	CTACGATTTATCGTGGCGTCTATCG	3205008	143	144	18.9539	132	133	18.1696	107	108	13.3536	16.8257	3.03238				YALI1_B05639g_3	CAGACGGGAGAAGACAATATATCGG
198	NT_Yali_198	GAGGGCCGGCACATCAGTACATAGA	3208008	161	162	21.3231	156	157	21.4484	134	135	16.692	19.8212	2.71064				YALI1_B05690g_6	CGTGTCCGAATACGCATTGTACCAC
199	NT_Yali_199	ATGGTAGATCAGATGTTAAAGGAAC	3211008	99	100	13.1624	124	125	17.0767	151	152	18.794	16.3444	2.88633				YALI1_B05690g_7	ATTTTTTCCGTGTCCGAATACGCAT
200	NT_Yali_200	TACCCGCCCCGTTGTAGAAAGGAGT	3214008	117	118	15.5317	104	105	14.3444	142	143	17.6812	15.8524	1.69135				YALI1_B05730g_1	TTATGGGTTTTATTAGTTTTACATA
201	NT_Yali_201	TCTTAAACGTAAAACGAGCATTGAG	3217008	90	91	11.9778	76	77	10.5193	105	106	13.1063	11.8678	1.29705				YALI1_B05730g_2	TTAGTTTTACATACAAATACATGAT
202	NT_Yali_202	GCACTGAAAGGATAGGGACTCCGGT	3220008	86	87	11.4513	112	113	15.4374	118	119	14.7137	13.8675	2.1235				YALI1_B05730g_3	CATACAAATACATGATTGTCTGGCA
203	NT_Yali_203	GCCTAGATTAAAATGGGGGCGAAGT	3223008	136	137	18.0325	142	143	19.5358	136	137	16.9393	18.1692	1.3036				YALI1_B05730g_4	TATGTAAAACTAATAAAACCCATAA
204	NT_Yali_204	CGCCCTTCTAGCGTTGCACACGGTG	3226008	200	201	26.4565	180	181	24.7271	174	175	21.6378	24.2738	2.4411				YALI1_B05995g_1	AGGGTGGTGAGATCATTCTTCTTGG
205	NT_Yali_205	GATTGCGTATATCTCAACGCCAGGC	3229008	189	190	25.0086	180	181	24.7271	140	141	17.4339	22.3899	4.2943				YALI1_B06028g_2	TGCTATGTGGGGGCGTGCAAAGAAT
206	NT_Yali_206	ACAGGGTGCCTCAGTGGGACGTAGC	3232008	92	93	12.2411	93	94	12.8417	104	105	12.9827	12.6885	0.393841				YALI1_B06141g_2	GTGGAAGATAGTTTGTCATTTGTCC
207	NT_Yali_207	AATTAGATACGCCTACTCCATCCGC	3235008	22	23	3.02736	27	28	3.82518	11	12	1.48374	2.77876	1.19036				YALI1_B06146g_7	TCTTGATCGGATTCGCTGTGACCAG
208	NT_Yali_208	TTGCTACGTCGGAACATCTACGATA	3238008	162	163	21.4548	150	151	20.6287	196	197	24.358	22.1472	1.95871				YALI1_B06537g_2	ATTGGGCACGAGTATCACTACAGCA
209	NT_Yali_209	ACGAATGCCCGGACGTCTTCTTCAT	3241008	222	223	29.3522	121	122	16.6669	175	176	21.7615	22.5935	6.38348				YALI1_B06607g_1	ACACGTTGACACTTCCACCATAACC
210	NT_Yali_210	GATTCGCAACCATCCATCAGCTAGA	3244008	127	128	16.8479	123	124	16.9401	147	148	18.2994	17.3625	0.812726				YALI1_B06640g_4	ACAATGTCCCACCTGCTAAATTTGT
211	NT_Yali_211	TGAACTACTAGGAGCAGTAGACCCG	3247008	69	70	9.2137	63	64	8.74328	117	118	14.5901	10.849	3.24838				YALI1_B06726g_2	GACTCGGACGACTGATTTACGTGAT
212	NT_Yali_212	GAGTGCGCGACATGACATGACTACG	3250008	100	101	13.2941	106	107	14.6177	92	93	11.499	13.1369	1.56528				YALI1_B06726g_3	CGTGATTCTGTTGCTTGTCAACTCG
213	NT_Yali_213	TGCGTAAACTGGCGGTCTATAATTT	3253008	113	114	15.0052	194	195	26.6397	188	189	23.3689	21.6712	6.00016				YALI1_B06726g_5	CGCCATCAGAACGCTGTTACGAATC
214	NT_Yali_214	GCGGACCCTACGAGCTACTGCCTCA	3256008	88	89	11.7146	113	114	15.574	130	131	16.1975	14.4953	2.42831				YALI1_B06735g_6	AATAAGATCCACATGAGTGAGAATC
215	NT_Yali_215	AGTGTCATAAGGCCGGAAACACAGT	3259008	124	125	16.453	76	77	10.5193	120	121	14.961	13.9778	3.08667				YALI1_B07538g_3	ATTCTTCCCTTTGTGGATGAGTCGC
216	NT_Yali_216	CCTAAGTAGATCGCTTACTAGCAAG	3262008	149	150	19.7437	158	159	21.7216	130	131	16.1975	19.2209	2.79891				YALI1_B07915g_1	GGATTCTGCAGACCCAGAACGAAAC
217	NT_Yali_217	GCTAGTAACCATCACGAGACAGCCT	3265008	96	97	12.7676	192	193	26.3665	139	140	17.3103	18.8148	6.92316				YALI1_B07915g_5	GTTCTGGGTCTGCAGAATCCCAAAT
218	NT_Yali_218	CGTAAAGCAGGGTACCGGTTCCGTA	3268008	182	183	24.0873	169	170	23.2243	99	100	12.3645	19.892	6.53331				YALI1_B07937g_1	AAGTCAGGCAAAGTTGCTCTCGTTG
219	NT_Yali_219	GGTAGCTAAACCGTAGTTTTCGGCC	3271008	122	123	16.1898	123	124	16.9401	145	146	18.0521	17.0607	0.937008				YALI1_B08207g_3	TTGGTGCGAGTGTTCCAAAGCGGGT
220	NT_Yali_220	TTTAGGGACCCTCTAGCATATCAGG	3274008	113	114	15.0052	144	145	19.809	153	154	19.0413	17.9518	2.58058				YALI1_B08207g_5	GAACACTCGCACCAATAAAGAGATC
221	NT_Yali_221	CGTGTGCGGCGTTGGATTACGACGT	3277008	121	122	16.0582	151	152	20.7653	165	166	20.525	19.1162	2.65102				YALI1_B08214g_2	GTTCAAGCAGCTGCAGCCCGTCAGT
222	NT_Yali_222	GGCCTATTTAGTCAGGTATCAACCT	3280008	200	201	26.4565	139	140	19.1259	128	129	15.9502	20.5109	5.38834				YALI1_B08374g_3	AGCTCAAGATGATGATTTGTTCGGT
223	NT_Yali_223	TCGGGAATTTATAGCATGAAGGCTT	3283008	171	172	22.6394	162	163	22.268	187	188	23.2452	22.7175	0.493256				YALI1_B08575g_1	CCCTGTTGGATTGAGCATGAATTTG
224	NT_Yali_224	GTGCGCTCGCGCGCATAAACACAGT	3286008	199	200	26.3249	112	113	15.4374	163	164	20.2777	20.68	5.45489				YALI1_B08588g_2	CGAACGACCACCAAACCAGCCACTG
225	NT_Yali_225	CCCAGTAAGCGAGCATAGCACGTGA	3289008	178	179	23.5608	125	126	17.2133	166	167	20.6487	20.4743	3.17731				YALI1_B08627g_1	TTACGGACTGTCTCAGCAAGTGTTC
226	NT_Yali_226	CTTCACAATTAATGATGGCTTCCGA	3292008	124	125	16.453	144	145	19.809	133	134	16.5684	17.6101	1.90513				YALI1_B09279g_5	GAAACATTCTCTTTCTGATCGGAAT
227	NT_Yali_227	AGGTATATGCCCTAGACGAAGTCCC	3295008	147	148	19.4804	117	118	16.1204	172	173	21.3905	18.9971	2.66809				YALI1_B09316g_4	AGGACATTCATAACTCCTGCTGTAC
228	NT_Yali_228	GGACGTGGTATCGGATCTCCTCCTA	3298008	130	131	17.2428	153	154	21.0385	177	178	22.0088	20.0967	2.51871				YALI1_B09320g_6	GGCATTGTTGCTGGTGGGGACAAGC
229	NT_Yali_229	GGTCATAGCGCTACCCGACCGTCCC	3301008	74	75	9.87183	119	120	16.3936	122	123	15.2083	13.8246	3.47412				YALI1_B09807g_2	CAGCTCCTGGATGGAGTCATTTGTA
230	NT_Yali_230	GTGAGTTAATAGGTAAAGATCTCGC	3304008	153	154	20.2701	156	157	21.4484	191	192	23.7398	21.8194	1.76434				YALI1_B09807g_3	TAACGACCGAAATACGCCGGTCGAG
231	NT_Yali_231	CGCTATTAGCGACACGTAGTTTGCA	3307008	121	122	16.0582	96	97	13.2515	103	104	12.8591	14.0563	1.74478				YALI1_B09807g_8	GGTCGTTACAAATGACTCCATCCAG
232	NT_Yali_232	ATACCCCGACGTTTTTCCGCGGGCT	3310008	134	135	17.7693	132	133	18.1696	119	120	14.8374	16.9254	1.81935				YALI1_B09929g_1	CACTCCACTTGATCTACTTTGGTGT
233	NT_Yali_233	GCCTTAGCTAAACTAATTATTAGGG	3313008	58	59	7.76584	77	78	10.6559	100	101	12.4881	10.3033	2.38081				YALI1_B09929g_2	GTGTTTTCCTTCAACTAAACTTGTG
234	NT_Yali_234	GCGCGGCGTAACACCGCTCGTTGAC	3316008	121	122	16.0582	92	93	12.7051	109	110	13.6009	14.1214	1.73608				YALI1_B09929g_4	GTTGAAGGAAAACACCAAAGTAGAT
235	NT_Yali_235	CAGGTCCTTTATATAAGTGGTGGCG	3319008	157	158	20.7966	132	133	18.1696	126	127	15.7029	18.2231	2.5473				YALI1_B09931g_1	AGTCCATTCGTCCAGGTCTACGAGA
236	NT_Yali_236	AATAAGATAGGAACCCACAATCGGA	3322008	84	85	11.1881	66	67	9.15312	88	89	11.0044	10.4485	1.12561				YALI1_B09994g_4	GGTAGGTTTCGGTTTGTGTCTGCTG
237	NT_Yali_237	TAGTAGCGGACCATAACTCGTTCAG	3325008	103	104	13.6889	137	138	18.8527	96	97	11.9935	14.8451	3.57274				YALI1_B10170g_6	AGATAGATGGCGACTAAACACAGTT
238	NT_Yali_238	TGACCGCGCAGGTCCATAAGGTAGG	3328008	161	162	21.3231	127	128	17.4866	177	178	22.0088	20.2728	2.43721				YALI1_B10185g_1	AGTTGACAAATTATCCTTGAGTGCT
239	NT_Yali_239	TTTAATTCAAGGTAACATGGCTGAA	3331008	99	100	13.1624	51	52	7.10391	108	109	13.4773	11.2479	3.59223				YALI1_B10263g_6	GGATGGTGGACATTAGAGGTGACGG
240	NT_Yali_240	TCCTTGTAATATTTGTAATCCAATG	3334008	146	147	19.3488	115	116	15.8472	215	216	26.7073	20.6344	5.54301				YALI1_B10263g_8	GTCGCATCGAGTGGCACAAGATCAA
241	NT_Yali_241	GCGACCCGCACCCGATTACCTGGCT	3337008	96	97	12.7676	87	88	12.022	97	98	12.1172	12.3023	0.405769				YALI1_B10424g_4	TGGCCGACAACCACGACCCCAAATT
242	NT_Yali_242	TTGCGTAAGTCTATCTCTTCTCCCG	3340008	220	221	29.089	188	189	25.82	150	151	18.6704	24.5264	5.3284				YALI1_B10437g_1	GGGCCCTCGGCGCCACCAAGGCTCT
243	NT_Yali_243	CGCGCTTAAGACAACGATCCGGATC	3343008	90	91	11.9778	130	131	17.8964	106	107	13.23	14.3681	3.11911				YALI1_B10751g_3	CGTCGCTGCTCCAGCTTGCTAAGGA
244	NT_Yali_244	CGCGCCTGATGGCAGGCACCCCAAT	3346008	134	135	17.7693	95	96	13.1149	141	142	17.5576	16.1473	2.62821				YALI1_B10762g_8	AAATGCGGCTCTAGAACACTAGCCG
245	NT_Yali_245	GGTAATAGCGTCGTCCTTGGGGCCA	3349008	85	86	11.3197	85	86	11.7488	117	118	14.5901	12.5529	1.77729				YALI1_B10943g_2	GTTCTTTTGCCGACCCTTGTACAAA
246	NT_Yali_246	CGGCTCACGATAGAACTATATAAGT	3352008	123	124	16.3214	128	129	17.6232	142	143	17.6812	17.2086	0.768868				YALI1_B10943g_3	CCGACCCTTGTACAAAAGTACCCCC
247	NT_Yali_247	ACTCGAACTTAGTCGGACGATATTT	3355008	153	154	20.2701	166	167	22.8145	186	187	23.1216	22.0687	1.56517				YALI1_B10943g_4	TACAAGGGTCGGCAAAAGAACCAAA
248	NT_Yali_248	TTGGGATACGACCCATAAAGACCGG	3358008	165	166	21.8496	165	166	22.6779	195	196	24.2344	22.9206	1.21076				YALI1_B11111g_6	GGCTTGGCCAACCTGACATATTGAA
249	NT_Yali_249	AACGATTAAGATCCGTTCCAACGAG	3361008	110	111	14.6103	146	147	20.0822	142	143	17.6812	17.4579	2.74278				YALI1_B11719g_2	GGCAGGTTTTGGCGGTGATATTTGT
250	NT_Yali_250	TTCTGAATAGGGGCGGGCATTCGAA	3364008	140	141	18.559	115	116	15.8472	116	117	14.4664	16.2909	2.08206				YALI1_B11719g_3	GCGGTGATATTTGTCTGCCCCATTG
251	NT_Yali_251	GCGTTCCTAGCTGATTGCCATACGA	3367008	181	182	23.9556	199	200	27.3227	195	196	24.2344	25.1709	1.86874				YALI1_B12042g_2	AAAACGGCGAATTCCTCGTTGTGAT
252	NT_Yali_252	GTATTGGGTCGGTCTGCTAGCCACC	3370008	120	121	15.9265	104	105	14.3444	91	92	11.3753	13.8821	2.31057				YALI1_B12042g_5	AACGCCTCGAGGGCTTCGGGAATGG
253	NT_Yali_253	ACCGTCCGCATAGCACATAAGTCGT	3373008	165	166	21.8496	105	106	14.4811	114	115	14.2191	16.8499	4.33184				YALI1_B12313g_8	TGGGCAGTGCATTGCTGTCCAGTGT
254	NT_Yali_254	CCCTTTATGGTGGACTCAGCCCAGG	3376008	211	212	27.9044	132	133	18.1696	205	206	25.4708	23.8483	5.06614				YALI1_B12451g_8	GGTTCGGCGTCCTGCATATCCACGT
255	NT_Yali_255	CCGTAGTACCTGTAATGGTGACAGA	3379008	91	92	12.1094	109	110	15.0275	126	127	15.7029	14.2799	1.90981				YALI1_B13355g_1	CCACCCGCTACCCACCCAACAAGCA
256	NT_Yali_256	TACGGGCCCCCAGTTCATAGAACGT	3382008	117	118	15.5317	91	92	12.5685	90	91	11.2517	13.1173	2.19214				YALI1_B13411g_2	GGGCTCGTGCTCTGCGACTCTGCAG
257	NT_Yali_257	ACGGGACTAAGTACAGACTTGAAAT	3385008	96	97	12.7676	83	84	11.4756	158	159	19.6595	14.6342	4.39973				YALI1_B13439g_4	CGGAATAGAGTTGATAAAAGCAACT
258	NT_Yali_258	TAATTGAGGCGAATTAGACAGCCAT	3388008	163	164	21.5864	128	129	17.6232	142	143	17.6812	18.9636	2.2716				YALI1_B13439g_8	TCAACTCTATTCCGGAAAAGACTCC
259	NT_Yali_259	CGGTTAGCGCGGTTGCCATGTAGTA	3391008	80	81	10.6616	113	114	15.574	127	128	15.8265	14.0207	2.91182				YALI1_B13828g_1	CAAAAAGTGCTCCAAGATACTAGAA
260	NT_Yali_260	TTCGTCCTATGCAAGGCTTCATTCA	3394008	131	132	17.3744	115	116	15.8472	136	137	16.9393	16.7203	0.786815				YALI1_B13917g_1	GATTTTCGACAGACACAGTGAATGC
261	NT_Yali_261	ACCGGTGTGACGAATCTTACGTCCG	3397008	199	200	26.3249	171	172	23.4976	224	225	27.8201	25.8808	2.1952				YALI1_B13917g_2	GACAGACACAGTGAATGCATATACA
262	NT_Yali_262	ACTTATCCGTTAGAACGCGCTTCGT	3400008	106	107	14.0838	116	117	15.9838	119	120	14.8374	14.9683	0.956747				YALI1_B14044g_2	TGTTCTGTGGTGGACTGTTTCTCGT
263	NT_Yali_263	TCTATAGGCAATATATCGCTGCCGG	3403008	75	76	10.0034	88	89	12.1586	70	71	8.77878	10.3136	1.71114				YALI1_B14382g_1	AGGTCACTACTTTAGGACAGCCTCT
264	NT_Yali_264	CTCTACCCGTACTCACCCGCTGATT	3406008	120	121	15.9265	95	96	13.1149	133	134	16.5684	15.2033	1.83683				YALI1_B14382g_2	GGACAGCCTCTTGAGGTGGTCAAGA
265	NT_Yali_265	AATCCAGCCTACGTGGGTCTTAAGC	3409008	132	133	17.506	83	84	11.4756	127	128	15.8265	14.936	3.1123				YALI1_B14441g_5	CTGGCGCGTCGCCGTACTGGTTGTA
266	NT_Yali_266	ACCGTAAGCCGGGTACGCTACGTGT	3412008	191	192	25.2719	122	123	16.8035	167	168	20.7723	20.9492	4.23696				YALI1_B14510g_1	TACACTACATGTGGACATGACACTT
267	NT_Yali_267	CGCCCAGGTAAGTCTCCGCTTAACC	3415008	94	95	12.5043	121	122	16.6669	105	106	13.1063	14.0925	2.24969				YALI1_B14686g_3	TGGACTTTTGCATGCCTACGATATC
268	NT_Yali_268	CCTAAATTTCGTCCTCTTCGAAGGG	3418008	122	123	16.1898	126	127	17.3499	139	140	17.3103	16.95	0.658659				YALI1_B14686g_4	CATGCCTACGATATCCACTGCAGTA
269	NT_Yali_269	GCGATGCGTGCTAGGCGTGGTCACA	3421008	98	99	13.0308	110	111	15.1641	113	114	14.0955	14.0968	1.06666				YALI1_B14826g_1	AAACGCGCCCAGAAAAGATAGAAAT
270	NT_Yali_270	TGCGCACGATATACCAGAATTCTCG	3424008	110	111	14.6103	145	146	19.9456	119	120	14.8374	16.4644	3.01693				YALI1_B14826g_6	GTGGCAGGCACTATCAGTCCATTTG
271	NT_Yali_271	AAGGTAATGCGGTAGCGGAAATACT	3427008	175	176	23.1659	209	210	28.6889	185	186	22.9979	24.9509	3.23828				YALI1_B14826g_7	AATTTGGTGGCAGGCACTATCAGTC
272	NT_Yali_272	ACTACAGGTCCACCCCCAAGAATGA	3430008	171	172	22.6394	123	124	16.9401	151	152	18.794	19.4578	2.90705				YALI1_B14826g_8	AAAGAGAGAAGCGCAAGTCCGAGAC
273	NT_Yali_273	CCGTTATGCTAGGGAGCGGGGCTGT	3433008	139	140	18.4274	166	167	22.8145	127	128	15.8265	19.0228	3.53182				YALI1_B15301g_1	GCTCTCTACCCTCTTCTGAAGCTGT
274	NT_Yali_274	GCAAAGCGGGTTCTGATTGGAGGCT	3436008	177	178	23.4291	125	126	17.2133	154	155	19.1649	19.9358	3.17879				YALI1_B16277g_6	CTCGAATTCATAGGCAAGCTCCCGG
275	NT_Yali_275	ATCCCCCGTGCAAGCTGCCTGTTTT	3439008	134	135	17.7693	107	108	14.7543	141	142	17.5576	16.6937	1.68292				YALI1_B16277g_7	CGATTTCCTCGAATTCATAGGCAAG
276	NT_Yali_276	CGATACAGGCGCGCGTGTACCGCCG	3442008	162	163	21.4548	87	88	12.022	185	186	22.9979	18.8249	5.94179				YALI1_B16566g_2	TTTTCATTGGGTTAATTTCAGCCCT
277	NT_Yali_277	CTAGATTTACTCAGGTCGTGGTTGA	3445008	140	141	18.559	151	152	20.7653	124	125	15.4556	18.26	2.66745				YALI1_B16566g_3	ATTGGGTTAATTTCAGCCCTGCGAA
278	NT_Yali_278	GGCCGACTAATGGGTCCCGGATCTA	3496008	101	102	13.4257	108	109	14.8909	161	162	20.0305	16.1157	3.46855				YALI1_B16566g_7	GCAGGGCTGAAATTAACCCAATGAA
279	NT_Yali_279	CCCCCGGTATACCCGGTAATGGCTA	3499008	53	54	7.10771	127	128	17.4866	91	92	11.3753	11.9899	5.21664				YALI1_B16578g_2	AAAATAAAAGAGCAGGGAAATGTCT
280	NT_Yali_280	CGAAATCGTAGGGGTGGAGAACCCG	3502008	116	117	15.4	83	84	11.4756	108	109	13.4773	13.451	1.96238				YALI1_B17008g_1	CAAAGGTCTGAACGGAAGCGGACAT
281	NT_Yali_281	TCCGTACGGCTTTTCTCGACCCAGA	3505008	110	111	14.6103	132	133	18.1696	159	160	19.7832	17.521	2.64672				YALI1_B17008g_2	TTTCCAAAGGTCTGAACGGAAGCGG
282	NT_Yali_282	TTAGTGGCTTACGATTTCATGATGT	3508008	168	169	22.2445	143	144	19.6724	124	125	15.4556	19.1242	3.4275				YALI1_B17908g_1	AGAACTATTGGACATGTTGCCAACT
283	NT_Yali_283	CGGATACTAACCCAATCGTATTGGC	3511008	131	132	17.3744	157	158	21.585	83	84	10.3862	16.4485	5.65653				YALI1_B18265g_2	GTCGCACTCTAGCACCGCTCATGCC
284	NT_Yali_284	TCTAGCTTCGCGGTCTGAGGGGCTT	3514008	147	148	19.4804	211	212	28.9621	222	223	27.5728	25.3384	5.12054				YALI1_B18451g_4	AAAATATCAGCTGCGGCAGCCCTGC
285	NT_Yali_285	GCGACTTAGCGCGGGGTTAACGTGG	3517008	160	161	21.1915	198	199	27.1861	246	247	30.5403	26.306	4.73611				YALI1_B18451g_8	AAATCATTTCTCTTCTCAAGTAGTT
286	NT_Yali_286	CGGTCTTTCTAGTCGATACGTATAT	3520008	135	136	17.9009	144	145	19.809	183	184	22.7506	20.1535	2.44315				YALI1_B18811g_1	AGTATTCAGTCCCGACGGACACGTT
287	NT_Yali_287	TTCAGATAGGCCTCAGAGACCGGCT	3523008	123	124	16.3214	123	124	16.9401	104	105	12.9827	15.4147	2.1288				YALI1_B18811g_2	CAGGTGGAGTACGCCTTGGAGGCTG
288	NT_Yali_288	CGCGGTTCCTTTTCCGTGAGCCCCC	3526008	167	168	22.1129	161	162	22.1314	184	185	22.8743	22.3729	0.434339				YALI1_B19079g_3	CTCTTCACTTCCGAATCCGTCGGTG
289	NT_Yali_289	TGCCGTCTTAAAGACATCACCGATT	3529008	129	130	17.1112	132	133	18.1696	128	129	15.9502	17.077	1.11012				YALI1_B19326g_4	TTTCAGCCAGCTTTTCTCCCATTCA
290	NT_Yali_290	GGCCTTCGCGCTTGAGGCAGAGGTT	3532008	150	151	19.8753	146	147	20.0822	167	168	20.7723	20.2433	0.469709				YALI1_B19390g_4	TTCGAGGAAACAATGAACGACGATT
291	NT_Yali_291	GCATTAATCCCCGCCACTATATAGC	3535008	95	96	12.6359	138	139	18.9893	153	154	19.0413	16.8888	3.68322				YALI1_B19453g_1	GGGGGGAAGAAGATCAGATGAGGGT
292	NT_Yali_292	CGCGATGATTTACCCACAGGCCTAG	3538008	81	82	10.7932	72	73	9.9728	73	74	9.14971	9.9719	0.821742				YALI1_B19602g_6	TTCCATGCAGATGACTTTGTGGTGT
293	NT_Yali_293	TCGTGGGGCGTACCTCTGGCTTCTC	3541008	146	147	19.3488	127	128	17.4866	157	158	19.5359	18.7904	1.13303				YALI1_B19856g_2	GACACACGCAGTAACCGGTTGCGTG
294	NT_Yali_294	GTTCGGCATACAGCGAGATTGAACA	3448008	158	159	20.9283	109	110	15.0275	157	158	19.5359	18.4972	3.08445				YALI1_B20009g_1	CACGAAACAAAATGACGGGTCTCCG
295	NT_Yali_295	CGCAGCCTAAGTGCCTCGGAACTAC	3451008	226	227	29.8787	164	165	22.5413	197	198	24.4817	25.6339	3.80201				YALI1_B20462g_5	CCTTGGCCTCGTTCTCGAGGAAGTG
296	NT_Yali_296	GTACTAAAATCGGGCCTGGGTGACA	3454008	206	207	27.2462	235	236	32.2408	194	195	24.1107	27.8659	4.10033				YALI1_B20717g_4	ACAACTATGCCGTGACTGTCATGAT
297	NT_Yali_297	ATGGACGGCGGTCTTGCAATCTCTG	3457008	136	137	18.0325	104	105	14.3444	159	160	19.7832	17.3867	2.77628				YALI1_B20730g_1	TTCCTTAACGGAGAGAAAATCTCAG
298	NT_Yali_298	GCTACGGTCCCTTAGTGCACGTGCG	3460008	111	112	14.7419	123	124	16.9401	92	93	11.499	14.3937	2.73724				YALI1_B20730g_5	TCTCCGTTAAGGAACAAAGTGTCCG
299	NT_Yali_299	TGTCCTCCCGAACCTCTTATACACC	3463008	84	85	11.1881	73	74	10.1094	110	111	13.7246	11.674	1.85592				YALI1_B21043g_1	ACGTATCCTTGCATATTGCTTATTG
300	NT_Yali_300	GCGATTCTTAAGTTCTACACTCAGA	3466008	77	78	10.2667	117	118	16.1204	93	94	11.6226	12.6699	3.06417				YALI1_B21043g_2	CATTTCACGTATCCTTGCATATTGC
301	NT_Yali_301	AACGCGGCACAGTGCCTGTGTCACA	3469008	158	159	20.9283	185	186	25.4102	145	146	18.0521	21.4635	3.7081				YALI1_B21043g_3	CATTTGCATTTCACGTATCCTTGCA
302	NT_Yali_302	GTGCGGACCCCCATGACGACAGCTA	3472008	63	64	8.42396	68	69	9.42635	64	65	8.03691	8.62907	0.717069				YALI1_B21594g_1	AAGACGGCTCCAGAACATCTACGCA
303	NT_Yali_303	TTTATGGGGCCGCTTAATAGGCGAT	3475008	175	176	23.1659	122	123	16.8035	160	161	19.9068	19.9587	3.18151				YALI1_B21946g_2	CCACTTTGGAATGTGTTCTACATCT
304	NT_Yali_304	TGAACTATCCAGGAATCAAATGAAC	3478008	167	168	22.1129	152	153	20.9019	181	182	22.5033	21.8394	0.835023				YALI1_B22020g_6	TCATTGGACTTGGCCGGCGCCTTGG
305	NT_Yali_305	CCTGGATAAACGAACTCCACGCAAG	3481008	109	110	14.4787	127	128	17.4866	158	159	19.6595	17.2083	2.60161				YALI1_B22391g_1	ATCTTCAAGAACAGGGGAGCCAAAT
306	NT_Yali_306	ATCGGGCGCTTTGTGCGCTTGACGT	3484008	92	93	12.2411	76	77	10.5193	114	115	14.2191	12.3265	1.85142				YALI1_B22391g_3	GCTCCCCTGTTCTTGAAGATGAAAT
307	NT_Yali_307	AGTATGGGGCCTGAACGCAATCATA	3487008	117	118	15.5317	143	144	19.6724	136	137	16.9393	17.3811	2.10541				YALI1_B22561g_4	GGCTTCTCGATGACTTCCTCGACCT
308	NT_Yali_308	TATAGGCGGAAGCTTTAGGCGCGCG	3490008	148	149	19.612	134	135	18.4429	166	167	20.6487	19.5679	1.10357				YALI1_B22677g_3	TCTATCTTGGTGCTGTCCTGCTGAA
309	NT_Yali_309	GGGCTCCGCGCACGCAAGATAAAGC	3493008	120	121	15.9265	105	106	14.4811	97	98	12.1172	14.1749	1.92304				YALI1_B22793g_1	GTCTTTGCGACTCTTTCCAGCAACT
310	NT_Yali_310	GCCTATGTCGTCAGCGCATGTATCG	3544008	150	151	19.8753	126	127	17.3499	144	145	17.9285	18.3846	1.323				YALI1_B22793g_2	CGACTCTTTCCAGCAACTGGATGTC
311	NT_Yali_311	GTAATTTGCGCTACCCTCTAAGTGC	3547008	65	66	8.68721	83	84	11.4756	82	83	10.2625	10.1418	1.39809				YALI1_B22793g_3	CAGCAACTGGATGTCGATGAGAAGG
312	NT_Yali_312	CTAATCGTCGGCTCGAATGGCCGAG	3550008	100	101	13.2941	76	77	10.5193	118	119	14.7137	12.8423	2.13341				YALI1_B22905g_3	TTTCAGGTGTCCTCTTTTCGTCGTC
313	NT_Yali_313	GAAATACTATAAGTTACGTGTCGAT	3553008	153	154	20.2701	134	135	18.4429	169	170	21.0196	19.9109	1.32542				YALI1_B22905g_4	AGGTGTCCTCTTTTCGTCGTCTTTG
314	NT_Yali_314	ACTAGTATAAACGCGGCACCCCGAA	3556008	81	82	10.7932	150	151	20.6287	124	125	15.4556	15.6258	4.91995				YALI1_B22908g_3	CAACGATTCTGTTGATATACTTGAC
315	NT_Yali_315	AACTTATGTCTTGTGGCATCCCATG	3559008	164	165	21.718	144	145	19.809	180	181	22.3797	21.3022	1.33484				YALI1_B22938g_7	CTGATCCTTGGAAGGCTTTTTTCCA
316	NT_Yali_316	CGCATACTTATGGGATATGGTCCGC	3562008	183	184	24.2189	176	177	24.1806	143	144	17.8048	22.0681	3.69215				YALI1_B22938g_8	AATGTGTTTTCCTGATCCTTGGAAG
317	NT_Yali_317	AGCACGCTTCGTGGCCTCCGCGCCG	3565008	112	113	14.8736	79	80	10.9291	147	148	18.2994	14.7007	3.6882				YALI1_B23603g_1	GCAGCTGCACAACAGCTACCATTTT
318	NT_Yali_318	CTAGTAGGGTTGATTTCCACATTGC	3568008	123	124	16.3214	124	125	17.0767	124	125	15.4556	16.2846	0.811188				YALI1_B23744g_2	TCTCTCCTGTCAGTCTTTGTCACGC
319	NT_Yali_319	TATGAGCGTTTAAGTATTAAATGAC	3571008	123	124	16.3214	114	115	15.7106	134	135	16.692	16.2413	0.495607				YALI1_B23744g_3	TCACGCTACTAACTGACGGCGCTAG
320	NT_Yali_320	CGAGGCATAATCTCGTCGTGCAGAA	3574008	128	129	16.9795	151	152	20.7653	132	133	16.4448	18.0632	2.35531				YALI1_B24446g_5	TAGTCCTACAATGGCCTTTCACACT
321	NT_Yali_321	GGTGTTAGACCCGACAGCTGAAGGA	3577008	94	95	12.5043	108	109	14.8909	114	115	14.2191	13.8715	1.2307				YALI1_B25077g_3	TTCTGACAGGAAGGATAGAGCGAGT
322	NT_Yali_322	CACCTAGGCACTAAACAATGTCTCG	3580008	80	81	10.6616	76	77	10.5193	105	106	13.1063	11.4291	1.45432				YALI1_B25334g_1	CCGTGTGAGTCCCTGCGTAGGGGTT
323	NT_Yali_323	CGTAACCCACCGAAATCCTGCACGC	3583008	81	82	10.7932	75	76	10.3826	100	101	12.4881	11.2213	1.11612				YALI1_B25387g_1	CCATCCTCTTGAAAGGATGTCGAAC
324	NT_Yali_324	CTAGCCCGACTGACCGGTCGGCATT	3586008	68	69	9.08208	71	72	9.83619	104	105	12.9827	10.6337	2.06898				YALI1_B25387g_5	AAGAGGATGGGAAACCAGTACGTAC
325	NT_Yali_325	AATAACGCGCAATGGTAAGGTCCGA	3589008	90	91	11.9778	78	79	10.7925	119	120	14.8374	12.5359	2.07939				YALI1_B25387g_6	CGGTTCGACATCCTTTCAAGAGGAT
326	NT_Yali_326	GGTTAACTTGCGTCCGGCGACATGT	3592008	90	91	11.9778	97	98	13.3881	85	86	10.6335	11.9998	1.37748				YALI1_B25734g_7	AGTCTCTCCTTAGCACGCTCCTCTT
327	NT_Yali_327	TGCGAACGAATGCGACCAGAAATAC	3595008	89	90	11.8462	120	121	16.5303	74	75	9.27336	12.5499	3.67928				YALI1_B26271g_3	ATAACCGGAGCTACGCCGCGCCCAA
328	NT_Yali_328	TCCCGTAAGGTTAAGATTATGTGAA	3598008	136	137	18.0325	153	154	21.0385	202	203	25.0999	21.3903	3.54679				YALI1_B26377g_1	CACACAATGACCCCAGTCATGCTAA
329	NT_Yali_329	ATGCGTTCGCACCAGCCAATTGCAA	3601008	147	148	19.4804	110	111	15.1641	109	110	13.6009	16.0818	3.04527				YALI1_B26430g_1	CCGATATTCCGTCGATGCAGCGCAT
330	NT_Yali_330	GAAGTAACATAGCCAGACTGCGATT	3604008	131	132	17.3744	132	133	18.1696	126	127	15.7029	17.0823	1.25905				YALI1_B27211g_4	GCTCCCATCTCCGCCCATCAACGGT
331	NT_Yali_331	GTTGCTTCTAGGCTTTTGCTCATCA	3607008	160	161	21.1915	178	179	24.4539	165	166	20.525	22.0568	2.10249				YALI1_B27280g_3	GAACTCAACCGAATCTCATTCTACC
332	NT_Yali_332	GTAAATTCGTGTACGGACCGGCGAT	3610008	84	85	11.1881	71	72	9.83619	67	68	8.40784	9.8107	1.39029				YALI1_B27485g_1	CGCCGGTTACGGTCGAATCGGTAAG
333	NT_Yali_333	TGCGTGAACCAATTGCCAGGACCCG	3613008	85	86	11.3197	87	88	12.022	112	113	13.9719	12.4379	1.37411				YALI1_B28830g_2	CCACCCGACAAACCACTAAGATGAC
334	NT_Yali_334	GCGCCTACCTTTTCAGCCCTTTAGT	3616008	110	111	14.6103	76	77	10.5193	111	112	13.8482	12.9926	2.1756				YALI1_B28830g_5	GGTAGCTCAAATCGCCGTTCTGTGT
335	NT_Yali_335	ATCCGGAATAGTTCTCGTTGCGGAG	3619008	174	175	23.0343	149	150	20.4921	175	176	21.7615	21.7626	1.2711				YALI1_B29360g_2	TTATCCAAGTTGTCCTTTACTCGAT
336	NT_Yali_336	TAGTTCGGTTATAGGAGGGCATTTT	3622008	109	110	14.4787	101	102	13.9346	171	172	21.2669	16.5601	4.08531				YALI1_B29360g_3	TCACCCACTTGCGGTGTTTTGTTAT
337	NT_Yali_337	AGTGTAAAATACCCATTTGGACGCG	3625008	122	123	16.1898	145	146	19.9456	155	156	19.2886	18.4747	2.00584				YALI1_B29436g_1	TTGACCTTGGAGCAGCCCGCTGAGC
338	NT_Yali_338	CACCGAAGCATCTCCGGCCCTGGCT	3628008	89	90	11.8462	48	49	6.69407	107	108	13.3536	10.6313	3.49205				YALI1_B29507g_1	TCGTTCCGCCTGGAAATGCCCTCAC
339	NT_Yali_339	GCGTAACCATAGAAGTCCCCGGAAG	3631008	126	127	16.7163	103	104	14.2078	55	56	6.92411	12.6161	5.08645				YALI1_B29539g_5	CGCTCTTCCATGAGTCGCTTCTGCA
340	NT_Yali_340	TACGTCCCGATTAAACACCGTCAGA	3634008	152	153	20.1385	121	122	16.6669	116	117	14.4664	17.0906	2.85969				YALI1_B29539g_6	GCCAGGTTTTCCGCTCTTCCATGAG
341	NT_Yali_341	GGCCCGATGTACCAAATCCAAGAAG	3637008	121	122	16.0582	88	89	12.1586	109	110	13.6009	13.9392	1.97166				YALI1_B30039g_5	GATGATGTAAGGCACTTCATGATTC
342	NT_Yali_342	CCGCTCCCTATGTTAACGATCACAA	3640008	154	155	20.4018	133	134	18.3062	154	155	19.1649	19.291	1.05344				YALI1_B30182g_1	TAAAGTCAGTTAGAGTTCCATCACA
343	NT_Yali_343	CCCTATCGGTTGCGGCAGTAGCAAG	3643008	162	163	21.4548	142	143	19.5358	139	140	17.3103	19.4336	2.07414				YALI1_B30182g_5	CTGCATTGTATGAAGATGTGATGGA
344	NT_Yali_344	ACTTATGGTACCGTAATTAGTGCGG	3646008	230	231	30.4052	189	190	25.9566	183	184	22.7506	26.3708	3.84407				YALI1_B30337g_1	TTGAGCTCAAGGAAGACTATGAAAT
345	NT_Yali_345	TAGAAGCGAAGGAACCACAGGCAAG	3649008	123	124	16.3214	131	132	18.033	179	180	22.2561	18.8702	3.0546				YALI1_B30337g_2	TATGCCTTGTTTTGTACACCACGAG
346	NT_Yali_346	GGCTAAATACAGAACTGCAATTCCT	3652008	99	100	13.1624	99	100	13.6614	101	102	12.6118	13.1452	0.525016				YALI1_B30337g_3	TACACCACGAGACGCTTCCGGGGCA
347	NT_Yali_347	AAGTCGGATAGAAAAATGCCCCATT	3655008	146	147	19.3488	96	97	13.2515	109	110	13.6009	15.4004	3.42384				YALI1_B30337g_4	AAGGAGAGGTACGAATTCTTAGTTA
348	NT_Yali_348	TACGGTCGAGAGTACGATAAGGTTT	3658008	148	149	19.612	115	116	15.8472	130	131	16.1975	17.2189	2.0799				YALI1_B30337g_5	ATAGTCTTCCTTGAGCTCAACAAAG
349	NT_Yali_349	TAAGGGGAGTCATGAAGAGTTTTAA	3661008	97	98	12.8992	65	66	9.01651	106	107	13.23	11.7152	2.34301				YALI1_B30337g_6	GTAGGGTGAATAATGGGTGCAATTT
350	NT_Yali_350	TAACCCGACGGTGGCAGGTCTAAGT	3664008	113	114	15.0052	99	100	13.6614	128	129	15.9502	14.8722	1.15018				YALI1_B30337g_7	TGAGCGCGTTCCAACGATCCAATAT
351	NT_Yali_351	GCCATATAAGTTTAGTGCGAGGTGC	3667008	162	163	21.4548	109	110	15.0275	167	168	20.7723	19.0849	3.5303				YALI1_B30337g_8	GTCCCACGGAGCCTAACTAAGAATT
352	NT_Yali_352	TACGATTAACTCTCCTGCCGTCCTG	3670008	69	70	9.2137	106	107	14.6177	85	86	10.6335	11.4883	2.80156				YALI1_C00098g_3	GTACTGACCTCTCTTAATTTAATGA
353	NT_Yali_353	GCTCGCGGTCATAATGCGCGAAGGG	3673008	135	136	17.9009	149	150	20.4921	178	179	22.1324	20.1751	2.13348				YALI1_C00772g_5	TCCACCAGAACATAATTCTTGTTCA
354	NT_Yali_354	GTAGCCCGTAGGAGTCGGCTTGCTC	3676008	90	91	11.9778	106	107	14.6177	80	81	10.0152	12.2036	2.30951				YALI1_C00772g_6	TCCTCGGGTTCAATTTTCTCCACCA
355	NT_Yali_355	CACGGCGAAGGGTTATCTCGCGTTG	3679008	112	113	14.8736	67	68	9.28973	123	124	15.332	13.1651	3.36396				YALI1_C00841g_6	TCAACAGCAACAGAGATATATACCC
356	NT_Yali_356	CTAGTACGAATTAGTATCCCCGTTT	3682008	181	182	23.9556	159	160	21.8582	185	186	22.9979	22.9373	1.05003				YALI1_C00874g_2	ATTTGTTACAGGGACCAATGGCGAT
357	NT_Yali_357	TAGCTTCGTACCAAATCAGAAGAAG	3685008	160	161	21.1915	99	100	13.6614	114	115	14.2191	16.3573	4.19579				YALI1_C00874g_3	TTACAGGGACCAATGGCGATATTGC
358	NT_Yali_358	CGATTTCTACGTGGGCTTTTCCTTC	3688008	151	152	20.0069	178	179	24.4539	139	140	17.3103	20.5903	3.60736				YALI1_C00874g_7	CACCTGGGTTGAGCGTCACTGGTGC
359	NT_Yali_359	GCCATTTATCGTAGCTGTCTGTGCA	3691008	141	142	18.6907	125	126	17.2133	103	104	12.8591	16.2543	3.03177				YALI1_C00913g_1	AGCCCATCTTTGCACCTGGGTTGAG
360	NT_Yali_360	CGCGCAGTGACGCCTTATGGAATTC	3694008	91	92	12.1094	88	89	12.1586	92	93	11.499	11.9223	0.36748				YALI1_C00913g_3	AAGAGTGTTGTTCAGGTCGTCAGAC
361	NT_Yali_361	CACGCGGAGTGAGACGATACTGGCC	3697008	128	129	16.9795	136	137	18.7161	144	145	17.9285	17.8747	0.86952				YALI1_C01596g_4	TGAACAGGCTTTTGATCGAGCTCCC
362	NT_Yali_362	GGTATCTAGGATCTCTTTTAGTGAG	3700008	83	84	11.0564	117	118	16.1204	136	137	16.9393	14.7054	3.1865				YALI1_C01720g_4	CACACTCTCGGTCAACCGCAACCAC
363	NT_Yali_363	GTTTACGTATACCTTAACACCGGCG	3703008	134	135	17.7693	155	156	21.3117	146	147	18.1758	19.0856	1.93858				YALI1_C01800g_1	CGATTCAATGCTCTTAATCAATCCG
364	NT_Yali_364	CCGGCCCAATTACAGACGGGTTACA	3706008	146	147	19.3488	110	111	15.1641	151	152	18.794	17.769	2.27285				YALI1_C01826g_7	CATAAACTTCATGTTGTTCAGTTTA
365	NT_Yali_365	TATACGGAATGTCGAGATCACACTG	3709008	192	193	25.4035	126	127	17.3499	162	163	20.1541	20.9692	4.08818				YALI1_C01944g_4	AAGAGCGCGTTGCCCTTTTCTTTGA
366	NT_Yali_366	CGCAGTACCTACGGACCGTTCTCTA	3712008	206	207	27.2462	145	146	19.9456	150	151	18.6704	21.9541	4.6273				YALI1_C02332g_5	GTAGCCAACCAGTCCTTCATCAAGA
367	NT_Yali_367	CTAGAGTCGCCAAGACTGACCGTAA	3715008	119	120	15.7949	133	134	18.3062	137	138	17.063	17.0547	1.25568				YALI1_C02391g_3	TTGCCACCGTTTCGGAGCAGACCAC
368	NT_Yali_368	GCCGCTAATTCACACTAAATGTCGA	3718008	106	107	14.0838	133	134	18.3062	118	119	14.7137	15.7013	2.27786				YALI1_C02441g_2	GACGACATGACGGGGGCGTGACTGG
369	NT_Yali_369	CCGCGTGAAGCCTTTCTCACTCTAC	3721008	127	128	16.8479	149	150	20.4921	181	182	22.5033	19.9478	2.86673				YALI1_C02441g_8	TAGGTCTTACCAGTCACGCCCCCGT
370	NT_Yali_370	CTTAATCGAGGAGTCGAAGGGGTTA	3724008	131	132	17.3744	184	185	25.2735	196	197	24.358	22.3353	4.32059				YALI1_C02866g_2	ACGAGTATTTCCGTCGAGCAAAAAC
371	NT_Yali_371	TCCGCTAGGCGTCAACGATCTCGTA	3727008	115	116	15.2684	138	139	18.9893	112	113	13.9719	16.0765	2.60451				YALI1_C02866g_3	CGTCGAGCAAAAACTCCGATCATCG
372	NT_Yali_372	GCGGGGACGCGGACAGATATTCCGG	3730008	108	109	14.3471	90	91	12.4319	141	142	17.5576	14.7788	2.58999				YALI1_C02866g_5	GGTCGGAATCATCGCTCAGACGGCT
373	NT_Yali_373	AATCCGCGATGGCCAAGCTATCACT	3733008	108	109	14.3471	115	116	15.8472	106	107	13.23	14.4747	1.31327				YALI1_C02866g_6	ATTTTAGGTCGGAATCATCGCTCAG
374	NT_Yali_374	AATTCGTAGGTACGTGATGTCAGAG	3736008	105	106	13.9522	83	84	11.4756	82	83	10.2625	11.8968	1.88055				YALI1_C02866g_8	CTCGACGGAAATACTCGTGAAAGAC
375	NT_Yali_375	CGGCTATAAGCCTGCTCGCAATGAC	3739008	99	100	13.1624	127	128	17.4866	128	129	15.9502	15.5331	2.19203				YALI1_C03201g_2	CCAAGCCCTCTTCTCATTTTTCCCA
376	NT_Yali_376	ATCTACGGACGATTATCGCCCCTCT	3742008	106	107	14.0838	73	74	10.1094	90	91	11.2517	11.815	2.04619				YALI1_C03221g_6	CTACCGTCTACATCTATTATCGGCC
377	NT_Yali_377	CTAGCTAAGGGCGACAGTCAGCATT	3745008	116	117	15.4	175	176	24.044	132	133	16.4448	18.6296	4.71802				YALI1_C03246g_4	CCCGGGGATGATCCAGCGGAGGATC
378	NT_Yali_378	CGAAGTCACTAAGGGACTCTGGGTG	3748008	195	196	25.7984	223	224	30.6015	165	166	20.525	25.6416	5.04005				YALI1_C03374g_4	GCAGCAACGAAGAGCTGGGGTATTA
379	NT_Yali_379	CTAGGGCAGCGCCACAGTATGGTCT	3751008	101	102	13.4257	93	94	12.8417	83	84	10.3862	12.2178	1.61294				YALI1_C03495g_5	TAGGAATTCAGGAATCGCATCCAAC
380	NT_Yali_380	ACAATCGTTATGAGGGAAGGACTTA	3754008	78	79	10.3983	99	100	13.6614	100	101	12.4881	12.1826	1.65284				YALI1_C03735g_5	TGCAGGTGAAGGAGGTGTTGGTATG
381	NT_Yali_381	CGCATCCTGTGCCGACCCTGTCTTA	3757008	76	77	10.1351	75	76	10.3826	90	91	11.2517	10.5898	0.586416				YALI1_C03939g_4	GGTACAAGGCGAGGACCTCTTTTTG
382	NT_Yali_382	CTAAGCCGTTCCGCCTGCCAGCAGG	3760008	183	184	24.2189	162	163	22.268	235	236	29.1802	25.2224	3.56365				YALI1_C04328g_2	CCCGGTTTGACCACGGCCATGAGTC
383	NT_Yali_383	CCCCCTAAAGAATATAGCAAACACA	3763008	107	108	14.2154	168	169	23.0877	160	161	19.9068	19.07	4.49495				YALI1_C04328g_3	ACCACGGCCATGAGTCCAAGATTGG
384	NT_Yali_384	CCGGCCTAGTTACCTTCGGCTCTGT	3766008	117	118	15.5317	111	112	15.3007	140	141	17.4339	16.0888	1.17063				YALI1_C04351g_1	CAGAGGACTTTCAGAAAACTCCCAC
385	NT_Yali_385	TTTACGAAAGCGAGTTCATCATAAA	3769008	160	161	21.1915	161	162	22.1314	129	130	16.0738	19.7989	3.26008				YALI1_C04351g_2	AGAAAACTCCCACCTCTCTGAATTC
386	NT_Yali_386	GTCTTAGCTCGGTTCGTAAATATGT	3772008	133	134	17.6377	145	146	19.9456	118	119	14.7137	17.4323	2.62198				YALI1_C04351g_5	TGAAAGTCCTCTGCAAAAATTCCTG
387	NT_Yali_387	TCCCGTACGGGCCCCGAAGGATTGG	3775008	94	95	12.5043	61	62	8.47005	70	71	8.77878	9.91771	2.24537				YALI1_C04798g_6	GACAACAACAGGGTACTACAGCATG
388	NT_Yali_388	CGGCAGGGAGTAGTTACAAAAAGCG	3778008	94	95	12.5043	155	156	21.3117	104	105	12.9827	15.5996	4.95265				YALI1_C04882g_8	TAGTGGCATTTCAACGTCGATTTTA
389	NT_Yali_389	CCCACCCGACGTGATACCGAACATC	3781008	155	156	20.5334	101	102	13.9346	99	100	12.3645	15.6108	4.33476				YALI1_C05347g_6	GCTACGGCGACGATTCCACGCATCC
390	NT_Yali_390	TATCGCGTTGATGTAGAACAATGGG	3784008	131	132	17.3744	112	113	15.4374	110	111	13.7246	15.5121	1.82607				YALI1_C05554g_1	ACTTCATTGGCCCAAGGCCATCACT
391	NT_Yali_391	GGGGGGGCCTGGGCGGCTTAGAGGT	3787008	36	37	4.8701	48	49	6.69407	99	100	12.3645	7.97622	3.90824				YALI1_C05562g_1	ACCAAAAAACTCAAGGAGACGACTC
392	NT_Yali_392	AATCTAGCCTTAGAAACAGCAGTGC	3790008	172	173	22.771	152	153	20.9019	140	141	17.4339	20.3689	2.70817				YALI1_C05570g_5	CTGCAATACTGCTCAGGTAGCCACC
393	NT_Yali_393	GCGAGCGTATCGTCTGTCTCCGCGT	3793008	116	117	15.4	149	150	20.4921	131	132	16.3211	17.4044	2.71336				YALI1_C05757g_5	AAACGGAAGTTGCAGTCACGTCACG
394	NT_Yali_394	GGCTTACATACTAAAGGCCGGAATA	3796008	103	104	13.6889	45	46	6.28423	102	103	12.7354	10.9029	4.02816				YALI1_C06032g_4	TGATTGGATTAACTATGCGTGTAAC
395	NT_Yali_395	GCCCTAAGTGCTCGAAAGGGAGGGC	3799008	179	180	23.6924	124	125	17.0767	155	156	19.2886	20.0192	3.36781				YALI1_C06298g_2	CTCCGACACAAAAAAGTCCTGAAAA
396	NT_Yali_396	AGGGTTAACCAGGGGCACCAAGTGG	3802008	151	152	20.0069	158	159	21.7216	150	151	18.6704	20.1329	1.52951				YALI1_C06298g_5	TGTCGGAGCAAAGAACTGCTGGCAA
397	NT_Yali_397	TTAACGAGTGGATGCGGAACTGACA	3805008	59	60	7.89746	79	80	10.9291	90	91	11.2517	10.0261	1.85048				YALI1_C06298g_6	AGGACTTTTTTGTGTCGGAGCAAAG
398	NT_Yali_398	ATCTGCGCTATCTTCTGGCCTTCAA	3808008	101	102	13.4257	63	64	8.74328	134	135	16.692	12.9537	3.99535				YALI1_C06328g_6	CGTCACTGATATTGCGTCGCTGTCG
399	NT_Yali_399	CTGTGCTTATGGTAGTCGTACAGGC	3811008	189	190	25.0086	164	165	22.5413	155	156	19.2886	22.2795	2.86899				YALI1_C06414g_1	TATGGAACTCTTACTCGTCCAGAGG
400	NT_Yali_400	TTGCTAATGCCTTCTACCGCGGCGA	3814008	126	127	16.7163	89	90	12.2952	97	98	12.1172	13.7096	2.60542				YALI1_C06770g_7	GGTCTGTCCGACATCCCAACCAGCA
401	NT_Yali_401	AACCGACGGTAGGCTAGTACATAGT	3817008	101	102	13.4257	115	116	15.8472	176	177	21.8851	17.0527	4.35665				YALI1_C07109g_5	TCCTGTCAGGGTCCCCTTAGACTTT
402	NT_Yali_402	AGGTTATGTACATTATTTATTATCT	3820008	108	109	14.3471	119	120	16.3936	109	110	13.6009	14.7805	1.44595				YALI1_C07170g_1	GATGGACGTTAGCATTAATAGATTA
403	NT_Yali_403	GCAATCCCGCATCCCCAAATAAGCA	3823008	123	124	16.3214	108	109	14.8909	109	110	13.6009	14.9377	1.36085				YALI1_C07199g_1	ATCTATTAATGCTAACGTCCATCCA
404	NT_Yali_404	TCGGAATAGTCAGCTAAGTTCATTA	3826008	172	173	22.771	194	195	26.6397	168	169	20.896	23.4356	2.92895				YALI1_C07199g_5	ACCAAACGAGAGAAGGCCCAGGAGG
405	NT_Yali_405	CACAGCTATAATGTAATCCGCGCGA	3829008	104	105	13.8206	82	83	11.3389	68	69	8.53149	11.2303	2.64621				YALI1_C07199g_6	GTGAAAGAATCGCCAGATCCCTCGC
406	NT_Yali_406	TGCGAAGTTACCGGAACATTTGCTC	3832008	72	73	9.60858	70	71	9.69958	78	79	9.76794	9.69203	0.0799477				YALI1_C07239g_2	GTCTCTTTGGTGGCCTTGGTTGCCT
407	NT_Yali_407	AGGTATCTTTCCTTCCACTCGTTCG	3835008	218	219	28.8257	176	177	24.1806	166	167	20.6487	24.5517	4.10113				YALI1_C07519g_3	CCGATAGAGATGTCTAAAATCACAT
408	NT_Yali_408	TAAGTTCACCCCTCGCCTTGATACC	3838008	136	137	18.0325	104	105	14.3444	133	134	16.5684	16.3151	1.85705				YALI1_C07519g_5	GACATCTCTATCGGCAAACGAGATC
409	NT_Yali_409	GATGCGTGCATTGTTAATATCCACG	3841008	113	114	15.0052	140	141	19.2625	142	143	17.6812	17.3163	2.15201				YALI1_C07670g_1	GTCCAATGGTTCTCGGTGATGTCAC
410	NT_Yali_410	TCCTAGCCTGACTCGGCTCCTAAAC	3844008	102	103	13.5573	55	56	7.65037	98	99	12.2408	11.1495	3.101				YALI1_C08017g_1	ATATTACCCTCGAGGATGACAATAT
411	NT_Yali_411	ACCTTCCCTTGCTTTTTGCATGCGC	3847008	155	156	20.5334	142	143	19.5358	211	212	26.2127	22.094	3.60164				YALI1_C08017g_3	GAGCACAAATGACATTTCCCGCGGA
412	NT_Yali_412	TGCGGGCGATATGACTAAGGCAATT	3850008	166	167	21.9813	126	127	17.3499	106	107	13.23	17.5204	4.37813				YALI1_C08017g_6	TGCTCTAAAGTATCCGCCGTGGTAT
413	NT_Yali_413	CTCCGATGTAAAGGTGGACGTGGTT	3853008	112	113	14.8736	100	101	13.798	83	84	10.3862	13.0192	2.34286				YALI1_C08218g_2	GACTTTGCCCATCACGGCCATGCCG
414	NT_Yali_414	TAGGTAATAAAGCATGTTCCGGCAG	3856008	88	89	11.7146	110	111	15.1641	81	82	10.1389	12.3392	2.5702				YALI1_C08218g_3	CCCATCACGGCCATGCCGGTGCCAT
415	NT_Yali_415	GATCCGCCCTAGGTCCCCCTATCAC	3859008	94	95	12.5043	119	120	16.3936	117	118	14.5901	14.496	1.94637				YALI1_C08275g_8	GCAGGACAATTCGTCCGATTCGTCC
416	NT_Yali_416	GAGCTACACCGATGAAAGGAAAATC	3862008	117	118	15.5317	152	153	20.9019	135	136	16.8157	17.7498	2.80432				YALI1_C08298g_2	CTCGTATTGCTACCAATGAGGCAGG
417	NT_Yali_417	AACGACCTATTTGTCTGTCCTGGTA	3865008	87	88	11.5829	104	105	14.3444	125	126	15.5792	13.8355	2.04618				YALI1_C08298g_7	ACACCCGCTCGCTGGAGTTTGTAAG
418	NT_Yali_418	ACGTACGGGACTCATCGCGTCATGA	3868008	124	125	16.453	106	107	14.6177	110	111	13.7246	14.9318	1.39109				YALI1_C08791g_8	GACCGGGATGTGATCACTGGCTCGT
419	NT_Yali_419	GGCGCGACCTACGACGAGTGACGCC	3871008	132	133	17.506	68	69	9.42635	117	118	14.5901	13.8408	4.09162				YALI1_C08938g_8	AGCAGCTCGGAGTCAATGCAATCCG
420	NT_Yali_420	ATAGCCAAGCGCAGGGAAGGGAGTT	3874008	165	166	21.8496	176	177	24.1806	153	154	19.0413	21.6905	2.57336				YALI1_C08952g_5	ATCGCTTTTTTGGTCGCCTTTTATT
421	NT_Yali_421	CGCGTTGCCCTCTCGACGCTGAACT	3877008	109	110	14.4787	73	74	10.1094	59	60	7.41869	10.6689	3.5631				YALI1_C08952g_6	GTCGCCTTTTATTTAGTGGCTAGAA
422	NT_Yali_422	AGACTAGAGCGCAGTCCTTCGAGGC	3976008	135	136	17.9009	151	152	20.7653	182	183	22.627	20.4311	2.3807				YALI1_C08952g_7	TTTAGTGGCTAGAATTTCCGCCTGT
423	NT_Yali_423	CGCCACTTAAGTACAAGATGGCCCG	3979008	89	90	11.8462	63	64	8.74328	112	113	13.9719	11.5204	2.62947				YALI1_C09200g_5	TCAGAGGATCCTTGGGAGGGACGCC
424	NT_Yali_424	GTTTCGTTACGTGCCGACCCTCATA	3982008	70	71	9.34533	102	103	14.0712	92	93	11.499	11.6385	2.36603				YALI1_C10173g_2	TTTATTTCAGGGCGACTGGGCAATA
425	NT_Yali_425	TCACTACGGGGTTTGGATTGAATCG	3985008	155	156	20.5334	79	80	10.9291	116	117	14.4664	15.3096	4.85735				YALI1_C10385g_3	TGCCGCTGGGGGGTTGTATCTCTGC
426	NT_Yali_426	CGATTGGTCTCACCGCGGTTAAAGC	3988008	226	227	29.8787	150	151	20.6287	117	118	14.5901	21.6992	7.70033				YALI1_C10730g_6	CGACGGATATGCGGTGGCGGACGCT
427	NT_Yali_427	ACGGGATGCTATTATAACCTTATCC	3991008	82	83	10.9248	129	130	17.7598	79	80	9.89158	12.8587	4.27576				YALI1_C10762g_4	CCAGATGAGATCGTCACTCGCCGAC
428	NT_Yali_428	GGTAAACCCAACGGCAAACACGCCC	3994008	108	109	14.3471	77	78	10.6559	158	159	19.6595	14.8875	4.52609				YALI1_C10762g_5	GAATTTCCCAGATGAGATCGTCACT
429	NT_Yali_429	GTTGTAATACGACGTAGGCTATGGC	3997008	126	127	16.7163	181	182	24.8637	141	142	17.5576	19.7125	4.48084				YALI1_C11131g_1	TTCTACAAGCACCGTGGATCCCTAT
430	NT_Yali_430	TTGTACGCATAATTACCCTAATGGT	4000008	184	185	24.3505	157	158	21.585	194	195	24.1107	23.3487	1.53216				YALI1_C11382g_5	AACTGACTAGCACGTTCCAGTGTCA
431	NT_Yali_431	ACGTATACTAGCTCTTCGGTGTGCG	4003008	126	127	16.7163	140	141	19.2625	116	117	14.4664	16.8151	2.39958				YALI1_C11862g_5	CGTTGTAGGTCTCTCCGATTTACTG
432	NT_Yali_432	GGTGGGCGCCCAATCACTAGTCCGG	4006008	176	177	23.2975	136	137	18.7161	149	150	18.5467	20.1868	2.69531				YALI1_C11970g_7	GGGGGGTACTTGGGCAACGGGGTAT
433	NT_Yali_433	TACCCTCGGTAGATTCGATCGTGAG	4009008	114	115	15.1368	92	93	12.7051	141	142	17.5576	15.1331	2.42624				YALI1_C11970g_8	CAGTTGTCGCACGTCTTTGGGGGGG
434	NT_Yali_434	AAGCGGACTTACGTGACAGGGGGAG	4012008	111	112	14.7419	128	129	17.6232	136	137	16.9393	16.4348	1.50542				YALI1_C12024g_5	AAAAGTTCGGAGTTCACCTTGTCCA
435	NT_Yali_435	CTAAGGTCCTGACCCACTTCACTTA	4015008	93	94	12.3727	123	124	16.9401	103	104	12.8591	14.0573	2.50841				YALI1_C12406g_5	CTTGAGCTTTGAGTTCGTCAGCAGA
436	NT_Yali_436	AACCCTAGGAACGCATGTACAAAAT	4018008	64	65	8.55558	59	60	8.19682	69	70	8.65513	8.46918	0.241062				YALI1_C12834g_1	AACCTGTTGTTGTGATTGACGGAAA
437	NT_Yali_437	TCACCGCGCGCACGGGGAGTAGAGG	4021008	83	84	11.0564	81	82	11.2023	91	92	11.3753	11.2114	0.159629				YALI1_C12834g_5	CGTCAATCACAACAACAGGTTCAAA
438	NT_Yali_438	GCGCACTGATCCGACGTTGGCATTT	3928008	130	131	17.2428	121	122	16.6669	126	127	15.7029	16.5375	0.778058				YALI1_C12845g_6	AACTCCAGAGGGACGGGCTACAAAT
439	NT_Yali_439	AAAAGGTTCCGTTACAGTTTGGAGG	3931008	138	139	18.2958	106	107	14.6177	87	88	10.8807	14.5981	3.70756				YALI1_C13410g_6	ACTTGGATTGACTGCTGACTCGGTT
440	NT_Yali_440	GCCCGTCATAGAGCCAAGTCTTAAC	3934008	90	91	11.9778	117	118	16.1204	143	144	17.8048	15.301	2.99869				YALI1_C13410g_7	ATTCTAGCGGCGTTTGACTTGGATT
441	NT_Yali_441	CATTAGGAAGATTTGGCAACTTCCA	3937008	211	212	27.9044	187	188	25.6834	204	205	25.3472	26.3116	1.38954				YALI1_C13506g_3	GACATGAACTGACTCCAGGTCTTAT
442	NT_Yali_442	AGCTAGATCTTACTTGCTGTATCTT	3940008	169	170	22.3761	135	136	18.5795	137	138	17.063	19.3395	2.73691				YALI1_C13928g_4	AATGGAAGCCGTCGATTCGCAGCCA
443	NT_Yali_443	GGGAACGCTTATAAGGGGAGTCAAT	3943008	138	139	18.2958	169	170	23.2243	222	223	27.5728	23.031	4.64152				YALI1_C14183g_4	GCAGTGAATTTCAGCTGGAACAACG
444	NT_Yali_444	TATGACAACGCGAATACTGACCCCA	3946008	76	77	10.1351	75	76	10.3826	145	146	18.0521	12.8566	4.50115				YALI1_C14273g_4	CGGTATGGGACAATCTTCATAAAAG
445	NT_Yali_445	AGGACTTGCGGGAATTCCTGTGTAA	3949008	177	178	23.4291	231	232	31.6944	152	153	18.9177	24.6804	6.47962				YALI1_C14273g_8	TGAAGATTGTCCCATACCGGAAAAC
446	NT_Yali_446	CCGCTATTAACGATCCAACGAGTCG	3952008	131	132	17.3744	130	131	17.8964	144	145	17.9285	17.7331	0.311048				YALI1_C14332g_4	GCCATGATTCGATGGGAAGAGGTGG
447	NT_Yali_447	CTACGTCTAGGCCGGGGAGTCCTGT	3955008	158	159	20.9283	105	106	14.4811	123	124	15.332	16.9138	3.5026				YALI1_C14369g_6	GTTTCTTGAGCGCTGTGTTCGGAGC
448	NT_Yali_448	CGGAAGCCTCTCCCGGCCACGAGGT	3958008	162	163	21.4548	118	119	16.257	142	143	17.6812	18.4643	2.6859				YALI1_C14498g_4	CACGCCAGAACAAATTCGCCGCCAA
449	NT_Yali_449	CGCCGAAGTTTCGCCCACGTGGAAT	3961008	127	128	16.8479	174	175	23.9074	158	159	19.6595	20.1383	3.55401				YALI1_C14543g_6	CGAGGATATGATGCATTCCTAAACA
450	NT_Yali_450	CGACTGAGTTCTCGAAGGTCCTACG	3964008	117	118	15.5317	114	115	15.7106	130	131	16.1975	15.8132	0.344564				YALI1_C14543g_7	GGAATGCATCATATCCTCGCAAAAC
451	NT_Yali_451	TTGAAAACTTACCCCTTACGTACTA	3967008	293	294	38.6976	191	192	26.2298	296	297	36.7225	33.8833	6.70125				YALI1_C15322g_4	TCGGCAGTCTTACCCATACCTCGGC
452	NT_Yali_452	CGCCTAGTAGGGTGTCGCTTTAGGT	3970008	197	198	26.0616	150	151	20.6287	163	164	20.2777	22.3227	3.24277				YALI1_C15377g_3	TCGAACGCCAACAGTGTCACTTTTA
453	NT_Yali_453	GTTACTTCTAACGCCTACTCTGCTG	3973008	155	156	20.5334	145	146	19.9456	200	201	24.8526	21.7772	2.67954				YALI1_C15420g_1	TTGTTTATGTGAATTTGATCTCATC
454	NT_Yali_454	CGATTCTTGATTATTCACCGAAGGA	3880008	165	166	21.8496	139	140	19.1259	160	161	19.9068	20.2941	1.40256				YALI1_C15420g_2	TGTGAATTTGATCTCATCACTATCT
455	NT_Yali_455	TAGTACGTCGCCTGGTTATGTTAGG	3883008	97	98	12.8992	83	84	11.4756	165	166	20.525	14.9666	4.8661				YALI1_C15420g_3	ATCTCATCACTATCTAAGCACCAGA
456	NT_Yali_456	TGCCTAGAGATAGTATACTACTAAG	3886008	176	177	23.2975	137	138	18.8527	179	180	22.2561	21.4688	2.32465				YALI1_C15420g_5	TGGTGCTTAGATAGTGATGAGATCA
457	NT_Yali_457	GGCGTAGCTCAAGCATGACTAACTT	3889008	126	127	16.7163	158	159	21.7216	133	134	16.5684	18.3354	2.93343				YALI1_C15465g_5	AACCCCGCTTTTGCCGTCAAAGTGT
458	NT_Yali_458	GCGGGGGGGCTTGCTAGTCAGGAGC	3892008	91	92	12.1094	109	110	15.0275	86	87	10.7571	12.6313	2.18252				YALI1_C15465g_6	CCGTCAAAGTGTGGGAAGGGTGTTA
459	NT_Yali_459	GCATTATCCTTCAAAACTGCGTAAC	3895008	53	54	7.10771	39	40	5.46455	75	76	9.397	7.32309	1.97505				YALI1_C15465g_7	ACGGCAAAAGCGGGGTTGAAAGACA
460	NT_Yali_460	TATTGACTCGCTATTCTTCAACACG	3898008	99	100	13.1624	156	157	21.4484	130	131	16.1975	16.9361	4.19205				YALI1_C15540g_1	AACCAACTTGGTCTCGAGAAAATAA
461	NT_Yali_461	GCTACGCTTGAGTCACCGTATGACT	3901008	123	124	16.3214	117	118	16.1204	168	169	20.896	17.7793	2.70101				YALI1_C15540g_5	TCGAGACCAAGTTGGTTTAAATAGA
462	NT_Yali_462	GCGGTAAAGTTTTCTCCCTTGGGGT	3904008	181	182	23.9556	196	197	26.9129	240	241	29.7984	26.889	2.92145				YALI1_C16080g_1	AGTATGGCTTCAGGATCTTCAACGC
463	NT_Yali_463	TACGTTATAGCGTAACTAATACTGT	3907008	117	118	15.5317	105	106	14.4811	101	102	12.6118	14.2082	1.47896				YALI1_C16108g_4	AAGGTTGCTTATCTGCCACCATTCT
464	NT_Yali_464	GAAAGGTGCCGCTGACGTCATTCTC	3910008	126	127	16.7163	128	129	17.6232	142	143	17.6812	17.3402	0.541119				YALI1_C16133g_7	CAGCAGGGCGTCTGTGTCGCTAAGA
465	NT_Yali_465	CAAATACGTAGAAAATGGTCTGACT	3913008	184	185	24.3505	138	139	18.9893	174	175	21.6378	21.6592	2.68066				YALI1_C16200g_1	ATCCGTCTCAAAGACGCCCTTGATC
466	NT_Yali_466	ACTAACGCGTCCGAGTCTTGAAATC	3916008	216	217	28.5625	200	201	27.4594	208	209	25.8418	27.2879	1.36845				YALI1_C16200g_5	AGACGGATCAAATGGTCTATCGATT
467	NT_Yali_467	ATTACCTAGAAGCAACGGCTAAAGC	3919008	164	165	21.718	83	84	11.4756	171	172	21.2669	18.1535	5.78766				YALI1_C16200g_6	GTCCGAGTCCGAGACGTGAGGTTCA
468	NT_Yali_468	TGCATTGCGACTCCTATTTCTGACT	3922008	135	136	17.9009	104	105	14.3444	131	132	16.3211	16.1888	1.78192				YALI1_C16378g_3	ACACTCTAGGCACAACTGCTGGTGG
469	NT_Yali_469	CGGCGTTTCTACTAGCATGTAAGAG	3925008	98	99	13.0308	116	117	15.9838	121	122	15.0847	14.6998	1.51366				YALI1_C16431g_5	TATTGAATATGTGCACAATGGTATG
470	NT_Yali_470	TTAGTCGGCGGGGACCATCTGATAC	4024008	174	175	23.0343	131	132	18.033	193	194	23.9871	21.6848	3.19821				YALI1_C16694g_5	TGGACCCTGGGGCTGCGGTCGGAGA
471	NT_Yali_471	TACGTTTGCCTACTAGCTGAATAGA	4027008	88	89	11.7146	133	134	18.3062	111	112	13.8482	14.623	3.36345				YALI1_C16712g_5	CAGGGGCCATGAGTTGGTGGGACCC
472	NT_Yali_472	GGCCTAGCTTATTTGCTACTCCGAG	4030008	88	89	11.7146	70	71	9.69958	91	92	11.3753	10.9298	1.07884				YALI1_C16712g_6	ACAGCCGTTTGCAGGGGCCATGAGT
473	NT_Yali_473	TCCTAGCCTAGCTTCCTGCGGAAAC	4033008	120	121	15.9265	128	129	17.6232	145	146	18.0521	17.2006	1.12403				YALI1_C16827g_8	TCTAACAAAAACGCACCCCCCCAAG
474	NT_Yali_474	CGAAGGCATAACATCACCCGCTAGA	4036008	158	159	20.9283	199	200	27.3227	112	113	13.9719	20.741	6.67741				YALI1_C17031g_4	TCAGTTAATAAAAAGATTGACGTTG
475	NT_Yali_475	TAGCCGGGGCGTATATGTTGGTTCA	4039008	65	66	8.68721	79	80	10.9291	77	78	9.64429	9.75353	1.12493				YALI1_C17307g_3	TGGGTCCAACGTGGACTAGTACGAG
476	NT_Yali_476	GACCTAACGGGGATGTGCTCAGTAG	4042008	139	140	18.4274	134	135	18.4429	153	154	19.0413	18.6372	0.350054				YALI1_C17343g_8	TAGTGGCACTAACGGTAGACTGATC
477	NT_Yali_477	CGGTACGTCGTTTTCGTCCAAAATT	4045008	178	179	23.5608	130	131	17.8964	139	140	17.3103	19.5891	3.45198				YALI1_C17411g_4	GGGGGCTGGTGTTGGACAGTTGGAA
478	NT_Yali_478	TAAAGATTATTTTCCGTAGCTACGA	4048008	91	92	12.1094	112	113	15.4374	113	114	14.0955	13.8808	1.67432				YALI1_C17423g_6	CAGGAGCTCCTCGTTTTTAGCAGAC
479	NT_Yali_479	TTTCGCCGCGAACAAGCATAAGTGT	4051008	118	119	15.6633	148	149	20.3554	90	91	11.2517	15.7568	4.55261				YALI1_C17440g_4	ACGATTCAGTACATCCTCGTGAATA
480	NT_Yali_480	TTAATCTAGCCAATTTGGCCCAGAT	4054008	79	80	10.5299	165	166	22.6779	181	182	22.5033	18.5704	6.96378				YALI1_C17519g_5	CTTTTGTCGATCCTCTCAGACAGGG
481	NT_Yali_481	GCATTACGTATATACGAGGCGGTCT	4057008	116	117	15.4	119	120	16.3936	155	156	19.2886	17.0274	2.02026				YALI1_C17519g_6	TCGATCCTCTCAGACAGGGAGGGAG
482	NT_Yali_482	GATTCTATTAATGCAGGCATCGATG	4060008	157	158	20.7966	121	122	16.6669	104	105	12.9827	16.8154	3.90909				YALI1_C17566g_6	CGTTTTCACTTGGAATTAGGTGCTT
483	NT_Yali_483	GCCGCCCCTCGCCTCCTGATAGTCT	4063008	122	123	16.1898	118	119	16.257	86	87	10.7571	14.4013	3.15616				YALI1_C17904g_2	TGCTGGAATTAGTTGAAACCCTTTC
484	NT_Yali_484	GTTCACCTCTAGCCGTGTAGACGAC	4066008	106	107	14.0838	100	101	13.798	76	77	9.52065	12.4675	2.55603				YALI1_C17904g_5	AACTAATTCCAGCAGAAAGTCACTC
485	NT_Yali_485	CTAAAGGTTAAGAGGAGTTAACAGA	4069008	123	124	16.3214	118	119	16.257	132	133	16.4448	16.3411	0.0953905				YALI1_C18073g_5	GGTGTTTCACTCCAGAACCAGCCCA
486	NT_Yali_486	TACCTCATCCGTCAGATGACATAGG	4072008	145	146	19.2172	116	117	15.9838	152	153	18.9177	18.0395	1.7866				YALI1_C18391g_6	GTACTCATACTCACCCTCCCCCGTG
487	NT_Yali_487	CATATAGATTCGACCGCTTACCCTG	4075008	66	67	8.81883	91	92	12.5685	96	97	11.9935	11.1269	2.01945				YALI1_C18396g_4	TCCATATCTGTGGTAGTAGTATTTT
488	NT_Yali_488	GGGACGAATAAGAATATTCTGGACG	4078008	163	164	21.5864	162	163	22.268	135	136	16.8157	20.2234	2.97076				YALI1_C18435g_1	CCGATGGTTAATGAAATCTCCGACA
489	NT_Yali_489	CCGCTAGGTTCTTAACGACAACCTT	4081008	164	165	21.718	158	159	21.7216	173	174	21.5142	21.6513	0.118722				YALI1_C18435g_5	ATTAACCATCGGCAAAACGCCGTGC
490	NT_Yali_490	ATGCAGAGCGTTGAACTCTAGCGCT	4084008	163	164	21.5864	104	105	14.3444	165	166	20.525	18.8186	3.91093				YALI1_C18668g_6	CGATGAGCTTAGACCCGGCTTGTAG
491	NT_Yali_491	GATGGTACGCCTCAGGTCAAGGCTA	4087008	75	76	10.0034	68	69	9.42635	91	92	11.3753	10.2684	1.00113				YALI1_C18726g_5	AGCCTCTCTTGACTTTGAGTCGATT
492	NT_Yali_492	ACGTACTGACTCCTGCCCATGTTAC	4090008	103	104	13.6889	98	99	13.5248	140	141	17.4339	14.8825	2.21108				YALI1_C18726g_6	AGTCGATTTGACTTGATTCCTTGCT
493	NT_Yali_493	GCAACGCAAGTGAGCGTTGAGGAGG	4093008	179	180	23.6924	157	158	21.585	198	199	24.6053	23.2942	1.54904				YALI1_C18730g_5	ACGCGATGTACAGTGCGTGTTCAAG
494	NT_Yali_494	CTTAACGCTGTGCACTTCGATGATA	4096008	101	102	13.4257	112	113	15.4374	100	101	12.4881	13.7837	1.50686				YALI1_C18730g_6	GGACTTTTGACGCGATGTACAGTGC
495	NT_Yali_495	CTACCCGATAGCTGAGAGTCATATT	4099008	77	78	10.2667	57	58	7.9236	67	68	8.40784	8.86605	1.23693				YALI1_C18837g_2	CGAGTAAATATACCCCAACCGTCTT
496	NT_Yali_496	GCTTAAGACTCGATTGAGTTCTGTG	4102008	155	156	20.5334	119	120	16.3936	161	162	20.0305	18.9858	2.25894				YALI1_C18837g_6	CTCGGAAACGACCCCATGGTGAACA
497	NT_Yali_497	CGTTTAGGTCCTACCCTTGAAACTA	4105008	140	141	18.559	95	96	13.1149	82	83	10.2625	13.9788	4.21519				YALI1_C18892g_4	ATCAACAGATGTGTGGGTCAAATAT
498	NT_Yali_498	TTAAGGACTGCGTTGCGACCCTGAA	4108008	84	85	11.1881	126	127	17.3499	113	114	14.0955	14.2112	3.08257				YALI1_C18892g_7	ACCCACACATCTGTTGATCAAAAGT
499	NT_Yali_499	GAATCTAGCCCTCAATGCTGGAGTG	4111008	128	129	16.9795	96	97	13.2515	86	87	10.7571	13.6627	3.13154				YALI1_C18892g_8	TCGATATTTGACCCACACATCTGTT
500	NT_Yali_500	GCCTTAACGTAACAAAGTGAGTGTC	4114008	120	121	15.9265	129	130	17.7598	125	126	15.5792	16.4219	1.17162				YALI1_C19105g_1	CAGATATCCGAGCCGTCTAGCTCAA
501	NT_Yali_501	TATAGTGGACGAACGCTAGAAGGGT	4117008	151	152	20.0069	88	89	12.1586	129	130	16.0738	16.0798	3.92414				YALI1_C19123g_2	CACGTGACATGGGCCGACCTGCCTG
502	NT_Yali_502	GTAAGGGCTGAGTCAAGATCCTACT	4120008	147	148	19.4804	94	95	12.9783	91	92	11.3753	14.6113	4.29223				YALI1_C19316g_7	AGCCACTTGAGCTTCCATCTTCTGT
503	NT_Yali_503	ACCTTATCTCCAGAACGGGCATGGC	4123008	78	79	10.3983	133	134	18.3062	189	190	23.4925	17.399	6.59407				YALI1_C19348g_6	CAGGACCGGAAACCAGGGAGATGTC
504	NT_Yali_504	AAGCGCGCACAGACCCGTAAGACTT	4126008	41	42	5.52822	48	49	6.69407	50	51	6.30588	6.17606	0.593669				YALI1_C19369g_5	TCCATTATTTGCATCGTCCAAGGTC
505	NT_Yali_505	ATGCAACCGTGGTGACGTACCCTGC	4129008	138	139	18.2958	100	101	13.798	157	158	19.5359	17.2099	3.01914				YALI1_C19369g_6	CATCGTCCAAGGTCTGGTGGTCGTA
506	NT_Yali_506	GCGGCATCAATCCGCCGTGCACGGA	4132008	117	118	15.5317	140	141	19.2625	99	100	12.3645	15.7196	3.45287				YALI1_C19376g_3	CCGGTGAAAAAGACCCCTTTCAGGT
507	NT_Yali_507	CGCAAGCATCGGCGTGCAAATGCGC	4135008	197	198	26.0616	236	237	32.3775	256	257	31.7767	30.0719	3.48599				YALI1_C19417g_6	GCTCCTCGCAGCGCTCTTTTGCATG
508	NT_Yali_508	CCCTCCCCGGTGGTGTGTCAAATTA	4138008	89	90	11.8462	99	100	13.6614	80	81	10.0152	11.8409	1.82308				YALI1_C19464g_5	GTGAGTCACTCTGAAGGTTAGATCG
509	NT_Yali_509	AGGTTTCGTTATCTAAAGGAGCTTA	4141008	174	175	23.0343	127	128	17.4866	153	154	19.0413	19.854	2.86176				YALI1_C19510g_1	TCAACGATATTTACGCCGAGGATAA
510	NT_Yali_510	CCACCTAGGGGGCGGGATATCCACC	4144008	132	133	17.506	145	146	19.9456	184	185	22.8743	20.1086	2.68783				YALI1_C19510g_2	CGCCGAGGATAAACCTGCCAAGGTT
511	NT_Yali_511	CGGAGGTTCATATCTGCCAAATGTC	4147008	130	131	17.2428	128	129	17.6232	149	150	18.5467	17.8042	0.670554				YALI1_C19510g_5	TCCTCGGCGTAAATATCGTTGAGAA
512	NT_Yali_512	GGTTCCCACTTGCGTTTCGCATGGG	4150008	132	133	17.506	92	93	12.7051	193	194	23.9871	18.0661	5.66182				YALI1_C19814g_4	TGTACTCTGCACTTTTCGACCCCCT
513	NT_Yali_513	TTAGGCGCCTCGGTCTAAAGTATCT	4153008	89	90	11.8462	142	143	19.5358	109	110	13.6009	14.9943	4.0297				YALI1_C19898g_3	TTGGAGAATCTGTGTCATGTTCCTG
514	NT_Yali_514	GCGTAGACTGTGAAGTGATCAGCAT	4156008	197	198	26.0616	205	206	28.1424	208	209	25.8418	26.6819	1.26959				YALI1_C19943g_2	GAAATGATTAGTAGGCACAGTTGAT
515	NT_Yali_515	AACTTAAACATCTTCCAAGTGTGTG	4159008	132	133	17.506	151	152	20.7653	105	106	13.1063	17.1259	3.8436				YALI1_C19943g_7	ACTCCTGGTCCTGGCCGCCGTTGTC
516	NT_Yali_516	GATAAAACGGAATATAGTTTACGAT	4162008	132	133	17.506	125	126	17.2133	139	140	17.3103	17.3432	0.149108				YALI1_C20023g_2	GGTAAACACACCTACCTGCGTTGAG
517	NT_Yali_517	ACTAGTGGGGCTCAGTGCGTGTGTG	4165008	72	73	9.60858	105	106	14.4811	119	120	14.8374	12.9757	2.92142				YALI1_C20097g_2	AAAAGTGCAAGCACAAGCGAATACA
518	NT_Yali_518	CCGACCGGAGTGAGTTGTTCTCTAG	4216008	100	101	13.2941	119	120	16.3936	147	148	18.2994	15.9957	2.5263				YALI1_C20314g_5	GGCGCTTGTAATCGCGTTCGAATCT
519	NT_Yali_519	AAACGGTATGCATTTTCTGTAAATA	4219008	95	96	12.6359	100	101	13.798	60	61	7.54233	11.3254	3.32737				YALI1_C20559g_6	ACCGTTGTCAGGCTGGCAGCTCGCA
520	NT_Yali_520	AGCGGGACGATTGTCATGGTACCAG	4222008	176	177	23.2975	155	156	21.3117	143	144	17.8048	20.8047	2.78121				YALI1_C21171g_5	CCTCCGGATTTCAGTACGATCTTCC
521	NT_Yali_521	CTGAGGTACGCTAACAGGACAAATC	4225008	95	96	12.6359	93	94	12.8417	117	118	14.5901	13.3559	1.07377				YALI1_C21171g_6	AGTACGATCTTCCTGGGAGACTCTG
522	NT_Yali_522	GGACTCCTGATTATTCAGGCTTGCA	4228008	170	171	22.5078	198	199	27.1861	206	207	25.5945	25.0961	2.37867				YALI1_C21298g_6	TCGTATGGAGTACAACTTCGGTGAG
523	NT_Yali_523	GGGGCCCCGATCGATGCCGGTGGGC	4231008	147	148	19.4804	136	137	18.7161	130	131	16.1975	18.1313	1.71781				YALI1_C21298g_7	AAGTTTTGTCGTATGGAGTACAACT
524	NT_Yali_524	TTACGGCTCGAGTACAGGGATGGTG	4234008	138	139	18.2958	136	137	18.7161	163	164	20.2777	19.0965	1.04432				YALI1_C21401g_1	TTGCTAAACGACATGTTCATGACAC
525	NT_Yali_525	CAGGTGCGTGAAGAATGTACTAGTC	4237008	194	195	25.6667	199	200	27.3227	176	177	21.8851	24.9582	2.7872				YALI1_C21544g_5	GTGTCCTTCCTGTCTCTTCCGCCCA
526	NT_Yali_526	ATTGTCCGCCCGTATGGGTTTTCCG	4240008	113	114	15.0052	93	94	12.8417	117	118	14.5901	14.1456	1.14818				YALI1_C21639g_6	ATGACAGTGTTCTTGCTTCGTACAG
527	NT_Yali_527	TACGGTTTAGGTATGAACGTGGTAT	4243008	276	277	36.4599	238	239	32.6507	247	248	30.6639	33.2582	2.94539				YALI1_C21639g_8	ACTATAGGGTCATACTTCACTTGAG
528	NT_Yali_528	GTGTACCGCACAGGTATTAACGCCT	4246008	140	141	18.559	140	141	19.2625	80	81	10.0152	15.9456	5.14788				YALI1_C21722g_3	AACAGTGGAGTGTCAATTCAAGATG
529	NT_Yali_529	TCTTTTAAGCATCGAGGTTCCCTGG	4249008	185	186	24.4821	164	165	22.5413	248	249	30.7875	25.937	4.31135				YALI1_C22311g_7	TCATACCCGTATGGCCCGTATGGTT
530	NT_Yali_530	CTAGTTAGGAATGCCTGGTTTAGAT	4252008	103	104	13.6889	66	67	9.15312	90	91	11.2517	11.3646	2.27001				YALI1_C22541g_8	CATTGTGAAGTCTTCTGGTGTCGAG
531	NT_Yali_531	CTAGAAGGACCACATCAGCCAAGGC	4255008	137	138	18.1642	102	103	14.0712	132	133	16.4448	16.2267	2.05517				YALI1_C22922g_2	CAAGTCATGTGGGAATCAGTACACA
532	NT_Yali_532	GGGAGACTAGAACTACTGATCCTCC	4258008	98	99	13.0308	141	142	19.3992	158	159	19.6595	17.3632	3.75418				YALI1_C22937g_3	TAGAAAAACGACCATGTGTACTGAT
533	NT_Yali_533	CCCATAGGGGGATTTTGGGTACGAA	4261008	107	108	14.2154	104	105	14.3444	118	119	14.7137	14.4245	0.258624				YALI1_C22944g_6	GCACTCATGATGTGCCTCAGACTGG
534	NT_Yali_534	TGCGCATCCTAGACCATGGTCAAGT	4168008	129	130	17.1112	168	169	23.0877	152	153	18.9177	19.7055	3.06518				YALI1_C23150g_3	GTGTTGGGCTTTCTGTCGAGCGCAT
535	NT_Yali_535	AGCGTGCCCCGGACACAGATACCTG	4171008	128	129	16.9795	185	186	25.4102	143	144	17.8048	20.0648	4.64753				YALI1_C23548g_2	GATAACGGTAACAGCATTGACGAAA
536	NT_Yali_536	GGGGCGTAACTATGCCTTACCCTCT	4174008	118	119	15.6633	120	121	16.5303	107	108	13.3536	15.1824	1.64201				YALI1_C23548g_4	GTCAATGCTGTTACCGTTATCGAAA
537	NT_Yali_537	CTGAGCGCCGCCACGAGCCTCACTA	4177008	98	99	13.0308	76	77	10.5193	107	108	13.3536	12.3012	1.55166				YALI1_C23548g_5	GTTTTCGTCAATGCTGTTACCGTTA
538	NT_Yali_538	TAGCATAAGTGTAGCCGCAAGAAAA	4180008	109	110	14.4787	110	111	15.1641	118	119	14.7137	14.7855	0.348316				YALI1_C23723g_1	GTCTTCTTTCGCCCGAGGAAGTTAA
539	NT_Yali_539	CCTATCCGCCGCCCGTTATACATGT	4183008	93	94	12.3727	86	87	11.8854	64	65	8.03691	10.765	2.37512				YALI1_C23723g_2	GCCCGAGGAAGTTAAAGCCATGAGT
540	NT_Yali_540	TCCCTTAGTTCCAAGTAATAGGGAA	4186008	101	102	13.4257	149	150	20.4921	179	180	22.2561	18.7246	4.67299				YALI1_C23738g_2	ACTTCCTCGGGCGAAAGAAGACCAA
541	NT_Yali_541	TCAGGTCCTAAGCTAGTTAGTCAAT	4189008	107	108	14.2154	93	94	12.8417	105	106	13.1063	13.3878	0.728842				YALI1_C23738g_3	GCGACACTCATGGCTTTAACTTCCT
542	NT_Yali_542	ATCGCGACTACGGAGCCGAATTTCC	4192008	174	175	23.0343	194	195	26.6397	214	215	26.5836	25.4192	2.0656				YALI1_C23881g_6	CCGAGCAGTATGTGAATATCGTGCG
543	NT_Yali_543	CGACACGCGCCCAGTGCTCATACCG	4195008	79	80	10.5299	79	80	10.9291	107	108	13.3536	11.6042	1.52812				YALI1_C24200g_1	AATGCCAGAAGCAGGCGTCCAGCCC
544	NT_Yali_544	AGCAGTGCCCGAGGTAGGATGCTTT	4198008	107	108	14.2154	119	120	16.3936	139	140	17.3103	15.9731	1.5897				YALI1_C24434g_1	CCATCACCGTGGGCGTGTGTGGCAA
545	NT_Yali_545	GTAGTGTCCGGTTAAATATAGACGC	4201008	96	97	12.7676	68	69	9.42635	88	89	11.0044	11.0661	1.67146				YALI1_C24434g_5	CCACACACGCCCACGGTGATGGGAA
546	NT_Yali_546	TACGGGTCCGGTTGGGGATTACGCC	4204008	122	123	16.1898	108	109	14.8909	129	130	16.0738	15.7182	0.718782				YALI1_C24533g_3	TGGAGTGGATGCGTCGATGCAAGTG
547	NT_Yali_547	GGTGCCGCGCATCCTGGAGAGTTCG	4207008	149	150	19.7437	147	148	20.2188	182	183	22.627	20.8632	1.54589				YALI1_C24730g_4	CCCGTTCTGCTCTGAGAACCTCCCG
548	NT_Yali_548	TCCCACCGCAGCAGGATGCGTAGCC	4210008	131	132	17.3744	114	115	15.7106	116	117	14.4664	15.8505	1.45903				YALI1_C24767g_7	CGTCCTTGGTTTCAGATGCGTTGGC
549	NT_Yali_549	ATACGCGGGTGATGAGCTGTAGGTT	4213008	97	98	12.8992	135	136	18.5795	92	93	11.499	14.3259	3.74966				YALI1_C25093g_1	CGTGCGCGTCTTGGCTGCGTGTCTC
550	NT_Yali_550	TAAGCCGGGCATTCGAGGGACGTCA	4264008	137	138	18.1642	194	195	26.6397	130	131	16.1975	20.3338	5.54891				YALI1_C25515g_5	CGCGCCTCTGCAGAATTCGCCAACA
551	NT_Yali_551	CAACGCTAGAATCGGTTATTCGATA	4267008	181	182	23.9556	184	185	25.2735	205	206	25.4708	24.9	0.823774				YALI1_C25560g_2	GTCCCTTATCCCAATTCTGGGGTAG
552	NT_Yali_552	AGCGCATTGGCTAAACAACCCGCAC	4270008	136	137	18.0325	104	105	14.3444	82	83	10.2625	14.2132	3.88667				YALI1_C25629g_2	GAACGCTCTCGCCCGAACAAATGAG
553	NT_Yali_553	TTAACATCTCTTTCCCTGGATCTCA	4273008	124	125	16.453	98	99	13.5248	101	102	12.6118	14.1965	2.00681				YALI1_C25629g_7	TTCGGGCGAGAGCGTTCCAAAGCCC
554	NT_Yali_554	CTAATGACAGGAAGGAGCTTGTAGA	4276008	155	156	20.5334	100	101	13.798	164	165	20.4014	18.2443	3.85115				YALI1_C25629g_8	CGTCTCATTTGTTCGGGCGAGAGCG
555	NT_Yali_555	TCTCTAAGGTCGGACGATGGATTGC	4279008	115	116	15.2684	97	98	13.3881	129	130	16.0738	14.9101	1.37822				YALI1_C26017g_1	CGGGTGGTATTTTGCCATCCACTTT
556	NT_Yali_556	TACGGATTCGTAGCTTTGAGACCTG	4282008	157	158	20.7966	139	140	19.1259	155	156	19.2886	19.7371	0.921233				YALI1_C26017g_2	CCATCCACTTTGTCATCACCCTGAT
557	NT_Yali_557	CCTTGCTAAGTCCACTGCATCAGCA	4285008	77	78	10.2667	49	50	6.83069	63	64	7.91327	8.33688	1.75674				YALI1_C26215g_6	CCGTGCTTGGCTGTCGTGTTGACAC
558	NT_Yali_558	CTACCGTCCGTATCTAGAGGACAAT	4288008	162	163	21.4548	197	198	27.0495	194	195	24.1107	24.205	2.79857				YALI1_C26222g_7	GGCTCCACACGACGACATGGACCGT
559	NT_Yali_559	CCCTGTGCGCAAACAACAATAAGCG	4291008	94	95	12.5043	87	88	12.022	104	105	12.9827	12.503	0.480348				YALI1_C26332g_6	TGATCGGTAGAATAATGCGCAGTCG
560	NT_Yali_560	CAATCATAGTGTCATGACTTCAGTC	4294008	163	164	21.5864	114	115	15.7106	134	135	16.692	17.9963	3.14757				YALI1_C26332g_7	GAACTGGGCTCAATACCTTTCTGAT
561	NT_Yali_561	CCGGGCTAGCGTACGGGCTTCAGAC	4297008	107	108	14.2154	128	129	17.6232	105	106	13.1063	14.9816	2.35388				YALI1_C26332g_8	TTTCGAACTGGGCTCAATACCTTTC
562	NT_Yali_562	TGCTTAGTAGGGCGCCGCCCTGTGA	4300008	83	84	11.0564	99	100	13.6614	95	96	11.8699	12.1959	1.33271				YALI1_C26501g_3	CACAGTTCATTCTCCGCCGTAGTTG
563	NT_Yali_563	CCTGCCTTAGAAAGTCGATGAGGCA	4303008	119	120	15.7949	137	138	18.8527	127	128	15.8265	16.8247	1.75635				YALI1_C26533g_5	ATGATTTTCCAAGCTTGAGCTCCGT
564	NT_Yali_564	CGAAGCCTAACACTAGCGGTGATAC	4306008	113	114	15.0052	111	112	15.3007	133	134	16.5684	15.6248	0.830461				YALI1_C26566g_1	CGGAGGAATTGCGGGAACTTGCACA
565	NT_Yali_565	CCAATTTCTAAGGGCCTTGCTCTCA	4309008	140	141	18.559	157	158	21.585	111	112	13.8482	17.9974	3.89884				YALI1_C26580g_5	CACATTGTATTTTCTTAGAATCGTT
566	NT_Yali_566	ACGTCAGTTCACGATCTCTTGCGAT	4375008	148	149	19.612	162	163	22.268	222	223	27.5728	23.151	4.05316				YALI1_C26628g_7	ACTCGGCTGTAATTCTAAGCCAGAG
567	NT_Yali_567	TAAGCATGTCCAAGCCTCCAGGTGC	4378008	127	128	16.8479	92	93	12.7051	110	111	13.7246	14.4259	2.15862				YALI1_C27922g_8	CATCTAAGACTGCATCCGAGTTCCA
568	NT_Yali_568	ATATCCGCGAAGCGCCCCGCGCGGG	4381008	177	178	23.4291	151	152	20.7653	183	184	22.7506	22.315	1.38432				YALI1_C28147g_3	ATCTCCCGTCTATGTCAGTCATGAG
569	NT_Yali_569	CGGACAGTTAAAATGGAGCGGGTCG	4384008	104	105	13.8206	98	99	13.5248	73	74	9.14971	12.165	2.61551				YALI1_C28370g_8	CATGACATCTCGGGGGACACCCTGA
570	NT_Yali_570	GCCGGATGTTTACGCCGCCGTACGT	4387008	77	78	10.2667	121	122	16.6669	105	106	13.1063	13.3466	3.20685				YALI1_C28664g_7	TCGTGTAAGCTGTGTTCACACCTGC
571	NT_Yali_571	GCACCTAGGGGCGCGTCCTCTGGAT	4390008	182	183	24.0873	138	139	18.9893	135	136	16.8157	19.9641	3.7325				YALI1_C28997g_1	GACTTCTCCACAGTGGTAAAAGAAC
572	NT_Yali_572	TAGTTCTACTACCTCGTAACAACGT	4393008	100	101	13.2941	98	99	13.5248	98	99	12.2408	13.0199	0.684468				YALI1_C28997g_6	GCTGGTTCTTTTACCACTGTGGAGA
573	NT_Yali_573	AGATAGTCTAATATGAGAGGTCCAC	4396008	93	94	12.3727	102	103	14.0712	88	89	11.0044	12.4828	1.53638				YALI1_C28997g_7	TCACTGGTTTCGCTGGTTCTTTTAC
574	NT_Yali_574	ATGCCGCGATTACTAGGGGGAGCTA	4399008	162	163	21.4548	105	106	14.4811	164	165	20.4014	18.7791	3.75927				YALI1_C29302g_2	AATTGGGCCCGAGACGTTACTCCCC
575	NT_Yali_575	CGGCCGTCCTGGTCCTTGTATTGTC	4402008	165	166	21.8496	175	176	24.044	158	159	19.6595	21.8511	2.19225				YALI1_C29618g_3	GATGTTGTATACTATTGCATTTTCT
576	NT_Yali_576	CGCAGACCGCTCCGACCGGAAGTCT	4405008	105	106	13.9522	59	60	8.19682	61	62	7.66598	9.93833	3.48622				YALI1_C29910g_2	CTTCTAACTCCTCAAGATGACTTAA
577	NT_Yali_577	ATAGAGAGGCCAAAACTTTTTTCCC	4408008	121	122	16.0582	84	85	11.6122	106	107	13.23	13.6334	2.25029				YALI1_C29920g_2	AGTCATCTTGAGGAGTTAGAAGGAA
578	NT_Yali_578	GGGCCGGGATGAAATGTTGCATTCG	4411008	196	197	25.93	149	150	20.4921	153	154	19.0413	21.8211	3.63158				YALI1_C29920g_3	TTTTAAGTCATCTTGAGGAGTTAGA
579	NT_Yali_579	GACCTTACGACACACTATAAGGTTC	4414008	109	110	14.4787	81	82	11.2023	92	93	11.499	12.3933	1.81205				YALI1_C29920g_8	TGTGTGTGTGGGAAGCGGCCCTGAA
580	NT_Yali_580	TTAACTAACCGGCAAGGCACCAGAA	4417008	137	138	18.1642	114	115	15.7106	161	162	20.0305	17.9684	2.16658				YALI1_C30058g_6	TGCGTCCACAGCTTGATAATATACG
581	NT_Yali_581	CGTTGTTTATATGCTCCAACACGAT	4420008	151	152	20.0069	131	132	18.033	167	168	20.7723	19.6041	1.41338				YALI1_C30078g_1	TTTGTGCGTCCACAGCTTGATAATA
582	NT_Yali_582	CGTAACACGTTGGAGAATTAATATG	4471008	128	129	16.9795	148	149	20.3554	146	147	18.1758	18.5036	1.71166				YALI1_C30078g_3	CTTTAGCGTTACGCCCGGTCGGTCT
583	NT_Yali_583	CAACAAGTTAAGCGGGCAGGATTTG	4474008	126	127	16.7163	139	140	19.1259	114	115	14.2191	16.6871	2.45352				YALI1_C30078g_4	GCGTTACGCCCGGTCGGTCTCAGTT
584	NT_Yali_584	TCTAATATAGTATAACCATGTTCCT	4477008	172	173	22.771	154	155	21.1751	233	234	28.9329	24.293	4.09671				YALI1_C30119g_6	GTCTCCTCACCGCTGGAGGTGGAGC
585	NT_Yali_585	ACTGCATCCTACCTTCCGGCACATC	4480008	87	88	11.5829	97	98	13.3881	146	147	18.1758	14.3823	3.407				YALI1_C30474g_2	GAATGGCGATATCCCGTCCAATTCC
586	NT_Yali_586	GCGCGGCATTGTGTCTTAAAGCCTT	4483008	156	157	20.665	110	111	15.1641	172	173	21.3905	19.0732	3.40477				YALI1_C30632g_1	GTCCCGGAGGTGTAACCCTCCCCCA
587	NT_Yali_587	CGCGTGACTGCGCGACGGAATTCGG	4486008	59	60	7.89746	82	83	11.3389	68	69	8.53149	9.25596	1.83155				YALI1_C30706g_1	AGGATGAGCCTCTTCAACTGTCCGC
588	NT_Yali_588	ACCGTTCGCAACCGATGGGAGTATA	4489008	194	195	25.6667	157	158	21.585	221	222	27.4491	24.9003	3.00628				YALI1_C30749g_4	GTATGAAGTTGTCCCTCAGTATGAA
589	NT_Yali_589	GTCCTAACTCCGTAATTCAAATAGG	4492008	139	140	18.4274	118	119	16.257	142	143	17.6812	17.4552	1.10269				YALI1_C30749g_7	TTCAGTTGACGATCGAACAGATTTC
590	NT_Yali_590	AGTAAGCTAAGCTAGGCCACCCGGC	4495008	64	65	8.55558	96	97	13.2515	83	84	10.3862	10.7311	2.3669				YALI1_C30964g_6	AGGATTTCCCGGTCGAGGACTGGAA
591	NT_Yali_591	CCGGTTAACGGTCCGCCGGGTACCT	4498008	175	176	23.1659	92	93	12.7051	132	133	16.4448	17.4386	5.30074				YALI1_C30964g_7	CCGGTCGAGGACTGGAACGAGGCCG
592	NT_Yali_592	TAGCCTGACTAAAGTGCATTTTATC	4501008	196	197	25.93	130	131	17.8964	203	204	25.2235	23.0166	4.44831				YALI1_C31047g_5	AAGTTGCCCCCATCCATTGCCATCA
593	NT_Yali_593	CCCTGCGTCGTCGCAGAACGACCTA	4504008	165	166	21.8496	163	164	22.4047	179	180	22.2561	22.1701	0.287314				YALI1_C31067g_6	CCAGCACAGCTAGCAGTTTCACGAC
594	NT_Yali_594	TCCCCTAGCTCTAAGCCAGTAATCA	4507008	165	166	21.8496	157	158	21.585	163	164	20.2777	21.2375	0.841601				YALI1_C31163g_4	GAAGTAAATCAACTGTTTATCCACT
595	NT_Yali_595	AAACTAGGTAAACTATCTCGCAGCA	4510008	145	146	19.2172	149	150	20.4921	141	142	17.5576	19.0889	1.47145				YALI1_C31163g_6	CTTCTAAACGCCTTGAAGTGGCAGA
596	NT_Yali_596	CCTGACGGGAGTACCTATGGTGATG	4513008	138	139	18.2958	164	165	22.5413	193	194	23.9871	21.608	2.95819				YALI1_C31315g_7	TCAATGTATACGAGTTGGTGGAAGG
597	NT_Yali_597	GGATTCGGGACTATTAAGATTAATC	4516008	207	208	27.3779	150	151	20.6287	178	179	22.1324	23.3797	3.54324				YALI1_C31389g_1	GCCACCACAACCCTGTGGCTAATTG
598	NT_Yali_598	CCTACTAGATGCTAGACGAAAGGAG	4423008	133	134	17.6377	183	184	25.1369	228	229	28.3147	23.6964	5.48232				YALI1_C31626g_6	AGCCTCTTGCTTAGGGTTTCCGGAT
599	NT_Yali_599	CCCCGGCACATCGGAATGTTGAGTC	4426008	163	164	21.5864	124	125	17.0767	157	158	19.5359	19.3997	2.25792				YALI1_C31830g_7	ACACCAGAGTGCGTGTTTCCGCCGA
600	NT_Yali_600	TAGCGGGACAGCGCTCCCTAAGACC	4429008	95	96	12.6359	90	91	12.4319	99	100	12.3645	12.4774	0.141351				YALI1_C32461g_3	TTGCAGCTTTCTTGGTGCTATGCGC
601	NT_Yali_601	GGTACCGATTATCACGCATCCACTG	4432008	90	91	11.9778	139	140	19.1259	121	122	15.0847	15.3961	3.58422				YALI1_C32886g_7	AGAGACTCTCCTTTGTGAAGTCTCA
602	NT_Yali_602	CCGAAATGTTAGGATTCGAAACGTG	4435008	145	146	19.2172	155	156	21.3117	109	110	13.6009	18.0433	3.98719				YALI1_C33152g_6	TCTAGTCCATTCAGAGACTCTAGGG
603	NT_Yali_603	CCTTATTAGAGACGTGCAATCTAGT	4438008	164	165	21.718	140	141	19.2625	156	157	19.4122	20.1309	1.3765				YALI1_C33152g_7	TTGTTGTAAACTGGCCATAATTTCT
604	NT_Yali_604	GTCCTAAACACCCGCCTTTTGGTTT	4441008	112	113	14.8736	65	66	9.01651	89	90	11.128	11.6727	2.96627				YALI1_C33245g_1	AGGCCGAGCTGGAGTTTGTTCAATC
605	NT_Yali_605	TCTTTTACTGACCCTCGGTCCAACT	4444008	138	139	18.2958	129	130	17.7598	114	115	14.2191	16.7582	2.21519				YALI1_C33245g_5	CCAGCGATTGAACAAACTCCAGCTC
606	NT_Yali_606	GAGCTAATTCGCAGCCTAAGGAAAT	4447008	121	122	16.0582	133	134	18.3062	147	148	18.2994	17.5546	1.29596				YALI1_D00123g_4	ATCAGGAGTCGTTCTTCTTGTCCAA
607	NT_Yali_607	AGTCTACGCATTGTATAATTGGTTC	4450008	160	161	21.1915	122	123	16.8035	162	163	20.1541	19.383	2.29338				YALI1_D01123g_3	GATCGAATTCCTACTTGTCAGCTCT
608	NT_Yali_608	ATCCGTTAATATTTCGCAGGGGCGT	4453008	137	138	18.1642	156	157	21.4484	155	156	19.2886	19.6337	1.66908				YALI1_D01123g_7	ATAGAGAGCTGACAAGTAGGAATTC
609	NT_Yali_609	CCGCGACCTTAACGGGAAAGTTTAT	4456008	88	89	11.7146	94	95	12.9783	104	105	12.9827	12.5585	0.730892				YALI1_D02636g_4	CACTTTCGCAAGACCTGGGCTTTCG
610	NT_Yali_610	TTCGACGCAAGATCCCGCGTGAGGC	4459008	129	130	17.1112	146	147	20.0822	166	167	20.6487	19.2807	1.90009				YALI1_D02636g_5	GCAAGACCTGGGCTTTCGCGGATTT
611	NT_Yali_611	TAGACGTATATCAGGGTTATGTCCT	4462008	138	139	18.2958	165	166	22.6779	178	179	22.1324	21.0354	2.38817				YALI1_D02680g_6	ACCCACTCAGCCCACAAGAGCACAT
612	NT_Yali_612	TTTGCAAGCCGCTTGCACTGATAAC	4465008	95	96	12.6359	150	151	20.6287	159	160	19.7832	17.6826	4.39093				YALI1_D02831g_5	TGACCCTCCATCAGAATCTCGTCCA
613	NT_Yali_613	TCTTCGCCGGGTTTTTTCTGGAAGG	4468008	174	175	23.0343	170	171	23.3609	176	177	21.8851	22.7601	0.775166				YALI1_D03320g_4	CGTTCATACCATACAACCGAAGAAG
614	NT_Yali_614	AGGCGGAATGGGGCGGTATCCAATG	4519008	113	114	15.0052	90	91	12.4319	134	135	16.692	14.7097	2.14541				YALI1_D03701g_3	GAGTCCGACTACACACGCTCCCAGT
615	NT_Yali_615	GCGTTGATCACGATGCGTATGGAAA	4522008	94	95	12.5043	107	108	14.7543	121	122	15.0847	14.1144	1.40414				YALI1_D03831g_1	GGTCTCGACAATGCAGGCAAGACTA
616	NT_Yali_616	GCCGGCTAGGATTACGTTAGAGCTC	4525008	80	81	10.6616	90	91	12.4319	71	72	8.90242	10.6653	1.76472				YALI1_D03831g_8	GGGTCTCCCCAACCTCACCGCAAGC
617	NT_Yali_617	CATTAAGATAAGGATGCCCTCCGTT	4528008	121	122	16.0582	137	138	18.8527	109	110	13.6009	16.1706	2.62769				YALI1_D04017g_3	AAGACTGCGTCGACAAATCGGGCTA
618	NT_Yali_618	ATAGCGACCAGGGGAGGCAACAGTC	4531008	121	122	16.0582	129	130	17.7598	138	139	17.1866	17.0015	0.865777				YALI1_D04017g_5	TGGAGTGCTCCATCCTGTGATGACG
619	NT_Yali_619	GGGAGGCTTCGGGGTAATGCTACTC	4534008	135	136	17.9009	92	93	12.7051	83	84	10.3862	13.664	3.84806				YALI1_D04432g_2	TCAGGGTCCATTTGATCCAGGCTCG
620	NT_Yali_620	CACACCCTAGGCACCCATATTGGCA	4537008	147	148	19.4804	109	110	15.0275	96	97	11.9935	15.5005	3.76577				YALI1_D04432g_3	ATCCAGGCTCGAGGAATTGCCCCTA
621	NT_Yali_621	CCTAGTATGAACCCGCCGGTATAAC	4540008	205	206	27.1146	181	182	24.8637	203	204	25.2235	25.7339	1.20915				YALI1_D04447g_1	TGAACCGACTCATGGCCGAAGCCCG
622	NT_Yali_622	TTACTAGGCGGAGCGATCTCGTCCG	4543008	121	122	16.0582	147	148	20.2188	133	134	16.5684	17.6151	2.26926				YALI1_D04447g_4	CGGGCTTCGGCCATGAGTCGGTTCA
623	NT_Yali_623	CTAAGAATCTAACGCTTGCCGTACC	4546008	100	101	13.2941	108	109	14.8909	121	122	15.0847	14.4232	0.982658				YALI1_D04512g_6	ACGAGTTGTGTGCCAAAGGTGGGAA
624	NT_Yali_624	TTCCTACGTAACGACTAAGGTACGA	4549008	157	158	20.7966	132	133	18.1696	130	131	16.1975	18.3879	2.30735				YALI1_D04772g_5	GCATGAACTCGGAGTTGTCCATTAC
625	NT_Yali_625	GTATGAACCGCAGTCCAGACTGCGT	4552008	114	115	15.1368	136	137	18.7161	157	158	19.5359	17.7963	2.33934				YALI1_D04936g_3	CAGAAGATGCCGAGGGGCCCAGTCT
626	NT_Yali_626	CCGCGTGCAATTCTCCTTTCTCGAA	4555008	98	99	13.0308	145	146	19.9456	152	153	18.9177	17.298	3.73109				YALI1_D04997g_7	CAGGCCGCCCGGCACGTGCGACGGT
627	NT_Yali_627	CTGCTGTATACGCTGGACTAAAGAT	4558008	85	86	11.3197	104	105	14.3444	82	83	10.2625	11.9756	2.11852				YALI1_D05008g_3	GTAGCCCTCGCAGATAAGTACGCAC
628	NT_Yali_628	AGAGTACTAGCCAAGAGAACGGGCC	4561008	124	125	16.453	110	111	15.1641	122	123	15.2083	15.6085	0.731736				YALI1_D05440g_1	AGGATAAGAAGAATGCCGTGGATCT
629	NT_Yali_629	GCACCCTAGCTAGTTCTCCCGAAGT	4564008	67	68	8.95046	73	74	10.1094	56	57	7.04775	8.70254	1.54581				YALI1_D05440g_6	CGTAACGAGATCCACGGCATTCTTC
630	NT_Yali_630	TGGGTATAAGGAGTCAGTGCTTATC	4312008	205	206	27.1146	141	142	19.3992	212	213	26.3363	24.2834	4.24772				YALI1_D05538g_5	CAAGAGCGATTGAGCCTCCTGCCGC
631	NT_Yali_631	TCGCCCTAAAGACAGTTCGGCTAAC	4315008	93	94	12.3727	109	110	15.0275	98	99	12.2408	13.2137	1.57221				YALI1_D05538g_6	ATGGTTTCCAAGAGCGATTGAGCCT
632	NT_Yali_632	CCTGCCCATAGTATTGGCAACATCT	4318008	176	177	23.2975	178	179	24.4539	192	193	23.8634	23.8716	0.578219				YALI1_D05538g_7	TTTGATGGTTTCCAAGAGCGATTGA
633	NT_Yali_633	TTTGAGCTAGGGGAACCCGCAGTGC	4321008	153	154	20.2701	139	140	19.1259	207	208	25.7181	21.7047	3.52246				YALI1_D05633g_1	TCGCATCGTATCCCCAGAAGGTCGC
634	NT_Yali_634	GGGATAATCCTCGGTCCACTTTCAT	4324008	130	131	17.2428	128	129	17.6232	186	187	23.1216	19.3292	3.28981				YALI1_D05739g_6	TGGGTATCATGGTTTTCCCCTCCTT
635	NT_Yali_635	CCGCGGGCGGCGATTGTTCCTAGCG	4327008	188	189	24.877	188	189	25.82	255	256	31.6531	27.45	3.67035				YALI1_D05873g_1	GAGTCTGAGTCTTGGCGACCTGATT
636	NT_Yali_636	TAAGCTAGGATAACGGATCATCGAA	4330008	232	233	30.6685	228	229	31.2845	193	194	23.9871	28.6467	4.04708				YALI1_D05892g_4	AAGTCAGGTTTGCGGATACAGAGAA
637	NT_Yali_637	TAAACCCGGCGACCGTAGTACATTA	4333008	135	136	17.9009	117	118	16.1204	107	108	13.3536	15.7917	2.2914				YALI1_D06152g_3	GGCTCGCTTGAAGGCTGGGATTCGG
638	NT_Yali_638	ACGCCCCGTACCTGCTTACTGCCGC	4336008	78	79	10.3983	96	97	13.2515	78	79	9.76794	11.1393	1.85623				YALI1_D06195g_5	GTCTGCATCGACAATACTGGTGTCG
639	NT_Yali_639	TATGACTTAATGAGCTTGTAAGACA	4339008	183	184	24.2189	99	100	13.6614	80	81	10.0152	15.9652	7.37675				YALI1_D06489g_2	CCCGAGCAGACTTGCTGCAAAAGCA
640	NT_Yali_640	AGGGCTAGGCTGTCAGCGCCTGAGA	4342008	84	85	11.1881	130	131	17.8964	100	101	12.4881	13.8575	3.55765				YALI1_D06736g_1	CGCCCCCTTCACAACCCGCTCCACG
641	NT_Yali_641	CTCATGATACGGATTCTGCGGCCAC	4345008	151	152	20.0069	148	149	20.3554	198	199	24.6053	21.6559	2.56021				YALI1_D06828g_1	ACGCTCCCTTCACTAAGCACACATC
642	NT_Yali_642	GCCTAAGTCGCCATCTGAGCGCCGC	4348008	113	114	15.0052	144	145	19.809	152	153	18.9177	17.9106	2.55534				YALI1_D07162g_1	TGAGACCTATCGGTCCTGACACCAA
643	NT_Yali_643	GAAGGATCGCCTCTATAACTTTCAT	4351008	165	166	21.8496	140	141	19.2625	115	116	14.3428	18.485	3.81335				YALI1_D07162g_5	TTGGTGTCAGGACCGATAGGTCTCA
644	NT_Yali_644	CCCCAAATTAGTGTTAAAGGCCTAG	4354008	96	97	12.7676	108	109	14.8909	115	116	14.3428	14.0004	1.1023				YALI1_D07182g_1	CCAGCAGTAAAAAATGGGGGCGCAA
645	NT_Yali_645	TTAAACGTAATGTCGGCATCGAATA	4357008	112	113	14.8736	142	143	19.5358	133	134	16.5684	16.9926	2.35987				YALI1_D07261g_2	AGCCCAGTTGCGGCAGAGAGAGCCT
646	NT_Yali_646	TTAAACTGAAGGACACTATGCTTTG	4360008	165	166	21.8496	147	148	20.2188	145	146	18.0521	20.0402	1.90504				YALI1_D07310g_2	CCGCAAGTACTGAAGCCCAAAAGTA
647	NT_Yali_647	TGGGGCGCTAGATGCTTGGTGGGAA	4363008	159	160	21.0599	77	78	10.6559	140	141	17.4339	16.3832	5.28099				YALI1_D07310g_5	AGACCATAATAGGAACACTGCAGAT
648	NT_Yali_648	GATGTACTCCGAAATATGCCGGTGC	4366008	139	140	18.4274	154	155	21.1751	165	166	20.525	20.0425	1.436				YALI1_D07496g_1	ATCTCTAGCCACCACCATGAACATG
649	NT_Yali_649	TAACGTTGCGTCGTTGGCTCGTCAC	4369008	127	128	16.8479	189	190	25.9566	162	163	20.1541	20.9862	4.61101				YALI1_D07930g_1	TTTTTTCCGCATCTCTTAGGCTTGC
650	NT_Yali_650	ATAATGGCTCGCTTGAAAGTCAATA	4372008	78	79	10.3983	49	50	6.83069	112	113	13.9719	10.4003	3.57059				YALI1_D07930g_2	CGCATCTCTTAGGCTTGCTGCGTTG
651	YALI1_A00014g_1	CAAAAAGGTGCAGTAGGAGATATTG	1018	121	122	16.0582	147	148	20.2188	186	187	23.1216	19.7995	3.55032				YALI1_D08050g_3	CCCACTTATAATGAGCGGGAGAACC
652	YALI1_A00014g_2	TTAGCCGCCGGGCTTCTGGTGTTAA	160201	88	89	11.7146	104	105	14.3444	119	120	14.8374	13.6321	1.67885				YALI1_D08323g_3	ATCAGTCTATCGATGGTATTTCTAC
653	YALI1_A00014g_3	GATTCTTCTGTGTGTTGTTGACGTG	156401	226	227	29.8787	205	206	28.1424	218	219	27.0782	28.3665	1.41364				YALI1_D08408g_4	TGCTCCTCGCTTTCGCCCTCGATCT
654	YALI1_A00014g_4	CTTTGGATTCTTCTGTGTGTTGTTG	155901	216	217	28.5625	166	167	22.8145	199	200	24.729	25.3686	2.9269				YALI1_D08408g_5	GAGAACGAGTTTGTGCTCCTCGCTT
655	YALI1_A00014g_5	GAAATCTCTTATTTTGCTTTGGATT	154301	123	124	16.3214	150	151	20.6287	174	175	21.6378	19.5293	2.82357				YALI1_D08693g_3	GCGCCCCGAAAGTTTTTCGACCGAA
656	YALI1_A00014g_6	GCGTCGTTCTAGTAAGAAGTGGCTG	141501	107	108	14.2154	137	138	18.8527	163	164	20.2777	17.782	3.16982				YALI1_D08693g_6	GGGGCGCCAAAAGTCGGCGTAGAGT
657	YALI1_A00014g_7	CAAGTAAGCCTCAGCCCTCTGAGGT	135401	64	65	8.55558	158	159	21.7216	170	171	21.1433	17.1401	7.44007				YALI1_D08693g_7	GGTCGAAAAACTTTCGGGGCGCCAA
658	YALI1_A00014g_8	GTCCCTAAGAGTGTTACTGTGTAGT	125501	168	169	22.2445	156	157	21.4484	146	147	18.1758	20.6229	2.15632				YALI1_D08850g_1	CGCCGCCGAAAAGAACTGCACCGCT
659	YALI1_A00019g_1	CGCCCAGAGTCCCTCAGCTTCTACT	204311	126	127	16.7163	127	128	17.4866	161	162	20.0305	18.0778	1.73438				YALI1_D09142g_1	TATCGTCGAGTGTGTGGTAGAGCAA
660	YALI1_A00019g_2	GTCCCACGTGACGATGTCAGAATGT	201411	159	160	21.0599	143	144	19.6724	153	154	19.0413	19.9245	1.03265				YALI1_D09285g_3	ATCTGTCCGACTCTGTTCAACTCCG
661	YALI1_A00019g_3	TCTGTCTGCATGGTGCATCCACTAT	193911	38	39	5.13335	75	76	10.3826	71	72	8.90242	8.13947	2.70654				YALI1_D09285g_4	ACGTTCGTTTGATCTGTCCGACTCT
662	YALI1_A00019g_4	GAGTCTGAGTGCCAGTCTGAATATG	210001	133	134	17.6377	122	123	16.8035	176	177	21.8851	18.7754	2.72519				YALI1_D09322g_3	TCATCGTTACCGTTGTCGTGACTCG
663	YALI1_A00032g_1	ACTGCGTCAAATGGTCTGTCGGTCG	329701	138	139	18.2958	137	138	18.8527	105	106	13.1063	16.7516	3.16915				YALI1_D09712g_1	CGTTTCTCTTCCGCCCTCATCCTTG
664	YALI1_A00032g_2	ATATGACTGAGACAATGACTAGAAG	334001	57	58	7.63421	81	82	11.2023	35	36	4.45121	7.76258	3.37739				YALI1_D09712g_2	TCTTCCGCCCTCATCCTTGCCTCCG
665	YALI1_A00032g_3	ACTCCGGTGGAGTCTCTCCAGCACA	358801	149	150	19.7437	84	85	11.6122	157	158	19.5359	16.9639	4.6359				YALI1_D09785g_1	CGTAAGGGAGGGTAGCCAGCAATAG
666	YALI1_A00032g_4	CGAGGTCTCAAACGCGCTGGAAGAA	364101	106	107	14.0838	149	150	20.4921	136	137	16.9393	17.1717	3.21044				YALI1_D09964g_3	TCCAATGCTTGCATGGTCAAGTCGA
667	YALI1_A00032g_5	TATGCACACTTCTAGTCATTGTCTC	334811	112	113	14.8736	101	102	13.9346	141	142	17.5576	15.4552	1.88022				YALI1_D10007g_2	CTACTATGAACAACAACTCGTACTG
668	YALI1_A00032g_6	TACACACCACCCATGATAAGGTCAG	339011	83	84	11.0564	73	74	10.1094	73	74	9.14971	10.1052	0.953373				YALI1_D10007g_3	CAGTACGAGTTGTTGTTCATAGTAG
669	YALI1_A00032g_7	ATTTTGTACACACCACCCATGATAA	339611	213	214	28.1676	160	161	21.9948	144	145	17.9285	22.697	5.15555				YALI1_D10067g_1	GGCAAAGGACGAAACCTGCCAAATC
670	YALI1_A00032g_8	AAGTGTGCTTGAGTCTGTATTTTGA	342011	198	199	26.1932	138	139	18.9893	131	132	16.3211	20.5012	5.10678				YALI1_D10067g_6	GTCCTTTGCCGAAAACAATAATCAA
671	YALI1_A00058g_1	TTGACATCAATCAACATACACACAA	588901	133	134	17.6377	117	118	16.1204	103	104	12.8591	15.539	2.44177				YALI1_D10067g_7	GCAGGTTTCGTCCTTTGCCGAAAAC
672	YALI1_A00058g_2	TCTTCGGAGAAAGTCTCCTCTATGG	593701	113	114	15.0052	101	102	13.9346	96	97	11.9935	13.6444	1.52664				YALI1_D10135g_5	AACTAAGAACGGGCTTCCAGTCTTC
673	YALI1_A00058g_3	TCGCTCTTCAGCTGGAGATTCCTCC	602201	144	145	19.0855	147	148	20.2188	134	135	16.692	18.6655	1.80053				YALI1_D10135g_6	CTGTCATCTGATGTGCAGCATCCTT
674	YALI1_A00058g_4	CCTACCACGACCACGACAACAACTT	615101	107	108	14.2154	165	166	22.6779	138	139	17.1866	18.0266	4.29331				YALI1_D10243g_4	CAGCAGGAGGCCATTTCTCGGATCG
675	YALI1_A00058g_5	CTCATTGTGTGTATGTTGATTGATG	589311	230	231	30.4052	173	174	23.7708	232	233	28.8092	27.6617	3.46287				YALI1_D10243g_5	TCTGTTTGCAGCAGGAGGCCATTTC
676	YALI1_A00058g_6	TCCGAAGAGAAAACCTCAGTGTGTT	592011	156	157	20.665	167	168	22.9511	185	186	22.9979	22.2047	1.33359				YALI1_D10424g_5	GGATACTGCCGGACAGGAGCGTTTC
677	YALI1_A00058g_7	TCCATAGAGGAGACTTTCTCCGAAG	593811	95	96	12.6359	117	118	16.1204	116	117	14.4664	14.4076	1.74299				YALI1_D10547g_1	CACCACGAATATACGGACTTAGGGA
678	YALI1_A00058g_8	AGGAGCTCTCTAACCTCGATTCTGT	618711	129	130	17.1112	119	120	16.3936	117	118	14.5901	16.0316	1.29894				YALI1_D11068g_2	TCAAGAGGGATATGAGTTTGTGGGC
679	YALI1_A00102g_1	CTGGAGCTGTCGGTATCGATCTTGG	1031801	142	143	18.8223	163	164	22.4047	202	203	25.0999	22.1089	3.14923				YALI1_D11068g_3	ACTTAATTTTTTTCTCAAGAGGGAT
680	YALI1_A00102g_2	ACGCCAAGCGACTCATTGGTCGACG	1051001	48	49	6.44959	63	64	8.74328	85	86	10.6335	8.60877	2.09517				YALI1_D11114g_2	CTCCCAGGGCGCCTTGGTTCTGCCA
681	YALI1_A00102g_3	GATGTCTCTCTGCTTTCCATCCAGG	1092301	146	147	19.3488	162	163	22.268	186	187	23.1216	21.5795	1.97841				YALI1_D11592g_2	TGGGGAAATACACAACCATACCCTA
682	YALI1_A00102g_4	CATCCAGGGCGGTGTTTTCACCGTC	1094001	100	101	13.2941	126	127	17.3499	97	98	12.1172	14.2537	2.74521				YALI1_D11592g_6	CCCACAAAAAGCACGTTTGATTGTG
683	YALI1_A00102g_5	CCTGCTCGTTGGCAATGATCTCGAC	1038011	114	115	15.1368	123	124	16.9401	134	135	16.692	16.2563	0.977431				YALI1_D11984g_1	CATCAAGGCTCCCCGCCTTGCACGA
684	YALI1_A00102g_6	GCTTGAACTCAGCCTTGAAGTGCTC	1102211	159	160	21.0599	146	147	20.0822	170	171	21.1433	20.7618	0.59				YALI1_D12172g_4	ATGTCGTTCACGAACAGATTTGTTC
685	YALI1_A00102g_7	GGGGAACGACGGGGGCGAAGATGTT	1153211	140	141	18.559	202	203	27.7326	193	194	23.9871	23.4262	4.61242				YALI1_D12376g_4	CGTGTCTGGTAAAGATTGGTAAGCA
686	YALI1_A00102g_8	CGACGGAGTTGGAGATGGTGATGTT	1180811	149	150	19.7437	139	140	19.1259	159	160	19.7832	19.5509	0.368582				YALI1_D12376g_6	ATGCTTACCAATCTTTACCAGACAC
687	YALI1_A00135g_1	AAACCAGCCAGCCATGTGGGTTGTA	1346511	140	141	18.559	65	66	9.01651	127	128	15.8265	14.4674	4.91431				YALI1_D12523g_6	GAAACTCAAAGAGGAGGCCTATAGC
688	YALI1_A00135g_2	ATTCCTCCGGCAGCTATCATAGCAA	1331211	143	144	18.9539	92	93	12.7051	168	169	20.896	17.5183	4.27999				YALI1_D12877g_2	GGACAAGAACTGAGGCAGACGGCGA
689	YALI1_A00135g_3	AAAACGATCGGCCGCTCGAGCGACC	1349101	60	61	8.02908	74	75	10.246	81	82	10.1389	9.47133	1.25017				YALI1_D12877g_3	TTAATAGAGTTGGCAGTAGATGCCC
690	YALI1_A00135g_4	TTCTGCCAAGAGCCCCTTCCCAATG	1342001	158	159	20.9283	162	163	22.268	150	151	18.6704	20.6222	1.81826				YALI1_D12877g_4	GTCCCCTGTCCATCGCCGTCTGCCT
691	YALI1_A00148g_1	CCCTCGCAACAGTGGCTCTGGCTGC	1484701	106	107	14.0838	156	157	21.4484	121	122	15.0847	16.8723	3.99447				YALI1_D12909g_8	TTGATCTGTGACCCATACCTTGAGA
692	YALI1_A00148g_2	CGGCAAGCCCCTCTCCGATCACAAC	1501901	161	162	21.3231	146	147	20.0822	143	144	17.8048	19.7367	1.78441				YALI1_D13042g_2	ATCACCCGAGAGTAAGACAACGACA
693	YALI1_A00148g_3	CTGCTGCTTGGTCTTCTTCTGTCGG	1573911	117	118	15.5317	134	135	18.4429	167	168	20.7723	18.2489	2.6257				YALI1_D13403g_5	GTTGAGCTCCAGTCGTCACTCCAGG
694	YALI1_A00148g_4	GCACGTTCTCGGCAGGGTTCCAAGA	1578211	79	80	10.5299	79	80	10.9291	92	93	11.499	10.986	0.487008				YALI1_D13403g_6	GGACGCGGCCTTTTTGGTTGAGCTC
695	YALI1_A00204g_1	TGGCACCCTGGCTAAGCGAGACGAA	2049901	96	97	12.7676	108	109	14.8909	167	168	20.7723	16.1436	4.1468				YALI1_D13816g_5	CACTTTTGCGCACCTTGTATCTCAT
696	YALI1_A00204g_2	TGAGACTGGCACTCCCGTTGAGACT	2079601	121	122	16.0582	101	102	13.9346	119	120	14.8374	14.9434	1.06575				YALI1_D13976g_2	GGAGAGAACATCAACCCCGAGCAGG
697	YALI1_A00204g_3	GTCTCGCTTAGCCAGGGTGCCAGAA	2049611	93	94	12.3727	137	138	18.8527	111	112	13.8482	15.0245	3.39638				YALI1_D13976g_4	ACCTGCTCGGGGTTGATGTTCTCTC
698	YALI1_A00241g_1	CCGTCTTCAAAACCAGCATCTGAGT	2402411	130	131	17.2428	141	142	19.3992	123	124	15.332	17.3246	2.03483				YALI1_D14190g_5	GAGGATGTGAAGACTACACGGGTGC
699	YALI1_A00241g_2	CGCTGCCCAATTGCATCTCTTTCAG	2391311	89	90	11.8462	133	134	18.3062	119	120	14.8374	14.9966	3.23297				YALI1_D14628g_1	ACCCCATGCTGAGCTCCTACGACTA
700	YALI1_A00241g_3	AGGTCTCTCCTTACATATTTACAGC	2389011	109	110	14.4787	94	95	12.9783	89	90	11.128	12.8617	1.67837				YALI1_D14725g_1	GAGGCGATGAAAGATGAAAAAACAC
701	YALI1_A00241g_4	CAGCAGCCATTCTTCTGGCGTCTAC	2386911	162	163	21.4548	161	162	22.1314	169	170	21.0196	21.5353	0.560261				YALI1_D14725g_7	ATCTTTCATCGCCTCGAAAATCTTT
702	YALI1_A00241g_5	AAGACGGTAAATTGTCACTGTGAGT	2404201	58	59	7.76584	127	128	17.4866	94	95	11.7463	12.3329	4.88684				YALI1_D14725g_8	GTCTTGTGTGTTTTTTCATCTTTCA
703	YALI1_A00241g_6	GTTGACGAGAAACGAGTTGAGAAGT	2377801	202	203	26.7197	192	193	26.3665	249	250	30.9112	27.9991	2.5281				YALI1_D15063g_1	GACGACGTTGGACACTCTGAGGACG
704	YALI1_A00241g_7	GATCGTCTCATAGTACTGGGACTCA	2370901	130	131	17.2428	99	100	13.6614	108	109	13.4773	14.7938	2.12287				YALI1_D15345g_1	ATCAGAGATGGTCAAAAGTCAGCTA
705	YALI1_A00241g_8	CTCTTTTCGATCGTCTCATAGTACT	2370101	131	132	17.3744	127	128	17.4866	187	188	23.2452	19.3687	3.35761				YALI1_D15345g_5	ACCATCTCTGATCAAAAGAAGAACC
706	YALI1_A00252g_1	CGCACCGCTTCTCTGACCCGAATCA	2561901	175	176	23.1659	121	122	16.6669	116	117	14.4664	18.0997	4.52326				YALI1_D15424g_4	ACACGCATCTCAAAATGTCTCTTAC
707	YALI1_A00252g_2	TGCAGCTGACAGGCACCAAGAACGC	2571001	134	135	17.7693	119	120	16.3936	159	160	19.7832	17.982	1.70474				YALI1_D15792g_6	GGGCATGGCATACCTCACAAGCCCT
708	YALI1_A00252g_3	TGGGGAGATATTGGATATTTGCATA	2576701	134	135	17.7693	172	173	23.6342	178	179	22.1324	21.1786	3.04656				YALI1_D15902g_5	GGGGGTTGATTGTAGGTTTCTTTTG
709	YALI1_A00252g_4	CATACGACGAGGGAGGAGGGGTGCT	2578801	104	105	13.8206	72	73	9.9728	91	92	11.3753	11.7229	1.94728				YALI1_D15902g_6	ACCGAGTTTGGGGGGTTGATTGTAG
710	YALI1_A00252g_5	TGTAACTGAGCTGGAGCAGGGACTC	2531911	115	116	15.2684	125	126	17.2133	142	143	17.6812	16.721	1.27952				YALI1_D16118g_2	ACATTCGACTCCGCACAAACGACCG
711	YALI1_A00252g_6	AGGCCACTGCCCGCAGTCTGGCGTT	2534611	132	133	17.506	122	123	16.8035	90	91	11.2517	15.1871	3.4262				YALI1_D16118g_5	TGCGGAGTCGAATGTCAAACAGCGG
712	YALI1_A00252g_7	TTGGAATAGATTTGAGGCCACTGCC	2536011	135	136	17.9009	133	134	18.3062	107	108	13.3536	16.5203	2.74986				YALI1_D16354g_2	TTATGGGGATAAAGCTGAGCTCCGC
713	YALI1_A00252g_8	ATACCTTCTTGGTACCAGTCGGAGC	2542211	83	84	11.0564	109	110	15.0275	112	113	13.9719	13.3519	2.05683				YALI1_D16354g_8	TCCCCATAATAAACTCCAGACTTGA
714	YALI1_A00309g_1	TCCAAGGAGGAAGAAGCGGTGCTCA	3091511	134	135	17.7693	121	122	16.6669	139	140	17.3103	17.2488	0.553769				YALI1_D16729g_3	TACAAACATTGGTCGACTGAACTCG
715	YALI1_A00309g_2	ACCTTCTACGATGGGCCTCCGTTTG	3082511	207	208	27.3779	193	194	26.5031	118	119	14.7137	22.8649	7.07265				YALI1_D16729g_4	TACAAAAAACCATCGTTGACGGACT
716	YALI1_A00309g_3	CCACTGGCACTCCGCACTATGGCCA	3080011	128	129	16.9795	106	107	14.6177	139	140	17.3103	16.3025	1.46844				YALI1_D16873g_7	CCTTTGTTGCCCTTGAGTGGCGTCC
717	YALI1_A00309g_4	GCGTCGACCATCAAGGACATTGTGC	3076811	102	103	13.5573	90	91	12.4319	148	149	18.4231	14.8041	3.18426				YALI1_D16873g_8	TTGCCCTTGAGTGGCGTCCACAATG
718	YALI1_A00309g_5	CAACACGGAAAAGTCGGCCTTCTTG	3013901	180	181	23.824	186	187	25.5468	178	179	22.1324	23.8344	1.7072				YALI1_D16932g_7	GGTGAGATGAGACTGACTGCGTGAG
719	YALI1_A00309g_6	GGGCGTCCTCCGAGTCTTCAAAGTC	3004501	122	123	16.1898	126	127	17.3499	115	116	14.3428	15.9608	1.51659				YALI1_D16932g_8	GTTGGTGGTGAAGAACTGTACATTT
720	YALI1_A00309g_7	CCGGCGTCGTCGACGGGATTGGGGG	2986701	252	253	33.301	169	170	23.2243	208	209	25.8418	27.4557	5.22859				YALI1_D16959g_1	TACATCATCGGGTCATGTTTCACCG
721	YALI1_A00309g_8	TTGATGATGGACCGGTCGGCGTCCT	2979801	120	121	15.9265	94	95	12.9783	137	138	17.063	15.3226	2.10824				YALI1_D17108g_2	GGGGAACGTAAAGCTCGACAAGGAC
722	YALI1_A00325g_1	TCGGGTTTCCTTCGGTTGGAAAGTC	3280701	119	120	15.7949	144	145	19.809	181	182	22.5033	19.3691	3.37578				YALI1_D17151g_3	AAGATTGCTGACGAATCCGAACTCG
723	YALI1_A00325g_2	CTTCGGTTGGAAAGTCGACTTTACT	3281601	68	69	9.08208	87	88	12.022	114	115	14.2191	11.7744	2.57747				YALI1_D17543g_3	TTGATCTATGACGGCGGTAGAAGCC
724	YALI1_A00325g_3	CTGTCCAAGTTGACTGGTACTCATT	3283901	70	71	9.34533	81	82	11.2023	72	73	9.02607	9.85791	1.17519				YALI1_D17725g_3	ATCCATTTGCGAGTCTATGAGAATT
725	YALI1_A00325g_4	TGGTGCTGGATGTGAACAAGCCGCT	3303801	109	110	14.4787	77	78	10.6559	86	87	10.7571	11.9639	2.17847				YALI1_D17731g_1	TCAAGTATCAACCGCTGCCCCGACA
726	YALI1_A00325g_5	CAACCGAAGGAAACCCGATAAATCC	3280011	98	99	13.0308	147	148	20.2188	131	132	16.3211	16.5236	3.59829				YALI1_D17814g_3	TCTCTATTCACGTTGGAAATGGTTA
727	YALI1_A00325g_6	TGCTCCAGCGGCTTGTTCACATCCA	3304411	179	180	23.6924	118	119	16.257	143	144	17.8048	19.2514	3.92308				YALI1_D17836g_2	CCCAAGCTGGACTTTGGTAGTGTCA
728	YALI1_A00325g_7	CTCCAGCAGCTCGTCCAGGTTCCAG	3342611	82	83	10.9248	88	89	12.1586	101	102	12.6118	11.8984	0.87306				YALI1_D17842g_1	AGAAGGTTGGCGGCGAGACGGGATC
729	YALI1_A00325g_8	TTCCACATTTCCTCCAGCAGCTCGT	3343711	115	116	15.2684	132	133	18.1696	136	137	16.9393	16.7925	1.45617				YALI1_D17895g_3	GAGTTCACCAGGGGGTTTATTCCAA
730	YALI1_A00375g_1	TGTCGGACCCGTCTATTCTGACCGA	3750611	123	124	16.3214	106	107	14.6177	120	121	14.961	15.3	0.901049				YALI1_D18037g_3	ACAAGATCTCCAACCCCGCTGCCAT
731	YALI1_A00375g_2	AGTCCAACAATGTGCGTCTTTTGGT	3738911	141	142	18.6907	106	107	14.6177	97	98	12.1172	15.1418	3.31793				YALI1_D18555g_1	GAAACTTTCCATTCAGGGAATCCGT
732	YALI1_A00375g_3	GTGGCGGTGACGCGTCCGGAGCGGG	3736611	164	165	21.718	177	178	24.3172	211	212	26.2127	24.0827	2.2565				YALI1_D19354g_1	TTGTGAAGTTTGCAATGACACCATC
733	YALI1_A00375g_4	AAAAGGCCGCGCAGATGGGGGTGGG	3720611	99	100	13.1624	92	93	12.7051	70	71	8.77878	11.5488	2.40975				YALI1_D19562g_4	TCAGAATCGCCGTTTCATTGATCTT
734	YALI1_A00375g_5	GCAGCACGCTCATGGGCCCCAGCCA	3743201	112	113	14.8736	119	120	16.3936	110	111	13.7246	14.9973	1.33883				YALI1_D19562g_5	GTTTATCAGAATCGCCGTTTCATTG
735	YALI1_A00375g_6	GAACCGGGCCGAGTCGAACGTGGCC	3732201	202	203	26.7197	144	145	19.809	175	176	21.7615	22.7634	3.56265				YALI1_D20398g_4	CGGACCGGTCCCAGAACACTTCACT
736	YALI1_A00375g_7	AAACAGCCCTATCAGCCAGTCCATC	3723201	118	119	15.6633	89	90	12.2952	144	145	17.9285	15.2957	2.83456				YALI1_D20505g_5	CTACACGATATCGATTCTCCGGGGA
737	YALI1_A00375g_8	GCAGAACATGAGCGTGCCCACCCCC	3719001	117	118	15.5317	73	74	10.1094	105	106	13.1063	12.9158	2.71614				YALI1_D20637g_2	CAGGGATATGCTACTGTAAAATCTT
738	YALI1_A00406g_1	CGCCGCCAAGGCTGGTGAGGCTCGA	4119401	148	149	19.612	113	114	15.574	153	154	19.0413	18.0758	2.18533				YALI1_D20637g_5	CAGTAGCATATCCCTGCAAAGATTA
739	YALI1_A00406g_2	TCTTTACGCCCAGATGGACGATGAG	4128101	118	119	15.6633	121	122	16.6669	98	99	12.2408	14.857	2.32057				YALI1_D20758g_1	ATCACCACGGACCAGGCTAAACTGG
740	YALI1_A00406g_3	CGCCCAGATGGACGATGAGGATGTC	4128701	160	161	21.1915	120	121	16.5303	228	229	28.3147	22.0121	5.9349				YALI1_D20758g_5	GCCTGGTCCGTGGTGATCAAATCAG
741	YALI1_A00406g_4	CGTCATCAACAAGGTTGACCGAGCT	4151801	142	143	18.8223	142	143	19.5358	158	159	19.6595	19.3392	0.451911				YALI1_D20844g_1	CCCTCAGACTGAAGTTTCCAACGCC
742	YALI1_A00406g_5	GCACATTGCTAACCTTGTCCATCAG	4108711	106	107	14.0838	72	73	9.9728	74	75	9.27336	11.11	2.59904				YALI1_D20844g_6	CAGTGTTACAATAGGCAGTAATCTG
743	YALI1_A00406g_6	CGTGGTCGACGTGGGCAATGACGGA	4112011	88	89	11.7146	59	60	8.19682	133	134	16.5684	12.1599	4.20352				YALI1_D20968g_7	TTGAAAGGGTAGATGCAGTCCAGAT
744	YALI1_A00406g_7	TCGGTCAACACCAAACTTCTTGGCG	4174011	116	117	15.4	116	117	15.9838	140	141	17.4339	16.2726	1.04723				YALI1_D21023g_3	TCGACAGTTCATCAGAGAATGGTCT
745	YALI1_A00406g_8	CGTCAGCGTCGGTGTCCTTGTTGGT	4182511	99	100	13.1624	83	84	11.4756	117	118	14.5901	13.076	1.55906				YALI1_D21023g_7	CGTCCTTGGTGAAGAGATAGATGGG
746	YALI1_A00447g_1	ATACGGAGGACAGACACAAACCCAG	4445211	122	123	16.1898	127	128	17.4866	137	138	17.063	16.9131	0.661245				YALI1_D21023g_8	CATCGTGTACTTTCCGTCCTTGGTG
747	YALI1_A00447g_2	CACCACGCCTGTTCACCCCCCTCAT	4442211	115	116	15.2684	78	79	10.7925	144	145	17.9285	14.6631	3.6063				YALI1_D21031g_2	AGGTTGTCCAGCAATCCATGCAAAA
748	YALI1_A00447g_3	CCGTAATTGCCGGCCATCACAGACA	4468401	85	86	11.3197	127	128	17.4866	107	108	13.3536	14.0533	3.1424				YALI1_D21031g_4	CATGGATTGCTGGACAACCTCAAAC
749	YALI1_A00447g_4	CTGATCGTAATCTCTCGAAGAGCCC	4462901	87	88	11.5829	99	100	13.6614	119	120	14.8374	13.3606	1.64794				YALI1_D21648g_3	TCACGTTGTGATGTTGTACTCAGAT
750	YALI1_A00447g_5	TGTCTGTCCTCCGTATGAAAACGAT	4446101	147	148	19.4804	143	144	19.6724	184	185	22.8743	20.6757	1.90646				YALI1_D21648g_4	GATGTTTTTATCACGTTGTGATGTT
751	YALI1_A00447g_6	CACGACACGCTGGCTGACTGCAGAT	4439901	188	189	24.877	209	210	28.6889	142	143	17.6812	23.749	5.58986				YALI1_D21702g_5	GTGGATGACATTGATCCAGATGAGA
752	YALI1_A00447g_7	GCCAGCAACTGGGTCAGACGAGCCA	4433601	110	111	14.6103	75	76	10.3826	135	136	16.8157	13.9362	3.26907				YALI1_D21938g_1	TTTCTTTCTGCGACATTGCTGACCA
753	YALI1_A00447g_8	TTTGGCCAGCAACTGGGTCAGACGA	4433201	151	152	20.0069	167	168	22.9511	166	167	20.6487	21.2022	1.54819				YALI1_D21968g_1	AGCCGTTACTTCACCGTTACTTGGC
754	YALI1_A00468g_1	ACGACGCTCTTCCTGCCGTTGCCGG	4673611	138	139	18.2958	120	121	16.5303	113	114	14.0955	16.3072	2.10901				YALI1_D21974g_1	AGCCTCTCTGGCCATAATGTCGGAC
755	YALI1_A00468g_2	TAGCGAGTGGGACGCCGCCACCGCC	4649511	189	190	25.0086	178	179	24.4539	192	193	23.8634	24.442	0.572684				YALI1_D22208g_2	GATTCCAGAAGCGGTAACAATCCCT
756	YALI1_A00468g_3	GGGTTCTGCTGATGCCTCGGGTTCT	4641711	159	160	21.0599	121	122	16.6669	98	99	12.2408	16.6559	4.40954				YALI1_D22413g_5	ACATGCTGCGTGGTGCATCCTGACA
757	YALI1_A00468g_4	CCTGAATGTTCTGCAGGGCTTGGGG	4658401	136	137	18.0325	133	134	18.3062	176	177	21.8851	19.408	2.14964				YALI1_D22476g_2	CCACCGTCGAGACCTGTCCAGACTC
758	YALI1_A00504g_1	GGTGCTGATGGAGCCTGCAATCTGC	4971901	71	72	9.47695	134	135	18.4429	141	142	17.5576	15.1591	4.94077				YALI1_D22691g_1	GGGAATGGATATCGTCCTCCGCCCA
759	YALI1_A00504g_2	CAACCTGGGCAAATTGGAAAGCCAC	4919001	115	116	15.2684	86	87	11.8854	95	96	11.8699	13.0079	1.95768				YALI1_D22932g_1	GGTGGTGATGGACATAGCCAGGGGT
760	YALI1_A00504g_3	GTAGTTGGAGGTACAATCGACCATA	4910401	112	113	14.8736	206	207	28.279	198	199	24.6053	22.586	6.92713				YALI1_D23067g_6	TGTTCGGGAGGGCTGTTCAGCCGAG
761	YALI1_A00504g_4	TGGACGACTCCGGTTCCATGGCCTT	4960311	117	118	15.5317	114	115	15.7106	128	129	15.9502	15.7308	0.209984				YALI1_D23094g_5	GTATGCTCATCAAGCCGTCAATCGA
762	YALI1_A00504g_5	AGGAGAACGGTGAGCGAATCGACGA	4957611	104	105	13.8206	107	108	14.7543	114	115	14.2191	14.2647	0.468525				YALI1_D23128g_7	GGCCCCAGCAATTAAGGGTCAGAAC
763	YALI1_A00504g_6	ACCGAGACGGTATCGAGGTGCGATT	4950411	108	109	14.3471	98	99	13.5248	110	111	13.7246	13.8655	0.42887				YALI1_D23128g_8	GAAACGAGTTTTAGGCCCCAGCAAT
764	YALI1_A00504g_7	ACGTGATCAAGCGAACCAAGCAGGC	4924611	82	83	10.9248	93	94	12.8417	99	100	12.3645	12.0437	0.997893				YALI1_D23235g_2	TATCGACTCTGACAATACCGGAGAT
765	YALI1_A00504g_8	CAATTTGCCCAGGTTGGAAACGATC	4918111	126	127	16.7163	160	161	21.9948	149	150	18.5467	19.0859	2.68025				YALI1_D23524g_5	GGACTCTCTCTCGCTATAGGTTCCG
766	YALI1_A00538g_1	CCGATCGGAGACCCGAGAGAGCACC	5380311	186	187	24.6138	162	163	22.268	203	204	25.2235	24.0351	1.5604				YALI1_D23612g_2	AGGCGTAATGTGGCACGTGAATGAT
767	YALI1_A00538g_2	GGATCTGGTCGAACCCACCTCGTCC	5369511	104	105	13.8206	154	155	21.1751	144	145	17.9285	17.6414	3.68568				YALI1_D23668g_1	CCTGGAAAACCTGGAACTGCGTCTC
768	YALI1_A00538g_3	TGATATCCCGCCTCTGTACCCGGAG	5353611	105	106	13.9522	98	99	13.5248	120	121	14.961	14.146	0.737482				YALI1_D23721g_2	CCTGAACTGTTGGAGATGTTGCCTA
769	YALI1_A00538g_4	GGTCCTTCTGTGGCCTTGTGGTGTC	5348011	140	141	18.559	115	116	15.8472	183	184	22.7506	19.0523	3.47805				YALI1_D24037g_3	TCGTACCGAGACGACCTCTTTTTAG
770	YALI1_A00538g_5	CTTGTCTTGGACTTCTCTTCCTGTC	5374601	129	130	17.1112	83	84	11.4756	128	129	15.9502	14.8456	2.97574				YALI1_D24130g_4	TTTGCATCTCCATCTCATATCGTAG
771	YALI1_A00538g_6	GTCCGTTTCCTTGTCTTGGACTTCT	5373701	180	181	23.824	127	128	17.4866	178	179	22.1324	21.1477	3.28148				YALI1_D24490g_2	GCTGCTTACTCCCTGTGACCGCAAA
772	YALI1_A00538g_7	GGCCGCCCTCCGGGTACAGAGGCGG	5352901	98	99	13.0308	109	110	15.0275	106	107	13.23	13.7628	1.09982				YALI1_D24490g_4	CGGTCACAGGGAGTAAGCAGCCAAA
773	YALI1_A00538g_8	GGAAATGTACGAGTTGACGGAACCA	5343401	87	88	11.5829	83	84	11.4756	157	158	19.5359	14.1981	4.62294				YALI1_D24490g_5	TTTTTGCGGTCACAGGGAGTAAGCA
774	YALI1_A00558g_1	TTGCCCACCTGCTCCACCTGCTGCG	5606611	95	96	12.6359	85	86	11.7488	103	104	12.8591	12.4146	0.587301				YALI1_D24649g_2	AATCGGACCTCTGTTCTTCCTTCCG
775	YALI1_A00558g_2	AGGTCAGAGGGTTGCTCTCGACAAT	5623011	187	188	24.7454	105	106	14.4811	192	193	23.8634	21.03	5.68863				YALI1_D25006g_4	AATGGGCCCTTCCAGCAGCAAGCAT
776	YALI1_A00558g_3	ATGAGCTCTTGGTAGTCGGTCTCGT	5631811	140	141	18.559	148	149	20.3554	113	114	14.0955	17.67	3.22328				YALI1_D25255g_5	GGTACAGAAGCGACTCACGTCGCTT
777	YALI1_A00558g_4	GCAGCAGGTGGAGCAGGTGGGCAAG	5606701	128	129	16.9795	114	115	15.7106	101	102	12.6118	15.1006	2.24686				YALI1_D25563g_1	ATCTTGCACACATACAGTTGCGACA
778	YALI1_A00558g_5	TGGGGCTCATCAGTGGAGTTGTGAT	5612901	70	71	9.34533	86	87	11.8854	90	91	11.2517	10.8275	1.3221				YALI1_D25831g_1	TACACATACAACGGTGGGGGCAATA
779	YALI1_A00558g_6	CAAGATTCTCGTGTGGGTTCTGGGA	5616601	84	85	11.1881	95	96	13.1149	104	105	12.9827	12.4286	1.07633				YALI1_D25851g_2	GAGACAAGCAGATTGCCGCGATCAC
780	YALI1_A00558g_7	TCAAGAGCCGGGGAATTGTCGAGAG	5621601	131	132	17.3744	146	147	20.0822	112	113	13.9719	17.1428	3.06176				YALI1_D26064g_3	CAGGAAGGAGGAGTTCAGATACTTG
781	YALI1_A00574g_1	AACTGTACTTGTAGTCACGGCGATC	5737911	69	70	9.2137	85	86	11.7488	97	98	12.1172	11.0266	1.58075				YALI1_D26064g_4	GTATCTCCTTTGCAGGAAGGAGGAG
782	YALI1_A00574g_2	GCCTCTCAAATCACATTCTCTCTTC	5729411	72	73	9.60858	104	105	14.3444	144	145	17.9285	13.9605	4.17322				YALI1_D26186g_1	GCTCGGCGAGTGTCGGCGGGCAGGT
783	YALI1_A00574g_3	AACGCTCAGTTCTGTTGCTCAGTCG	5745101	77	78	10.2667	89	90	12.2952	101	102	12.6118	11.7246	1.27243				YALI1_D26360g_1	CGGAGCTGTAGCATCGCTGGAACTG
784	YALI1_A00574g_4	ATACTGGAGCGGAGCCGTAGATAGC	5733901	160	161	21.1915	138	139	18.9893	123	124	15.332	18.5043	2.95974				YALI1_D26586g_6	CAGTTCTCGGTTCTTGAACCTCTTG
785	YALI1_A00574g_5	AGAGGCGAAAGTATCTGGCATCTTT	5731301	71	72	9.47695	97	98	13.3881	93	94	11.6226	11.4959	1.95867				YALI1_D26749g_2	AGGACAACCTCTCGATCTGTTCGTG
786	YALI1_A00574g_6	TTGACCAACATTGAAGTTGACCTGA	5722201	112	113	14.8736	107	108	14.7543	113	114	14.0955	14.5744	0.419041				YALI1_D26943g_1	ATATAGTTGACATTCTCGCTGCTCT
787	YALI1_A00574g_7	CCCCATGTATATAGATTAATTTTAT	5719801	66	67	8.81883	81	82	11.2023	105	106	13.1063	11.0425	2.14822				YALI1_D26988g_1	ATACCAACATCGCCAAATACAATTA
788	YALI1_A00574g_8	CCAAGTTCAAGGACTGTGTCCAGAA	5712101	109	110	14.4787	127	128	17.4866	79	80	9.89158	13.9523	3.82475				YALI1_D26988g_7	GGCGTTTTGGTGTAGGTGTTAATTG
789	YALI1_A00601g_1	GCTCTCGTCTGACATACGGCCGGCG	6014701	148	149	19.612	114	115	15.7106	123	124	15.332	16.8849	2.36938				YALI1_D26988g_8	GTGTAGGTGTTAATTGTATTTGGCG
790	YALI1_A00601g_2	TGCGAGAAAAACAGGAGGAGCAAAT	6018901	69	70	9.2137	79	80	10.9291	98	99	12.2408	10.7945	1.51804				YALI1_D27148g_7	AGTGACGGGGAAGCCAGCGAAGCCA
791	YALI1_A00601g_3	TTCTCTGTCTTCCGACCATGGATCA	6052901	198	199	26.1932	152	153	20.9019	240	241	29.7984	25.6312	4.4748				YALI1_D27148g_8	CAGACATGCATCCGGTTTCAGTGAC
792	YALI1_A00601g_4	TCGAAAACAATCTCAACTCGTTGCT	6070801	124	125	16.453	117	118	16.1204	114	115	14.2191	15.5975	1.20525				YALI1_D27297g_4	GGAATGCGGTTCGACACAGCTTGAA
793	YALI1_A00601g_5	TCGCAGAAACGACGACTTGTTGCGC	6016911	67	68	8.95046	57	58	7.9236	67	68	8.40784	8.4273	0.513705				YALI1_D27500g_4	TGGGTTATTGAAACTGACTCAATGG
794	YALI1_A00601g_6	CTCCTCCTGTTTTTCTCGCAGAAAC	6018411	110	111	14.6103	79	80	10.9291	129	130	16.0738	13.8711	2.65083				YALI1_D27599g_1	AAATCCCCCTCTTATAATCGCCACT
795	YALI1_A00601g_7	CTGCTGGTCCCACAGCATTTGCTCC	6020511	109	110	14.4787	99	100	13.6614	106	107	13.23	13.79	0.634205				YALI1_D27765g_4	CAGTAGCTTGTATAGAGTTGACAAC
796	YALI1_A00601g_8	AGCGCAGCCAGCGACGAGACGGAGT	6030311	174	175	23.0343	132	133	18.1696	175	176	21.7615	20.9885	2.52276				YALI1_D27765g_6	ACGTTGTCAACTCTATACAAGCTAC
797	YALI1_A00661g_1	TTCACCCTCATCGCCTTCACGGCCT	6597911	120	121	15.9265	129	130	17.7598	136	137	16.9393	16.8752	0.918301				YALI1_D27765g_7	TTCTGAATCGACTTTTGACGTTGTC
798	YALI1_A00661g_2	CGAGCTGAACAACACCTACGCCATT	6589611	140	141	18.559	133	134	18.3062	103	104	12.8591	16.5748	3.22039				YALI1_D27934g_1	GGGACTGTTATTACGGGGGTGTAAA
799	YALI1_A00661g_3	TGTGGCCGGCCTAGGTCTGGGATGT	6586911	112	113	14.8736	126	127	17.3499	110	111	13.7246	15.316	1.85275				YALI1_D27934g_3	CACCCCCGTAATAACAGTCCCGAAA
800	YALI1_A00661g_4	GTTCCGTTCTCCCACAAGTTTGGCA	6583511	170	171	22.5078	242	243	33.1971	191	192	23.7398	26.4816	5.84839				YALI1_D27946g_2	ACTGTTGTACTCTTTCCCTCCACTC
801	YALI1_A00661g_5	CAGAACCACCGTTCCAGGTGGCTCG	6611501	163	164	21.5864	168	169	23.0877	176	177	21.8851	22.1864	0.794719				YALI1_D28213g_4	CGCTGGTCGACAGCGTCAACATGTT
802	YALI1_A00661g_6	CGCCATCGGGCCCAGTTGAGAGGTT	6603501	141	142	18.6907	159	160	21.8582	146	147	18.1758	19.5749	1.9941				YALI1_D28259g_1	GATCGGCCGTATGGGTTAAGACCGG
803	YALI1_A00661g_7	CCAAACTTGTGGGAGAACGGAACCA	6583701	142	143	18.8223	125	126	17.2133	217	218	26.9546	20.9967	5.22198				YALI1_D28354g_3	GCGGATATCGGACGAGCATTTGCAT
804	YALI1_A00661g_8	GGTGACACTCACGGCCAATCCCTGG	6571001	79	80	10.5299	113	114	15.574	128	129	15.9502	14.018	3.02662				YALI1_D28518g_6	AATCGGTGGTTTTTACCCGACTCGG
805	YALI1_A00683g_1	TGAACTTCAAGAGCTAGATCTCACC	6883201	129	130	17.1112	92	93	12.7051	82	83	10.2625	13.3596	3.47092				YALI1_D28782g_3	CAAGTTTCACTCTCTTGCTGTCATT
806	YALI1_A00683g_2	ATGAGATTGTGCACAAGGCTTCTCA	6905001	157	158	20.7966	127	128	17.4866	137	138	17.063	18.4487	2.04436				YALI1_D28782g_4	ACTCTCTTGCTGTCATTTTTGCACA
807	YALI1_A00683g_3	AATGTGGATATGGGCATGGTCAATC	6914501	142	143	18.8223	99	100	13.6614	113	114	14.0955	15.5264	2.86257				YALI1_D28842g_5	ACCAGATCGAGCATACGTAGTCCAC
808	YALI1_A00683g_4	AATCCAGAAAAGTCTTACTTGGGGT	6921701	93	94	12.3727	108	109	14.8909	113	114	14.0955	13.7864	1.28725				YALI1_D28842g_7	TCGTAAAAAGGGAGCTTTCGAGCAG
809	YALI1_A00683g_5	TCATAATCAGGCTCTTGTCGAGTGA	6850011	211	212	27.9044	200	201	27.4594	198	199	24.6053	26.6563	1.79013				YALI1_D28963g_3	AGATGTAGCAACTGGTTGAGATTCT
810	YALI1_A00683g_6	GTCCAGGACAAGTATTCGTTACTTA	6855811	123	124	16.3214	111	112	15.3007	108	109	13.4773	15.0331	1.44083				YALI1_D29020g_3	TACCTGGAACATGAACATGGTCTTG
811	YALI1_A00683g_7	CTTCTGGCAATAAGAACACGAGCAC	6858811	96	97	12.7676	90	91	12.4319	103	104	12.8591	12.6862	0.224936				YALI1_D29053g_5	AGCTTGTGAGTTGGTATTTCGGTTT
812	YALI1_A00683g_8	CATCCTGAGCCTTTTTGCTTCTGGC	6860511	168	169	22.2445	202	203	27.7326	244	245	30.293	26.7567	4.11202				YALI1_D29081g_1	CATCTCCTTCTACAGAGATGCTGGA
813	YALI1_A00715g_1	CGACTCCCCTGAGCTTCAGCAGCTT	7109911	189	190	25.0086	152	153	20.9019	143	144	17.8048	21.2385	3.61366				YALI1_D29215g_2	TCAAGCTGCTCGATTTTCTCTGGAC
814	YALI1_A00715g_2	AACACCATTGCCGAGCTTGAGGCTT	7084311	158	159	20.9283	134	135	18.4429	185	186	22.9979	20.7897	2.2807				YALI1_D29595g_2	GTCCCTCCATATCTTGATTTTCCTC
815	YALI1_A00715g_3	CAGCGATGGGGGAGACAGAAGCAGA	7065101	157	158	20.7966	124	125	17.0767	150	151	18.6704	18.8479	1.86631				YALI1_D29630g_4	GACCCTTCGCACGTATAGATGATGA
816	YALI1_A00715g_4	ATGGTCTCAACAACCTTGTAGCCAG	7037701	154	155	20.4018	132	133	18.1696	153	154	19.0413	19.2042	1.12496				YALI1_D30003g_2	TGAGAATTAAGGAGGAATACCCCGC
817	YALI1_A00715g_5	GACGGGAATGGGCAGGATGTCAGGG	7033101	157	158	20.7966	184	185	25.2735	164	165	20.4014	22.1572	2.70606				YALI1_D30097g_2	TGCGCGCTACAAAGAACTCCAGACC
818	YALI1_A00715g_6	GAGGACTCTGGTGACAAGAATAGTT	7023801	96	97	12.7676	118	119	16.257	158	159	19.6595	16.228	3.44607				YALI1_D30097g_6	TAGCGCGCATAAATCCTGTTCATAT
819	YALI1_A00746g_1	TTGCCCACTCCGCCTTCACCTCTCC	7459411	93	94	12.3727	98	99	13.5248	136	137	16.9393	14.2789	2.3749				YALI1_D30241g_3	CATCAAGTATCATATCTTTCGACAT
820	YALI1_A00746g_2	AGGTTCTGATGGACTCCAACCGACG	7419211	39	40	5.26497	99	100	13.6614	48	49	6.05859	8.32831	4.63558				YALI1_D30482g_6	ACTCTCTTGACGGGCTTCTGCGATG
821	YALI1_A00746g_3	AGTACCTCGACGAGGATGTTCCCGA	7394311	119	120	15.7949	143	144	19.6724	105	106	13.1063	16.1912	3.30091				YALI1_D30540g_4	TCGGCCACCTTCTCGTCCTCGTCGG
822	YALI1_A00746g_4	GGTGGGCCCGTCGGATCTGGTCCTC	7431301	69	70	9.2137	59	60	8.19682	63	64	7.91327	8.44126	0.683811				YALI1_D30850g_3	CTCCTTGGGAGAAAGTGAGTCGGAA
823	YALI1_A00746g_5	CGGCCTTAGCAGCGGCCTCTCGGGC	7372201	160	161	21.1915	95	96	13.1149	93	94	11.6226	15.3097	5.14818				YALI1_D31274g_2	TTTACACAGTTTGTCCGTTACGCAG
824	YALI1_A00746g_6	GCACAGCTCGCTTGTTCTTCTTCTT	7359301	154	155	20.4018	184	185	25.2735	213	214	26.46	24.0451	3.2105				YALI1_D31274g_3	CACAGTTTGTCCGTTACGCAGAACG
825	YALI1_A00789g_1	CCGCGGTCCGGTTCGTTCTCTCCGA	7880511	171	172	22.6394	168	169	23.0877	121	122	15.0847	20.2706	4.49674				YALI1_D31274g_8	CGTTCTGCGTAACGGACAAACTGTG
826	YALI1_A00789g_2	TGCAGCTGGACAAGCGGCGGAAGTG	7828611	87	88	11.5829	111	112	15.3007	95	96	11.8699	12.9179	2.06862				YALI1_D31777g_1	CCCTCGAGATGAAGCGACCCCTACT
827	YALI1_A00789g_3	CGCTGCAGGACCGCGAGCTCAAGGC	7825011	133	134	17.6377	138	139	18.9893	124	125	15.4556	17.3609	1.78304				YALI1_D32024g_5	CTGGCTGCTCGACTGCTTCGTCTAC
828	YALI1_A00789g_4	CGAAGTAGAGGCTGAGATTGAGACT	7812311	121	122	16.0582	99	100	13.6614	125	126	15.5792	15.0996	1.26835				YALI1_D32181g_4	TGAGTTTTCACTCAATACTACCAGT
829	YALI1_A00789g_5	TACGACTTGAATCCTTGGATTCGAA	7891601	122	123	16.1898	56	57	7.78698	91	92	11.3753	11.784	4.21629				YALI1_D32181g_5	ACTCAATACTACCAGTCGGCATCTA
830	YALI1_A00789g_6	GGCCAACCACCACGTTGAACCGTGG	7886001	105	106	13.9522	85	86	11.7488	107	108	13.3536	13.0182	1.13935				YALI1_D32462g_5	TGTGCCCCGCCATCAACCAGATAGG
831	YALI1_A00789g_7	TCCTCCGGTGGGCAGTCGACGATCA	7867201	104	105	13.8206	160	161	21.9948	153	154	19.0413	18.2856	4.1392				YALI1_D32494g_2	AAAGTCGTGGTTGTTGGTTCTCATC
832	YALI1_A00789g_8	GCGTTGGTGAGCGCTGTGATTCGTC	7850201	173	174	22.9026	114	115	15.7106	171	172	21.2669	19.96	3.76992				YALI1_D32854g_6	ATCATAATGGATTAATTGTTTATCA
833	YALI1_A00801g_1	GTACTGGGCGTCGGTACCTGCTACC	8019701	136	137	18.0325	132	133	18.1696	153	154	19.0413	18.4145	0.547144				YALI1_D32854g_7	TTTGATCATAATGGATTAATTGTTT
834	YALI1_A00801g_2	TCCGACGGCTCAAGACCCGAATGCC	8029501	68	69	9.08208	127	128	17.4866	84	85	10.5098	12.3595	4.4972				YALI1_D32880g_5	TGAGGATCTGAAACGCATCCGAAAC
835	YALI1_A00801g_3	TGAACCAGGCCAAACAGGATCTGGC	8044201	122	123	16.1898	137	138	18.8527	147	148	18.2994	17.7806	1.40521				YALI1_D33111g_1	GTATTCTAACAACAGAATCAAGACG
836	YALI1_A00801g_4	TGGATATTGGCGCCCAGGACTTTGT	8049301	197	198	26.0616	220	221	30.1916	210	211	26.089	27.4474	2.37659				YALI1_D33191g_7	CCGAAAACGAAAAAACGCCGGTCAT
837	YALI1_A00801g_5	GCCTGGTTCACAAACTGCTCCACCG	8042711	154	155	20.4018	141	142	19.3992	180	181	22.3797	20.7269	1.51664				YALI1_D33364g_3	GCACCCAATTCATTGCAGTCCTCTT
838	YALI1_A00801g_6	AGGCACAAAGTCCTGGGCGCCAATA	8049711	113	114	15.0052	101	102	13.9346	124	125	15.4556	14.7985	0.781285				YALI1_D33397g_3	AATAATCACAACACAATTTATATAC
839	YALI1_A00801g_7	AAGTACAGCACGAGATTCTCGTCGT	8057411	117	118	15.5317	129	130	17.7598	101	102	12.6118	15.3011	2.58174				YALI1_D33397g_4	TATACAAGTCCATCACACGAACACG
840	YALI1_A00801g_8	CAGACCGTCAATGCATCGTTTGAAG	8059611	95	96	12.6359	98	99	13.5248	81	82	10.1389	12.0999	1.75545				YALI1_D33763g_2	CGAAACTTGGCAATAGGAATATAGT
841	YALI1_A00829g_1	GGAGCGGCGTCTTCCTTGGATCCAA	8295301	161	162	21.3231	132	133	18.1696	138	139	17.1866	18.8931	2.16109				YALI1_D33843g_8	TGGTTCAGACATCCGGTTCTAGATT
842	YALI1_A00829g_2	GCTTGACAGAGCCGCCGTCAGGAGA	8238701	213	214	28.1676	186	187	25.5468	249	250	30.9112	28.2085	2.68245				YALI1_D33889g_3	CACGAAGCCCTAGAAAGATATGATC
843	YALI1_A00829g_3	GATCCAAGGAAGACGCCGCTCCCAA	8295011	129	130	17.1112	144	145	19.809	113	114	14.0955	17.0052	2.85822				YALI1_D34043g_5	ACTGACAATCTTCGAATCGACTGTC
844	YALI1_A00829g_4	GCTCTGCCAACGCAGAGTCCACCCC	8288111	140	141	18.559	177	178	24.3172	114	115	14.2191	19.0318	5.06562				YALI1_D34061g_1	CAGAGGCAGAAAAAGCTCAGAGCTG
845	YALI1_A00829g_5	GCTCGGCAATGTCGCCGACCATGTC	8273411	67	68	8.95046	70	71	9.69958	90	91	11.2517	9.96724	1.17373				YALI1_D34232g_5	TTCTTCCTAAGTCGCCGTTGTAGTT
846	YALI1_A00829g_6	GGCTTGTTGCCGCCTACTCCAACTC	8233211	83	84	11.0564	92	93	12.7051	100	101	12.4881	12.0832	0.895802				YALI1_D34288g_5	CGTAGTAGCGTTCCGTCATTTCGTC
847	YALI1_A00867g_1	GTCCAGCAACCAGCCCCCCCGGAAA	8682701	77	78	10.2667	75	76	10.3826	91	92	11.3753	10.6749	0.609356				YALI1_D34758g_4	TGCTTCCCGATGGAGTCCCAAAACT
848	YALI1_A00867g_2	AATTCAAAGCAAGGAAGAGTGAAGT	8687101	138	139	18.2958	99	100	13.6614	100	101	12.4881	14.8151	3.07092				YALI1_D34916g_5	CATTCGATGGCTATATGCACTGATA
849	YALI1_A00867g_3	CTTTTTGCAACTTGTCTGGGATTGC	8690701	138	139	18.2958	130	131	17.8964	153	154	19.0413	18.4112	0.581103				YALI1_D34916g_6	AGAATGAGTGGGTAGATTTCCATTC
850	YALI1_A00867g_4	CAACTTGTCTGGGATTGCCGTGGTT	8691401	145	146	19.2172	106	107	14.6177	111	112	13.8482	15.8943	2.90324				YALI1_D35339g_1	CCAATGTGGTTCTTCTTGGTGGTCC
851	YALI1_A00867g_5	CGGGGGGGCTGGTTGCTGGACCAAA	8682311	93	94	12.3727	62	63	8.60667	104	105	12.9827	11.3207	2.37012				YALI1_D35593g_5	GTTCACCGTCTTCCCGCTCGACCAC
852	YALI1_A00867g_6	CGCTTATTTCCGGGGGGGCTGGTTG	8683311	147	148	19.4804	116	117	15.9838	147	148	18.2994	17.9212	1.77872				YALI1_D35624g_3	GAGCAGGTCAGAGACACATTGTTTG
853	YALI1_A00867g_7	AACAAGGTTTGCGCTTATTTCCGGG	8684411	132	133	17.506	177	178	24.3172	141	142	17.5576	19.7936	3.91766				YALI1_D36137g_7	CTTGTGTTCAATGACATTGCACATC
854	YALI1_A00867g_8	AATTTAAACAAGGTTTGCGCTTATT	8685011	128	129	16.9795	140	141	19.2625	131	132	16.3211	17.5211	1.54368				YALI1_E00019g_1	GACACCGAACGGTGACTCAACAAGC
855	YALI1_A00905g_1	CAGTCCAGGACTAGGTCTGATCCAA	9066711	116	117	15.4	126	127	17.3499	161	162	20.0305	17.5935	2.32479				YALI1_E00019g_2	GATACACAAGACACATGGCCATACC
856	YALI1_A00905g_2	ACATTGCTGGGGTCTTCTAGCCTAT	9044811	118	119	15.6633	124	125	17.0767	189	190	23.4925	18.7442	4.17246				YALI1_E00019g_6	AGCCTCGTGAGACGTGGTATCAGTG
857	YALI1_A00905g_3	GTTCAAGTGCAAGGTGAAAATCAAG	9038511	125	126	16.5847	120	121	16.5303	114	115	14.2191	15.778	1.3503				YALI1_E00510g_5	GTCTCGGATCCAGCAGCGGATTCCG
858	YALI1_A00905g_4	AGTGCTGAGTACAGTGGCTAACTCA	9052101	203	204	26.8514	173	174	23.7708	137	138	17.063	22.5617	5.00495				YALI1_E00551g_2	CGTCAAGCTGAATGAGAAATCCAGC
859	YALI1_A00905g_5	ACCTTGCACTTGAACGAAACATGGT	9039501	106	107	14.0838	115	116	15.8472	120	121	14.961	14.964	0.881698				YALI1_E00551g_4	TCATTCAGCTTGACGCAAAAGGTTC
860	YALI1_A00911g_1	CGATTCTGCCCTTGGGCCTGGAAGA	9104511	139	140	18.4274	181	182	24.8637	148	149	18.4231	20.5714	3.71725				YALI1_E00551g_5	CTGGATTTCTCATTCAGCTTGACGC
861	YALI1_A00911g_2	TCCGATCTGTGTCAATGTCTCGTAT	9100211	255	256	33.6958	256	257	35.1097	248	249	30.7875	33.1977	2.20373				YALI1_E00659g_3	TGTTCTCAACAAGCTTTTGTTGCTG
862	YALI1_A00911g_3	TACTTGTTCCCTGTGAACTTGTCCC	9114801	145	146	19.2172	158	159	21.7216	173	174	21.5142	20.8176	1.38994				YALI1_E00928g_1	CTGGTGTGTTGAAAGCTGTTGTCCT
863	YALI1_A00911g_4	GGTGAATTGATGATTTGTACTTGTT	61008	200	201	26.4565	154	155	21.1751	162	163	20.1541	22.5952	3.38269				YALI1_E00963g_2	TGCCTGGATGGCGGCGGTCTTGTGG
864	YALI1_A00947g_1	AGCGGTTCCGTCGTGACCTGTCCAA	9481801	127	128	16.8479	110	111	15.1641	115	116	14.3428	15.4516	1.27706				YALI1_E01432g_5	ACCTGCGATATCGACGTGGATAGAG
865	YALI1_A00947g_2	GACGACTCTCGACGAGGCTCCGAGA	9505701	198	199	26.1932	171	172	23.4976	168	169	20.896	23.5289	2.64878				YALI1_E01798g_5	TCTGTATGCGTCTCTTCGAGAGTTG
866	YALI1_A00947g_3	TCGAAACCGCCAGCGCCGAAAACGT	9519301	120	121	15.9265	83	84	11.4756	129	130	16.0738	14.492	2.61333				YALI1_E01885g_2	CACCAAATCATGGCACTACTGCTCT
867	YALI1_A00947g_4	TTGCTGTCCATCTCCACCTCGGCGT	9529701	93	94	12.3727	112	113	15.4374	147	148	18.2994	15.3698	2.96395				YALI1_E02231g_8	GCAATAGGGTCCGCCTTGACCTCTT
868	YALI1_A00947g_5	GACAGGTCACGACGGAACCGCTGAA	9481511	91	92	12.1094	102	103	14.0712	81	82	10.1389	12.1065	1.96617				YALI1_E02415g_6	GTGGCTACGTCCACAAGCAGCGATA
869	YALI1_A00947g_6	AGCACCTTGGAGAAGCCCGTGGCGT	9486611	82	83	10.9248	112	113	15.4374	131	132	16.3211	14.2278	2.89436				YALI1_E02525g_3	GAATTTGGCCCGAAAGACCTTGCGC
870	YALI1_A00947g_7	GACCGCTTGTCCCACTTTTTGAGCA	9488711	98	99	13.0308	78	79	10.7925	97	98	12.1172	11.9802	1.12544				YALI1_E02525g_4	GCCCGAAAGACCTTGCGCGATTACG
871	YALI1_A00947g_8	GTCTGCTGTTTGGACCGCTTGTCCC	9489911	81	82	10.7932	94	95	12.9783	130	131	16.1975	13.323	2.71857				YALI1_E02525g_5	GGGCCAAATTCGAAAGTGAAGTCTC
872	YALI1_A00983g_1	TCGATCTGCTCGACGACGACGAGGC	9829811	144	145	19.0855	126	127	17.3499	156	157	19.4122	18.6159	1.10845				YALI1_E02648g_1	AAATCATCATCAAGTCTTCTGACAA
873	YALI1_A00983g_2	CATCCCGATTTCACTCGATGCAAAA	9811011	59	60	7.89746	89	90	12.2952	54	55	6.80046	8.99772	2.90793				YALI1_E02648g_5	TCAGAAGACTTGATGATGATTTCAA
874	YALI1_A00983g_3	ACTCGATGCAAAATCATGGACAGCA	9809811	79	80	10.5299	98	99	13.5248	88	89	11.0044	11.6864	1.60967				YALI1_E03088g_6	ACTTGATTTTCGGCCTCATGGTAGG
875	YALI1_A00983g_4	GTACGTGTGGATGCGTCCAAGGCAC	9803211	131	132	17.3744	145	146	19.9456	122	123	15.2083	17.5094	2.37153				YALI1_E03150g_1	GAGCCATGGTGAAGCGACTTACCAT
876	YALI1_A00983g_5	CATCGAGTGAAATCGGGATGGAAAA	9811501	169	170	22.3761	152	153	20.9019	196	197	24.358	22.5454	1.73426				YALI1_E03877g_2	GACTGGGCCATGTTTATTTACCCCC
877	YALI1_A00983g_6	CTGTCCATGATTTTGCATCGAGTGA	9810001	98	99	13.0308	126	127	17.3499	198	199	24.6053	18.3287	5.84899				YALI1_E04349g_2	ATGTCAATGGGAACGGCTATTTTCT
878	YALI1_A00983g_7	TGGCGAGAAACGGTGCCTTGGACGC	9802001	155	156	20.5334	96	97	13.2515	100	101	12.4881	15.4244	4.441				YALI1_E05994g_1	ATGCGACTCTACTCCTCTCTCGTCC
879	YALI1_A00983g_8	CAGTGCGCTGAGCTGGAAGTTGTCT	9790101	158	159	20.9283	184	185	25.2735	200	201	24.8526	23.6848	2.39649				YALI1_E06119g_3	CAACAGTGTCCGTCGTGGAATCAAT
880	YALI1_A01061g_1	TTGTATTCTGGGCCACGTCGATACC	10477011	179	180	23.6924	153	154	21.0385	149	150	18.5467	21.0925	2.57326				YALI1_E06137g_1	GTGGCCGACGCCCCTCCCGGAGAGC
881	YALI1_A01061g_2	ACCAACCTGCGATCCCGAGGTTCGT	10454411	233	234	30.8001	235	236	32.2408	161	162	20.0305	27.6905	6.67276				YALI1_E06331g_8	AGTCTGGGAATCCGCCGTTGGTTTT
882	YALI1_A01061g_3	AGGACCGACTCGAGAAGACCAAGAC	10430911	96	97	12.7676	97	98	13.3881	125	126	15.5792	13.9116	1.47714				YALI1_E07259g_1	GATCAAGATAGTAATATGCGTATTC
883	YALI1_A01061g_4	GGAACCACCATCGATGTTGTTCTGT	10406411	153	154	20.2701	134	135	18.4429	155	156	19.2886	19.3339	0.914488				YALI1_E08211g_1	AAGACCGCAACTCCCCTGAGTTTCG
884	YALI1_A01061g_5	GCAGCGCTCCCATCAGTCCTCCGCC	10590001	82	83	10.9248	70	71	9.69958	120	121	14.961	11.8618	2.75303				YALI1_E09190g_8	CCAGATGTCGAAAGCGCGATGCACG
885	YALI1_A01061g_6	CGTCCTTGGCGTCTCGCGCGTCCTT	10585801	162	163	21.4548	196	197	26.9129	133	134	16.5684	21.6454	5.17489				YALI1_E09522g_6	GACACCTTCAGCTTCAATGGAATTT
886	YALI1_A01061g_7	GTGCGTCGGCAGCAGCCTTCTTCTT	10575301	94	95	12.5043	168	169	23.0877	193	194	23.9871	19.8597	6.38581				YALI1_E09652g_3	TCTGGTTTATTGCTCGGTTTGGTTG
887	YALI1_A01061g_8	CGTCGGCAGCGGCCTTTCGTGCGTC	10573501	116	117	15.4	127	128	17.4866	195	196	24.2344	19.0403	4.61757				YALI1_E09652g_4	TTGCTCGGTTTGGTTGAAACTTTTC
888	YALI1_A01074g_1	GAAAAAATGAGGTTCTTGATAACGG	10770111	133	134	17.6377	115	116	15.8472	145	146	18.0521	17.179	1.17185				YALI1_E09835g_5	ACTAGCCCAGAGAGATGTACAGGAG
889	YALI1_A01074g_2	ACCATAGCATTGACCCACTCCATGA	10793911	115	116	15.2684	122	123	16.8035	126	127	15.7029	15.9249	0.791256				YALI1_E10587g_6	GGTACGAGTCCTCAATAGTTGGATC
890	YALI1_A01074g_3	CCGGATACATTAAGAATCTGAACGT	10754201	56	57	7.50259	113	114	15.574	112	113	13.9719	12.3495	4.27328				YALI1_E10587g_7	TTTTCGGTACGAGTCCTCAATAGTT
891	YALI1_A01074g_4	ACGCCATTGGCGACCTCAAGGACCA	10759001	96	97	12.7676	86	87	11.8854	122	123	15.2083	13.2871	1.7213				YALI1_E10852g_8	AAGCCACATTCCAGGGCCAACGCAG
892	YALI1_A01074g_5	CAAATACCGATGGGGACTGATGGAC	10775401	152	153	20.1385	135	136	18.5795	144	145	17.9285	18.8822	1.13568				YALI1_E10951g_3	GAGCTACACGTTGAAACAGATTCTT
893	YALI1_A01074g_6	CCGACTCTTCTACTATGCCTACGCA	10778301	153	154	20.2701	107	108	14.7543	156	157	19.4122	18.1456	2.96809				YALI1_E11217g_3	ACAAACGGATTCGGAGAAACAAGCA
894	YALI1_A01074g_7	GAGGACATCCGACACCTGAAGGAAT	10783001	149	150	19.7437	72	73	9.9728	126	127	15.7029	15.1398	4.9097				YALI1_E11217g_7	TAATGCTTGTTTCTCCGAATCCGTT
895	YALI1_A01074g_8	TAGGAAGCTGGTCTGTCATACAGAC	10787701	152	153	20.1385	107	108	14.7543	88	89	11.0044	15.2991	4.59137				YALI1_E11272g_1	GAAAACGAAATATGAAAGGTGTTGA
896	YALI1_A01093g_1	GGATGTGCTCGGCGGAGTCAAGCAA	10933701	149	150	19.7437	101	102	13.9346	128	129	15.9502	16.5428	2.94952				YALI1_E11272g_5	AACACCTTTCATATTTCGTTTTCTA
897	YALI1_A01093g_2	CAGAAGGTTCGAGAAAACTCGCCCT	10950901	116	117	15.4	95	96	13.1149	124	125	15.4556	14.6569	1.33564				YALI1_E11272g_6	ATATTTCGTTTTCTAAATACACTGG
898	YALI1_A01093g_3	GGAAAGAATAGGGTCAGGCGTCAGG	10956601	128	129	16.9795	122	123	16.8035	168	169	20.896	18.2263	2.31365				YALI1_E11415g_7	TTGTCTCCCTCTCGTGACTCGCTAT
899	YALI1_A01093g_4	TTGCAAACATCCAGCCAAGAAGAGG	10988101	75	76	10.0034	66	67	9.15312	84	85	10.5098	9.88879	0.685572				YALI1_E11491g_4	AAATACGACATCTCTCTCACTCGAG
900	YALI1_A01093g_5	TGGTCAACTCGCCGCTGCCTCCAAC	10941311	50	51	6.71284	76	77	10.5193	72	73	9.02607	8.75272	1.91787				YALI1_E11565g_6	AGTCCCGTATCCGCCCTTCCTGAGA
901	YALI1_A01093g_6	TGTTTCTGGTCAACTCGCCGCTGCC	10941911	106	107	14.0838	104	105	14.3444	146	147	18.1758	15.5347	2.29097				YALI1_E11976g_3	CGACACCGGCGAGAATCGAAGACAG
902	YALI1_A01093g_7	GACGTGGCCCGGCTGGTGTTTCTGT	10944711	110	111	14.6103	113	114	15.574	129	130	16.0738	15.4194	0.743908				YALI1_E11976g_8	ACTGGTCAAATCAGCTGTCTTCGAT
903	YALI1_A01093g_8	TCGAACCTTCTGGAAAAACCCACTG	10949611	178	179	23.5608	155	156	21.3117	155	156	19.2886	21.387	2.13708				YALI1_E12013g_3	ATATTCTACGGAAGGACGTCGGCGA
904	YALI1_A01122g_1	TCGGCCCGTCCGGTCTGCGAGTGTC	11223411	133	134	17.6377	154	155	21.1751	173	174	21.5142	20.109	2.14694				YALI1_E12027g_2	CCTTTGTAGTGACCGCAGACTTCAC
905	YALI1_A01122g_2	GACAAAGCGTTCAAGTCCGGCATCA	11213611	210	211	27.7727	188	189	25.82	245	246	30.4166	28.0031	2.30695				YALI1_E12027g_3	TAGTGACCGCAGACTTCACCACCGA
906	YALI1_A01122g_3	CCCACCGACCCGACAGATACACCCC	11188311	90	91	11.9778	64	65	8.87989	63	64	7.91327	9.59032	2.12336				YALI1_E12183g_1	AACCTCCAGCCAACCAAAGGTTTCC
907	YALI1_A01122g_4	TCGAGCTGTCGGAAGAGCTTGGGGT	11145411	182	183	24.0873	174	175	23.9074	223	224	27.6964	25.2304	2.13757				YALI1_E12183g_5	GTTGGCTGGAGGTTGAAAATGCATC
908	YALI1_A01122g_5	TCGAAAATCTCGAGCGTCTTCTTGT	11215901	105	106	13.9522	113	114	15.574	165	166	20.525	16.6837	3.42407				YALI1_E12186g_6	GGACAAGAATGTCATAAGTTCCTGA
909	YALI1_A01122g_6	GAGACAGACCCAGCGCGTTGACCGT	11198001	179	180	23.6924	155	156	21.3117	130	131	16.1975	20.4005	3.82964				YALI1_E12223g_5	ACGTATTCGTATCTGCTTTTCGCCA
910	YALI1_A01122g_7	GAAGAAGTCTCGCTCCAGCAGGTTG	11170201	102	103	13.5573	117	118	16.1204	83	84	10.3862	13.3546	2.8725				YALI1_E12421g_3	CTTCGGGGTTATAGAATTCCACACG
911	YALI1_A01122g_8	AGGAGCCAGGCCAGAGCCAGGTTGG	11142101	106	107	14.0838	126	127	17.3499	106	107	13.23	14.8879	2.1745				YALI1_E12730g_5	GATGAGTTCACCACTCGATTCGAGA
912	YALI1_A01143g_1	CAACCAGTCTCAATGTCGGCCTGCA	11411411	139	140	18.4274	102	103	14.0712	108	109	13.4773	15.3253	2.70287				YALI1_E12790g_4	AGTATCGTCAGAGTAGCAGTTGCTG
913	YALI1_A01143g_2	TGCAAGTCATATCATCTGCCGAGAT	11407411	165	166	21.8496	109	110	15.0275	157	158	19.5359	18.8043	3.4694				YALI1_E12790g_5	TTTCAGTATCGTCAGAGTAGCAGTT
914	YALI1_A01143g_3	GTCGGGAGCGGTTGGAATCCAGAAA	11404111	130	131	17.2428	120	121	16.5303	125	126	15.5792	16.4508	0.834618				YALI1_E12873g_5	GAGGTAATATCTTGATACGAGCAGG
915	YALI1_A01143g_4	TATTTCCCCTATGCCGTGTTTCCTC	11397411	166	167	21.9813	120	121	16.5303	145	146	18.0521	18.8546	2.8127				YALI1_E13097g_2	ATCCCATTCTGACCACAGTCAGAAA
916	YALI1_A01143g_5	TCTGTTGATTGGAGAAGAAGGGTTC	11435601	171	172	22.6394	168	169	23.0877	203	204	25.2235	23.6502	1.38085				YALI1_E13097g_5	TGACTGTGGTCAGAATGGGATGAAA
917	YALI1_A01143g_6	CAAGTCTTCACCCGAAGCCGACTCC	11421201	92	93	12.2411	95	96	13.1149	96	97	11.9935	12.4498	0.58912				YALI1_E13453g_3	CTCAGTTTCTCAACGGTCGAATTGG
918	YALI1_A01143g_7	TCACTGATGGGGTCCACAGAGGTCT	11418301	124	125	16.453	186	187	25.5468	174	175	21.6378	21.2125	4.56176				YALI1_E13453g_6	AGCGTATGGCGGTCAGCCGATTTAT
919	YALI1_A01143g_8	TTGGCTTGTTGCGGCGTGAGCACGT	11415301	188	189	24.877	142	143	19.5358	166	167	20.6487	21.6871	2.81798				YALI1_E13627g_2	CCGATTGCTAATCCTTTCAACATTC
920	YALI1_A01173g_1	GTTATTTGGGGTCAAGGAAAAACGC	11724611	144	145	19.0855	145	146	19.9456	148	149	18.4231	19.1514	0.763402				YALI1_E14080g_2	GGGGTCCCACTTTGTCACTCTGGTC
921	YALI1_A01173g_2	GGGTCAAGGAAAAACGCTGGCGGGC	11723811	74	75	9.87183	83	84	11.4756	92	93	11.499	10.9488	0.932744				YALI1_E14089g_5	TGGTACGGTCAAGTCTCAAGCAAGC
922	YALI1_A01173g_3	AGGTAGCCCGCACCGGCGAAAAAGC	11717511	119	120	15.7949	112	113	15.4374	121	122	15.0847	15.439	0.355132				YALI1_E14353g_1	GCTGCTCTCTGCAAGCAGGGAATGG
923	YALI1_A01173g_4	TGGGAGACTACGTGGACCGAGGCTA	11659911	144	145	19.0855	169	170	23.2243	185	186	22.9979	21.7693	2.32694				YALI1_E15625g_5	AGTATAGGCCCTACTCAACGCTGTC
924	YALI1_A01173g_5	CTTGACCCCAAATAACCAAATTCGC	11725501	166	167	21.9813	112	113	15.4374	136	137	16.9393	18.1193	3.42782				YALI1_E15889g_6	TTGACGTTGTTCTTGATGGCGCCCG
925	YALI1_A01173g_6	TCGGGAATACGAGCCCGCCAGCGTT	11722601	120	121	15.9265	122	123	16.8035	120	121	14.961	15.897	0.921591				YALI1_E16121g_1	TTTTGGTCCCGAATGGATGCGCCCG
926	YALI1_A01173g_7	GCCGGTGCGGGCTACCTGAAAAGCG	11718301	115	116	15.2684	98	99	13.5248	125	126	15.5792	14.7908	1.10739				YALI1_E16121g_2	GTCCCGAATGGATGCGCCCGAAATC
927	YALI1_A01173g_8	ACCCAATCCCTGGCTTTTTCGCCGG	11716301	151	152	20.0069	99	100	13.6614	166	167	20.6487	18.1057	3.86221				YALI1_E16121g_5	GGGCGCATCCATTCGGGACCAAAAG
928	YALI1_A01198g_1	AACTGGTTGAGCTCTCGAGAGGCTT	12001901	149	150	19.7437	141	142	19.3992	117	118	14.5901	17.911	2.88112				YALI1_E16249g_5	TGCCTGCCACCTGAGATAAGAAGAG
929	YALI1_A01198g_2	GGACAAGTCCAACTTCTGGCTGCCC	12038101	183	184	24.2189	144	145	19.809	86	87	10.7571	18.2617	6.86299				YALI1_E16773g_3	AACTAAACGCCAATCAGCGTTCGAG
930	YALI1_A01198g_3	GACAATTCGCCCCTAGACAATCTTG	12096401	81	82	10.7932	132	133	18.1696	116	117	14.4664	14.4764	3.68823				YALI1_E17100g_5	TATAGGGTGATCGGAAATATCGATC
931	YALI1_A01198g_4	TTGGTGTTTCCAAGTACCATGACAT	12100401	70	71	9.34533	75	76	10.3826	95	96	11.8699	10.5326	1.26895				YALI1_E17171g_1	CAGGTTCATGAAACTGGCGAGGCCA
932	YALI1_A01198g_5	CGCCCCCGACGAAGCCTCTCGAGAG	12003011	97	98	12.8992	121	122	16.6669	147	148	18.2994	15.9552	2.76958				YALI1_E17171g_2	CTTTTGCAGGTTCATGAAACTGGCG
933	YALI1_A01198g_6	TGTCTTGTCTTTTTTCCGCCCCCGA	12004611	96	97	12.7676	96	97	13.2515	100	101	12.4881	12.8357	0.386245				YALI1_E17171g_4	ATGAACCTGCAAAAGGAAATCAGCA
934	YALI1_A01198g_7	CTTCGGTTCTTGTCGTTTGTGTCTT	12006511	131	132	17.3744	123	124	16.9401	153	154	19.0413	17.7853	1.10921				YALI1_E17786g_1	TCTACGCCTGTGACGGATAAATACT
935	YALI1_A01198g_8	TTTGCTTCGGTTCTTGTCGTTTGTG	12006911	182	183	24.0873	123	124	16.9401	176	177	21.8851	20.9708	3.66025				YALI1_E17786g_6	AGAGTATTTATCCGTCACAGGCGTA
936	YALI1_A01230g_1	ATCTCTTCTGGTCCTGCATTATCGA	12323411	168	169	22.2445	150	151	20.6287	129	130	16.0738	19.649	3.19987				YALI1_E17849g_5	GATTGTTCCCGAAAGGGTACGGCCT
937	YALI1_A01230g_2	TTAGTAAGTGAAAATGAGGTGGGAT	12336011	66	67	8.81883	73	74	10.1094	116	117	14.4664	11.1316	2.9593				YALI1_E18184g_4	GGCGGTGCCTTTGCTATGGGTATTG
938	YALI1_A01230g_3	CGTCGATAATGCAGGACCAGAAGAG	12323201	91	92	12.1094	78	79	10.7925	134	135	16.692	13.198	3.09676				YALI1_E18184g_5	CTATGGGTATTGTCGGAGGTACTAT
939	YALI1_A01230g_4	GTGCGAGAGAGTACTCGTATAAGCA	12326901	112	113	14.8736	90	91	12.4319	71	72	8.90242	12.0693	3.00203				YALI1_E18326g_5	GCTGAACAACGTTGGTAAGTCGGTA
940	YALI1_A01230g_5	CCGATTGCCTTGCCATCCCACCTCA	12334601	141	142	18.6907	95	96	13.1149	97	98	12.1172	14.6409	3.54248				YALI1_E18326g_6	TTTCGCTGAACAACGTTGGTAAGTC
941	YALI1_A01230g_6	ACTTACTAACAAAGATGGGCGTCAT	12337601	182	183	24.0873	147	148	20.2188	233	234	28.9329	24.413	4.36614				YALI1_E18326g_7	CTCGTTTCTTTCGCTGAACAACGTT
942	YALI1_A01240g_1	ATGATGAGACCATCTATTGACATGA	12394601	148	149	19.612	163	164	22.4047	159	160	19.7832	20.5999	1.56526				YALI1_E18802g_5	CCTTGGTGAAGAATTTCAAGTCACT
943	YALI1_A01240g_2	ACACGACACAACCAGTCAGCTTCAC	12357101	125	126	16.5847	123	124	16.9401	119	120	14.8374	16.1207	1.12553				YALI1_E18990g_4	TGGTCCGAAGGTCGAACGTCGGAGC
944	YALI1_A01240g_3	GGTCATGTCAATAGATGGTCTCATC	12394811	179	180	23.6924	140	141	19.2625	160	161	19.9068	20.9539	2.39336				YALI1_E19403g_5	ATGTCGTCGACCTGAGCAAGGGCAT
945	YALI1_A01240g_4	GGGGGCAACACTCTGACCGGCAACA	12389611	118	119	15.6633	70	71	9.69958	59	60	7.41869	10.9272	4.25719				YALI1_E19494g_1	GTTGCCCAAGGCCACGGTGCAGAAG
946	YALI1_A01240g_5	ATCATTAATCCTCGCCCATTTCCTC	12381911	96	97	12.7676	81	82	11.2023	111	112	13.8482	12.606	1.33032				YALI1_E19494g_4	GCTCACTATCTTCTGCACCGTGGCC
947	YALI1_A01240g_6	CTCAACAACATTCCTTCTTCGAACT	12379711	159	160	21.0599	133	134	18.3062	173	174	21.5142	20.2934	1.73589				YALI1_E19557g_4	CAACAACCATAAGGATCTCATTGAA
948	YALI1_A01240g_7	GTCTCGATGCGATCAATATTCTCTT	12362611	97	98	12.8992	118	119	16.257	130	131	16.1975	15.1179	1.92169				YALI1_E19883g_1	AGAATGAAAACCTGATCAAAAACGG
949	YALI1_A01240g_8	GAATGCAGAGGGTGACTGCAGGTTG	12359811	114	115	15.1368	95	96	13.1149	122	123	15.2083	14.4867	1.18851				YALI1_E19883g_6	ATTCTCAAACTTGTCTTTGCCCATG
950	YALI1_A01241g_1	TCCCGAGGCCCTGTCTTGGCACTAT	12441101	147	148	19.4804	125	126	17.2133	161	162	20.0305	18.9081	1.49323				YALI1_E19883g_7	ATCAGGTTTTCATTCTCAAACTTGT
951	YALI1_A01249g_1	TGAGCCCAGCAGAGATCGATGAGAT	12485911	331	332	43.6993	257	258	35.2463	264	265	32.7659	37.2372	5.73214				YALI1_E19902g_1	AGACTGTCGGATTCGACCCCCGATT
952	YALI1_A01249g_2	TTCTTGTTTCGGAAACAGACACCCA	12474811	86	87	11.4513	79	80	10.9291	122	123	15.2083	12.5296	2.3345				YALI1_E20016g_3	ATGTCATATTCGAAAGCGTTCTATT
953	YALI1_A01249g_3	GGAAACAGACACCCAGACACACATG	12473811	120	121	15.9265	126	127	17.3499	104	105	12.9827	15.4197	2.2273				YALI1_E20016g_7	GAATATGACATGAAAACAATGAACG
954	YALI1_A01249g_4	TGGATCCAGAATGCTTCGGGTCGGG	12470011	124	125	16.453	182	183	25.0003	116	117	14.4664	18.6399	5.5971				YALI1_E20125g_2	AGGTCGGAACAACGACACCACCACA
955	YALI1_A01249g_5	CGAAACAAGAACAAAGGCCTTGATG	12476201	99	100	13.1624	97	98	13.3881	144	145	17.9285	14.8264	2.6889				YALI1_E20604g_2	GGGCATGAGCGAGTACGATACACCG
956	YALI1_A01249g_6	TACGAGCTGAGACCCGATTCCCGAC	12468101	203	204	26.8514	132	133	18.1696	194	195	24.1107	23.0439	4.4381				YALI1_E20791g_5	TGGCCCCTGCAGAAACATTCTTCCA
957	YALI1_A01249g_7	TGCCTCGCCTGTTCCACCACTCTTT	12465501	132	133	17.506	151	152	20.7653	173	174	21.5142	19.9285	2.13107				YALI1_E21020g_1	TCATGTCAGAGATGGCCTCGAGAAC
958	YALI1_A01249g_8	CGTAGAATTGCGCCGCCCGGGGGTT	12459001	58	59	7.76584	57	58	7.9236	52	53	6.55317	7.4142	0.749833				YALI1_E21097g_5	GTCGCAGAATAGCCGAAGAACTCAT
959	YALI1_A01260g_1	AAGTCGGGGGTGGTAAATGGTTATA	12606201	126	127	16.7163	114	115	15.7106	119	120	14.8374	15.7547	0.940237				YALI1_E21097g_6	TTTCGTCGCAGAATAGCCGAAGAAC
960	YALI1_A01260g_2	ACCACTGCCAGATGATAAGCTTGAA	12588201	131	132	17.3744	75	76	10.3826	120	121	14.961	14.2394	3.55131				YALI1_E21222g_4	GCAACTTCACGAATCAAATTCAACG
961	YALI1_A01260g_3	CCACCCCCGACTTTAAACTCTTTCT	12605011	97	98	12.8992	81	82	11.2023	128	129	15.9502	13.3506	2.40589				YALI1_E21417g_4	GCGGCCATGATGAGCAGAATTCTAA
962	YALI1_A01260g_4	AACTCTTTCTCTAAGGTACACTTGC	12603511	119	120	15.7949	118	119	16.257	124	125	15.4556	15.8359	0.402284				YALI1_E21513g_5	TATAGTTGGTCTGCGGCGATGACCG
963	YALI1_A01260g_5	TCTAAGGTACACTTGCTGACACTTG	12602611	117	118	15.5317	156	157	21.4484	117	118	14.5901	17.19	3.71774				YALI1_E21779g_1	GACGCACCGATGCCGGGCACACATT
964	YALI1_A01260g_6	CTTTTTTTTCTTCGATTTTTCTTCG	12594611	162	163	21.4548	119	120	16.3936	145	146	18.0521	18.6335	2.58016				YALI1_E21779g_5	CATCGAATGTGTGCCCGGCATCGGT
965	YALI1_A01260g_7	TTCGGAGCTTCTGTGCACGGCACCA	12591411	262	263	34.6172	168	169	23.0877	178	179	22.1324	26.6124	6.94876				YALI1_E21786g_1	ATGTTGCTGGCGTCTTCTCTCTTGG
966	YALI1_A01267g_1	ACGGGCGACGAGCAGGCGTGGTTTC	12677001	112	113	14.8736	112	113	15.4374	127	128	15.8265	15.3791	0.479149				YALI1_E22245g_7	CCGACACCTCCTGACGTCATGATCG
967	YALI1_A01267g_2	TGACGTTTGCGTCGTCGGTGGCCTG	12679501	190	191	25.1402	159	160	21.8582	167	168	20.7723	22.5903	2.27412				YALI1_E22245g_8	TGTTTCCCGACACCTCCTGACGTCA
968	YALI1_A01267g_3	CGTCGTCGGTGGCCTGCATTCTGGG	12680401	137	138	18.1642	157	158	21.585	217	218	26.9546	22.2346	4.43106				YALI1_E23313g_2	GAGCCCTCCACTGAATTCCACAGTA
969	YALI1_A01267g_4	TGATCATCTCGCTGTCGCTGTCAGG	12694201	99	100	13.1624	122	123	16.8035	135	136	16.8157	15.5939	2.1057				YALI1_E23461g_2	AAGTAGTGCGTTCCAGTGCCAGAAG
970	YALI1_A01267g_5	GCCCGCAGGTTCTCCGGTGATCCAG	12688311	102	103	13.5573	96	97	13.2515	129	130	16.0738	14.2942	1.54874				YALI1_E23498g_5	AGTGTAGCATGTAACCGTGATACAC
971	YALI1_A01267g_6	TTGGGGCGTCAGCAGCTCCGAGTGT	12702711	206	207	27.2462	246	247	33.7436	199	200	24.729	28.5729	4.65145				YALI1_E23498g_6	TTTCAGTGTAGCATGTAACCGTGAT
972	YALI1_A01267g_7	GAGGTGGCGGCGTGAACCAGGTAGT	12711311	99	100	13.1624	80	81	11.0657	151	152	18.794	14.3407	3.99661				YALI1_E23880g_5	GTAGGCACGTCAATCGCCCGGTCGG
973	YALI1_A01267g_8	GTTCGTCTCCGTGCACGCAATGGAC	12714811	163	164	21.5864	150	151	20.6287	162	163	20.1541	20.7897	0.729601				YALI1_E23880g_6	AATTTCGTAGGCACGTCAATCGCCC
974	YALI1_A01298g_1	CAGTCCTTCTACACAAAGTACTCGC	12989301	127	128	16.8479	114	115	15.7106	104	105	12.9827	15.1804	1.9864				YALI1_E24180g_2	TCACGAGTGGTAGGTGAGTGTTGGG
975	YALI1_A01298g_2	GCGCAGGTGGCGTGGGAGTTTCCCA	12994701	86	87	11.4513	109	110	15.0275	78	79	9.76794	12.0823	2.68595				YALI1_E24689g_4	AGGAGCATGGTGATGGCCAGGGGGG
976	YALI1_A01298g_3	CCAGCCAGCGCGGAGTCATTCGACA	12996901	101	102	13.4257	109	110	15.0275	123	124	15.332	14.595	1.02408				YALI1_E24689g_5	TGCAATCTCCCTTTCAGGAGCATGG
977	YALI1_A01298g_4	AGGGCTCTCGAGCCACCCGCACCCA	13022701	82	83	10.9248	84	85	11.6122	135	136	16.8157	13.1176	3.22106				YALI1_E24713g_2	GTCGTCGCGTCGTTTCGCGTTTTGA
978	YALI1_A01298g_5	TGTAGAAGGACTGGAAAATGACGAT	12988111	149	150	19.7437	165	166	22.6779	100	101	12.4881	18.3032	5.24537				YALI1_E24713g_3	GCGTTTTGACTTTGCTGGCTTTCCT
979	YALI1_A01298g_6	AAGCCACCCGGATGCGACTCATCCT	13004411	74	75	9.87183	87	88	12.022	138	139	17.1866	13.0268	3.75949				YALI1_E24713g_4	ACTTTGCTGGCTTTCCTTAATCGTG
980	YALI1_A01298g_7	ACAGCGATGGGGAGTAGTGCGGTGA	13007611	119	120	15.7949	124	125	17.0767	130	131	16.1975	16.3564	0.655506				YALI1_E24797g_4	TGGGAAATCATTACGAGAATCGTAC
981	YALI1_A01298g_8	TTCTGCAACGCCTTGGACAGGTTGA	13015511	135	136	17.9009	97	98	13.3881	105	106	13.1063	14.7985	2.69049				YALI1_E24797g_5	CCACAAAAATTCCTGAATGGCCGGC
982	YALI1_A01394g_1	CTCCAACTCCACCACGGCTCGAACA	13951001	123	124	16.3214	117	118	16.1204	71	72	8.90242	13.7814	4.22653				YALI1_E24812g_4	GGTATACATCCACGGACATGAGCTA
983	YALI1_A01394g_2	CGACTCTGAGGTCAAGGACCGTCTC	13963301	94	95	12.5043	102	103	14.0712	107	108	13.3536	13.3097	0.784374				YALI1_E24847g_6	CCAACCACACCAATGTCTTGGCACT
984	YALI1_A01394g_3	GCTCATCAAGGTCATTGTCGGCCAG	13970201	82	83	10.9248	58	59	8.06021	59	60	7.41869	8.80124	1.86684				YALI1_E24886g_1	TCATTCCGATGACCAGAAAAAATTC
985	YALI1_A01394g_4	CATGTGCATTTCGTTCGGAATCCGA	13976201	119	120	15.7949	95	96	13.1149	145	146	18.0521	15.654	2.47162				YALI1_E24886g_5	TGGTCATCGGAATGACAAAGCCACG
986	YALI1_A01394g_5	CACGTAAGGAGGAGGCACTTCTAGA	13955211	189	190	25.0086	196	197	26.9129	189	190	23.4925	25.138	1.71387				YALI1_E25317g_1	TTGCGACGTCTCTAGCTCTCGACGA
987	YALI1_A01394g_6	CTGCTTGGTCACCTGCTCAATGGTT	13957911	83	84	11.0564	92	93	12.7051	106	107	13.23	12.3305	1.13415				YALI1_E25317g_2	GTCGAGAGCTAGAGACGTCGCAAGA
988	YALI1_A01394g_7	GAATCACTCGAGCGGTGGGAGAAGA	13989511	111	112	14.7419	74	75	10.246	139	140	17.3103	14.0994	3.57568				YALI1_E25622g_4	GAGACATGGTAATTGCTGGACAGTG
989	YALI1_A01394g_8	GCAATGGGTAGGGACTCACCGGTCA	14005511	120	121	15.9265	106	107	14.6177	107	108	13.3536	14.6326	1.28652				YALI1_E25713g_1	ATTATTGTCAGAGACCAAGGAAAGA
990	YALI1_A01430g_1	GCTCGTATTCGACTTTTTCACACTG	14299111	128	129	16.9795	136	137	18.7161	125	126	15.5792	17.0916	1.57142				YALI1_E25713g_6	CTTGGTCTCTGACAATAATGAAAGG
991	YALI1_A01430g_2	ACACTGCGGAGGCCATTGTCATCTG	14297211	135	136	17.9009	102	103	14.0712	120	121	14.961	15.6444	2.00422				YALI1_E26181g_2	TTGGATCATCGATACCGTCAGCCCC
992	YALI1_A01430g_3	AAGCAAACAATCAATTATCTATCAT	14275911	98	99	13.0308	109	110	15.0275	145	146	18.0521	15.3702	2.52814				YALI1_E26450g_6	CACCTCGACGACTTTGGGAGATGGC
993	YALI1_A01430g_4	CTTGAAAAAGAAGTTTGTAGTTGTA	14278101	151	152	20.0069	137	138	18.8527	81	82	10.1389	16.3328	5.39507				YALI1_E26532g_1	TTATCCGGAGGTGAAAGGGGAGTCT
994	YALI1_A01434g_1	TCCATTCTCATCTCAACATGGTGCA	14334111	108	109	14.3471	140	141	19.2625	190	191	23.6162	19.0752	4.63739				YALI1_E26532g_4	ACCTCCGGATAATAAAGTTGACCTC
995	YALI1_A01434g_2	CGTGCACAGCTCCATATACTGCACC	14332201	234	235	30.9317	245	246	33.607	132	133	16.4448	26.9945	9.23373				YALI1_E26790g_1	GCACTTGGAAAAGACACATGCCCAA
996	YALI1_A01434g_3	TGTCCCGCTAGCAGTGGGGTGAGTT	14329501	120	121	15.9265	163	164	22.4047	162	163	20.1541	19.4951	3.28895				YALI1_E26790g_2	CAGTTCCGTTCTGCCGAGTTTTAGC
997	YALI1_A01434g_4	ACCACAGTATCTTTGTGTCCCGCTA	14328001	167	168	22.1129	145	146	19.9456	205	206	25.4708	22.5098	2.78391				YALI1_E26790g_6	GGCATGTGTCTTTTCCAAGTGCTAA
998	YALI1_A01468g_1	GCCAGCGAGTAGTCACACGTCTGCT	14686401	89	90	11.8462	83	84	11.4756	150	151	18.6704	13.9974	4.05117				YALI1_E26790g_7	CAAGTGCTAAAACTCGGCAGAACGG
999	YALI1_A01468g_2	ATGCACGGAGGCGAGGCGATTCCGC	14694401	179	180	23.6924	183	184	25.1369	166	167	20.6487	23.1593	2.29111				YALI1_E26900g_5	GGACCGATGTGATGCTGGTGGTGTG
1000	YALI1_A01468g_3	CCGAGGAGACGCTCGACGACTGGCG	14768301	75	76	10.0034	95	96	13.1149	126	127	15.7029	12.9404	2.85372				YALI1_E26916g_2	GAGATATGCTTAGGCCATGTAACAC
1001	YALI1_A01468g_4	CGTGACGCCGATCTGCCCGATGCGG	14783801	130	131	17.2428	112	113	15.4374	124	125	15.4556	16.0452	1.03714				YALI1_E26916g_3	CTGGTAGTGTTTTAGAGATATGCTT
1002	YALI1_A01468g_5	CCGCCGGCGCGGTCGTCAGCAGACG	14688111	158	159	20.9283	88	89	12.1586	178	179	22.1324	18.4064	5.44416				YALI1_E27041g_6	ATGGCGTCCACCTCGCATCGAAGCA
1003	YALI1_A01468g_6	AACCCGTACAGTTCTGCCACCTGTC	14719111	155	156	20.5334	116	117	15.9838	214	215	26.5836	21.0336	5.31758				YALI1_E27041g_7	CTGCCAGTCGTTTCATGGCGTCCAC
1004	YALI1_A01468g_7	CGTGAGCCGGTGGTACGGCCACACG	14726111	129	130	17.1112	112	113	15.4374	82	83	10.2625	14.2703	3.57035				YALI1_E27229g_3	GGAGATACCAGGAGGGTCTTCCTCA
1005	YALI1_A01468g_8	TTGGGGAGCACCCAGAAGTCGTCCT	14729011	129	130	17.1112	140	141	19.2625	160	161	19.9068	18.7602	1.46396				YALI1_E27756g_1	TTGCCTGTTCGAAAAGTCACCTACA
1006	YALI1_A01505g_1	GCGGACAGTCGCTGGACGACACAAA	15041211	96	97	12.7676	83	84	11.4756	123	124	15.332	13.1917	1.96287				YALI1_E27756g_3	GAACAGGCAAGAAAGTCTCTCCTTC
1007	YALI1_A01505g_2	CAGCACGCACCGACTGCTGGAGCAG	15021011	177	178	23.4291	140	141	19.2625	159	160	19.7832	20.8249	2.27027				YALI1_E27805g_4	TCTTCTATTTGCACTCTCCGACGTC
1008	YALI1_A01505g_3	CGGACACAAACTTGACAGTGAAGGG	15054801	135	136	17.9009	83	84	11.4756	121	122	15.0847	14.8204	3.22082				YALI1_E27834g_6	TCGTTGATTGATCTGCACCCCATAC
1009	YALI1_A01505g_4	TGTCGTCCAGCGACTGTCCGCCAAA	15041601	143	144	18.9539	162	163	22.268	123	124	15.332	18.8513	3.46918				YALI1_E27976g_6	GAGTGCTCGGGGGGGGAGGCGGTCT
1010	YALI1_A01505g_5	GAGTCGAGGTCAAGCTCCTCGATGG	15038501	121	122	16.0582	143	144	19.6724	173	174	21.5142	19.0816	2.77558				YALI1_E28107g_1	GATACCTTCGATGGTCTGCTCATAA
1011	YALI1_A01505g_6	GGGGCCGAGTTGCGGCTGGCCACGT	15033401	109	110	14.4787	123	124	16.9401	113	114	14.0955	15.1714	1.54365				YALI1_E28224g_1	TACCTCATGTTACCAATTCACCATG
1012	YALI1_A01537g_1	TCTATTCGCCCTATGACTACGAGCA	15371301	123	124	16.3214	132	133	18.1696	158	159	19.6595	18.0502	1.67225				YALI1_E28224g_4	ATGGTGAATTGGTAACATGAGGTAG
1013	YALI1_A01537g_2	ACTACATGTACATGCAGCAGTTGCA	15397101	104	105	13.8206	117	118	16.1204	96	97	11.9935	13.9782	2.06795				YALI1_E28397g_7	TCTTCGTCTTGGTCTTACACTGATC
1014	YALI1_A01537g_3	CCACTCCGCTCCCAAGCCCGTGCAA	15438301	88	89	11.7146	145	146	19.9456	116	117	14.4664	15.3755	4.19015				YALI1_E28405g_2	TGGGCCGGTAATTACTGTTCCGCAG
1015	YALI1_A01537g_4	CTCAGGCTCTCAAACAGCTCGGAGT	15447801	60	61	8.02908	95	96	13.1149	152	153	18.9177	13.3539	5.44821				YALI1_E28439g_6	GCGCATATGCTACATTATCAATTAG
1016	YALI1_A01537g_5	CAGAGAGGCGGCCTTGGCAGCAGAC	15405011	107	108	14.2154	117	118	16.1204	180	181	22.3797	17.5719	4.27128				YALI1_E28439g_7	TTTTTTAGCGCATATGCTACATTAT
1017	YALI1_A01537g_6	CTCCTGGCGCTTCTCCTCTTCCAAT	15418211	129	130	17.1112	98	99	13.5248	87	88	10.8807	13.8389	3.12707				YALI1_E28903g_5	AGGCTGGGAAGTCTCCAGTCGGGGT
1018	YALI1_A01537g_7	CTCCTGGCGCTTTTCCTCCTGGCGC	15419711	201	202	26.5881	180	181	24.7271	197	198	24.4817	25.2656	1.15187				YALI1_E29046g_2	ACGTTATCCTCAGGACAACCTCACT
1019	YALI1_A01537g_8	GCCTCAGCCTCAGCCTGGCGCTTTT	15422311	124	125	16.453	91	92	12.5685	107	108	13.3536	14.125	2.05397				YALI1_E29065g_2	GGATCAATTTTCCGATGTTATCTGC
1020	YALI1_A01577g_1	AGCCGTGTGCCACTCTCAAGCAGCT	15760111	151	152	20.0069	133	134	18.3062	147	148	18.2994	18.8709	0.983849				YALI1_E29065g_3	CGATGTTATCTGCTTATTCAGATTA
1021	YALI1_A01577g_2	CAGGCCTCATCTACGTTGTTTTTGT	15731311	138	139	18.2958	193	194	26.5031	233	234	28.9329	24.5772	5.57392				YALI1_E29197g_3	TATGTAATACACTTGGGACTCCAAG
1022	YALI1_A01577g_3	TCAACGGACGATCGCGGGAGGTCAT	15728911	93	94	12.3727	147	148	20.2188	150	151	18.6704	17.0873	4.15573				YALI1_E29586g_7	CGAGATCGTTTGCGACCTTGACAAG
1023	YALI1_A01577g_4	ACGCCATGTGTGATATTGCAAAGGA	15719911	43	44	5.79147	42	43	5.87439	24	25	3.09112	4.91899	1.58353				YALI1_E29900g_1	CTGTGTCGTCAGCCTGTGTCGTCGG
1024	YALI1_A01577g_5	TGCTCCGCCTGAGAGTGGGACGAGT	15741501	169	170	22.3761	159	160	21.8582	206	207	25.5945	23.2763	2.02425				YALI1_E30074g_4	TGTTTTCTTTCGACGTCCCTTAACG
1025	YALI1_A01577g_6	TTCGTACTGCTTGTTGAGTCTCTCG	15734801	107	108	14.2154	127	128	17.4866	109	110	13.6009	15.101	2.0887				YALI1_E30074g_5	TTTCGACGTCCCTTAACGAACAGCA
1026	YALI1_A01577g_7	CATGATGACCTCCCGCGATCGTCCG	15728501	114	115	15.1368	88	89	12.1586	145	146	18.0521	15.1159	2.94681				YALI1_E30074g_6	GACGTCCCTTAACGAACAGCACAGC
1027	YALI1_A01577g_8	ACGTCTCCTCTGTTGATCCGCTCCA	15725001	139	140	18.4274	99	100	13.6614	131	132	16.3211	16.1366	2.38837				YALI1_E30639g_5	CCGACGGCACCGTCGCCAGTGACGA
1028	YALI1_A01602g_1	GCGCGCACAACGATCTCTGGAGTGC	16010611	170	171	22.5078	177	178	24.3172	219	220	27.2019	24.6756	2.36748				YALI1_E30743g_1	AGAGGGGGCAGCTGCATGGCCTGCC
1029	YALI1_A01602g_2	TCTTTACGGGTTCCTCTCAACGTTG	15986511	150	151	19.8753	156	157	21.4484	158	159	19.6595	20.3277	0.97648				YALI1_E31369g_1	CCTCATTCCTATTGGAACAGGCAAC
1030	YALI1_A01602g_3	CGGGTTCCTCTCAACGTTGCGGGAC	15985911	137	138	18.1642	119	120	16.3936	174	175	21.6378	18.7319	2.66779				YALI1_E31483g_8	ACCACCACTCCAGACTTGTTTGCAG
1031	YALI1_A01602g_4	ACGTTTCTGGCGTCGTATGCCGACG	15981411	134	135	17.7693	163	164	22.4047	214	215	26.5836	22.2525	4.40914				YALI1_E31498g_3	TCGACGCTTCTGTACTGGTACGACT
1032	YALI1_A01602g_5	CCCGTCTTCACCAGGTCCTTCAGGG	16004101	127	128	16.8479	97	98	13.3881	77	78	9.64429	13.2935	3.60275				YALI1_E31649g_3	GGCTCTTGTAGCTTACAGCAATGTC
1033	YALI1_A01602g_6	AGACGATTGGCCAGTCGGCAGCCCT	15975601	93	94	12.3727	120	121	16.5303	116	117	14.4664	14.4565	2.07881				YALI1_E32033g_1	AAGGACGTTATTTCCAACGATGAGA
1034	YALI1_A01602g_7	TCGTTTGAGACGATTGGCCAGTCGG	15974901	216	217	28.5625	218	219	29.9184	270	271	33.5077	30.6629	2.5553				YALI1_E32461g_8	GGAAGCATGAACATGAAGGGAAGCA
1035	YALI1_A01602g_8	TTCTGGATGAACGTCTCCGAGTCCT	15955801	94	95	12.5043	109	110	15.0275	135	136	16.8157	14.7825	2.16611				YALI1_E32754g_1	GCGGAAACGGATTCCTTGGACGACA
1036	YALI1_A01618g_1	GAGAAGTCCTTAGAAGCTCTCTATG	16198001	138	139	18.2958	136	137	18.7161	147	148	18.2994	18.4371	0.241615				YALI1_E32936g_1	GGACTAACACAACAAATAACAAGAC
1037	YALI1_A01618g_2	ACGACTTTGACACATTGGGGATCAC	16214901	105	106	13.9522	102	103	14.0712	136	137	16.9393	14.9876	1.69132				YALI1_E33150g_1	GGTATCTCTCGAGCTGGTCTCTCTA
1038	YALI1_A01618g_3	ACACATTGGGGATCACGGTGTCATG	16215801	70	71	9.34533	91	92	12.5685	106	107	13.23	11.7146	2.07833				YALI1_E33278g_1	CAGAATGCCACTACCTATGAAAAAT
1039	YALI1_A01618g_4	GTCCCATGTCTCCTCTCAATTCGCT	16187811	156	157	20.665	150	151	20.6287	153	154	19.0413	20.1117	0.927144				YALI1_E33337g_7	AATGTGCAGTTGCGCCACAATTTTC
1040	YALI1_A01618g_5	GGGTCTCATATCACCACATTTTCGT	16190111	175	176	23.1659	200	201	27.4594	164	165	20.4014	23.6755	3.55648				YALI1_E33527g_5	CAGTTCTTGTGGACCATTCGGTCCA
1041	YALI1_A01618g_6	ACGTCGATACTAGACTCTCCAGTCC	16201411	178	179	23.5608	156	157	21.4484	177	178	22.0088	22.3393	1.0943				YALI1_E33777g_5	ATATCAGCGGCCAAGAAGCTGGATC
1042	YALI1_A01628g_1	TGATGAACGTGGTCAACCGCCGGGG	16293301	182	183	24.0873	147	148	20.2188	255	256	31.6531	25.3197	5.81589				YALI1_E33943g_8	GTTTCCAAGGTCCAGACTCTAGATC
1043	YALI1_A01628g_2	TGCCATGCAGCAGGTGGAGAAGGGT	16307201	157	158	20.7966	123	124	16.9401	125	126	15.5792	17.772	2.70636				YALI1_E34222g_3	GTCTCCACTGGACGGGTTCGTATCC
1044	YALI1_A01628g_3	GTACTCCTTTTTCCACCCCTGGCTC	16325201	148	149	19.612	129	130	17.7598	178	179	22.1324	19.8347	2.19481				YALI1_E34621g_3	GTGAACAACTCGTGGATCTGCTCCT
1045	YALI1_A01628g_4	CACCCCTGGCTCATCAAACTGTTCC	16326501	118	119	15.6633	86	87	11.8854	148	149	18.4231	15.3239	3.28202				YALI1_E34621g_4	CAATTTTGGTGAACAACTCGTGGAT
1046	YALI1_A01628g_5	GCCGGCCGCGTAGTTGACCAGCAGC	16296111	136	137	18.0325	140	141	19.2625	133	134	16.5684	17.9545	1.34876				YALI1_E34826g_1	TGAACGTTGTTGAGCTCTATGGAGT
1047	YALI1_A01628g_6	CTCCAGCTTGTCGGAGTCGTCCAGG	16310511	151	152	20.0069	158	159	21.7216	136	137	16.9393	19.5559	2.42281				YALI1_E34842g_1	GACTGGCTCCGTTTGAAATGGTTGT
1048	YALI1_A01628g_7	AGTTCGGGGCAGATTTCCTCCAGCT	16312211	143	144	18.9539	96	97	13.2515	154	155	19.1649	17.1235	3.35485				YALI1_E34842g_2	AAATGGTTGTGAATGGCAAGAAGTT
1049	YALI1_A01628g_8	ATCACCTTGACGTCTTTCAGTTCGG	16314011	123	124	16.3214	145	146	19.9456	210	211	26.089	20.7854	4.93766				YALI1_E34842g_3	AAACGGAGCCAGTCCAAACACAGTG
1050	YALI1_A01670g_1	CAAGACAACAATCTCCCTTTCCCGG	16717901	93	94	12.3727	136	137	18.7161	178	179	22.1324	17.7404	4.95248				YALI1_E34870g_3	GAGTGACAATGTAGCAGTCGGGGCA
1051	YALI1_A01670g_2	CCGGTCCGACTCGCCTCTACCTTCG	16720001	128	129	16.9795	168	169	23.0877	111	112	13.8482	17.9718	4.699				YALI1_E35305g_1	CATTGTCATTCTTGGAGAGGGAGGA
1052	YALI1_A01670g_3	AACAAGTGATGCACGAACAGAGATC	16722901	70	71	9.34533	102	103	14.0712	88	89	11.0044	11.4736	2.39764				YALI1_E35305g_5	CCGTTCCTCCCTCTCCAAGAATGAC
1053	YALI1_A01670g_4	CACCCATTGTCACCGTGAAGTACAC	16727101	128	129	16.9795	140	141	19.2625	184	185	22.8743	19.7055	2.97223				YALI1_E35843g_1	GAGCAGCCGAGTCGAGGTCAGACTC
1054	YALI1_A01670g_5	ACCCGCATGCTCTTCGTGTACTTCA	16728611	100	101	13.2941	57	58	7.9236	106	107	13.23	11.4825	3.08231				YALI1_E35843g_5	GGGTCATCGAGTCTGACCTCGACTC
1055	YALI1_A01670g_6	AGTCCTAGTCTCCGACACGATCATG	16734111	111	112	14.7419	124	125	17.0767	134	135	16.692	16.1702	1.25181				YALI1_E36309g_5	ACGGGTGTTGGCACCAACAGCACTG
1056	YALI1_A01670g_7	TTTGAGTCCTAGTCTCCGACACGAT	16734511	63	64	8.42396	86	87	11.8854	61	62	7.66598	9.32511	2.24943				YALI1_E36309g_6	AATTGTCGTTCAATTGTACGTGCTT
1057	YALI1_A01670g_8	AGAAATGGGCCCTTCCACAGGCTTG	16741311	133	134	17.6377	104	105	14.3444	92	93	11.499	14.4937	3.07207				YALI1_E36309g_7	TGTGTTTTCAATTGTCGTTCAATTG
1058	YALI1_A01717g_1	TTTCCGAAACCACCATGACGTGGCC	17166911	97	98	12.8992	73	74	10.1094	111	112	13.8482	12.2856	1.94345				YALI1_E36309g_8	ATGTGCTCAGAGATTTGTGTGTTTT
1059	YALI1_A01717g_2	CGAAACCACCATGACGTGGCCGTCT	17166511	106	107	14.0838	120	121	16.5303	123	124	15.332	15.3153	1.22331				YALI1_E36409g_1	ACTTACCACTTCGTCCGCTGTTTAT
1060	YALI1_A01717g_3	GCAGGACAAGGAGGAAAAGGAGAAG	17156011	147	148	19.4804	113	114	15.574	98	99	12.2408	15.7651	3.62357				YALI1_E36837g_1	ACACCCAGCCTGATCCTCAGTGGGA
1061	YALI1_A01717g_4	ATGGCATCTATCAACGGTGAGGGCA	17138511	131	132	17.3744	200	201	27.4594	158	159	19.6595	21.4978	5.28781				YALI1_E37040g_5	CTTGTGCGACTGTGGCGATAGACAT
1062	YALI1_A01717g_5	GGAAACAAACGAGTACATGTACGGA	17168901	120	121	15.9265	177	178	24.3172	161	162	20.0305	20.0914	4.19568				YALI1_E37080g_6	GCTTCTAAGTGGAAGGAGCGCCGAG
1063	YALI1_A01717g_6	CTCCTTGTCCTGCGAAAAGGTGCCC	17157201	157	158	20.7966	142	143	19.5358	208	209	25.8418	22.0581	3.33688				YALI1_E37295g_1	CACGGCTCCTGGCGGCATGAAAGCA
1064	YALI1_A01717g_7	CCCAGGTCGCCCAAGTCGAGCGGAA	17151301	114	115	15.1368	126	127	17.3499	140	141	17.4339	16.6402	1.30268				YALI1_E37295g_4	ATGCCGCCAGGAGCCGTGCAAACAG
1065	YALI1_A01717g_8	GAGTAACAGGTGTCTCATCGACGCT	17133401	138	139	18.2958	199	200	27.3227	190	191	23.6162	23.0782	4.53746				YALI1_E37295g_5	TGCTTTCATGCCGCCAGGAGCCGTG
1066	YALI1_A01732g_1	CAGAGTCAGGGCTTGAAAAATCAAG	17325301	165	166	21.8496	150	151	20.6287	139	140	17.3103	19.9295	2.34906				YALI1_E37441g_1	ACAGAGACGAACAGTTGTTGGATAT
1067	YALI1_A01732g_2	TGCTTCAAGGAGGACCTCTGATATC	17318301	98	99	13.0308	72	73	9.9728	83	84	10.3862	11.1299	1.65914				YALI1_E37678g_7	ACCACTCCACGTTTCTGCCTTTAAG
1068	YALI1_A01732g_3	CCGACATCTGTGGGCAAGAAAAACC	17311201	131	132	17.3744	101	102	13.9346	102	103	12.7354	14.6815	2.408				YALI1_E37687g_1	TTAGCGAGCAACGACTAGGTACTCT
1069	YALI1_A01732g_4	ACTCTCCTCTGCTCTTGATTTTTCA	82008	134	135	17.7693	91	92	12.5685	68	69	8.53149	12.9564	4.6311				YALI1_E37687g_3	ACGTCCCTAGAGTACCTAGTCGTTG
1070	YALI1_A01732g_5	AAGCCCTGACTCTGTAAAAGTCGGC	17324211	148	149	19.612	161	162	22.1314	148	149	18.4231	20.0555	1.89354				YALI1_E37764g_1	TTCACCCTGATCTGGGAATTGGCGG
1071	YALI1_A01732g_6	TGGGCTCCGGGGCTGGCAGAGAACG	17313711	121	122	16.0582	68	69	9.42635	102	103	12.7354	12.74	3.31591				YALI1_E37956g_1	TTCAACAACGTCGGCATCCTGGGCC
1072	YALI1_A01732g_7	TTGCCCACAGATGTCGGGAAACTCA	17310411	95	96	12.6359	133	134	18.3062	172	173	21.3905	17.4442	4.4405				YALI1_E38142g_4	GTCATGATGGGTGGTTGGTGTAGAC
1073	YALI1_A01736g_1	GAGGCTGGGCTAGTGCCAGGAGCCG	17347601	131	132	17.3744	138	139	18.9893	99	100	12.3645	16.2427	3.45436				YALI1_E38178g_4	CCTTCTGAGTCTTAACGGGAGCCAT
1074	YALI1_A01736g_2	TCGGCCTATCGACATCTGAACAGCT	17355311	133	134	17.6377	148	149	20.3554	119	120	14.8374	17.6102	2.75914				YALI1_E38512g_3	ACGTTGGTGGGTCGCTTGCCCAGGA
1075	YALI1_A01736g_3	GAGATCTTCCTCTCGGGCGTTTCTG	17351811	154	155	20.4018	100	101	13.798	195	196	24.2344	19.478	5.27916				YALI1_E38749g_1	TAGAAAACCTGCTTGGTCACGGGGA
[truncated: 57,346 more rows]
