# Supplementary material for: acCRISPR: an activity-correction method for improving the accuracy of CRISPR screens
Source: Commun Biol. 2023 Jun 8;6:617. doi: 10.1038/s42003-023-04996-8 (PMC10250353; doi:10.1038/s42003-023-04996-8)
Supplement: Supplementary file 19 — Supplementary Data 16 [file 42003_2023_4996_MOESM19_ESM.xlsx]

## Sheet: Fig. 1
Fig. 1b					CS threshold	ac-coefficient
(ac-coefficients at different CS thresholds)					0.5	2.25376
					1	4.28966
					1.5	6.11593
					2	7.76012
					2.5	9.21951
					3	10.4866
					3.5	11.4951
					4	12.2124
					4.5	12.5076
					5	12.2084
					5.5	11.1793
					6	9.58594

## Sheet: Fig. 2
Fig. 2a								Fig. 2b					Fig. 2c					Fig. 2d
Pearson & Spearman values for gene fitness effects							(no. of essential genes and guides per gene						(Uncorrected FS					(No. of essential genes
& sgRNA cutting efficiencies							at different CS thresholds)						values)					from different methods)
Comparison	Pearson	Spearman											Gene	uncorrected FS				Method	# essential genes
FS vs W	0.749179	0.709303					CS threshold	guides per gene	# essential genes				1	-5.32937				JACKS	102
FS vs P	0.308872	0.8487					FSunc	5.90718	702				2	-5.1548				MAGeCK-MLE	535
W vs β	0.649441	0.671867					0.5	4.50751	1432				3	-5.13058				CRISPhieRMix	7724
P vs β	0.254411	0.861321					1	4.28966	1548				4	-5.07073				FSunc	702
FS vs β	0.805277	0.797252					1.5	4.07728	1620				5	-5.04264				acCRISPR	1903
P vs W	0.366847	0.737022					2	3.88006	1715				6	-4.98733				FS-CS (2019)	1377
							2.5	3.6878	1763				7	-4.9767				Transposon (2018)	1954
Comparison	Pearson	Spearman					3	3.49554	1813				8	-4.94306				S. cerevisiae	1268
CS vs X	-0.24857	-0.243491					3.5	3.28431	1885				9	-4.94068
CS vs π	0	0					4	3.05309	1952				10	-4.92019
X vs π	0	0					4.5	2.77948	1903				11	-4.87084
							5	2.44169	1835				12	-4.86134
							5.5	2.0326	1866				13	-4.83658
							6	1.59766	1789				14	-4.77522
													15	-4.71396
													16	-4.69374
													17	-4.67468
													18	-4.65767
													19	-4.63322
													20	-4.63043
													21	-4.59665
													22	-4.51909
													23	-4.51831
													24	-4.50096
													25	-4.50016
													26	-4.49919
													27	-4.49863
													28	-4.47317
													29	-4.47193
													30	-4.46691
													31	-4.46595
													32	-4.4605
													33	-4.4601
													34	-4.45487
													35	-4.45327
													36	-4.42777
													37	-4.40848
													38	-4.39004
													39	-4.38725
													40	-4.37634
													41	-4.35946
													42	-4.35042
													43	-4.34878
													44	-4.34528
													45	-4.32851
													46	-4.32325
													47	-4.30471
													48	-4.30454
													49	-4.28503
													50	-4.28033
													51	-4.26212
													52	-4.2518
													53	-4.24097
													54	-4.23763
													55	-4.20293
													56	-4.20022
													57	-4.1989
													58	-4.18755
													59	-4.16734
													60	-4.16522
													61	-4.16492
													62	-4.14065
													63	-4.1392
													64	-4.10299
													65	-4.09111
													66	-4.08815
													67	-4.07868
													68	-4.05475
													69	-4.04887
													70	-4.04854
													71	-4.04536
													72	-4.03799
													73	-4.03176
													74	-4.03066
													75	-4.02888
													76	-4.02418
													77	-4.01211
													78	-4.0049
													79	-3.99867
													80	-3.99107
													81	-3.99025
													82	-3.98275
													83	-3.98261
													84	-3.97883
													85	-3.97529
													86	-3.96584
													87	-3.96048
													88	-3.95836
													89	-3.9558
													90	-3.94735
													91	-3.92806
													92	-3.92327
													93	-3.91843
													94	-3.91755
													95	-3.91184
													96	-3.90252
													97	-3.89875
													98	-3.89853
													99	-3.89753
													100	-3.89484
													101	-3.88963
													102	-3.87506
													103	-3.85701
													104	-3.85507
													105	-3.84892
													106	-3.84879
													107	-3.84785
													108	-3.83908
													109	-3.83687
													110	-3.83427
													111	-3.82748
													112	-3.81558
													113	-3.80914
													114	-3.79911
													115	-3.79805
													116	-3.79757
													117	-3.79588
													118	-3.7925
													119	-3.79093
													120	-3.78852
													121	-3.78316
													122	-3.77626
													123	-3.77066
													124	-3.76994
													125	-3.76627
													126	-3.75026
													127	-3.74301
													128	-3.73772
													129	-3.72264
													130	-3.70512
													131	-3.70266
													132	-3.68626
													133	-3.68402
													134	-3.67129
													135	-3.66683
													136	-3.64951
													137	-3.64467
													138	-3.64422
													139	-3.64121
													140	-3.6294
													141	-3.62491
													142	-3.62455
													143	-3.62039
													144	-3.61944
													145	-3.61895
													146	-3.61892
													147	-3.61643
													148	-3.6148
													149	-3.60866
													150	-3.60814
													151	-3.60682
													152	-3.60183
													153	-3.60006
													154	-3.57881
													155	-3.57762
													156	-3.57676
													157	-3.5749
													158	-3.57248
													159	-3.57245
													160	-3.57002
													161	-3.5667
													162	-3.56132
													163	-3.54561
													164	-3.54481
													165	-3.54281
													166	-3.54182
													167	-3.54151
													168	-3.5392
													169	-3.52934
													170	-3.52871
													171	-3.52757
													172	-3.5214
													173	-3.5164
													174	-3.50817
													175	-3.50575
													176	-3.50544
													177	-3.50211
													178	-3.50198
													179	-3.50036
													180	-3.49848
													181	-3.49622
													182	-3.48669
													183	-3.48414
													184	-3.48108
													185	-3.47158
													186	-3.47152
													187	-3.46538
													188	-3.46441
													189	-3.46238
													190	-3.46051
													191	-3.46018
													192	-3.459
													193	-3.45756
													194	-3.45397
													195	-3.44651
													196	-3.44597
													197	-3.44582
													198	-3.44566
													199	-3.44529
													200	-3.44529
													201	-3.44527
													202	-3.44466
													203	-3.44342
													204	-3.44063
													205	-3.43753
													206	-3.43457
													207	-3.4326
													208	-3.42819
													209	-3.42403
													210	-3.42131
													211	-3.42114
													212	-3.42063
													213	-3.41761
													214	-3.41299
													215	-3.40797
													216	-3.38194
													217	-3.37997
													218	-3.37911
													219	-3.37004
													220	-3.36805
													221	-3.36775
													222	-3.36685
													223	-3.36643
													224	-3.36205
													225	-3.35673
													226	-3.35443
													227	-3.3504
													228	-3.3471
													229	-3.34708
													230	-3.34691
													231	-3.34619
													232	-3.34532
													233	-3.3427
													234	-3.34099
													235	-3.33974
													236	-3.33914
													237	-3.33791
													238	-3.33333
													239	-3.33167
													240	-3.33099
													241	-3.3305
													242	-3.32994
													243	-3.32556
													244	-3.3236
													245	-3.32337
													246	-3.3231
													247	-3.3224
													248	-3.3216
													249	-3.31609
													250	-3.31565
													251	-3.31375
													252	-3.31048
													253	-3.30416
													254	-3.30215
													255	-3.2931
													256	-3.29168
													257	-3.28839
													258	-3.28684
													259	-3.28336
													260	-3.28297
													261	-3.28258
													262	-3.27721
													263	-3.27647
													264	-3.27491
													265	-3.27398
													266	-3.26903
													267	-3.26877
													268	-3.26723
													269	-3.26296
													270	-3.26056
													271	-3.25972
													272	-3.25554
													273	-3.2514
													274	-3.24769
													275	-3.24703
													276	-3.24581
													277	-3.24524
													278	-3.24149
													279	-3.23432
													280	-3.23173
													281	-3.22969
													282	-3.22907
													283	-3.2289
													284	-3.22709
													285	-3.22437
													286	-3.21775
													287	-3.21695
													288	-3.21626
													289	-3.21537
													290	-3.21455
													291	-3.21346
													292	-3.21236
													293	-3.20734
													294	-3.20705
													295	-3.20143
													296	-3.20112
													297	-3.19939
													298	-3.19175
													299	-3.18965
													300	-3.18848
													301	-3.18824
													302	-3.18369
													303	-3.18321
													304	-3.18191
													305	-3.18178
													306	-3.175
													307	-3.16912
													308	-3.16881
													309	-3.16874
													310	-3.15978
													311	-3.15819
													312	-3.15777
													313	-3.15766
													314	-3.15656
													315	-3.1533
													316	-3.15235
													317	-3.15191
													318	-3.15133
													319	-3.1442
													320	-3.1403
													321	-3.13011
													322	-3.12945
													323	-3.12705
													324	-3.12278
													325	-3.12016
													326	-3.11548
													327	-3.1142
													328	-3.1101
													329	-3.10977
													330	-3.10923
													331	-3.10686
													332	-3.10633
													333	-3.10303
													334	-3.09911
													335	-3.09615
													336	-3.09602
													337	-3.09576
													338	-3.09459
													339	-3.09323
													340	-3.09111
													341	-3.0903
													342	-3.0899
													343	-3.08569
													344	-3.08296
													345	-3.08262
													346	-3.08253
													347	-3.08139
													348	-3.08112
													349	-3.07971
													350	-3.07835
													351	-3.07587
													352	-3.0733
													353	-3.07282
													354	-3.07273
													355	-3.07265
													356	-3.07036
													357	-3.07018
													358	-3.06941
													359	-3.06579
													360	-3.06549
													361	-3.06456
													362	-3.0628
													363	-3.06274
													364	-3.0587
													365	-3.05706
													366	-3.05579
													367	-3.05407
													368	-3.05196
													369	-3.05072
													370	-3.04992
													371	-3.04904
													372	-3.04878
													373	-3.04814
													374	-3.04608
													375	-3.04472
													376	-3.04313
													377	-3.03846
													378	-3.03664
													379	-3.0365
													380	-3.03086
													381	-3.02939
													382	-3.02893
													383	-3.0263
													384	-3.02556
													385	-3.02377
													386	-3.02224
													387	-3.01819
													388	-3.01729
													389	-3.01554
													390	-3.01289
													391	-3.01281
													392	-3.01029
													393	-3.00949
													394	-3.00816
													395	-3.00784
													396	-3.00647
													397	-3.0005
													398	-2.99765
													399	-2.99691
													400	-2.99367
													401	-2.99126
													402	-2.98659
													403	-2.98313
													404	-2.98221
													405	-2.98211
													406	-2.98177
													407	-2.98161
													408	-2.97859
													409	-2.97716
													410	-2.97691
													411	-2.9754
													412	-2.97327
													413	-2.97074
													414	-2.97046
													415	-2.96795
													416	-2.96782
													417	-2.96717
													418	-2.96551
													419	-2.96456
													420	-2.96283
													421	-2.96281
													422	-2.9628
													423	-2.96117
													424	-2.96107
													425	-2.95951
													426	-2.95731
													427	-2.957
													428	-2.95274
													429	-2.95229
													430	-2.95143
													431	-2.94876
													432	-2.94814
													433	-2.94632
													434	-2.94565
													435	-2.94424
													436	-2.94363
													437	-2.94126
													438	-2.93925
													439	-2.93841
													440	-2.93637
													441	-2.93338
													442	-2.93149
													443	-2.93089
													444	-2.92827
													445	-2.9256
													446	-2.92523
													447	-2.92505
													448	-2.92276
													449	-2.91755
													450	-2.91675
													451	-2.91423
													452	-2.91349
													453	-2.91138
													454	-2.90949
													455	-2.90934
													456	-2.90902
													457	-2.90526
													458	-2.90461
													459	-2.89893
													460	-2.89781
													461	-2.89709
													462	-2.89596
													463	-2.89564
													464	-2.89506
													465	-2.89461
													466	-2.89421
													467	-2.891
													468	-2.88932
													469	-2.88683
													470	-2.88612
													471	-2.88539
													472	-2.88423
													473	-2.88374
													474	-2.88354
													475	-2.88133
													476	-2.87958
													477	-2.87752
													478	-2.87684
													479	-2.87653
													480	-2.87645
													481	-2.87511
													482	-2.87459
													483	-2.87416
													484	-2.87403
													485	-2.87361
													486	-2.87295
													487	-2.87243
													488	-2.87172
													489	-2.87155
													490	-2.87139
													491	-2.87116
													492	-2.86866
													493	-2.86862
													494	-2.86759
													495	-2.86758
													496	-2.8639
													497	-2.86382
													498	-2.86303
													499	-2.86094
													500	-2.86064
													501	-2.85753
													502	-2.8557
													503	-2.85212
													504	-2.84761
													505	-2.84611
													506	-2.8461
													507	-2.84564
													508	-2.84406
													509	-2.84374
													510	-2.83755
													511	-2.83695
													512	-2.83535
													513	-2.83221
													514	-2.83208
													515	-2.83006
													516	-2.82729
													517	-2.8268
													518	-2.82456
													519	-2.824
													520	-2.8198
													521	-2.81825
													522	-2.81683
													523	-2.81658
													524	-2.81631
													525	-2.81476
													526	-2.81289
													527	-2.81035
													528	-2.80851
													529	-2.80614
													530	-2.80473
													531	-2.80174
													532	-2.79908
													533	-2.79477
													534	-2.79343
													535	-2.79266
													536	-2.79034
													537	-2.78999
													538	-2.78777
													539	-2.78776
													540	-2.78462
													541	-2.78448
													542	-2.7836
													543	-2.7804
													544	-2.77851
													545	-2.77836
													546	-2.77408
													547	-2.77346
													548	-2.77158
													549	-2.77147
													550	-2.77033
													551	-2.76841
													552	-2.7682
													553	-2.76785
													554	-2.76739
													555	-2.76644
													556	-2.76459
													557	-2.7637
													558	-2.76281
													559	-2.76163
													560	-2.76151
													561	-2.75622
													562	-2.75489
													563	-2.75204
													564	-2.7519
													565	-2.75176
													566	-2.75152
													567	-2.74852
													568	-2.74812
													569	-2.74728
													570	-2.74238
													571	-2.74226
													572	-2.74133
													573	-2.74003
													574	-2.73997
													575	-2.73874
													576	-2.73704
													577	-2.73662
													578	-2.73524
													579	-2.73477
													580	-2.73294
													581	-2.73185
													582	-2.7307
													583	-2.72858
													584	-2.72802
													585	-2.72566
													586	-2.72271
													587	-2.72188
													588	-2.72123
													589	-2.72009
													590	-2.71982
													591	-2.71822
													592	-2.71753
													593	-2.71618
													594	-2.70454
													595	-2.70429
													596	-2.70169
													597	-2.70062
													598	-2.69929
													599	-2.69762
													600	-2.69404
													601	-2.69345
													602	-2.69265
													603	-2.69219
													604	-2.69151
													605	-2.69067
													606	-2.68847
													607	-2.68806
													608	-2.68753
													609	-2.68657
													610	-2.68609
													611	-2.68599
													612	-2.6854
													613	-2.68503
													614	-2.68162
													615	-2.68152
													616	-2.68087
													617	-2.67706
													618	-2.67704
													619	-2.67584
													620	-2.67537
													621	-2.67219
													622	-2.6683
													623	-2.66568
													624	-2.66564
													625	-2.66557
													626	-2.66321
													627	-2.6631
													628	-2.66296
													629	-2.66182
													630	-2.66162
													631	-2.6602
													632	-2.65985
													633	-2.65795
													634	-2.6574
													635	-2.65639
													636	-2.65525
													637	-2.65518
													638	-2.65355
													639	-2.65211
													640	-2.64957
													641	-2.6489
													642	-2.6484
													643	-2.64807
													644	-2.64725
													645	-2.6472
													646	-2.64305
													647	-2.64227
													648	-2.64199
													649	-2.64168
													650	-2.63974
													651	-2.63811
													652	-2.63789
													653	-2.63784
													654	-2.63761
													655	-2.63558
													656	-2.63537
													657	-2.63489
													658	-2.63435
													659	-2.63324
													660	-2.62959
													661	-2.62806
													662	-2.62764
													663	-2.62644
													664	-2.62551
													665	-2.62328
													666	-2.61944
													667	-2.6162
													668	-2.61538
													669	-2.61518
													670	-2.61328
													671	-2.61151
													672	-2.61068
													673	-2.6096
													674	-2.60902
													675	-2.60654
													676	-2.60634
													677	-2.60529
													678	-2.6018
													679	-2.59883
													680	-2.59637
													681	-2.5956
													682	-2.59555
													683	-2.59531
													684	-2.59512
													685	-2.59417
													686	-2.59355
													687	-2.59072
													688	-2.5871
													689	-2.58413
													690	-2.58408
													691	-2.58312
													692	-2.58246
													693	-2.58196
													694	-2.57953
													695	-2.57856
													696	-2.57833
													697	-2.57638
													698	-2.57567
													699	-2.57537
													700	-2.5749
													701	-2.57366
													702	-2.57314
													703	-2.571
													704	-2.56919
													705	-2.56876
													706	-2.56768
													707	-2.56711
													708	-2.56687
													709	-2.56559
													710	-2.56544
													711	-2.56464
													712	-2.55751
													713	-2.55738
													714	-2.55698
													715	-2.55672
													716	-2.55645
													717	-2.55257
													718	-2.55181
													719	-2.55147
													720	-2.54814
													721	-2.54542
													722	-2.54329
													723	-2.54309
													724	-2.54135
													725	-2.54104
													726	-2.53548
													727	-2.53474
													728	-2.534
													729	-2.53126
													730	-2.52955
													731	-2.52858
													732	-2.52769
													733	-2.5263
													734	-2.52578
													735	-2.52539
													736	-2.52385
													737	-2.52135
													738	-2.5209
													739	-2.52078
													740	-2.51501
													741	-2.51489
													742	-2.51475
													743	-2.51383
													744	-2.51374
													745	-2.51171
													746	-2.5072
													747	-2.5071
													748	-2.50595
													749	-2.50586
													750	-2.50323
													751	-2.50297
													752	-2.50293
													753	-2.50262
													754	-2.49972
													755	-2.49869
													756	-2.49798
													757	-2.49778
													758	-2.49582
													759	-2.4957
													760	-2.49426
													761	-2.48998
													762	-2.48974
													763	-2.4863
													764	-2.48497
													765	-2.4847
													766	-2.4841
													767	-2.48297
													768	-2.48276
													769	-2.48261
													770	-2.48238
													771	-2.48225
													772	-2.4785
													773	-2.47767
													774	-2.47755
													775	-2.47694
													776	-2.47626
													777	-2.47494
													778	-2.47442
													779	-2.47239
													780	-2.47188
													781	-2.47097
													782	-2.47004
													783	-2.47001
													784	-2.46934
													785	-2.46886
													786	-2.46851
													787	-2.46755
													788	-2.46595
													789	-2.46423
													790	-2.46404
													791	-2.46222
													792	-2.46215
													793	-2.45854
													794	-2.45739
													795	-2.45395
													796	-2.45391
													797	-2.4516
													798	-2.45041
													799	-2.44925
													800	-2.4476
													801	-2.44571
													802	-2.44554
													803	-2.44276
													804	-2.44012
													805	-2.43872
													806	-2.43857
													807	-2.43808
													808	-2.43719
													809	-2.43397
													810	-2.43106
													811	-2.43102
													812	-2.43006
													813	-2.42894
													814	-2.4273
													815	-2.42545
													816	-2.42467
													817	-2.42146
													818	-2.41883
													819	-2.41877
													820	-2.41623
													821	-2.41533
													822	-2.41336
													823	-2.41173
													824	-2.41096
													825	-2.41049
													826	-2.40999
													827	-2.40922
													828	-2.40679
													829	-2.40655
													830	-2.40258
													831	-2.40156
													832	-2.39944
													833	-2.39823
													834	-2.39738
													835	-2.39724
													836	-2.39618
													837	-2.39449
													838	-2.39435
													839	-2.39396
													840	-2.39339
													841	-2.39304
													842	-2.39114
													843	-2.39056
													844	-2.38611
													845	-2.38563
													846	-2.38503
													847	-2.38485
													848	-2.38273
													849	-2.38189
													850	-2.38088
													851	-2.37881
													852	-2.37852
													853	-2.37836
													854	-2.37749
													855	-2.3774
													856	-2.3769
													857	-2.37683
													858	-2.37512
													859	-2.37402
													860	-2.37401
													861	-2.37307
													862	-2.37263
													863	-2.3718
													864	-2.37149
													865	-2.36928
													866	-2.36927
													867	-2.36683
													868	-2.36643
													869	-2.366
													870	-2.36571
													871	-2.36545
													872	-2.36307
													873	-2.36225
													874	-2.36204
													875	-2.36176
													876	-2.36146
													877	-2.36022
													878	-2.36022
													879	-2.36002
													880	-2.35972
													881	-2.35937
													882	-2.35867
													883	-2.35595
													884	-2.35579
													885	-2.3539
													886	-2.35256
													887	-2.35184
													888	-2.35174
													889	-2.34776
													890	-2.34581
													891	-2.34443
													892	-2.34381
													893	-2.34342
													894	-2.34293
													895	-2.34266
													896	-2.34248
													897	-2.34247
													898	-2.34052
													899	-2.34019
													900	-2.34002
													901	-2.33983
													902	-2.33977
													903	-2.33873
													904	-2.33854
													905	-2.33842
													906	-2.3382
													907	-2.33676
													908	-2.33592
													909	-2.33284
													910	-2.33274
													911	-2.33083
													912	-2.32774
													913	-2.32645
													914	-2.32642
													915	-2.32493
													916	-2.32244
													917	-2.32095
													918	-2.32063
													919	-2.32033
													920	-2.32018
													921	-2.31548
													922	-2.31542
													923	-2.31507
													924	-2.3132
													925	-2.31303
													926	-2.31232
													927	-2.31156
													928	-2.31132
													929	-2.30957
													930	-2.30882
													931	-2.30805
													932	-2.30773
													933	-2.30711
													934	-2.30667
													935	-2.30653
													936	-2.30372
													937	-2.30355
													938	-2.30336
													939	-2.30249
													940	-2.30198
													941	-2.30146
													942	-2.30122
													943	-2.30119
													944	-2.30039
													945	-2.29946
													946	-2.29824
													947	-2.29664
													948	-2.29496
													949	-2.29417
													950	-2.29364
													951	-2.29281
													952	-2.29202
													953	-2.28948
													954	-2.28929
													955	-2.28786
													956	-2.28457
													957	-2.28227
													958	-2.28187
													959	-2.28172
													960	-2.28083
													961	-2.27982
													962	-2.27885
													963	-2.27877
													964	-2.27745
													965	-2.2761
													966	-2.27556
													967	-2.27506
													968	-2.27308
													969	-2.27307
													970	-2.27221
													971	-2.27215
													972	-2.27212
													973	-2.27172
													974	-2.27017
													975	-2.26888
													976	-2.26887
													977	-2.26635
													978	-2.26625
													979	-2.26619
													980	-2.26533
													981	-2.26488
													982	-2.26426
													983	-2.26257
													984	-2.26215
													985	-2.26143
													986	-2.26048
													987	-2.2591
													988	-2.25605
													989	-2.25537
													990	-2.25476
													991	-2.25472
													992	-2.25386
													993	-2.25127
													994	-2.25124
													995	-2.25044
													996	-2.25039
													997	-2.24912
													998	-2.24863
													999	-2.24808
													1000	-2.24808
													1001	-2.24538
													1002	-2.24458
													1003	-2.24435
													1004	-2.2441
													1005	-2.24394
													1006	-2.24292
													1007	-2.24213
													1008	-2.24097
													1009	-2.24085
													1010	-2.2383
													1011	-2.23792
													1012	-2.23749
													1013	-2.23599
													1014	-2.23591
													1015	-2.23507
													1016	-2.23284
													1017	-2.23275
													1018	-2.23209
													1019	-2.23094
													1020	-2.23054
													1021	-2.22986
													1022	-2.22941
													1023	-2.22931
													1024	-2.22733
													1025	-2.22607
													1026	-2.22459
													1027	-2.22379
													1028	-2.22337
													1029	-2.22202
													1030	-2.22171
													1031	-2.22156
													1032	-2.2202
													1033	-2.21853
													1034	-2.21784
													1035	-2.21538
													1036	-2.21303
													1037	-2.21189
													1038	-2.21184
													1039	-2.21118
													1040	-2.21101
													1041	-2.21052
													1042	-2.20774
													1043	-2.20748
													1044	-2.2072
													1045	-2.20615
													1046	-2.20604
													1047	-2.20542
													1048	-2.20443
													1049	-2.20299
													1050	-2.20224
													1051	-2.20112
													1052	-2.20025
													1053	-2.20014
													1054	-2.19978
													1055	-2.19931
													1056	-2.19845
													1057	-2.19404
													1058	-2.19167
													1059	-2.19013
													1060	-2.18987
													1061	-2.18821
													1062	-2.18698
													1063	-2.1858
													1064	-2.18554
													1065	-2.18504
													1066	-2.18282
													1067	-2.18143
													1068	-2.18119
													1069	-2.17916
													1070	-2.17802
													1071	-2.17768
													1072	-2.17711
													1073	-2.17701
													1074	-2.17608
													1075	-2.17599
													1076	-2.17588
													1077	-2.17573
													1078	-2.17486
													1079	-2.17165
													1080	-2.17152
													1081	-2.17085
													1082	-2.17063
													1083	-2.16991
													1084	-2.16983
													1085	-2.16948
													1086	-2.16909
													1087	-2.16879
													1088	-2.16863
													1089	-2.16828
													1090	-2.16784
													1091	-2.16759
													1092	-2.16581
													1093	-2.16416
													1094	-2.16383
													1095	-2.16372
													1096	-2.16249
													1097	-2.16185
													1098	-2.1611
													1099	-2.15887
													1100	-2.15821
													1101	-2.15751
													1102	-2.1568
													1103	-2.15666
													1104	-2.15543
													1105	-2.15423
													1106	-2.15405
													1107	-2.15386
													1108	-2.15347
													1109	-2.15119
													1110	-2.14938
													1111	-2.14764
													1112	-2.14691
													1113	-2.14598
													1114	-2.14593
													1115	-2.14282
													1116	-2.14231
													1117	-2.14126
													1118	-2.14121
													1119	-2.14019
													1120	-2.1398
													1121	-2.13632
													1122	-2.136
													1123	-2.13576
													1124	-2.13517
													1125	-2.13487
													1126	-2.13368
													1127	-2.13345
													1128	-2.13238
													1129	-2.13172
													1130	-2.13172
													1131	-2.13131
													1132	-2.13116
													1133	-2.13108
													1134	-2.13094
													1135	-2.13015
													1136	-2.12958
													1137	-2.12957
													1138	-2.1278
													1139	-2.12571
													1140	-2.12436
													1141	-2.1221
													1142	-2.12068
													1143	-2.12038
													1144	-2.12015
													1145	-2.11861
													1146	-2.11838
													1147	-2.11795
													1148	-2.11673
													1149	-2.1132
													1150	-2.11279
													1151	-2.11215
													1152	-2.11165
													1153	-2.1109
													1154	-2.11036
													1155	-2.10605
													1156	-2.10549
													1157	-2.1043
													1158	-2.10169
													1159	-2.10136
													1160	-2.10132
													1161	-2.10065
													1162	-2.1
													1163	-2.09961
													1164	-2.09804
													1165	-2.09737
													1166	-2.09729
													1167	-2.09712
													1168	-2.09636
													1169	-2.09586
													1170	-2.09443
													1171	-2.09348
													1172	-2.09225
													1173	-2.0919
													1174	-2.09049
													1175	-2.09033
													1176	-2.09001
													1177	-2.08979
													1178	-2.08367
													1179	-2.08274
													1180	-2.08102
													1181	-2.08078
													1182	-2.08014
													1183	-2.07929
													1184	-2.07837
													1185	-2.07613
													1186	-2.07517
													1187	-2.07481
													1188	-2.07353
													1189	-2.07345
													1190	-2.07301
													1191	-2.07225
													1192	-2.07152
													1193	-2.06966
													1194	-2.06948
													1195	-2.06851
													1196	-2.06453
													1197	-2.06382
													1198	-2.06342
													1199	-2.06183
													1200	-2.0615
													1201	-2.06137
													1202	-2.05967
													1203	-2.05849
													1204	-2.0584
													1205	-2.05767
													1206	-2.05632
													1207	-2.05429
													1208	-2.05363
													1209	-2.05295
													1210	-2.05142
													1211	-2.05138
													1212	-2.05048
													1213	-2.04889
													1214	-2.04784
													1215	-2.04729
													1216	-2.04634
													1217	-2.04632
													1218	-2.04584
													1219	-2.04296
													1220	-2.04251
													1221	-2.04168
													1222	-2.0397
													1223	-2.03636
													1224	-2.03598
													1225	-2.03476
													1226	-2.03473
													1227	-2.03454
													1228	-2.03453
													1229	-2.03449
													1230	-2.03364
													1231	-2.03335
													1232	-2.03249
													1233	-2.03232
													1234	-2.03158
													1235	-2.0314
													1236	-2.03089
													1237	-2.02954
													1238	-2.02949
													1239	-2.02878
													1240	-2.02855
													1241	-2.0285
													1242	-2.02685
													1243	-2.02665
													1244	-2.02577
													1245	-2.02431
													1246	-2.02418
													1247	-2.02328
													1248	-2.02265
													1249	-2.02227
													1250	-2.02222
													1251	-2.02138
													1252	-2.02119
													1253	-2.02049
													1254	-2.01943
													1255	-2.0192
													1256	-2.01891
													1257	-2.01779
													1258	-2.01706
													1259	-2.01681
													1260	-2.01604
													1261	-2.01568
													1262	-2.01541
													1263	-2.01536
													1264	-2.01496
													1265	-2.01457
													1266	-2.01451
													1267	-2.01406
													1268	-2.01396
													1269	-2.01288
													1270	-2.01155
													1271	-2.0115
													1272	-2.01063
													1273	-2.0098
													1274	-2.00948
													1275	-2.00882
													1276	-2.00859
													1277	-2.00588
													1278	-2.00501
													1279	-2.00448
													1280	-2.00433
													1281	-2.00421
													1282	-2.00411
													1283	-2.00309
													1284	-2.00309
													1285	-2.00249
													1286	-2.00249
													1287	-2.00172
													1288	-2.00134
													1289	-2.00078
													1290	-1.99994
													1291	-1.99945
													1292	-1.99933
													1293	-1.99932
													1294	-1.99887
													1295	-1.99887
													1296	-1.99879
													1297	-1.99376
													1298	-1.99259
													1299	-1.99156
													1300	-1.98889
													1301	-1.98786
													1302	-1.98785
													1303	-1.98658
													1304	-1.9858
													1305	-1.98512
													1306	-1.98489
													1307	-1.98469
													1308	-1.98402
													1309	-1.98334
													1310	-1.9832
													1311	-1.98279
													1312	-1.98241
													1313	-1.98149
													1314	-1.98004
													1315	-1.97839
													1316	-1.97706
													1317	-1.97564
													1318	-1.97531
													1319	-1.97504
													1320	-1.97406
													1321	-1.97219
													1322	-1.97013
													1323	-1.96904
													1324	-1.96837
													1325	-1.96814
													1326	-1.96757
													1327	-1.96755
													1328	-1.96601
													1329	-1.96579
													1330	-1.96393
													1331	-1.9638
													1332	-1.96362
													1333	-1.96347
													1334	-1.96293
													1335	-1.96286
													1336	-1.96274
													1337	-1.96205
													1338	-1.96152
													1339	-1.96131
													1340	-1.96032
													1341	-1.95919
													1342	-1.95827
													1343	-1.95793
													1344	-1.95732
													1345	-1.95724
													1346	-1.95615
													1347	-1.95556
													1348	-1.95461
													1349	-1.95415
													1350	-1.95162
													1351	-1.95082
													1352	-1.94963
													1353	-1.94876
													1354	-1.94734
													1355	-1.94724
													1356	-1.94712
													1357	-1.94711
													1358	-1.94649
													1359	-1.94648
													1360	-1.9461
													1361	-1.94429
													1362	-1.94294
													1363	-1.94214
													1364	-1.9415
													1365	-1.94139
													1366	-1.94126
													1367	-1.94084
													1368	-1.93968
													1369	-1.93965
													1370	-1.93938
													1371	-1.93809
													1372	-1.93731
													1373	-1.93598
													1374	-1.93584
													1375	-1.93551
													1376	-1.93388
													1377	-1.93368
													1378	-1.93358
													1379	-1.93184
													1380	-1.92975
													1381	-1.92962
													1382	-1.92859
													1383	-1.92856
													1384	-1.92804
													1385	-1.92742
													1386	-1.92719
													1387	-1.9259
													1388	-1.92532
													1389	-1.92512
													1390	-1.92473
													1391	-1.92422
													1392	-1.92401
													1393	-1.92388
													1394	-1.92309
													1395	-1.92143
													1396	-1.92069
													1397	-1.91987
													1398	-1.91968
													1399	-1.91855
													1400	-1.91852
													1401	-1.91753
													1402	-1.91711
													1403	-1.91685
													1404	-1.91666
													1405	-1.91612
													1406	-1.91477
													1407	-1.91472
													1408	-1.91431
													1409	-1.91375
													1410	-1.9112
													1411	-1.90996
													1412	-1.90963
													1413	-1.90958
													1414	-1.90823
													1415	-1.90687
													1416	-1.90677
													1417	-1.90672
													1418	-1.90616
													1419	-1.90458
													1420	-1.90451
													1421	-1.90166
													1422	-1.90146
													1423	-1.90107
													1424	-1.90101
													1425	-1.90047
													1426	-1.89983
													1427	-1.89869
													1428	-1.89844
													1429	-1.89836
													1430	-1.89736
													1431	-1.89703
													1432	-1.89479
													1433	-1.89451
													1434	-1.89447
													1435	-1.89422
													1436	-1.8939
													1437	-1.89312
													1438	-1.89267
													1439	-1.88766
													1440	-1.88759
													1441	-1.88757
													1442	-1.88717
													1443	-1.88716
													1444	-1.8866
													1445	-1.88628
													1446	-1.88607
													1447	-1.88492
													1448	-1.88474
													1449	-1.88463
													1450	-1.88462
													1451	-1.88457
													1452	-1.88302
													1453	-1.88273
													1454	-1.88195
													1455	-1.88157
													1456	-1.88003
													1457	-1.87998
													1458	-1.87918
													1459	-1.87877
													1460	-1.87855
													1461	-1.87837
													1462	-1.87748
													1463	-1.87729
													1464	-1.87569
													1465	-1.87378
													1466	-1.87375
													1467	-1.87363
													1468	-1.87247
													1469	-1.87236
													1470	-1.87211
													1471	-1.87196
													1472	-1.87105
													1473	-1.87084
													1474	-1.8706
													1475	-1.87055
													1476	-1.86943
													1477	-1.86938
													1478	-1.86935
													1479	-1.86865
													1480	-1.86814
													1481	-1.86783
													1482	-1.86778
													1483	-1.86685
													1484	-1.86644
													1485	-1.86615
													1486	-1.86581
													1487	-1.86562
													1488	-1.86518
													1489	-1.86356
													1490	-1.86351
													1491	-1.86224
													1492	-1.86172
													1493	-1.86165
													1494	-1.86112
													1495	-1.86089
													1496	-1.86067
													1497	-1.86067
													1498	-1.85895
													1499	-1.85892
													1500	-1.8581
													1501	-1.85722
													1502	-1.85678
													1503	-1.85652
													1504	-1.85641
													1505	-1.85634
													1506	-1.85519
													1507	-1.85465
													1508	-1.85454
													1509	-1.8544
													1510	-1.85417
													1511	-1.8535
													1512	-1.85215
													1513	-1.84788
													1514	-1.84764
													1515	-1.84757
													1516	-1.84748
													1517	-1.8474
													1518	-1.84651
													1519	-1.84617
													1520	-1.84554
													1521	-1.84476
													1522	-1.84476
													1523	-1.84461
													1524	-1.84425
													1525	-1.84341
													1526	-1.84305
													1527	-1.8422
													1528	-1.84127
													1529	-1.84056
													1530	-1.83987
													1531	-1.83979
													1532	-1.83969
													1533	-1.83924
													1534	-1.83914
													1535	-1.83898
													1536	-1.83798
													1537	-1.8379
													1538	-1.83783
													1539	-1.83779
													1540	-1.83755
													1541	-1.83714
													1542	-1.83617
													1543	-1.83604
													1544	-1.83592
													1545	-1.83568
													1546	-1.83555
													1547	-1.83487
													1548	-1.83448
													1549	-1.83397
													1550	-1.83393
													1551	-1.83384
													1552	-1.83324
													1553	-1.83216
													1554	-1.83091
													1555	-1.83034
													1556	-1.82931
													1557	-1.82911
													1558	-1.82868
													1559	-1.82812
													1560	-1.82711
													1561	-1.82707
													1562	-1.82707
													1563	-1.8268
													1564	-1.82672
													1565	-1.8264
													1566	-1.82453
													1567	-1.82226
													1568	-1.82185
													1569	-1.82125
													1570	-1.82003
													1571	-1.81901
													1572	-1.81838
													1573	-1.81829
													1574	-1.81817
													1575	-1.81797
													1576	-1.81731
													1577	-1.81599
													1578	-1.8155
													1579	-1.81515
													1580	-1.81515
													1581	-1.81468
													1582	-1.8143
													1583	-1.81339
													1584	-1.81325
													1585	-1.8132
													1586	-1.81282
													1587	-1.81269
													1588	-1.81167
													1589	-1.81067
													1590	-1.81023
													1591	-1.81011
													1592	-1.80859
													1593	-1.80856
													1594	-1.80749
													1595	-1.80546
													1596	-1.80541
													1597	-1.80466
													1598	-1.80458
													1599	-1.80389
													1600	-1.80268
													1601	-1.80248
													1602	-1.80209
													1603	-1.7988
													1604	-1.79822
													1605	-1.79812
													1606	-1.79797
													1607	-1.7979
													1608	-1.79711
													1609	-1.79605
													1610	-1.79527
													1611	-1.79468
													1612	-1.79429
													1613	-1.79393
													1614	-1.79277
													1615	-1.7914
													1616	-1.79124
													1617	-1.79112
													1618	-1.79087
													1619	-1.79045
													1620	-1.78952
													1621	-1.78811
													1622	-1.78647
													1623	-1.78632
													1624	-1.78594
													1625	-1.78589
													1626	-1.78564
													1627	-1.78506
													1628	-1.7831
													1629	-1.78186
													1630	-1.7816
													1631	-1.78106
													1632	-1.78094
													1633	-1.78079
													1634	-1.7805
													1635	-1.7795
													1636	-1.77935
													1637	-1.77926
													1638	-1.77906
													1639	-1.7786
													1640	-1.77786
													1641	-1.77663
													1642	-1.77584
													1643	-1.77555
													1644	-1.77498
													1645	-1.77342
													1646	-1.77329
													1647	-1.77253
													1648	-1.77213
													1649	-1.77139
													1650	-1.77095
													1651	-1.76958
													1652	-1.76884
													1653	-1.76857
													1654	-1.76848
													1655	-1.76742
													1656	-1.76723
													1657	-1.76694
													1658	-1.76647
													1659	-1.76643
													1660	-1.76643
													1661	-1.7659
													1662	-1.76502
													1663	-1.76418
													1664	-1.76408
													1665	-1.76344
													1666	-1.76343
													1667	-1.76333
													1668	-1.76225
													1669	-1.76205
													1670	-1.76197
													1671	-1.76072
													1672	-1.75937
													1673	-1.75928
													1674	-1.7591
													1675	-1.75863
													1676	-1.75783
													1677	-1.75678
													1678	-1.75621
													1679	-1.75462
													1680	-1.75409
													1681	-1.75185
													1682	-1.75126
													1683	-1.74935
													1684	-1.74895
													1685	-1.74885
													1686	-1.74827
													1687	-1.74753
													1688	-1.74747
													1689	-1.74746
													1690	-1.74722
													1691	-1.74707
													1692	-1.74547
													1693	-1.74398
													1694	-1.74384
													1695	-1.74349
													1696	-1.74285
													1697	-1.74221
													1698	-1.74221
													1699	-1.74196
													1700	-1.74194
													1701	-1.74193
													1702	-1.74053
													1703	-1.73642
													1704	-1.73614
													1705	-1.73582
													1706	-1.73457
													1707	-1.73425
													1708	-1.73335
													1709	-1.7328
													1710	-1.73277
													1711	-1.73242
													1712	-1.73224
													1713	-1.73212
													1714	-1.732
													1715	-1.73124
													1716	-1.73074
													1717	-1.73016
													1718	-1.72994
													1719	-1.72974
													1720	-1.72974
													1721	-1.72847
													1722	-1.72802
													1723	-1.728
													1724	-1.72796
													1725	-1.72744
													1726	-1.72724
													1727	-1.72704
													1728	-1.72691
													1729	-1.72615
													1730	-1.72584
													1731	-1.72571
													1732	-1.72498
													1733	-1.7249
													1734	-1.72458
													1735	-1.72424
													1736	-1.72401
													1737	-1.7239
													1738	-1.72313
													1739	-1.72234
													1740	-1.72232
													1741	-1.72228
													1742	-1.72185
													1743	-1.72159
													1744	-1.72158
													1745	-1.72118
													1746	-1.72107
													1747	-1.72054
													1748	-1.71998
													1749	-1.71992
													1750	-1.71987
													1751	-1.71915
													1752	-1.71849
													1753	-1.71685
													1754	-1.71651
													1755	-1.71618
													1756	-1.71615
													1757	-1.71538
													1758	-1.71509
													1759	-1.71493
													1760	-1.71483
													1761	-1.71469
													1762	-1.71437
													1763	-1.7142
													1764	-1.71419
													1765	-1.71354
													1766	-1.71286
													1767	-1.71271
													1768	-1.71204
													1769	-1.71132
													1770	-1.71029
													1771	-1.70884
													1772	-1.70864
													1773	-1.70747
													1774	-1.70701
													1775	-1.7069
													1776	-1.70632
													1777	-1.70538
													1778	-1.70406
													1779	-1.70383
													1780	-1.70366
													1781	-1.70315
													1782	-1.70253
													1783	-1.70232
													1784	-1.70156
													1785	-1.69923
													1786	-1.69893
													1787	-1.69877
													1788	-1.6984
													1789	-1.69746
													1790	-1.69693
													1791	-1.69621
													1792	-1.69547
													1793	-1.69545
													1794	-1.69515
													1795	-1.69413
													1796	-1.69181
													1797	-1.69146
													1798	-1.69074
													1799	-1.69066
													1800	-1.6903
													1801	-1.69003
													1802	-1.68959
													1803	-1.68955
													1804	-1.68948
													1805	-1.68937
													1806	-1.68935
													1807	-1.68929
													1808	-1.68911
													1809	-1.68832
													1810	-1.68779
													1811	-1.68733
													1812	-1.68662
													1813	-1.68613
													1814	-1.68587
													1815	-1.68579
													1816	-1.68577
													1817	-1.68569
													1818	-1.68442
													1819	-1.68245
													1820	-1.68221
													1821	-1.68127
													1822	-1.67975
													1823	-1.67941
													1824	-1.67929
													1825	-1.67914
													1826	-1.67889
													1827	-1.6776
													1828	-1.67638
													1829	-1.67592
													1830	-1.6758
													1831	-1.6751
													1832	-1.6751
													1833	-1.67502
													1834	-1.67449
													1835	-1.67424
													1836	-1.67365
													1837	-1.67325
													1838	-1.67323
													1839	-1.6727
													1840	-1.67269
													1841	-1.67269
													1842	-1.67217
													1843	-1.67203
													1844	-1.67035
													1845	-1.67018
													1846	-1.66967
													1847	-1.66965
													1848	-1.66932
													1849	-1.6678
													1850	-1.66662
													1851	-1.66634
													1852	-1.66617
													1853	-1.66606
													1854	-1.66573
													1855	-1.66542
													1856	-1.66448
													1857	-1.66386
													1858	-1.66383
													1859	-1.66348
													1860	-1.66317
													1861	-1.66312
													1862	-1.66274
													1863	-1.66267
													1864	-1.66211
													1865	-1.6614
													1866	-1.66014
													1867	-1.65966
													1868	-1.65956
													1869	-1.65954
													1870	-1.65918
													1871	-1.65917
													1872	-1.65847
													1873	-1.65827
													1874	-1.65762
													1875	-1.65648
													1876	-1.65641
													1877	-1.65599
													1878	-1.65594
													1879	-1.65587
													1880	-1.65572
													1881	-1.65434
													1882	-1.65405
													1883	-1.65399
													1884	-1.65338
													1885	-1.65196
													1886	-1.65126
													1887	-1.65109
													1888	-1.65104
													1889	-1.65037
													1890	-1.64981
													1891	-1.64919
													1892	-1.64903
													1893	-1.64878
													1894	-1.64849
													1895	-1.64728
													1896	-1.64727
													1897	-1.64712
													1898	-1.64682
													1899	-1.64671
													1900	-1.64631
													1901	-1.646
													1902	-1.64506
													1903	-1.64487
													1904	-1.64458
													1905	-1.64395
													1906	-1.64255
													1907	-1.64238
													1908	-1.64115
													1909	-1.64113
													1910	-1.63957
													1911	-1.63952
													1912	-1.63897
													1913	-1.63891
													1914	-1.63772
													1915	-1.63761
													1916	-1.6367
													1917	-1.63623
													1918	-1.63576
													1919	-1.6351
													1920	-1.63504
													1921	-1.63454
													1922	-1.63402
													1923	-1.6334
													1924	-1.63313
													1925	-1.63252
													1926	-1.63209
													1927	-1.63183
													1928	-1.63174
													1929	-1.63158
													1930	-1.63089
													1931	-1.63044
													1932	-1.63035
													1933	-1.63029
													1934	-1.62888
													1935	-1.62864
													1936	-1.62862
													1937	-1.62853
													1938	-1.62795
													1939	-1.62778
													1940	-1.62718
													1941	-1.62592
													1942	-1.6255
													1943	-1.62507
													1944	-1.62477
													1945	-1.62388
													1946	-1.62328
													1947	-1.62248
													1948	-1.62221
													1949	-1.62174
													1950	-1.6217
													1951	-1.62154
													1952	-1.62084
													1953	-1.62074
													1954	-1.61969
													1955	-1.61957
													1956	-1.61893
													1957	-1.61877
													1958	-1.61767
													1959	-1.61757
													1960	-1.61743
													1961	-1.61715
													1962	-1.61679
													1963	-1.61568
													1964	-1.61508
													1965	-1.61434
													1966	-1.614
													1967	-1.61373
													1968	-1.61351
													1969	-1.61319
													1970	-1.61279
													1971	-1.61208
													1972	-1.61187
													1973	-1.61163
													1974	-1.61136
													1975	-1.6113
													1976	-1.61119
													1977	-1.61112
													1978	-1.6106
													1979	-1.6105
													1980	-1.61019
													1981	-1.61003
													1982	-1.60849
													1983	-1.60845
													1984	-1.60824
													1985	-1.60799
													1986	-1.60789
													1987	-1.60733
													1988	-1.60714
													1989	-1.60709
													1990	-1.60666
													1991	-1.60658
													1992	-1.60624
													1993	-1.60619
													1994	-1.6054
													1995	-1.6036
													1996	-1.6031
[truncated: 5,858 more rows]

## Sheet: Fig. 4
Fig. 4
(Sensitivity & precision for
different prediction methods
& essential gene methods)
Method	Sensitivity	Precision
FS uncorrected	35.8	82.2
JACKS	5	79.4
CRISPhieRMix	99.8	20.8
MAGeCK-MLE	19	57.4
acCRISPR	89.1	75.5
DeepGuide	62.8	75.3
uCRISPR	44.9	74.5
Designer v2	36.4	81.1
CRISPRspec	36.9	80.1
CRISPRscan	35.7	81.1
SSC	37.9	79.4
Designer v1	39	76.8
